# Supplementary material for: Phosphoproteome analysis reveals the involvement of protein dephosphorylation in ethylene-induced corolla senescence in petunia
Source: BMC Plant Biol. 2021 Nov 3;21:512. doi: 10.1186/s12870-021-03286-x (PMC8565076; doi:10.1186/s12870-021-03286-x)
Supplement: Supplementary file 1 — Additional file 1. [file 12870_2021_3286_MOESM1_ESM.xlsx]

## Sheet: Protein_quant
Protein accession	Protein description	MW [kDa]	Score	Coverage [%]	#Peptides	#PSMs	#Unique peptides	Air16-1	Air16-2	Air16-3	Eth16-1	Eth16-2	Eth16-3	Eth16/Air16 Ratio	Eth16/Air16 P value	Eth16-1/Air16-1 Ratio	Eth16-1/Air16-1 P value	Eth16-2/Air16-2 Ratio	Eth16-2/Air16-2 P value	Eth16-3/Air16-3 Ratio	Eth16-3/Air16-3 P value
Peaxi162Scf00000g00262.1	homogentisate 1,2-dioxygenase	50.952	30.848	5.9	2	2	2
Peaxi162Scf00000g00271.1	Ras-related protein Rab-11A	28.701	54.79	29.7	8	14	1	0.811	0.918	0.955	1.139	1.156	1.17	1.443		1.404		1.259		1.225
Peaxi162Scf00000g00284.1	Oxidoreductase, zinc-binding dehydrogenase family protein	38.86	83.793	17.5	4	7	4	0.901	0.784	1.057	1.023	1.06	1.071	1.189	0.4421	1.135	0.5498	1.352	0.154761	1.013	0.47512
Peaxi162Scf00000g00335.1	early nodulin-like protein 2	32.496	14.085	5.9	1	1	1
Peaxi162Scf00000g00345.1	embryo defective 2737	46.645	6.3324	3.5	1	1	1
Peaxi162Scf00000g00412.1	nucleic acid binding protein, putative	38.507	6.6236	2.8	1	1	1
Peaxi162Scf00000g00497.1	Cyclophilin-like peptidyl-prolyl cis-trans isomerase family protein	46.869	12.713	3.3	1	2	1
Peaxi162Scf00000g00498.1	3'(2'),5'-bisphosphate nucleotidase	42.577	59.113	11.3	3	3	3	0.918	0.989	1.198	1.13	0.963	0.956	1.041	0.84732	1.231	0.42712	0.974	0.95284	0.798	0.039522
Peaxi162Scf00000g00582.1	glutathione S-transferase TAU 19	21.949	11.22	7.4	2	3	2	0.876	0.82	0.98	1.175	1.217	1.104	1.26		1.341		1.484		1.127
Peaxi162Scf00000g00586.1	glutathione S-transferase TAU 19	25.717	12.205	7.3	2	4	2	0.936	0.948	0.921	1.056	1.159	1.072	1.145	0.042279	1.128	0.22952	1.223	0.00090281	1.164	0.0190779
Peaxi162Scf00000g00682.1	EF1 protein [Nicotiana tabacum]	28.45	125.02	25.2	7	13	7	1.042	1.019	1.093	0.997	1.023	0.906	0.869	0.65652	0.957	0.69432	1.004	0.53282	0.829	0.105284
Peaxi162Scf00000g00708.1	Leucine-rich repeat transmembrane protein kinase	107.45	43.624	4.8	4	4	4	0.941	0.86	0.865	1.066	1.213	1.152	1.224	0.02644	1.133	0.050821	1.41	0.022957	1.332	0.062522
Peaxi162Scf00000g00728.1	TRICHOME BIREFRINGENCE-LIKE 41	41.304	22.909	10	3	4	3	0.956	1.125	1.069	0.931	0.971	0.939	0.982	0.84152	0.974	0.75364	0.863	0.048276	0.878	0.36998
Peaxi162Scf00000g00812.1	60S ribosomal protein L8	28.172	10.438	7.7	3	6	1	1.044	0.897	1.215	0.969	0.88	0.968	0.927	0.69438	0.928	0.7968	0.981	0.65844	0.797	0.0185371
Peaxi162Scf00000g01611.1	chloride channel C	77.392	7.2064	2	1	1	1
Peaxi162Scf00000g04014.1	Thioredoxin superfamily protein	19.523	27.782	15.6	2	3	2	1.135	1.229	1.065	0.837	0.79	0.822	0.724	0.064817	0.737	0.090263	0.643	0.065625	0.772	0.143557
Peaxi162Scf00000g05119.1	Persulfide dioxygenase ETHE1 homolog, mitochondrial	27.721	7.3679	4	1	1	1	1.082	1.191	0.796	1.01	0.801	1.068	0.987		0.933		0.673		1.342
Peaxi162Scf00000g06018.1	Elongation factor Ts	42.561	54.582	15.1	5	8	5	1.103	1.098	0.976	0.885	0.942	0.957	0.868	0.198701	0.802	0.035459	0.858	0.088303	0.981	0.56398
Peaxi162Scf00000g07614.1	structural molecule, putative	21.01	50.925	22.9	3	5	3	0.938	0.906	0.803	1.129	1.089	1.256	1.339		1.204		1.202		1.564
Peaxi162Scf00001g00019.1	Dbj:BAA96220.1	21.787	30.972	15.5	3	4	3	0.977	0.896	1.135	1.029	0.93	0.938	0.96	0.6886	1.053	0.60934	1.038	0.6632	0.826	0.7813
Peaxi162Scf00001g00036.1	Protein phosphatase 2C family protein	31.008	26.331	8.8	3	4	3	0.784	0.808	0.625	0.915	2.219	0.958	1.222		1.167		2.746		1.533
Peaxi162Scf00001g00057.1	Glycine-rich RNA-binding protein 7	14.19	59.632	13.3	1	2	1	0.816	0.796	0.871	1.264	1.302	1.177	1.442		1.549		1.636		1.351
Peaxi162Scf00001g00129.1	Protein of unknown function (DUF810)	106.77	27.476	5	4	6	3	0.685	0.703	0.785	1.383	1.448	1.324	1.933		2.019		2.06		1.687
Peaxi162Scf00001g00131.1	Protein phosphatase 1 regulatory subunit 7	36.505	7.9388	4.7	1	1	1
Peaxi162Scf00001g00212.1	Chlorophyll a-b binding protein, chloroplastic	27.328	49.853	11.7	2	5	2	0.999	0.994	0.943	1.017	1.005	1.092	1.093	0.059624	1.018	0.38802	1.011	0.47292	1.158	0.0178989
Peaxi162Scf00001g00217.1	Heat shock protein DnaJ with tetratricopeptide repeat	30.01	7.1655	5.7	1	1	1	0.435	0.741	0.748	1.703	1.233	1.546	3.554		3.915		1.664		2.067
Peaxi162Scf00001g00225.1	Endoplasmic reticulum-Golgi intermediate compartment protein 3	43.339	43.146	13.5	5	7	5	0.913	0.926	0.998	1.057	1.078	1.018	1.115	0.5535	1.158	0.2921	1.164	0.24152	1.02	0.83302
Peaxi162Scf00001g00311.1	beta-D-xylosidase 4	84.445	323.31	17.2	10	57	9	0.933	0.982	0.952	1.16	1.035	1.131	1.212	4.5699e-08	1.243	1.4895e-07	1.054	0.065524	1.188	6.111e-07
Peaxi162Scf00001g00322.1	somatic embryogenesis receptor-like kinase 2	67.944	6.1512	5.7	3	4	1
Peaxi162Scf00001g00333.1	Pectin lyase-like superfamily protein	46.858	46.717	12	3	3	3	0.907	0.936	0.924	1.143	1.083	1.12	1.235		1.26		1.157		1.212
Peaxi162Scf00001g00341.1	Fumarate hydratase 1, mitochondrial	42.281	49.531	28	8	28	2	1.018	1.004	1.025	0.936	1.034	0.877	0.861	0.036776	0.919	0.051097	1.03	0.95296	0.856	0.146638
Peaxi162Scf00001g00347.1	Unknown protein	27.573	8.1473	4.8	1	2	1	0.964	0.998	0.871	1.034	1.087	1.115	1.157		1.073		1.089		1.28
Peaxi162Scf00001g00351.1	Unknown protein	86.255	7.7332	1.8	1	1	1
Peaxi162Scf00001g00369.1	sucrose synthase 3	92.803	193.95	24.4	20	38	16	1.017	0.976	1.007	1.057	0.98	1.021	1.004	0.25458	1.039	0.178796	1.004	0.27064	1.014	0.34848
Peaxi162Scf00001g00373.1	Plant invertase/pectin methylesterase inhibitor superfamily	64.455	6.1958	6.4	3	5	1
Peaxi162Scf00001g00402.1	Exocyst complex component 6B	90.436	115.69	11	7	10	7	0.819	0.867	0.781	1.201	1.227	1.267	1.547	0.00043961	1.466	3.7849e-05	1.415	3.3942e-06	1.622	0.00056103
Peaxi162Scf00001g00403.1	Protein of unknown function, DUF538	18.15	17.962	16	3	4	3
Peaxi162Scf00001g00434.1	Small nuclear ribonucleoprotein family protein	12.489	6.5818	7.4	1	2	1	0.791	0.843	0.853	1.142	1.352	1.227	1.551		1.444		1.604		1.438
Peaxi162Scf00001g00445.1	complex 1 family protein / LVR family protein	11.857	10.884	15.7	2	2	2	1.103	1.081	1.325	0.855	0.818	0.736	0.667	0.152816	0.775	0.080903	0.757	0.35178	0.555	0.29738
Peaxi162Scf00001g00451.1	Serine/arginine-rich splicing factor 1	20.659	56.899	38.6	8	15	2	1.011	1.034	0.937	0.996	0.997	1.05	1.039	0.34086	0.985	0.86592	0.964	0.28672	1.121	0.4518
Peaxi162Scf00001g00492.1	HSP20-like chaperones superfamily protein isoform 1	67.715	72.442	6.8	3	3	3	1.313	1.317	0.981	0.665	0.718	0.785	0.598	0.114718	0.506	0.058381	0.545	0.10278	0.8	0.44642
Peaxi162Scf00001g00511.1	Translocase of chloroplast 159, chloroplastic	153.58	220.26	15.8	17	19	17	1.061	1.112	1.009	0.915	0.906	1.005	0.947	0.023419	0.862	0.0026839	0.815	0.00174064	0.996	0.124061
Peaxi162Scf00001g00572.1	DNA-directed RNA polymerases I, II, and III subunit RPABC3	16.718	10.515	11	2	2	2	1.24	1.187	0.91	0.85	0.811	0.882	0.711		0.685		0.683		0.969
Peaxi162Scf00001g00604.1	FKBP-like peptidyl-prolyl cis-trans isomerase family protein	22.298	7.2465	4.6	1	1	1
Peaxi162Scf00001g01039.1	Potassium transporter family protein	77.048	20.069	3.3	2	2	2	0.813	0.909	0.752	1.271	1.219	1.23	1.513		1.563		1.341		1.636
Peaxi162Scf00001g02516.1	CTP synthase family protein	61.87	63.381	13.7	6	8	6	0.979	0.986	1.008	0.952	1.095	1.065	1.088	0.95952	0.972	0.28314	1.111	0.66984	1.057	0.97726
Peaxi162Scf00001g03224.1	Protein of unknown function (DUF789)	45.181	6.0352	2.9	1	1	1	1.162	1.132	1.516	0.694	0.714	0.621	0.534		0.597		0.631		0.41
Peaxi162Scf00001g03425.1	60S ribosomal protein L19-2	24.758	49.885	13.1	3	6	1	1.149	1.13	0.988	0.868	0.831	0.952	0.829	0.0065439	0.755	0.0064954	0.735	0.00054007	0.964	0.38528
Peaxi162Scf00001g04320.1	UDP-glucuronic acid decarboxylase 1	50.443	34.852	9.6	4	6	2	0.906	0.976	1.001	1.018	1.058	1.117	1.233	0.066784	1.124	0.142558	1.084	0.24712	1.116	0.151223
Peaxi162Scf00001g04810.1	multidrug resistance-associated protein 10	169.96	257.85	8.8	9	13	9	0.841	0.856	0.794	1.231	1.151	1.23	1.463	1.73006e-05	1.464	5.2962e-07	1.345	7.7862e-07	1.549	1.1122e-06
Peaxi162Scf00001g04919.1	P-loop containing nucleoside triphosphate hydrolases superfamily protein	131.95	19.446	4.5	5	8	3	0.989	1.023	0.969	1.004	1.018	1.032	1.043		1.015		0.995		1.065
Peaxi162Scf00001g10028.1	Bifunctional inhibitor/lipid-transfer protein/seed storage 2S albumin superfamily protein	18.43	7.6163	6	1	1	1
Peaxi162Scf00001g10221.1	Late embryogenesis abundant protein (LEA) family protein	23.714	15.036	9.8	2	4	2	0.867	0.896	0.885	1.085	1.168	1.244	1.435	0.0026563	1.251	0.0039235	1.304	0.00138174	1.406	0.0031569
Peaxi162Scf00002g00017.1	Copper amine oxidase family protein	95.746	60.398	10.9	7	13	7	1.014	1.074	1.035	0.957	0.965	0.962	0.949	0.183721	0.944	0.180758	0.899	0.025736	0.929	0.061762
Peaxi162Scf00002g00075.1	Pentapeptide repeat-containing protein	28.201	13.101	9.1	2	2	2
Peaxi162Scf00002g00116.1	cytochrome P450, family 706, subfamily A, polypeptide 6	30.412	7.8364	4.9	1	1	1
Peaxi162Scf00002g00191.1	heat shock protein 21	43.466	6.2517	2.8	1	1	1
Peaxi162Scf00002g00311.1	Unknown protein	15.473	7.227	6.6	1	3	1	1.049	1.039	1.085	0.869	0.964	0.915	0.872	0.0151754	0.828	0.0130817	0.928	0.021185	0.843	0.025057
Peaxi162Scf00002g00313.1	Hsc70-interacting protein	45.603	194.31	32.1	16	34	12	1.16	1.097	1.193	0.829	0.824	0.797	0.687	2.44249e-15	0.715	1.42553e-13	0.751	3.0822e-11	0.668	4.29989e-13
Peaxi162Scf00002g00372.1	Mitochondrial substrate carrier family protein	77.217	63.758	7.8	6	10	4	0.877	0.892	0.878	1.28	1.095	1.221	1.392	0.071717	1.46	0.013536	1.228	0.114221	1.391	0.077056
Peaxi162Scf00002g00416.1	embryo sac development arrest 14	28.357	14.087	7.7	2	2	2	1.084	1.106	1.137	0.803	0.937	0.868	0.801		0.741		0.847		0.763
Peaxi162Scf00002g00510.1	Elongation factor G	89.398	178.19	15	9	12	9	1.124	1.132	1.062	0.855	0.864	0.854	0.76	5.6858e-07	0.761	1.8757e-06	0.763	0.071957	0.804	2.2376e-05
Peaxi162Scf00002g00511.1	Stress-induced-phosphoprotein 1	65.693	323.31	36.4	21	51	16	1.067	1.047	1.102	0.913	0.934	0.854	0.8	2.2129e-06	0.856	7.696e-07	0.892	0.00022287	0.775	4.8383e-06
Peaxi162Scf00002g00534.1	Stress responsive A/B Barrel Domain	12.023	6.0342	8.3	1	1	1
Peaxi162Scf00002g00813.1	SKU5 similar 2	66.506	100.92	6.6	3	7	3	1.134	1.165	1.344	0.804	0.791	0.773	0.682	0.055937	0.709	0.100023	0.679	0.012921	0.575	0.045358
Peaxi162Scf00002g00815.1	Transaldolase	43.642	192.66	21.6	7	15	7	1.19	1.235	1.243	0.808	0.702	0.759	0.638	1.52783e-05	0.679	5.522e-05	0.568	0.00113779	0.611	1.4023e-06
Peaxi162Scf00002g01216.1	Unknown protein	13.249	10.802	12	2	2	2
Peaxi162Scf00002g01611.1	conserved hypothetical protein	23.645	5.8359	3.3	1	1	1
Peaxi162Scf00002g01721.1	Unknown protein	25.192	44.628	23.2	5	6	5	1.018	1.056	0.997	1.024	0.984	1.03	1.012	0.98542	1.006	0.71626	0.932	0.31738	1.033	0.78932
Peaxi162Scf00002g02318.1	Ion channel DMI1	65.277	8.2586	3	1	1	1
Peaxi162Scf00002g03712.1	50S ribosomal protein L22	23.011	16.953	5.7	1	1	1	1	0.923	1.109	1	1.033	0.988	0.988		1		1.119		0.891
Peaxi162Scf00002g03915.1	Patatin-like phospholipase domain-containing protein	95.337	10.544	1.5	1	1	1
Peaxi162Scf00002g04712.1	---	23.039	41.229	6.8	1	3	1	0.919	0.92	0.999	1.08	1.135	1.045	1.137	0.0046372	1.175	0.00120106	1.234	9.8564e-05	1.046	0.125582
Peaxi162Scf00002g04713.1	---	27.721	40.739	30.5	6	10	2	0.963	1.037	0.643	1.077	1.071	1.285	1.334		1.118		1.033		1.998
Peaxi162Scf00002g05210.1	nucleobase-ascorbate transporter 12	75.157	78.262	4.5	2	3	2	0.899	0.945	0.985	1.142	1.11	1.069	1.189	0.79932	1.27	0.76558	1.175	0.56222	1.085	0.88502
Peaxi162Scf00002g05421.1	Suppressor of gene silencing 3, putative	115.58	7.0351	0.9	1	1	1
Peaxi162Scf00002g05423.1	Stress responsive A/B Barrel Domain	12.599	28.897	16.1	2	5	2	0.937	0.975	0.933	1.099	1.08	1.05	1.121	0.180841	1.173	0.032881	1.108	0.32438	1.125	0.175284
Peaxi162Scf00003g00013.1	Pro-apoptotic serine protease NMA111	110.91	131.74	14.3	11	13	8	0.944	0.916	0.978	1.041	1.093	1.076	1.14	0.095539	1.103	0.057642	1.193	0.0026208	1.1	0.90122
Peaxi162Scf00003g00052.1	ferredoxin 3	16.075	38.325	13.3	1	2	1	1.014	1.209	0.926	1.06	0.799	0.953	0.94		1.045		0.661		1.029
Peaxi162Scf00003g00069.1	Protein of unknown function (DUF1640)	28.659	14.631	7	2	3	2
Peaxi162Scf00003g00219.1	Double-stranded RNA-binding protein 4	37.764	14.704	5.8	2	2	2	1.117	1.151	1.05	0.855	0.862	0.883	0.791		0.765		0.749		0.841
Peaxi162Scf00003g00251.1	UDP-Glycosyltransferase superfamily protein	46.078	6.8402	3.4	1	2	1	0.798	0.792	0.716	1.317	1.272	1.35	1.692		1.65		1.606		1.885
Peaxi162Scf00003g00413.1	Biogenesis of lysosome-related organelles complex 1 subunit 1	15.187	7.0476	7.5	1	2	1	0.763	0.772	0.846	1.207	1.411	1.254	1.644		1.582		1.828		1.482
Peaxi162Scf00003g00418.1	Glucan endo-1,3-beta-glucosidase 14	42	46.061	17.9	5	6	5	0.826	0.807	0.842	1.229	1.33	1.248	1.511	0.00089587	1.488	0.000163206	1.648	7.7692e-05	1.482	0.0061955
Peaxi162Scf00003g00482.1	50S ribosomal protein L4	44.605	101.1	19.5	7	15	4	0.775	0.723	0.869	1.395	1.266	1.141	1.472	0.0034596	1.8	0.002916	1.751	0.0118223	1.313	0.0154572
Peaxi162Scf00003g00522.1	ubiquinol-cytochrome C reductase UQCRX/QCR9-like family protein	8.2703	92.348	47.9	4	13	4	1.001	0.953	1.025	1.025	1.026	1.036	1.035	0.92078	1.024	0.84388	1.077	0.081957	1.011	0.44582
Peaxi162Scf00003g01123.1	Ribosomal protein S25 family protein	11.924	5.9284	6.5	1	2	1
Peaxi162Scf00003g01221.1	Isoflavone reductase homolog	33.895	191.81	25.6	8	13	8	0.805	0.816	0.948	1.212	1.283	1.105	1.373	0.00142125	1.506	0.00045522	1.572	0.0021186	1.166	0.00147722
Peaxi162Scf00003g01226.1	glycine-rich RNA-binding protein 2	30.663	172.33	36.6	8	23	6	1.455	1.443	1.099	0.461	0.488	0.509	0.35	2.02e-07	0.317	3.6802e-07	0.338	4.8468e-07	0.463	3.704e-05
Peaxi162Scf00003g01332.1	ATP-dependent Clp protease proteolytic subunit 1	32.003	11.194	5.5	2	2	2	1.002	1.035	1.073	1.048	0.949	0.912	0.91	0.49354	1.046	0.82106	0.917	0.61382	0.85	0.195321
Peaxi162Scf00003g01338.1	Adenylyl cyclase-associated protein 2	50.792	21.916	6	3	4	3	1.081	1.187	0.833	0.993	0.794	1.055	0.976	0.91076	0.919	0.60876	0.669	0.2404	1.267	0.32324
Peaxi162Scf00003g01433.1	Protein TIC 62, chloroplastic	142.84	22.347	2.3	2	2	2
Peaxi162Scf00003g01523.1	---	12.6	14.236	11.1	1	1	1	0.94	0.861	0.714	1.168	1.154	1.316	1.4		1.243		1.34		1.843
Peaxi162Scf00003g01723.1	Acylamino-acid-releasing enzyme, putative isoform 1	72.89	83.075	20.1	11	16	11	1.029	1.091	0.975	0.971	0.956	0.985	0.957	0.43376	0.944	0.16526	0.876	0.2654	1.01	0.926
Peaxi162Scf00003g01938.1	mRNA 3'-end-processing protein rna14	80.37	13.419	2.5	2	3	2	1.052	1.007	1.036	0.998	0.969	0.949	0.902	0.35148	0.949	0.69772	0.962	0.83182	0.916	0.103521
Peaxi162Scf00003g02043.1	BAT2 domain-containing protein 1	52.978	135.86	16.6	7	10	7	1.208	1.186	1.033	0.724	0.766	0.868	0.719	0.000938	0.599	1.82145e-05	0.646	2.5629e-08	0.84	0.088037
Peaxi162Scf00003g02335.1	fucosyltransferase 11	58.805	14.778	3.6	2	2	2
Peaxi162Scf00003g02427.1	Cyclase family protein	33.156	81.194	14.4	3	4	3	1.029	1.02	1.114	0.935	1.03	0.946	0.919	0.190675	0.909	0.2718	1.01	0.85064	0.849	0.126256
Peaxi162Scf00003g02440.1	caffeoyl-CoA 3-O-methyltransferase	39.933	15.185	14	5	15	2	1.414	1.447	1.288	0.422	0.567	0.502	0.355		0.298		0.392		0.39
Peaxi162Scf00003g02545.1	progesterone 5-beta-reductase [Atropa belladonna]	164.95	71.453	11.2	9	21	9	1.035	1.055	1.112	0.89	0.934	0.934	0.902	0.030936	0.86	0.078141	0.885	0.0055192	0.84	0.0196593
Peaxi162Scf00003g02635.1	ATP-dependent Clp protease proteolytic subunit 2	39.435	91.49	14.3	4	7	4	1.045	1.003	1.191	0.917	1.013	0.819	0.784	0.0066621	0.878	0.00063683	1.01	0.53638	0.688	0.00115966
Peaxi162Scf00003g02838.1	serine carboxypeptidase-like 19	40.471	17.062	3.1	1	1	1	0.96	0.948	1.008	1.181	1.058	0.937	0.976		1.23		1.116		0.93
Peaxi162Scf00003g02933.1	Peptide methionine sulfoxide reductase B5	18.476	15.941	11.2	2	4	2	1.177	1.147	1.168	0.81	0.792	0.787	0.669	0.032544	0.688	0.070298	0.69	0.10966	0.674	0.0281
Peaxi162Scf00003g03027.1	heat shock protein 70	72.903	118.83	22.6	17	48	3	1.094	1.165	1.26	0.772	0.828	0.818	0.748	0.0066623	0.706	0.0148799	0.711	0.030244	0.649	0.002378
Peaxi162Scf00003g03230.1	Magnesium-dependent phosphatase 1	20.594	5.8879	7.1	1	1	1
Peaxi162Scf00003g03234.1	beta-ureidopropionase	51.026	15.888	4.1	2	4	2	0.929	0.901	1.05	1.119	1.025	1.019	1.097	0.138025	1.205	0.046616	1.138	0.097456	0.97	0.46904
Peaxi162Scf00003g03344.1	Pentatricopeptide repeat-containing protein	42.969	9.3957	2.7	1	2	1
Peaxi162Scf00003g03510.1	Lysine-specific histone demethylase 1 homolog 1	76.367	7.8044	1.7	1	1	1
Peaxi162Scf00003g03546.1	Protein phosphatase 2C family protein	24.712	11.049	13.3	2	3	1
Peaxi162Scf00003g03625.1	3-hydroxyacyl-[acyl-carrier-protein] dehydratase FabZ	24.686	13.17	8.1	2	2	2	1.081	1.128	0.909	0.938	0.856	1.043	0.965		0.868		0.759		1.147
Peaxi162Scf00003g03626.1	Non-specific lipid-transfer protein-like protein	18.135	7.7649	6	1	2	1	0.968	0.925	0.875	1.177	0.976	1.175	1.214		1.216		1.055		1.343
Peaxi162Scf00003g03627.1	mRNA export factor	44.619	28.652	8	2	2	2
Peaxi162Scf00003g03636.1	beta-D-xylosidase 4	81.072	99.864	8.5	5	6	4	1.029	0.933	1.031	1	0.995	1.016	0.987	0.36818	0.972	0.92888	1.066	0.96518	0.985	0.36474
Peaxi162Scf00003g03639.1	somatic embryogenesis receptor-like kinase 4	73.338	38.243	5.5	3	4	1	0.97	0.974	1.042	1.045	1.03	0.996	1.027		1.077		1.057		0.956
Peaxi162Scf00003g03733.1	GTP binding protein, putative	85.75	9.1409	1.4	1	2	1	0.878	0.848	0.95	1.104	1.249	1.13	1.287		1.257		1.473		1.189
Peaxi162Scf00003g03739.1	tRNA (guanine(10)-N2)-methyltransferase homolog	46.544	7.0338	3.1	1	1	1
Peaxi162Scf00003g03748.1	60S ribosomal protein L3	44.49	7.4611	20.1	10	21	0
Peaxi162Scf00003g03824.1	ankyrin repeat-containing 2B	37.479	128.84	24.5	9	24	5	1.278	1.248	1.162	0.604	0.698	0.608	0.476	7.1567e-07	0.473	1.6611e-07	0.559	6.0566e-05	0.523	2.3474e-05
Peaxi162Scf00003g03948.1	Cleavage and polyadenylation specificity factor subunit 3-I	76.36	85.159	7.3	3	3	3	0.955	0.919	1.004	1.126	1.09	1.107	1.159	0.112059	1.179	0.0274	1.186	0.0086176	1.103	0.20892
Peaxi162Scf00003g04125.1	calcium-dependent protein kinase 32	59.454	77.218	12.8	6	9	6	1.048	0.929	1.02	1.021	1.003	1.023	0.976	0.63458	0.974	0.84436	1.08	0.637	1.003	0.48668
Peaxi162Scf00003g04127.1	Chaperone DnaJ-domain superfamily protein	34.409	33.186	10.7	3	3	3	0.9	0.906	0.958	1.097	1.216	1.055	1.172		1.219		1.342		1.101
Peaxi162Scf00003g04210.1	Mitochondrial import inner membrane translocase subunit Tim17/Tim22/Tim23 family protein	16.851	19.455	6.9	1	7	1	0.896	0.927	0.845	1.159	1.127	1.115	1.244	0.047118	1.294	0.00109807	1.216	0.0094778	1.32	0.0178389
Peaxi162Scf00003g04334.1	Enoyl-[acyl-carrier-protein] reductase [NADH] 1	41.481	48.781	12	4	9	2	1.145	1.074	1.047	0.872	0.864	0.922	0.805	0.048043	0.762	0.058476	0.804	0.037761	0.881	0.048481
Peaxi162Scf00003g04427.1	2-oxoglutarate (2OG) and Fe(II)-dependent oxygenase superfamily protein	47.278	14.482	13	3	7	2	0.982	0.907	1.164	1.029	1.15	0.846	0.862	0.4812	1.048	0.8377	1.268	0.43582	0.727	0.089363
Peaxi162Scf00003g04619.1	Glucose-repressible alcohol dehydrogenase transcriptional effector	67.092	77.354	3.1	1	1	1	0.997	0.945	1.076	1.083	1.041	0.92	0.923		1.086		1.102		0.855
Peaxi162Scf00003g04620.1	60S ribosomal protein L21-1	18.6	31.536	15.9	5	8	2	1.199	1.166	1.219	0.716	0.778	0.772	0.644	0.25726	0.597	0.15534	0.667	0.33006	0.633	0.2611
Peaxi162Scf00003g04711.1	---	7.9132	28.821	27.9	2	5	2	1.107	1.167	0.982	0.804	0.856	0.996	0.9		0.726		0.734		1.014
Peaxi162Scf00003g04831.1	50S ribosomal protein L4	32.792	6.3135	3	1	1	1	1.287	1.275	1.384	0.608	0.679	0.523	0.406		0.472		0.533		0.378
Peaxi162Scf00003g05026.1	2-oxoglutarate (2OG) and Fe(II)-dependent oxygenase superfamily protein	22.456	6.9155	19.8	4	5	1
Peaxi162Scf00003g05134.1	Unknown protein	40.049	119.49	18.7	5	8	1	0.868	0.903	0.878	1.151	1.25	1.109	1.278		1.326		1.384		1.263
Peaxi162Scf00003g05340.1	conserved hypothetical protein	72.655	76.692	7.5	4	8	4	0.86	0.922	0.849	1.161	1.102	1.159	1.348	0.23698	1.35	0.1867	1.195	0.43992	1.365	0.192859
Peaxi162Scf00003g05351.1	nascent polypeptide-associated complex subunit alpha-like protein 3	15.101	15.749	31.2	3	7	1	1.318	1.32	1.636	0.404	0.509	0.48	0.364	0.0098755	0.307	0.0078194	0.386	0.0056965	0.293	0.0037021
Peaxi162Scf00003g05355.1	Magnesium-protoporphyrin IX monomethyl ester [oxidative] cyclase 3	49.255	13.763	6.9	2	2	2
Peaxi162Scf00003g05357.1	Proteasome subunit alpha type-3	27.246	52.192	33.7	8	14	4	1.098	1.101	1.203	0.865	0.865	0.809	0.737	0.13092	0.788	0.26468	0.786	0.085383	0.672	0.026862
Peaxi162Scf00003g05364.1	conserved hypothetical protein	112.26	34.261	4.1	4	6	4	0.959	0.957	1.044	1.088	1.032	0.991	1.033		1.135		1.078		0.949
Peaxi162Scf00003g05382.1	Cyclin family protein	60.387	13.78	3.9	2	2	2	1.278	1.211	1.092	0.696	0.734	0.806	0.631		0.545		0.606		0.738
Peaxi162Scf00003g05391.1	ARF GAP-like zinc finger-containing protein ZIGA4	82.337	6.2775	1.2	1	1	1	1.224	1.37	1.034	0.666	0.718	0.77	0.629		0.544		0.524		0.745
Peaxi162Scf00004g00237.1	ARM repeat superfamily protein isoform 1	72.427	6.2061	1.3	1	1	1
Peaxi162Scf00004g00441.1	TGACG-sequence-specific DNA-binding protein TGA-2.1	36.267	21.441	7.1	2	2	2	1.001	0.96	0.99	1.02	1.057	1.028	1.027	0.79028	1.019	0.88222	1.101	0.66062	1.038	0.4974
Peaxi162Scf00004g01518.1	phytochrome and flowering time regulatory protein (PFT1)	50.002	5.8143	2.1	1	1	1
Peaxi162Scf00004g01815.1	Disease resistance protein (CC-NBS-LRR class) family	89.655	49.171	5.1	3	3	3	1.04	1.036	0.96	1.011	0.97	0.998	0.96	0.28852	0.972	0.53044	0.936	0.68034	1.04	0.62498
Peaxi162Scf00004g01917.1	Dihydrolipoyllysine-residue acetyltransferase component of pyruvate dehydrogenase complex	34.332	13.62	7.4	2	3	2
Peaxi162Scf00004g02410.1	RNA-binding protein 12	40.238	56.851	14	3	4	3	0.875	0.919	1.01	1.089	1.139	1.034	1.182	0.086019	1.245	0.065704	1.239	0.0037245	1.024	0.99594
Peaxi162Scf00004g02527.1	translocation protein-related	42.15	25.269	7.1	3	4	3
Peaxi162Scf00004g02625.1	sulfite reductase	77.83	36.076	8	5	5	5	1.05	1.064	0.976	1.008	0.92	0.977	0.93	0.20786	0.96	0.173404	0.865	0.03302	1.001	0.92054
Peaxi162Scf00004g02724.1	Glucosidase 2 subunit beta	57.558	88.056	15	8	9	6	1.055	1.023	0.959	0.961	0.999	1.004	0.952	0.199115	0.911	0.20328	0.977	0.30462	1.047	0.78702
Peaxi162Scf00004g02726.1	Unknown protein	15.6	66.347	9.8	1	1	1	1.229	1.277	0.883	0.791	0.803	0.864	0.703		0.644		0.629		0.978
Peaxi162Scf00004g02916.1	Protein of unknown function (DUF399 and DUF3411)	42.236	27.183	8.8	3	4	3	1.077	0.995	0.995	0.929	1.056	0.959	0.89	0.024702	0.863	0.031105	1.061	0.26966	0.964	0.26984
Peaxi162Scf00004g03212.1	ABC-2 type transporter family protein	73.792	7.0287	1.4	1	1	1	1.192	1.185	1.164	0.813	0.784	0.728	0.611		0.682		0.662		0.625
Peaxi162Scf00004g03718.1	Glucan endo-1,3-beta-glucosidase	21.731	18.874	12.7	3	5	3	1.325	1.258	1.252	0.583	0.653	0.673	0.508	0.0136617	0.44	0.0061405	0.519	0.0036991	0.538	0.029756
Peaxi162Scf00004g03812.1	hexokinase-like 1	55.013	14.245	4.1	2	2	2	0.881	0.9	0.9	1.123	1.191	1.146	1.301		1.275		1.323		1.273
Peaxi162Scf00004g03918.1	THUMP domain-containing protein	35.313	31.241	13	4	4	4	1.03	1.097	1.142	0.967	0.8	0.951	0.923	0.102661	0.939	0.159084	0.729	0.08408	0.833	0.028615
Peaxi162Scf00004g04119.1	---	11.958	32.231	29.9	3	6	3	1.031	1.002	1.111	0.897	0.976	0.924	0.896	0.085315	0.87	0.038259	0.974	0.075124	0.832	0.061701
Peaxi162Scf00004g04314.1	Dihydropyrimidinase	57.488	62.04	8.9	4	5	4	1.127	1.107	1.032	0.947	0.888	0.908	0.806	0.149035	0.84	0.40126	0.802	0.24288	0.88	0.13682
Peaxi162Scf00004g04414.1	Protein kinase protein with tetratricopeptide repeat domain	51.64	26.741	9.4	4	5	4	0.83	0.835	0.842	1.271	1.198	1.226	1.477	0.083984	1.531	0.0084014	1.435	0.0043178	1.456	0.123639
Peaxi162Scf00004g10118.1	RING/U-box superfamily protein isoform 1	143.09	38.403	4.7	6	6	6	0.87	0.84	0.967	1.171	1.236	1.087	1.249	0.081557	1.346	0.0110845	1.471	0.022499	1.124	0.33292
Peaxi162Scf00005g00041.1	---	10.88	14.108	12.9	1	2	1	0.758	0.723	0.754	1.28	1.34	1.421	1.875		1.689		1.853		1.885
Peaxi162Scf00005g00086.1	DNA (cytosine-5)-methyltransferase DRM1	67.694	5.8343	2.8	1	1	1
Peaxi162Scf00005g00134.1	Coproporphyrinogen III oxidase	45.855	93.248	14.8	5	11	5	0.975	0.971	0.886	1.059	1.019	1.095	1.123	0.00055914	1.086	0.0061445	1.049	0.058397	1.236	0.00013758
Peaxi162Scf00005g00439.1	IQ-domain 2	45.352	23.542	5.2	2	3	2	1.091	1.157	0.906	0.924	0.917	0.956	0.876	0.62932	0.847	0.59986	0.793	0.5593	1.055	0.82562
Peaxi162Scf00005g00505.1	ascorbate peroxidase 2	27.562	40.231	22	6	9	6	1.132	1.189	1.006	0.945	0.771	0.918	0.811	0.0173427	0.835	0.0096981	0.648	0.00026271	0.913	0.196217
Peaxi162Scf00005g00613.1	elongation factor P (EF-P) family protein	21.394	11.81	8.5	2	2	2
Peaxi162Scf00005g02811.1	MLP-like protein 28	17.487	14.585	12.5	2	2	2
Peaxi162Scf00005g04212.1	organellar single-stranded DNA binding protein 3	51.318	31.409	9.3	3	3	3	0.898	0.937	0.933	1.117	1.111	1.119	1.246	0.106164	1.244	0.125081	1.186	0.47114	1.199	0.097404
Peaxi162Scf00005g04810.1	Lariat debranching enzyme	47.228	5.8208	2.4	1	1	1
Peaxi162Scf00005g05112.1	60S ribosomal protein L4	46.974	81.539	25.6	9	21	3	1.108	1.106	0.96	0.974	0.786	0.929	0.838	0.00077771	0.879	0.00175686	0.711	0.00069545	0.968	0.78726
Peaxi162Scf00005g05117.1	Zinc finger CCCH domain-containing protein 11	35.288	29.966	14.5	4	6	4	0.998	1.083	0.791	1.002	1.013	1.14	1.142		1.004		0.935		1.441
Peaxi162Scf00006g00031.1	FASCICLIN-like arabinogalactan 1	28.992	56.709	17.3	3	5	3	1.484	1.476	1.202	0.533	0.423	0.551	0.371	0.0115209	0.359	0.023599	0.287	0.011603	0.458	0.0067417
Peaxi162Scf00006g00088.1	Chalcone--flavonone isomerase A	47.325	113.14	15.2	6	13	6	0.972	0.976	1.037	1.002	1.06	1.007	1.036	0.48522	1.031	0.2203	1.086	0.0064613	0.971	0.3972
Peaxi162Scf00006g00139.1	Porphobilinogen deaminase	42.216	31.466	11.8	4	5	3	1.156	1.007	1.348	0.823	0.887	0.707	0.612	0.0199999	0.712	0.01046	0.881	0.26276	0.524	0.061957
Peaxi162Scf00006g00148.1	Topoisomerase II-associated protein PAT1	88.613	25.739	5.1	4	4	3	1.32	1.304	1.339	0.572	0.618	0.577	0.437		0.433		0.474		0.431
Peaxi162Scf00006g00159.1	Thiosulfate/3-mercaptopyruvate sulfurtransferase 2	41.025	81.811	24.7	7	10	4	1.019	1.029	1.126	0.924	1.012	0.893	0.876	0.35684	0.907	0.36852	0.983	0.82586	0.793	0.186243
Peaxi162Scf00006g00236.1	Zinc finger CCCH domain-containing protein 37	56.801	7.8232	3.1	1	1	1
Peaxi162Scf00006g00342.1	Unknown protein	31.114	-2	2.9	1	1	1	1.146	1.053	1.345	0.754	0.84	0.762	0.665		0.658		0.798		0.567
Peaxi162Scf00006g00402.1	Protein kinase superfamily protein	56.897	21.341	4.6	2	3	2	1.004	1.037	1.013	0.971	1.018	0.947	0.943	0.52748	0.967	0.33378	0.982	0.85802	0.935	0.63464
Peaxi162Scf00006g00409.1	Sugar transporter ERD6-like 7	47.878	16.412	6.6	2	2	2
Peaxi162Scf00006g00414.1	emp24/gp25L/p24 family/GOLD family protein	24.247	16.741	10	2	4	2	0.979	0.931	0.903	1.054	1.093	1.124	1.148	0.036596	1.077	0.46364	1.174	0.0141983	1.245	0.0133805
Peaxi162Scf00006g00418.1	cellulose synthase like E1	78.761	14.517	3.3	2	2	2
Peaxi162Scf00006g00522.1	Farnesyl pyrophosphate synthase	39.325	110.87	12.6	5	12	5	0.881	0.975	0.884	1.136	1.067	1.077	1.222	0.028938	1.289	0.0134556	1.094	0.046421	1.218	0.028163
Peaxi162Scf00006g00525.1	DNA-directed RNA polymerase family protein	44.42	20.23	7.3	3	4	3	0.919	0.958	0.872	1.093	1.093	1.167	1.27	0.021455	1.189	0.082042	1.141	0.031682	1.338	0.050718
Peaxi162Scf00006g00535.1	heat shock protein 81-2	37.402	323.31	40.7	16	60	8	1.039	1.077	0.872	0.996	0.939	1.041	1.002	0.88986	0.959	0.86202	0.872	0.0150594	1.194	0.0003005
Peaxi162Scf00006g00715.1	UV-induced protein uvi31, putative	43.234	13.778	5.6	2	2	2
Peaxi162Scf00006g00717.1	Transducin/WD40 repeat-like superfamily protein, putative isoform 2	144.39	8.3227	1.7	2	3	1
Peaxi162Scf00006g01615.1	ATP-dependent zinc metalloprotease FtsH 3	107.94	50.336	2.9	2	3	2	0.897	0.922	1.074	1.068	1.088	1.05	1.171		1.191		1.18		0.978
Peaxi162Scf00006g03411.1	Brefeldin A-inhibited guanine nucleotide-exchange protein 5	191.67	229.2	8.1	10	19	9	0.945	1.026	0.856	1.029	1.048	1.095	1.159	0.022317	1.089	0.38948	1.021	0.94594	1.279	0.000197831
Peaxi162Scf00006g03619.1	Serine/threonine protein phosphatase family protein	94.412	106.9	14.5	9	14	8	0.952	0.98	0.949	1.042	1.04	1.077	1.131	0.402	1.095	0.77412	1.061	0.86996	1.135	0.31752
Peaxi162Scf00006g04220.1	EYES ABSENT homolog	35.251	6.1896	3.3	1	1	1
Peaxi162Scf00006g04222.1	UDP-Glycosyltransferase superfamily protein	107.04	40.661	7	5	6	5	0.903	0.781	1.053	1.106	1.256	1.067	1.182		1.225		1.608		1.013
Peaxi162Scf00007g00011.1	HXXXD-type acyl-transferase family protein	50.997	146.18	24.8	14	32	14	1.2	1.174	1.058	0.8	0.817	0.815	0.679	9.3483e-10	0.667	3.7209e-10	0.696	1.0303e-10	0.77	8.5495e-07
Peaxi162Scf00007g00122.1	allene oxide synthase	53.825	120.1	16.3	7	10	7	0.819	0.859	0.736	1.166	1.209	1.343	1.64	7.8e-05	1.424	0.000160255	1.407	0.000177906	1.825	5.7719e-05
Peaxi162Scf00007g00126.1	Pentatricopeptide repeat-containing protein	96.086	24.666	5	4	5	4	1.227	1.195	1.078	0.781	0.781	0.792	0.645	0.093376	0.637	0.137638	0.654	0.029936	0.735	0.030784
Peaxi162Scf00007g00127.1	Protein of unknown function (DUF1068)	20.961	45.893	20	3	4	3	1.082	1.08	1.177	0.903	0.888	0.886	0.819	0.9939	0.835	0.70056	0.822	0.73364	0.753	0.77016
Peaxi162Scf00007g00141.1	DNA-binding storekeeper protein-related transcriptional regulator	45.227	32.158	10	4	6	4	1.047	1.102	0.989	0.867	1.001	1.004	0.959	0.107076	0.828	0.041818	0.908	0.127642	1.015	0.41594
Peaxi162Scf00007g00185.1	G-type lectin S-receptor-like serine/threonine-protein kinase	91.55	17.299	4.1	3	3	3	0.833	0.798	0.959	1.104	1.382	1.126	1.352		1.325		1.732		1.174
Peaxi162Scf00007g00252.1	Protein THYLAKOID FORMATION1, chloroplastic	117.4	28.055	5.7	3	3	3	0.859	0.952	0.861	1.284	1.024	1.159	1.349	0.29216	1.495	0.060656	1.076	0.82428	1.346	0.27372
Peaxi162Scf00007g00318.1	aspartic proteinase A1	54.839	69.768	9.6	4	7	4	0.684	0.76	0.599	1.397	1.352	1.542	2.254	7.5584e-08	2.042	1.2083e-06	1.779	6.4331e-07	2.574	4.4255e-07
Peaxi162Scf00007g00638.1	SKU5 similar 5	117.03	17.396	3.1	2	2	2	0.992	0.97	1.142	0.985	1.074	0.88	0.887		0.993		1.107		0.771
Peaxi162Scf00007g00833.1	Aconitate hydratase 1	103.97	323.31	30.7	26	96	12	0.888	0.895	0.9	1.157	1.172	1.133	1.276	7.9381e-07	1.303	1.25122e-13	1.309	7.59393e-14	1.259	0.0065012
Peaxi162Scf00007g01112.1	syntaxin of plants 131	34.513	16.488	7.5	2	2	2
Peaxi162Scf00007g01221.1	TraB family protein	46.451	7.4219	3.4	1	1	1
Peaxi162Scf00007g01230.1	Peroxisome biogenesis protein 22	28.28	13.209	3.6	2	2	2	0.965	0.969	0.876	1.036	1.081	1.149	1.191	0.087699	1.074	0.32316	1.116	0.20956	1.312	0.0653
Peaxi162Scf00007g01329.1	BEST Arabidopsis thaliana protein match is: mucin-related	39.747	49.435	17.9	6	7	6	1.085	1.108	0.994	1	0.899	0.904	0.833	0.41822	0.922	0.2819	0.811	0.114498	0.909	0.65678
Peaxi162Scf00007g01414.1	conserved hypothetical protein	12	15.206	15.6	1	1	1	0.938	0.919	0.912	1.066	1.113	1.155	1.231		1.136		1.211		1.266
Peaxi162Scf00007g01617.1	Auxin-responsive GH3 family protein	68.436	56.27	10.8	5	7	5	0.334	0.395	0.465	1.981	1.586	1.874	5.611		5.931		4.015		4.03
Peaxi162Scf00007g01734.1	frataxin homolog	19.8	10.951	7.4	1	2	1
Peaxi162Scf00007g02516.1	Protein THYLAKOID FORMATION1, chloroplastic	38.62	22.944	9.4	3	3	3	0.988	0.817	1.002	1.204	1.008	1.102	1.115		1.219		1.234		1.1
Peaxi162Scf00007g02858.1	Lipoyl synthase, mitochondrial	43.595	7.4108	3.6	1	1	1
Peaxi162Scf00008g00438.1	NAD(P)H dehydrogenase (quinone)	27.257	77.819	16.8	3	7	3	0.851	0.819	0.904	1.228	1.242	1.151	1.353	0.190804	1.443	0.172098	1.516	0.059356	1.273	0.0057156
Peaxi162Scf00008g00441.1	UDP-Glycosyltransferase superfamily protein	53.464	45.491	13.6	5	5	5	0.935	0.857	1.168	1.197	1.082	0.95	1.016	0.29336	1.28	0.048301	1.263	0.155945	0.813	0.41632
Peaxi162Scf00008g01926.1	Remorin family protein	21.032	6.0187	13.7	3	7	1
Peaxi162Scf00008g02025.1	ATP-dependent RNA helicase DHH1	36.317	20.954	5.7	2	4	2
Peaxi162Scf00008g02420.1	glycerol-3-phosphate acyltransferase 4	56.781	22.328	6.7	3	3	3	0.571	0.468	0.502	1.711	1.472	1.772	3.103	0.000156287	2.996	0.0082214	3.145	0.0138155	3.53	0.00056488
Peaxi162Scf00008g02421.1	conserved hypothetical protein	26.999	34.385	7.5	1	1	1	0.962	0.956	0.818	1.16	1.103	1.107	1.151		1.206		1.154		1.353
Peaxi162Scf00008g02422.1	cysteine synthase C1	30.686	8.4892	8.8	2	2	1
Peaxi162Scf00008g02423.1	Mesoderm induction early response protein 1, putative isoform 1	35.313	19.798	7.6	1	1	1
Peaxi162Scf00008g02424.1	conserved hypothetical protein	23.731	40.733	29.5	5	8	5	1.067	1.126	0.987	0.89	0.898	0.93	0.872	0.149705	0.834	0.044736	0.798	0.008579	0.942	0.28736
Peaxi162Scf00008g02524.1	ubiquitin-conjugating enzyme 5	20.867	26.94	17.5	3	5	2	0.811	0.872	0.732	1.181	1.274	1.328	1.637		1.456		1.461		1.814
Peaxi162Scf00008g03317.1	thioredoxin domain-containing protein 9 homolog	27.152	36.061	6.7	1	2	1	1.019	0.949	1.044	0.898	1.086	1.041	1.022	0.73146	0.881	0.028664	1.144	0.147923	0.997	0.9619
Peaxi162Scf00008g03318.1	Proteasome subunit beta type-1	24.618	38.394	9.4	2	3	2	1.105	1.033	1.27	0.831	0.894	0.662	0.599	0.24722	0.752	0.9359	0.865	0.61944	0.521	0.049005
Peaxi162Scf00008g03325.1	Tm-1 protein [Solanum habrochaites]	79.767	66.046	13.2	9	11	9	1.062	1.01	1.003	1.07	0.883	0.983	0.926	0.154198	1.008	0.92168	0.874	0.36368	0.98	0.80322
Peaxi162Scf00008g03415.1	gamma carbonic anhydrase 1	29.194	17.366	10.8	2	8	2	1.035	0.921	0.935	1.051	1.095	1.185	1.145	0.0151805	1.015	0.21532	1.189	0.00076436	1.267	0.0034202
Peaxi162Scf00008g03516.1	4-phosphopantetheine adenylyltransferase	19.644	40.932	30.9	5	9	5	1.124	1.112	1.295	0.921	0.824	0.803	0.714	0.007225	0.819	0.0178777	0.741	0.0062994	0.62	0.0023819
Peaxi162Scf00008g03517.1	ATPase family AAA domain-containing protein 3	68.782	24.689	4.6	4	5	3	1.101	1.166	1.155	0.732	0.92	0.827	0.751		0.665		0.789		0.716
Peaxi162Scf00008g03911.1	pentatricopeptide repeat 336	51.351	62.408	13.2	5	6	5	0.921	0.956	0.923	1.135	1.103	1.066	1.157	0.26234	1.232	0.116695	1.154	0.3604	1.155	0.4362
Peaxi162Scf00008g04311.1	Xaa-Pro aminopeptidase 2	72.893	49.342	7.9	6	11	6	0.956	0.964	0.867	1.085	1.11	1.05	1.098	0.26964	1.135	0.25424	1.151	0.0137981	1.211	0.10048
Peaxi162Scf00009g00019.1	Iron sulfur cluster assembly protein 1, mitochondrial	17.898	20.67	14.9	3	5	3	1.172	1.13	0.996	0.818	0.818	0.821	0.701	0.020397	0.698	0.0188222	0.724	0.040898	0.824	0.111402
Peaxi162Scf00009g00026.1	pantothenate kinase 2	93.32	75.432	8	7	10	7	1.094	1.046	1.192	0.822	0.946	0.85	0.777	0.042944	0.751	0.040363	0.904	0.20124	0.713	0.0096036
Peaxi162Scf00009g00047.1	NAD(P)-binding Rossmann-fold superfamily protein	27.738	6.9376	3.8	1	1	1
Peaxi162Scf00009g00061.1	hipl2 protein precursor	138.76	15.08	1.9	2	2	2
Peaxi162Scf00009g00163.1	Acyl-CoA dehydrogenase	47.232	25.934	7.9	4	6	4	0.83	0.926	0.883	1.21	1.093	1.209	1.457	0.0162381	1.458	0.067939	1.18	0.50708	1.369	0.0045378
Peaxi162Scf00009g00217.1	Vacuolar protein sorting-associated protein 29	20.869	29.393	16	3	6	3	0.799	0.763	1.108	1.21	1.279	1.028	1.287	0.029617	1.514	0.00175733	1.676	0.00182045	0.928	0.82802
Peaxi162Scf00009g00227.1	ATP-binding cassette A2	109.72	14.075	3	2	2	2
Peaxi162Scf00009g00230.1	RINT-1 / TIP-1 family	89.521	26.265	5.1	3	3	3	0.868	0.897	0.97	1.095	1.127	1.172	1.35		1.262		1.256		1.208
Peaxi162Scf00009g00232.1	ABC transporter A family member 7	106.81	5.8743	0.8	1	1	1	1.072	1.095	1.036	0.823	0.886	1.034	0.965		0.768		0.809		0.998
Peaxi162Scf00009g00245.1	SOUL heme-binding family protein	22.307	51.938	25.1	6	10	3	0.917	0.97	0.917	1.062	1.056	1.165	1.27	0.183764	1.158	0.40746	1.089	0.59422	1.27	0.120201
Peaxi162Scf00009g00246.1	SOUL heme-binding family protein	22.295	22.329	25.8	6	10	3	0.774	0.76	0.93	1.601	0.922	1.259	1.627		2.068		1.213		1.354
Peaxi162Scf00009g00319.1	Mitochondrial outer membrane protein porin 1	37.884	6.1518	2.1	1	2	1	0.877	0.945	0.816	1.204	1.116	1.181	1.347		1.373		1.181		1.447
Peaxi162Scf00009g00333.1	SPFH/Band 7/PHB domain-containing membrane-associated protein family	31.423	22.288	22.1	7	9	1
Peaxi162Scf00009g00374.1	HXXXD-type acyl-transferase family protein	38.775	17.305	8	3	3	3	0.906	0.915	0.951	1.165	1.136	1.054	1.163		1.286		1.242		1.108
Peaxi162Scf00009g00431.1	Protein NRT1/ PTR FAMILY 2.11	131.77	22.812	1.7	2	4	2	0.836	0.813	0.883	1.234	1.221	1.213	1.451		1.476		1.502		1.374
Peaxi162Scf00009g00434.1	Plasma membrane ATPase 3	79.032	323.31	26.7	20	51	9	1.038	0.974	0.935	0.991	0.94	1.018	0.981	0.16108	0.955	0.21176	0.965	0.48034	1.089	0.21364
Peaxi162Scf00009g00811.1	Sap , putative isoform 1 [Theobroma cacao]	26.613	12.914	7.5	2	2	2	0.787	0.752	0.837	1.269	1.331	1.275	1.62		1.612		1.77		1.523
Peaxi162Scf00009g01415.1	BAG family molecular chaperone regulator 4	28.548	19.026	17.6	3	3	3	1.063	0.972	0.901	0.985	0.966	1.139	1.071		0.927		0.994		1.264
Peaxi162Scf00009g01530.1	Heparanase-like protein 3	59.334	90.155	10.8	5	6	4	0.906	0.887	0.919	1.076	1.17	1.138	1.256	0.0020977	1.188	0.030836	1.319	0.022662	1.238	0.00184246
Peaxi162Scf00010g00062.1	Transmembrane and coiled-coil domain-containing protein 4	71.64	29.697	6.2	3	3	3	1.052	1.058	1.052	0.96	0.921	0.94	0.894	0.7407	0.913	0.79018	0.871	0.68244	0.894	0.71338
Peaxi162Scf00010g00308.1	sterol carrier protein 2	13.754	50.503	31.2	4	6	3	1.23	1.24	1.102	0.663	0.725	0.679	0.552	0.0027365	0.539	0.002477	0.585	0.00028064	0.616	0.0070822
Peaxi162Scf00010g00351.1	Late embryogenesis abundant (LEA) hydroxyproline-rich glycoprotein family	13.532	17.174	18.2	2	3	2	1.048	0.976	0.819	1.117	0.966	1.127	1.075		1.066		0.99		1.376
Peaxi162Scf00010g00516.1	Serine carboxypeptidase S28 family protein	50.135	48.656	13.4	6	10	6	0.941	0.937	0.916	1.175	1.031	1.122	1.192	0.00188334	1.249	0.0062017	1.1	0.0147976	1.225	0.00190249
Peaxi162Scf00010g01919.1	Cysteine proteinases superfamily protein	49.14	179.65	9	3	11	3	0.824	0.806	0.814	1.251	1.239	1.288	1.563	2.2988e-06	1.518	0.00064168	1.537	9.6147e-05	1.582	2.5689e-06
Peaxi162Scf00010g03010.1	Protein WEAK CHLOROPLAST MOVEMENT UNDER BLUE LIGHT 1	98.508	136.2	17.5	15	18	11	0.975	0.927	0.847	1.084	1.115	1.068	1.095	0.37942	1.112	0.3999	1.203	0.47378	1.261	0.29818
Peaxi162Scf00011g00014.1	mRNA turnover protein 4 homolog	26.373	6.2713	5.2	1	1	1	0.941	1.091	1.02	1.059	0.888	1.018	1.082		1.125		0.814		0.998
Peaxi162Scf00011g00030.1	Histone-binding protein RBBP4	45.467	27.286	10.8	3	4	3	0.938	0.943	1.073	1.112	0.995	1.017	1.084		1.186		1.055		0.948
Peaxi162Scf00011g00032.1	protein-protein interaction regulator family protein	48.806	45.794	9.2	4	6	4	1.166	1.169	1.114	0.735	0.823	0.836	0.717	0.0198384	0.63	0.0041842	0.704	0.0115952	0.75	0.048704
Peaxi162Scf00011g00092.1	ATP phosphoribosyltransferase	40.612	17.884	7.3	2	2	2	0.949	0.954	1.191	1.093	1.056	0.825	0.869		1.152		1.107		0.693
Peaxi162Scf00011g00139.1	partner of Y14-MAGO	25.33	11.759	7.5	2	2	2	1.243	1.35	1.15	0.678	0.638	0.708	0.57		0.545		0.473		0.616
Peaxi162Scf00011g00173.1	chloride channel C	66.752	6.8071	1.4	1	1	1	1.017	1.03	0.957	0.955	1.078	0.99	0.973		0.939		1.047		1.034
Peaxi162Scf00011g00279.1	RNA-binding KH domain-containing protein	60.795	105.09	10.5	5	6	5	0.919	0.968	0.812	1.172	1.018	1.234	1.343	0.090039	1.275	0.060576	1.052	0.17396	1.52	0.097625
Peaxi162Scf00011g00355.1	Transmembrane emp24 domain-containing protein 10	23.111	25.976	13.1	4	5	4	1.069	0.957	1.177	0.953	1.006	0.848	0.793	0.55448	0.891	0.73296	1.051	0.85452	0.72	0.43024
Peaxi162Scf00011g00428.1	ankyrin repeat-containing 2B	37.164	232.89	25.4	10	27	6	1.082	1.101	1.046	0.862	0.886	0.94	0.869	7.7834e-05	0.797	4.1036e-07	0.805	4.8555e-06	0.899	0.066295
Peaxi162Scf00011g00526.1	UDP-glucose:glycoprotein glucosyltransferase	181.15	205.67	12	18	24	18	0.884	0.9	0.954	1.07	1.13	1.147	1.298	0.00070229	1.21	0.027096	1.256	0.030997	1.202	0.0022608
Peaxi162Scf00011g00635.1	Hydroxymethylpyrimidine/phosphomethylpyrimidine kinase	58.129	6.9302	1.5	1	1	1
Peaxi162Scf00011g00636.1	serine hydroxymethyltransferase 6	65.692	18.73	6.1	3	3	3
Peaxi162Scf00011g00743.1	Transmembrane 9 superfamily member 3	68.992	70.157	7	4	9	2	0.985	0.92	1	1.028	1.08	1.054	1.07	0.0192787	1.044	0.099217	1.174	0.022504	1.054	0.134521
Peaxi162Scf00011g00750.1	Serine/threonine-protein kinase SRK2B	36.083	41.241	19.4	5	5	2	1.081	1.096	0.969	0.949	0.861	1.006	0.931	0.66702	0.878	0.54558	0.786	0.138598	1.038	0.84156
Peaxi162Scf00011g00818.1	40S ribosomal protein S12	15.12	24.428	27.3	3	5	3	1.255	1.125	1.326	0.697	0.784	0.67	0.534	0.04064	0.555	0.117265	0.697	0.148361	0.505	0.026945
Peaxi162Scf00011g00941.1	Coiled-coil domain-containing protein 47	53.977	37.233	9.7	4	4	4	1.01	1.029	0.877	0.996	1.036	1.086	1.075		0.986		1.007		1.238
Peaxi162Scf00011g01221.1	evolutionarily conserved C-terminal region 11	60.451	13.094	4.8	3	3	2	0.844	0.858	0.737	1.185	1.277	1.294	1.533		1.404		1.488		1.756
Peaxi162Scf00011g01318.1	60S ribosomal protein L3-2	46.131	5.8839	15.3	7	14	1
Peaxi162Scf00011g01423.1	Coatomer subunit delta	55.76	236.2	30	12	25	10	1.068	1.094	1.132	0.901	0.926	0.852	0.798	0.00070474	0.844	0.00116092	0.846	0.0026828	0.753	0.0079762
Peaxi162Scf00011g01425.1	heat shock protein 70	75.002	323.31	33.9	26	69	26	1.322	1.316	1.113	0.651	0.623	0.69	0.522	1e-32	0.492	1e-32	0.473	1e-32	0.62	1e-32
Peaxi162Scf00011g01426.1	Phosphoribosylamine--glycine ligase	54.846	37.574	7.2	4	5	4	1.235	1.182	1.003	0.76	0.827	0.826	0.669	0.0027778	0.615	0.00056347	0.7	0.0071786	0.824	0.123122
Peaxi162Scf00011g01528.1	Ras-related protein Rab-11A	23.879	172.05	45.1	9	17	6	0.902	0.965	0.965	1.145	1.121	1.064	1.18	0.005765	1.269	0.0062167	1.162	0.00057831	1.103	0.058196
Peaxi162Scf00011g01538.1	RAB GTPase homolog 1C	22.433	174.21	49	9	13	8	0.995	1.018	1.004	0.964	0.976	1.018	1.023	0.60992	0.969	0.45326	0.959	0.42658	1.014	0.6127
Peaxi162Scf00011g01631.1	Beta-glucosidase, GBA2 type family protein	24.815	15.056	6.3	1	2	1	0.825	0.829	0.885	1.289	1.169	1.202	1.457	0.042082	1.562	0.0135041	1.41	0.0029419	1.358	0.07984
Peaxi162Scf00011g01639.1	Beta-glucosidase, GBA2 type family protein	80.808	42.126	7.6	6	8	4	0.642	0.713	0.673	1.419	1.381	1.497	2.332	3.7909e-05	2.21	0.000116025	1.937	0.0021563	2.224	4.199e-05
Peaxi162Scf00011g01641.1	cytochrome c-2	12.197	9.4396	10.7	1	1	1
Peaxi162Scf00011g01726.1	dynamin-like protein 6	98.15	7.9494	3.4	3	5	1	0.977	0.892	1.036	1.003	1.178	1.004	1.028	0.38202	1.027	0.43164	1.321	0.0036608	0.969	0.63734
Peaxi162Scf00011g01920.1	nucleic acid binding	38.029	7.4927	3.5	1	1	1	1.006	1.045	1.003	0.981	0.982	0.998	0.992		0.975		0.94		0.995
Peaxi162Scf00011g01924.1	mitotic spindle assembly checkpoint protein MAD1	81.146	33.055	6.6	4	5	4	0.818	0.836	0.847	1.222	1.247	1.232	1.506		1.494		1.492		1.455
Peaxi162Scf00011g01927.1	Cullin-associated NEDD8-dissociated protein 1	129.63	119.08	6.6	7	14	7	0.966	0.963	0.919	1.069	1	1.133	1.173	0.0112584	1.107	0.0065023	1.038	0.3061	1.233	0.071001
Peaxi162Scf00011g02012.1	Squamous cell carcinoma antigen recognized by T-cells 3	90.505	9.3932	2.4	1	1	1
Peaxi162Scf00011g02119.1	methionine S-methyltransferase	121.09	192.31	11.7	11	17	11	0.935	0.974	0.986	1.079	1.053	1.089	1.165	1.5615e-06	1.154	1.8331e-05	1.081	0.088402	1.104	0.0056222
Peaxi162Scf00012g00008.1	---	32.135	62.926	19.9	3	4	3	0.978	0.964	1.068	1.128	1.065	0.995	1.017	0.32614	1.153	0.155059	1.105	0.184822	0.932	0.82818
Peaxi162Scf00012g00179.1	Plant invertase/pectin methylesterase inhibitor superfamily	61.722	134.42	10.5	4	8	4	0.908	0.882	1.08	1.07	1.112	1.088	1.198	0.075297	1.178	0.0035598	1.261	0.00102131	1.007	0.81676
Peaxi162Scf00012g02522.1	Inosine-5'-monophosphate dehydrogenase 2	53.593	70.166	18.1	9	14	9	1.069	0.989	1.007	0.952	0.995	1.037	0.97	0.70146	0.891	0.7905	1.006	0.79942	1.03	0.42332
Peaxi162Scf00012g02523.1	TatD related DNase	32.005	16.745	7.7	2	2	2	0.896	0.842	1.024	1.101	1.196	1.084	1.21		1.229		1.42		1.059
Peaxi162Scf00013g00006.1	DOMON domain-containing protein / dopamine beta-monooxygenase N-terminal domain-containing protein	95.321	22.045	3.4	3	4	3	0.814	0.827	0.912	1.325	1.219	1.116	1.371	0.062177	1.628	0.0002636	1.474	0.0030778	1.224	0.20078
Peaxi162Scf00013g00031.1	SPFH/Band 7/PHB domain-containing membrane-associated protein family	56.561	15.544	15.1	5	6	2	0.906	0.803	0.794	1.189	1.397	1.117	1.233	0.080036	1.312	0.087656	1.74	0.077777	1.407	0.160865
Peaxi162Scf00013g00037.1	Delta-1-pyrroline-5-carboxylate dehydrogenase 12A1, mitochondrial	57.964	322.46	31.4	12	29	12	1.048	1.068	0.907	0.946	0.954	1.028	0.981	0.38324	0.903	0.061219	0.893	0.0088012	1.133	0.20554
Peaxi162Scf00013g00069.1	Activating signal cointegrator 1 complex subunit 3	201.13	24.112	1.9	3	3	3	0.959	1.011	0.938	1.129	1.074	0.964	1.005		1.177		1.062		1.028
Peaxi162Scf00013g00075.1	Zinc finger CCCH domain-containing protein 55	149.77	6.659	1	1	1	1	1.087	1.058	1.115	0.983	0.893	0.835	0.768		0.904		0.844		0.749
Peaxi162Scf00013g00124.1	60S ribosomal protein L14-1	15.301	12.715	24.8	4	8	1	1.144	1.392	1.099	0.765	0.73	0.678	0.593		0.669		0.524		0.617
Peaxi162Scf00013g00135.1	Unknown protein	159.96	5.7522	0.6	1	2	1	1.403	1.477	1.178	0.52	0.547	0.528	0.376	0.022364	0.371	0.050079	0.37	0.026639	0.448	0.0067583
Peaxi162Scf00013g00229.1	DNA polymerase zeta catalytic subunit, putative	25.995	84.863	18.3	2	2	2	0.95	0.969	0.966	1.001	1.114	1.073	1.129	0.199041	1.054	0.65608	1.15	0.022419	1.111	0.033856
Peaxi162Scf00013g00333.1	conserved hypothetical protein	25.238	13.625	11.5	2	2	2
Peaxi162Scf00013g00432.1	Chlorophyll a-b binding protein 4, chloroplastic	27.476	8.4895	4.8	1	1	1	0.902	0.818	1.158	1.116	0.996	1.127	1.249		1.237		1.218		0.973
Peaxi162Scf00013g00531.1	SNAP25 homologous protein SNAP33	33.922	33.724	7.2	2	4	2	0.84	0.853	0.902	1.219	1.209	1.16	1.381		1.451		1.417		1.286
Peaxi162Scf00013g00630.1	Activating signal cointegrator 1 complex subunit 3	41.785	156.24	19.9	7	23	7	0.874	0.928	0.802	1.132	1.124	1.159	1.326	2.6133e-11	1.295	7.2095e-10	1.211	3.9974e-06	1.445	2.1163e-10
Peaxi162Scf00013g00635.1	biotin carboxyl carrier protein [Ricinus communis]	20.222	18.293	12.9	3	5	3	1.279	1.203	1.295	0.624	0.689	0.681	0.532	3.5918e-06	0.488	2.4557e-05	0.573	0.00012442	0.526	9.4685e-08
Peaxi162Scf00013g00645.1	Glycerophosphoryl diester phosphodiesterase	45.618	165.47	15.3	4	13	4	0.789	0.735	0.857	1.279	1.354	1.183	1.499	4.8391e-08	1.621	1.1159e-10	1.842	8.2589e-08	1.38	1.52084e-05
Peaxi162Scf00013g00738.1	Isoaspartyl peptidase/L-asparaginase	10.575	117.66	25.8	3	12	3	1.214	1.185	1.212	0.737	0.778	0.725	0.597	1.9364e-09	0.607	2.6473e-09	0.657	0.000143634	0.598	1.7033e-07
Peaxi162Scf00013g00829.1	nuclear factor Y, subunit B13	43.195	8.7579	12.8	1	2	1	1.343	1.491	1.038	0.618	0.561	0.641	0.477	0.00126009	0.46	0.0015771	0.376	0.0041568	0.618	0.0125559
Peaxi162Scf00013g00935.1	Serine/threonine-protein phosphatase 2A 65 kDa regulatory subunit A beta isoform	56.389	231.9	14.4	7	16	5	0.933	1.003	0.896	1.057	1.056	1.127	1.208	0.092416	1.133	0.147699	1.053	0.9452	1.258	0.031199
Peaxi162Scf00013g00943.1	Protein CASP	71.866	92.266	17.9	11	15	11	0.877	0.918	0.929	1.125	1.138	1.151	1.312	0.037158	1.283	0.024884	1.24	0.102038	1.239	0.043023
Peaxi162Scf00013g01026.1	kinesin-like protein 1	110.54	10.72	1.4	2	2	2	1.331	1.279	1.256	0.626	0.634	0.625	0.47		0.47		0.496		0.498
Peaxi162Scf00013g01234.1	glycolipid transfer protein 1	21.823	8.4547	7.6	1	1	1
Peaxi162Scf00013g01239.1	Succinyl-CoA ligase [ADP-forming] subunit beta, mitochondrial	44.493	323.31	34.1	14	35	4	1.004	1.002	0.994	0.977	0.991	1.013	1.009	0.54228	0.973	0.20352	0.989	0.88256	1.019	0.28566
Peaxi162Scf00013g01411.1	TRICHOME BIREFRINGENCE-LIKE 8	98.955	18.717	2.5	2	2	2	1.055	0.939	1.24	0.986	0.919	0.87	0.825		0.935		0.979		0.702
Peaxi162Scf00013g02411.1	Golgi SNAP receptor complex member 1-2	25.808	15.918	9.9	2	3	2	0.973	0.985	1.049	1.032	0.919	1.078	1.108		1.061		0.933		1.028
Peaxi162Scf00013g02918.1	methionine aminopeptidase 1A	42.178	47.882	14.4	4	4	4	0.759	0.831	0.952	1.263	1.206	1.202	1.584		1.664		1.451		1.263
Peaxi162Scf00013g02924.1	Tubulin-specific chaperone D	57.728	7.6493	2.1	1	2	1
Peaxi162Scf00013g03018.1	arginase	36.979	131.72	32.8	7	11	7	1.082	1.053	0.918	0.935	0.918	1.008	0.932	0.31144	0.864	0.159518	0.872	0.31082	1.098	0.50142
Peaxi162Scf00013g03019.1	nitroreductase family protein	69.866	16.127	4	2	3	2	1.174	1.115	1.113	0.848	0.834	0.883	0.752	0.062778	0.722	0.0170591	0.748	0.058203	0.793	0.30806
Peaxi162Scf00013g03114.1	3-phosphoshikimate 1-carboxyvinyltransferase 2	55.19	24.982	14.6	7	14	3	1.529	1.51	1.142	0.455	0.471	0.488	0.319	0.0046043	0.298	0.0082564	0.312	0.0123983	0.427	0.093238
Peaxi162Scf00013g03441.1	nucleotide binding protein, putative	42.348	18.962	2.8	1	1	1	1.123	1.167	0.826	0.992	0.842	0.995	0.886		0.883		0.722		1.205
Peaxi162Scf00014g00041.1	2-oxoglutarate (2OG) and Fe(II)-dependent oxygenase superfamily protein	58.783	26.461	5.4	2	3	2	0.969	0.944	0.977	1.114	0.987	1.084	1.119		1.15		1.046		1.11
Peaxi162Scf00014g00085.1	Proteasome subunit alpha type-4	27.348	63.997	33.5	6	10	3	1.001	1.073	1.148	0.967	0.9	0.898	0.897	0.62252	0.966	0.82526	0.839	0.33306	0.782	0.36776
Peaxi162Scf00014g00091.1	Ataxin-3 homolog	30.186	7.9826	4	1	1	1
Peaxi162Scf00014g00107.1	---	64.686	37.664	9	4	5	4	0.975	1.043	1.003	1.028	0.968	1.012	1.038	0.44876	1.054	0.0167993	0.928	0.077919	1.009	0.88852
Peaxi162Scf00014g00165.1	glyoxal oxidase-related protein	54.539	20.854	4.6	2	3	2	0.961	0.938	0.918	1.08	1.056	1.132	1.178		1.124		1.126		1.233
Peaxi162Scf00014g00217.1	Phosphatidylinositide phosphatase SAC1	73.058	33.421	7.3	5	5	5	0.898	0.857	0.756	1.197	1.093	1.357	1.511		1.333		1.275		1.795
Peaxi162Scf00014g00294.1	conserved hypothetical protein	48.242	6.3115	2.2	1	1	1
Peaxi162Scf00014g00413.1	PHD finger protein ALFIN-LIKE 1	26.892	11.935	5.1	2	3	2	0.689	0.713	0.674	1.437	1.528	1.309	1.9	0.048743	2.086	0.077383	2.143	0.095801	1.942	0.027003
Peaxi162Scf00014g00926.1	Fructose-1,6-bisphosphatase 1	88.127	40.944	2.6	1	1	1	0.924	1.049	0.891	0.884	1.464	0.876	0.948		0.957		1.396		0.983
Peaxi162Scf00014g01814.1	60S ribosomal protein L7-4	63.46	13.514	12.2	9	29	2	1.282	1.351	1.219	0.628	0.646	0.805	0.628	0.0046222	0.49	0.00031634	0.478	0.0099176	0.66	0.2076
Peaxi162Scf00014g01816.1	Protein of unknown function (DUF1350)	33.838	29.582	6.2	1	1	1	0.82	0.888	0.659	1.543	1.093	1.226	1.495		1.882		1.231		1.86
Peaxi162Scf00015g00024.1	Protein kinase superfamily protein	51.916	7.8959	2.8	1	1	1
Peaxi162Scf00015g00025.1	RAB GTPase homolog 7A	23.073	48.936	28.2	5	9	1	0.9	0.887	0.959	1.192	1.099	1.099	1.221		1.324		1.239		1.146
Peaxi162Scf00015g00027.1	Auxin-responsive protein IAA4	56.477	40.188	12	5	7	3	0.897	0.945	0.995	1.089	1.124	1.056	1.177		1.214		1.189		1.061
Peaxi162Scf00015g00038.1	conserved hypothetical protein	57.153	42.269	8.4	4	6	4	1.044	1.073	0.93	0.937	0.946	1.06	1.015		0.898		0.882		1.14
Peaxi162Scf00015g00040.1	Glyoxylate reductase	32.458	160.86	17.8	6	11	6	0.928	0.901	1.035	1.087	1.097	0.989	1.066	0.56894	1.171	0.92832	1.218	0.2959	0.956	0.102464
Peaxi162Scf00015g00043.1	Protein of unknown function (DUF630 and DUF632)	82.943	16.651	3.5	3	3	3	1.253	1.011	1.707	0.624	0.658	0.566	0.452		0.498		0.651		0.332
Peaxi162Scf00015g00059.1	conserved hypothetical protein	116.47	7.0874	1.2	1	1	1	0.988	1.006	0.936	1.139	0.969	1.019	1.031		1.153		0.963		1.089
Peaxi162Scf00015g00109.1	40S ribosomal protein S7-1	22.014	62.476	27.7	4	5	4	1.179	1.154	1.356	0.666	0.793	0.693	0.588	0.00120477	0.565	0.056638	0.687	0.00141796	0.511	0.0065815
Peaxi162Scf00015g00126.1	DNA/RNA-binding protein KIN17	55.684	152.31	17.9	8	18	6	0.921	0.957	0.845	1.095	1.111	1.184	1.286	1.8707e-05	1.189	0.00026113	1.161	0.00098479	1.401	1.019e-06
Peaxi162Scf00015g00128.1	Eukaryotic LigT isoform 4	49.56	7.2043	2.3	1	1	1
Peaxi162Scf00015g00131.1	Isochorismatase family protein	15.977	17.576	8.3	1	3	1	1.113	1.057	1.086	0.921	0.922	0.862	0.774	0.0057808	0.827	0.090403	0.872	0.042397	0.794	0.026041
Peaxi162Scf00015g00135.1	conserved hypothetical protein	49.277	5.8857	2.3	1	1	1
Peaxi162Scf00015g00136.1	cytochrome c biogenesis protein family	17.906	8.8588	9.5	1	1	1	0.88	0.795	0.995	1.16	1.16	1.178	1.339		1.318		1.459		1.184
Peaxi162Scf00015g00149.1	Geranylgeranyl transferase type-1 subunit beta	40.204	23.85	7.7	2	3	2	0.888	0.957	0.925	1.224	1.056	1.071	1.206		1.378		1.103		1.158
Peaxi162Scf00015g00178.1	2-oxoglutarate dehydrogenase, mitochondrial	115.96	193.19	21.2	18	32	8	0.99	1.048	0.984	1.06	0.944	0.982	0.992	0.2528	1.071	0.61664	0.901	0.042565	0.998	0.089996
Peaxi162Scf00015g00230.1	aspartate aminotransferase	43.301	41.332	13.5	5	10	5	0.879	0.903	1.017	1.063	1.111	1.104	1.256	0.00174081	1.209	0.000120232	1.23	0.00161947	1.086	0.99416
Peaxi162Scf00015g00234.1	F-box/RNI-like superfamily protein	44.618	36.197	11.8	4	6	4	1.106	1.102	1.113	0.879	0.892	0.917	0.829	0.0184608	0.795	0.028025	0.809	0.126565	0.824	0.0050153
Peaxi162Scf00015g00253.1	N-alpha-acetyltransferase 16, NatA auxiliary subunit	102.73	164.74	15.1	13	19	8	1.025	1.054	0.955	0.936	1.017	0.979	0.955	0.083683	0.913	0.069999	0.965	0.23274	1.025	0.51326
Peaxi162Scf00015g00272.1	RNA-binding family protein with retrovirus zinc finger-like domain isoform 3	34.092	18.869	5.7	3	4	2	1.004	1.05	0.969	0.988	0.99	1.017	1.013	0.8948	0.984	0.63338	0.943	0.53774	1.05	0.78646
Peaxi162Scf00015g00309.1	Cysteine desulfurase	50.963	13.784	3.4	1	2	1	1.075	1.109	1.024	0.94	0.86	0.947	0.881		0.874		0.775		0.925
Peaxi162Scf00015g00310.1	Coatomer, beta' subunit	130.2	27.139	11.8	12	20	3	0.748	0.733	0.841	1.3	1.214	1.293	1.729	0.048539	1.738	0.064281	1.656	0.0178429	1.537	0.076561
Peaxi162Scf00015g00335.1	MAR-binding filament-like protein 1-1	83.214	219.82	28.3	21	28	21	1.007	0.994	0.995	1.043	0.988	1.062	1.055	0.36114	1.036	0.98206	0.994	0.29586	1.067	0.034777
Peaxi162Scf00015g00341.1	CASC3/Barentsz eIF4AIII binding, putative isoform 3	63.686	14.384	3.9	2	3	2	1.17	1.188	1.16	0.836	0.822	0.701	0.599	0.26494	0.715	0.4989	0.692	0.31276	0.604	0.26522
Peaxi162Scf00015g00410.1	Pyridoxal biosynthesis lyase PdxS	32.688	55.28	4.9	1	2	1	1.087	1.15	0.792	0.999	0.853	1.083	0.996	0.91078	0.919	0.28658	0.742	0.029695	1.367	0.0056401
Peaxi162Scf00015g00449.1	Serine-threonine kinase receptor-associated protein	35.577	69.828	22.9	6	7	5	0.971	1.005	1.01	1.041	1	1.019	1.049	0.56338	1.072	0.69696	0.995	0.95264	1.009	0.90624
Peaxi162Scf00015g00458.1	Cytochrome c oxidase subunit 5b-2, mitochondrial	18.028	43.447	19.8	4	8	2	0.988	0.932	1.098	1.026	1.004	0.955	0.967	0.47472	1.038	0.64654	1.077	0.0050813	0.87	0.088217
Peaxi162Scf00015g00521.1	ADP,ATP carrier protein 1	66.9	37.674	4.1	5	9	5	0.841	0.877	0.876	1.152	1.207	1.204	1.432	0.109656	1.37	0.25634	1.376	0.076417	1.374	0.035042
Peaxi162Scf00015g00527.1	alpha/beta-Hydrolases superfamily protein	33.995	82.606	16.1	4	8	4	1.129	1.066	1.429	0.66	0.91	0.683	0.605	0.00175721	0.585	0.0024648	0.854	0.03062	0.478	0.00071518
Peaxi162Scf00015g00537.1	Early nodulin-like protein 6, putative	19.471	23.949	11.5	2	2	2	1.184	1.186	1.126	0.799	0.795	0.779	0.658	0.174256	0.675	0.196839	0.67	0.2493	0.692	0.120324
Peaxi162Scf00015g00622.1	C3HC zinc finger-like	76.507	5.884	1.3	1	1	1	0.929	0.854	0.994	1.162	1.188	1.015	1.093		1.251		1.391		1.021
Peaxi162Scf00015g00637.1	Transcription factor TFIIE, alpha subunit	49.14	14.158	4.2	2	2	2
Peaxi162Scf00015g00729.1	histone deacetylase 15	66.253	16.095	3	1	1	1
Peaxi162Scf00015g00816.1	Eukaryotic aspartyl protease family protein	49.363	104.92	5.4	2	2	2	1.167	1.174	1.082	0.861	0.785	0.818	0.701	0.20556	0.738	0.29098	0.669	0.113218	0.756	0.175984
Peaxi162Scf00015g00839.1	alpha/beta-Hydrolases superfamily protein	77.666	30.25	3.1	2	3	2	0.564	0.55	0.661	1.64	1.506	1.534	2.72		2.908		2.738		2.321
Peaxi162Scf00015g00841.1	stomatal cytokinesis defective / SCD1 protein (SCD1)	132.39	115.18	6.5	6	6	6	0.835	0.847	0.875	1.237	1.175	1.31	1.569	0.27	1.481	0.37916	1.387	0.61528	1.497	0.32312
Peaxi162Scf00015g01040.1	Plant synaptotagmin isoform 1	87.642	46.394	6.8	6	6	6	0.812	0.914	0.957	1.172	1.135	1.076	1.325	0.033137	1.443	0.0177018	1.242	0.039799	1.124	0.135118
Peaxi162Scf00015g01117.1	Dolichyl-phosphate beta-glucosyltransferase	38.145	5.9393	2.1	1	2	1
Peaxi162Scf00015g01118.1	actin-11	41.735	29.817	39.3	13	106	1	0.835	0.807	0.806	1.225	1.311	1.232	1.475		1.467		1.625		1.529
Peaxi162Scf00015g01122.1	Very-long-chain enoyl-CoA reductase	37.455	141.88	9.7	3	4	3	0.809	0.858	0.794	1.313	1.204	1.15	1.422	0.0072398	1.623	0.0053011	1.403	0.0075181	1.448	0.024197
Peaxi162Scf00015g01516.1	UDP-glucuronic acid decarboxylase 3	34.881	136	35.2	12	23	4	0.943	0.959	0.986	1.093	1.014	1.081	1.146	0.35246	1.159	0.2515	1.057	0.185119	1.096	0.50088
Peaxi162Scf00015g01517.1	Methionine--tRNA ligase	79.253	13.578	2.7	2	2	2	1.101	1.099	0.865	0.956	0.919	1.032	0.937	0.3869	0.868	0.24208	0.836	0.121303	1.193	0.0199763
Peaxi162Scf00015g01616.1	Elongator complex protein 1	147.41	12.327	1.7	2	2	2	1.021	0.873	0.862	0.991	1.253	1.104	1.081		0.971		1.435		1.281
Peaxi162Scf00015g02216.1	Metal tolerance protein 5	45.154	6.4592	2.2	1	1	1
Peaxi162Scf00015g02217.1	sulfate transporter 4.1	78.875	36.862	9.1	6	7	6	0.66	0.67	0.756	1.442	1.41	1.327	2.011	0.00087822	2.185	0.00021846	2.104	0.0156205	1.755	0.0021429
Peaxi162Scf00015g02219.1	dehydroascorbate reductase 2	23.688	298.74	46.7	8	27	8	1.057	1.057	1.079	0.945	0.928	0.927	0.877	0.03346	0.894	0.189783	0.878	0.044923	0.859	0.000116562
Peaxi162Scf00015g02223.1	beta-hexosaminidase 1	65.834	22.22	4.9	3	4	3	0.98	1.048	0.836	1.016	1.028	1.134	1.157	0.11138	1.037	0.195565	0.981	0.50316	1.356	0.056199
Peaxi162Scf00015g02810.1	Nitrilase homolog 1	33.446	85.15	23.9	9	16	9	1.026	0.983	1.073	1.023	0.961	0.971	0.946	0.5889	0.997	0.78212	0.978	0.53848	0.905	0.25466
Peaxi162Scf00015g02916.1	Unknown protein	20.095	17.389	11.8	3	4	3	1.159	1.077	1.222	0.797	0.849	0.841	0.726	0.0022951	0.688	0.00056115	0.788	0.12672	0.688	0.00046222
Peaxi162Scf00015g02918.1	Calcium-binding EF-hand family protein	60.308	30.098	11.1	5	6	3	1.112	1.033	0.82	0.935	0.945	1.146	1.031		0.841		0.915		1.398
Peaxi162Scf00015g03111.1	plant glycogenin-like starch initiation protein 6	59.655	17.976	4.3	3	3	3	0.844	0.807	1.11	1.222	1.135	1.055	1.25		1.448		1.406		0.95
Peaxi162Scf00015g10039.1	nuclear pore complex protein Nup50a [Nicotiana benthamiana]	47.962	246.06	23.4	8	14	8	1.243	1.168	1.134	0.744	0.761	0.702	0.565	5.1533e-07	0.599	1.1484e-06	0.652	3.4722e-07	0.619	2.4062e-05
Peaxi162Scf00015g10043.1	Protein of unknown function (DUF630 and DUF632)	95.093	6.7882	1.9	2	3	1	0.942	0.875	0.992	1.08	1.159	1.069	1.135	0.029522	1.146	0.097701	1.325	0.021301	1.078	0.194897
Peaxi162Scf00016g00036.1	NAD(P)-linked oxidoreductase superfamily protein	33.735	72.685	10	5	8	5	0.99	1.041	0.828	1.026	1.034	1.146	1.158	0.030418	1.036	0.46154	0.993	0.66478	1.384	0.00164065
Peaxi162Scf00016g00038.1	LYR family of Fe/S cluster biogenesis protein	19.22	35.369	28.1	4	8	4	0.919	0.843	1.084	1.08	1.115	1.045	1.137	0.120698	1.175	0.0125214	1.323	0.021965	0.964	0.58738
Peaxi162Scf00016g00044.1	Basic-leucine zipper (bZIP) transcription factor family protein	54.51	6.2906	1.6	1	1	1
Peaxi162Scf00016g00048.1	ATP binding microtubule motor family protein	30.217	12.728	7.9	2	2	2	1.135	1.108	1.347	0.749	0.835	0.713	0.628	0.102921	0.66	0.25478	0.754	0.4908	0.529	0.0137991
Peaxi162Scf00016g00062.1	Glucose-1-phosphate adenylyltransferase large subunit 1	58.897	33.993	8.6	4	8	4	1.089	1.035	1.32	0.863	0.871	0.765	0.702	0.024357	0.792	0.11414	0.842	0.026858	0.58	0.010782
Peaxi162Scf00016g00102.1	Protein of unknown function (DUF677)	41.77	18.959	7.3	2	2	2	0.615	0.615	0.755	1.556	1.637	1.244	2.023		2.53		2.662		1.648
Peaxi162Scf00016g00134.1	Glyc 43 isoform 2 [Theobroma cacao]	49.86	42.47	15.9	6	7	6	1.075	1.181	0.891	0.937	0.905	0.96	0.893	0.57984	0.872	0.53124	0.766	0.24018	1.077	0.76114
Peaxi162Scf00016g00145.1	Protein of unknown function (DUF1640)	28.187	12.061	4.4	1	1	1	0.52	0.611	0.552	1.637	1.464	1.668	3.208		3.148		2.396		3.022
Peaxi162Scf00016g00148.1	fructose-bisphosphate aldolase 2	40.4	18.832	18.7	7	15	2	1.188	1.197	0.929	0.836	0.798	0.833	0.701	0.0114963	0.704	0.00064379	0.667	0.00170351	0.897	0.29694
Peaxi162Scf00016g00152.1	squalene synthase 1	48.569	76.19	13.4	4	5	4	0.906	0.914	0.969	1.066	1.157	1.091	1.204	0.35992	1.177	0.116977	1.266	0.0113566	1.126	0.89606
Peaxi162Scf00016g00195.1	Leucine--tRNA ligase	122.75	323.31	20.6	17	27	17	0.967	1.017	0.977	1.033	1.047	1.055	1.091	0.47864	1.068	0.21716	1.029	0.115462	1.08	0.89424
Peaxi162Scf00016g00211.1	E3 ubiquitin-protein ligase MARCH6	123.3	7.43	0.8	1	1	1
Peaxi162Scf00016g00231.1	conserved hypothetical protein	35.149	29.242	13.3	5	5	5	1.117	1.045	1.183	0.848	0.942	0.813	0.728		0.759		0.901		0.687
Peaxi162Scf00016g00234.1	UDP-Glycosyltransferase superfamily protein	54.087	122.07	16.7	9	18	9	0.739	0.731	0.708	1.339	1.39	1.408	1.905	2.8892e-10	1.812	2.25375e-13	1.902	1.9534e-09	1.989	3.7049e-09
Peaxi162Scf00016g00244.1	V-type proton ATPase 116 kDa subunit a isoform 1	92.477	251.55	17.7	11	22	11	0.787	0.799	0.82	1.245	1.3	1.248	1.586	2.2392e-10	1.582	1.4312e-09	1.627	4.5164e-10	1.522	2.1014e-08
Peaxi162Scf00016g00338.1	Cysteine proteinase 1	39.935	34.684	11.1	4	7	4	0.69	0.764	0.706	1.284	1.392	1.523	2.207	0.00061676	1.861	0.00060133	1.822	0.00099832	2.157	0.00096
Peaxi162Scf00016g00349.1	purple acid phosphatase 10	97.194	18.285	2.7	3	4	3	1.3	1.384	0.886	0.759	0.664	0.783	0.602		0.584		0.48		0.884
Peaxi162Scf00016g00355.1	beta-galactosidase 3	79.006	154.04	7.8	3	4	3	0.571	0.677	0.648	1.574	1.504	1.436	2.515	0.031316	2.757	0.0099996	2.222	0.0191009	2.216	0.049816
Peaxi162Scf00016g00424.1	SUMO-activating enzyme subunit 2	72.364	23.406	4.6	3	4	3	0.704	0.834	0.65	0.98	2.039	1.1	1.563		1.392		2.445		1.692
Peaxi162Scf00016g00425.1	26S protease regulatory subunit 10B homolog A	44.73	98.02	23.6	9	17	1
Peaxi162Scf00016g00430.1	DNAJ heat shock N-terminal domain-containing protein	35.986	161.26	24.7	5	11	5	1.158	1.204	0.971	0.853	0.827	0.881	0.761	0.115659	0.737	0.078863	0.687	0.0038206	0.907	0.67206
Peaxi162Scf00016g00621.1	Rer1 family protein	22.131	6.2055	5.2	1	1	1	0.951	0.872	1.01	1.082	1.165	1.037	1.09		1.138		1.336		1.027
Peaxi162Scf00016g00727.1	NADH dehydrogenase [ubiquinone] iron-sulfur protein 8, mitochondrial	26.324	50.463	32.8	7	13	7	0.956	0.978	1.046	1.009	1.074	1.051	1.099	0.044684	1.055	0.23246	1.098	0.0060752	1.005	0.70338
Peaxi162Scf00016g00732.1	Phenylalanine--tRNA ligase alpha subunit	54.943	68.526	19	8	9	8	0.964	0.944	1.201	0.994	0.967	0.851	0.883	0.152424	1.031	0.74624	1.024	0.93584	0.709	0.063905
Peaxi162Scf00016g00734.1	Protein kinase superfamily protein	95.545	13.696	1.8	2	2	2	0.908	0.885	0.854	1.199	1.178	1.128	1.242	0.0078953	1.32	0.0027023	1.331	0.035141	1.321	0.031543
Peaxi162Scf00016g00826.1	Adenylyl cyclase-associated protein	46.882	12.108	4.3	2	3	2
Peaxi162Scf00016g00836.1	Glucan endo-1,3-beta-D-glucosidase	49.402	38.066	5.8	2	4	2	1.006	0.946	1.044	0.965	1.008	1.044	1.038	0.29564	0.959	0.69312	1.066	0.0162596	1	0.42878
Peaxi162Scf00016g00837.1	RAB GTPase homolog 7A	21.968	18.594	29.4	5	9	2	0.783	0.859	0.838	1.153	1.349	1.154	1.474	0.039144	1.473	0.0126552	1.57	0.098665	1.377	0.053764
Peaxi162Scf00016g00840.1	Coatomer subunit gamma-2	98.367	307.04	29.2	19	32	7	0.939	0.947	1.026	1.012	1.053	1.063	1.132	0.178279	1.078	0.02204	1.112	0.0108983	1.036	0.33014
Peaxi162Scf00016g00933.1	NAD(P)H dehydrogenase (quinone)	26.588	7.4082	4.9	1	1	1	0.863	0.89	0.865	1.099	1.274	1.168	1.353		1.273		1.431		1.35
Peaxi162Scf00016g00939.1	sugar transport protein [Coffea canephora]	58.074	9.2099	2.2	1	2	1
Peaxi162Scf00016g01034.1	transducin family protein / WD-40 repeat family protein	80.478	215.07	16.4	10	15	10	0.964	0.937	0.864	1.092	1.054	1.172	1.216	0.00150051	1.133	0.053263	1.125	0.110263	1.356	4.4598e-06
Peaxi162Scf00016g01127.1	4-hydroxy-3-methylbut-2-enyl diphosphate reductase	51.912	76.206	14.3	8	12	8	1.37	1.382	1.453	0.475	0.503	0.432	0.315	1.9215e-05	0.347	1.7939e-06	0.364	1.333e-06	0.297	0.00042484
Peaxi162Scf00016g01140.1	plastid division2	38.712	10.088	3.7	1	1	1
Peaxi162Scf00016g01142.1	long-chain acyl-CoA synthetase 2	72.817	40.014	10.5	5	6	5	1.173	1.147	1.132	0.815	0.798	0.871	0.743	0.111603	0.695	0.25722	0.696	0.21032	0.769	0.00101501
Peaxi162Scf00016g01356.1	Pentatricopeptide repeat-containing protein	118.78	12.753	1.3	1	1	1	0.778	0.672	0.88	1.233	1.475	1.249	1.605		1.585		2.195		1.419
Peaxi162Scf00016g01531.1	N-acetyl-gamma-glutamyl-phosphate reductase	43.942	45.099	12.7	3	4	3	0.862	0.881	0.892	1.139	1.085	1.284	1.49	0.0091425	1.321	0.0030626	1.232	0.27822	1.439	0.028495
Peaxi162Scf00016g01634.1	Peptidyl-prolyl cis-trans isomerase D	40.219	46.203	17.2	6	10	6	1.113	1.131	1.042	0.841	0.867	0.87	0.782	0.0178554	0.756	0.0073243	0.767	0.0061241	0.835	0.46368
Peaxi162Scf00016g01731.1	Presequence protease, mitochondrial	119.86	323.31	23	23	36	23	0.964	0.946	1.038	1.016	1.018	0.993	1.03	0.081236	1.054	0.0142647	1.076	0.004036	0.957	0.41888
Peaxi162Scf00016g01737.1	alpha/beta-Hydrolases superfamily protein	33.212	58.707	17.8	5	21	5	1.006	1.004	1.092	0.974	1.005	1.011	1.005	0.2224	0.968	0.21562	1.001	0.92148	0.926	0.039458
Peaxi162Scf00016g01738.1	alpha/beta-Hydrolases superfamily protein	243.05	28.318	2	2	2	2	0.595	0.613	0.645	1.526	1.524	1.514	2.545	0.029557	2.565	0.0181847	2.486	0.068798	2.347	0.044556
Peaxi162Scf00016g01739.1	alpha/beta-Hydrolases superfamily protein	31.651	7.8391	7.1	1	1	1	1.077	0.983	1.208	0.978	0.891	0.851	0.79		0.908		0.906		0.704
Peaxi162Scf00016g01744.1	RNA-binding (RRM/RBD/RNP motifs) family protein	43.563	17.445	3	1	1	1	1.042	1.053	1.077	0.913	1.016	0.89	0.854		0.876		0.965		0.826
Peaxi162Scf00016g01821.1	Vacuolar import/degradation, Vid27-related protein	71.911	45.481	9.3	5	6	5	0.86	0.856	0.855	1.241	1.185	1.225	1.424	0.0194152	1.443	0.0387	1.384	0.036516	1.433	0.0036848
Peaxi162Scf00016g01825.1	autophagy 2	213.83	7.4748	0.6	1	1	1	0.85	0.775	0.66	1.445	1.113	1.398	1.645		1.7		1.436		2.118
Peaxi162Scf00016g01935.1	Methylcrotonoyl-CoA carboxylase beta chain, mitochondrial	61.728	65.81	15.5	8	11	8	0.782	0.747	0.707	1.341	1.377	1.324	1.693	3.2004e-06	1.715	2.2093e-08	1.843	1.248e-06	1.873	2.0036e-05
Peaxi162Scf00016g02023.1	caffeoyl-CoA 3-O-methyltransferase	27.856	40.999	19.8	5	16	2	1.387	1.348	1.418	0.504	0.484	0.487	0.351	6.9511e-07	0.363	3.5598e-07	0.359	2.4483e-08	0.343	1.278e-06
Peaxi162Scf00016g02034.1	O-acyltransferase (WSD1-like) family protein	50.158	9.1979	3.1	1	1	1	0.833	0.857	0.823	1.19	1.206	1.275	1.531		1.429		1.407		1.549
Peaxi162Scf00016g02111.1	UDP-Glycosyltransferase superfamily protein	52.664	90.48	16.5	8	17	7	0.757	0.727	0.72	1.352	1.337	1.43	1.889	1.0437e-07	1.786	9.9745e-07	1.839	1.0027e-07	1.986	6.6093e-08
Peaxi162Scf00016g02120.1	Cystathionine beta-synthase (CBS) family protein	25.776	45.353	28.2	7	11	6	1.088	1.121	1.013	0.972	0.91	0.857	0.788	0.00170494	0.893	0.190098	0.812	0.00175604	0.846	0.0069403
Peaxi162Scf00016g02125.1	UDP-Glycosyltransferase superfamily protein	51.981	9.1398	3.9	2	2	1	1.011	1.116	0.811	0.989	1.088	1.007	0.996		0.978		0.975		1.242
Peaxi162Scf00016g02127.1	Polyadenylate-binding protein 8	70.014	227.25	14.7	9	15	9	0.957	0.974	0.946	1.111	1.023	1.103	1.153	0.29536	1.161	0.48488	1.05	0.82988	1.166	0.042219
Peaxi162Scf00016g02248.1	Phosphatidylinositol 3,4,5-trisphosphate 3-phosphatase and dual-specificity protein phosphatase PTEN	67.268	50.737	8.9	4	5	4	1.039	1.138	0.992	0.957	0.838	0.962	0.926	0.177118	0.921	0.2617	0.736	0.050361	0.97	0.43126
Peaxi162Scf00016g02254.1	Cyclase family protein	96.293	23.649	10	3	6	3	1.16	1.137	1.202	0.763	0.856	0.768	0.662	0.035119	0.658	0.02966	0.753	0.148244	0.639	0.0145823
Peaxi162Scf00016g02324.1	translocon at inner membrane of chloroplasts 21	28.554	16.058	5.2	1	1	1
Peaxi162Scf00016g02329.1	cinnamyl alcohol dehydrogenase 5	38.946	46.335	11.5	4	4	4	0.954	1.008	0.944	1.146	1.036	1.101	1.154	0.117295	1.201	0.057195	1.028	0.3377	1.166	0.145876
Peaxi162Scf00016g02426.1	Methylthioribose kinase	48.24	47.237	12.5	4	5	4	0.843	0.831	0.928	1.184	1.1	1.12	1.329	0.020458	1.405	0.0013638	1.324	0.0060757	1.207	0.32786
Peaxi162Scf00016g02527.1	TIP41-like family protein	37.677	34.602	10.3	4	7	4	0.952	0.968	1.005	1.162	1.069	1.059	1.112	0.104143	1.221	0.051919	1.104	0.32852	1.054	0.29562
Peaxi162Scf00016g02732.1	somatic embryogenesis receptor-like kinase 2	81.58	5.9575	1	1	2	1	1.023	0.959	1.229	0.896	0.966	0.933	0.912		0.876		1.007		0.759
Peaxi162Scf00016g02737.1	Phototropic-responsive NPH3 family protein	69.025	27.023	2.9	1	2	1	0.987	0.982	0.926	0.979	1.161	1.029	1.043	0.49446	0.992	0.90216	1.182	0.39138	1.111	0.21846
Peaxi162Scf00016g02810.1	Mitotic checkpoint protein BUB3.1	34.693	19.675	9.3	3	4	3	1.012	0.943	1.011	1.107	1.096	0.905	0.894		1.094		1.162		0.895
Peaxi162Scf00016g02841.1	Zinc finger protein-like 1 homolog	34.92	33.679	19.1	5	5	5	1.144	1.164	1.188	0.802	0.732	0.79	0.691	0.035799	0.701	0.031762	0.629	0.025159	0.665	0.063135
Peaxi162Scf00016g02846.1	vacuolar sorting receptor 4	68.404	216.07	19.2	9	16	8	0.977	0.945	0.919	1.075	1.112	1.113	1.139	0.0052217	1.1	0.022898	1.177	0.00049536	1.211	0.065783
Peaxi162Scf00016g02848.1	Cyclin-related, putative isoform 1	34.992	9.1341	6.2	1	1	1
Peaxi162Scf00016g02933.1	myosin heavy chain-related	73.815	5.7947	1.2	1	1	1
Peaxi162Scf00016g03019.1	Magnesium transporter MRS2-3	49.997	5.9115	1.8	1	1	1
Peaxi162Scf00016g03211.1	Pinin, putative	53.11	6.1249	1.7	1	1	1	1.055	1.052	1.153	0.884	0.944	0.884	0.838		0.838		0.897		0.767
Peaxi162Scf00016g03243.1	target of rapamycin	307.03	57.398	4	8	9	8	0.903	0.914	1.079	1.046	1.103	1.052	1.165	0.089859	1.158	0.070421	1.207	0.050422	0.975	0.4847
Peaxi162Scf00016g03341.1	CBS domain-containing protein with a domain of unknown function (DUF21)	47.274	60.951	14.3	5	6	5
Peaxi162Scf00016g03350.1	protein COTTON GOLGI-RELATED 3	28.512	61.668	12.4	2	3	2	0.961	0.933	0.896	1.054	1.109	1.139	1.185	0.16408	1.097	0.2707	1.189	0.039358	1.271	0.082542
Peaxi162Scf00016g03411.1	Octicosapeptide/Phox/Bem1p family protein	53.263	158.27	20.8	8	16	8	1.223	1.218	1.228	0.583	0.705	0.725	0.593	4.0326e-05	0.477	2.0548e-05	0.579	0.00027631	0.59	1.50737e-05
Peaxi162Scf00016g03449.1	mitochondrial heat shock protein 70-1	70.022	323.31	36	25	83	9	1.033	1.059	1.097	0.923	0.936	0.947	0.917	0.0089178	0.894	0.00140047	0.884	0.00053939	0.863	0.0046153
Peaxi162Scf00017g00015.1	RAB GDP dissociation inhibitor 2	49.829	56.478	15.8	9	19	6	1.057	1.185	1.076	0.86	0.853	0.891	0.843	0.195343	0.814	0.141196	0.72	0.027798	0.828	0.3021
Peaxi162Scf00017g00131.1	UDP-Glycosyltransferase superfamily protein	54.998	24.404	15.6	8	14	1	1.091	1.041	0.978	0.928	0.986	0.965	0.885		0.851		0.947		0.987
Peaxi162Scf00017g00156.1	UDP-Glycosyltransferase superfamily protein	55.07	157.19	23.2	11	19	4	1.041	1.009	1.079	1.031	0.993	0.965	0.927	0.50204	0.99	0.88522	0.984	0.56478	0.894	0.45274
Peaxi162Scf00017g00161.1	UDP-Glycosyltransferase superfamily protein	55.51	61.852	17.5	9	18	6	1.216	1.187	1.253	0.742	0.744	0.684	0.563	0.000117188	0.61	3.0776e-06	0.627	6.6639e-07	0.546	0.000121617
Peaxi162Scf00017g00211.1	U3 small nucleolar RNA-associated protein 15 homolog	47.63	7.1282	3.6	1	1	1
Peaxi162Scf00017g00233.1	Pyridoxine/pyridoxamine 5'-phosphate oxidase	100.87	30.362	3.6	2	3	2	0.981	1.105	0.995	0.895	0.936	0.991	1.01	0.9435	0.912	0.4394	0.847	0.30128	0.996	0.42708
Peaxi162Scf00017g00315.1	CUGBP Elav-like family member 5	43.991	30.334	7.3	2	3	2	1.213	1.102	1.195	0.845	0.817	0.689	0.568	0.083698	0.697	0.126938	0.741	0.31316	0.577	0.094159
Peaxi162Scf00017g00317.1	Unknown protein	61.266	6.0854	2	1	1	1
Peaxi162Scf00017g00324.1	UDP-Glycosyltransferase superfamily protein	52.664	51.216	13.5	6	13	6	1.059	1.109	0.919	0.945	0.957	0.929	0.877	0.062518	0.892	0.042283	0.863	0.0051647	1.011	0.7518
Peaxi162Scf00017g00613.1	Major pollen allergen Bet v 1-G	19.115	7.6755	39.9	5	17	1	0.86	0.894	1.028	1.164	1.201	1.001	1.164		1.353		1.343		0.974
Peaxi162Scf00017g00614.1	Major pollen allergen Bet v 1-B	18.721	104.88	27.1	4	17	4	0.953	0.921	0.959	1.108	1.113	1.091	1.145	0.082985	1.163	0.0062194	1.208	0.00066028	1.138	0.155105
Peaxi162Scf00017g00617.1	AMP-dependent synthetase and ligase family protein	62.05	61.696	12.2	7	16	7	1.015	0.964	1.027	0.991	1.005	1.039	1.024	0.66248	0.976	0.95116	1.043	0.7712	1.012	0.68386
Peaxi162Scf00017g00815.1	Serine/threonine-protein phosphatase 4 regulatory subunit 3	100.76	28.973	2.5	2	3	2	1.049	1.058	1.117	0.936	0.905	0.911	0.868	0.20902	0.892	0.40994	0.855	0.38386	0.816	0.061976
Peaxi162Scf00017g01723.1	UDP-glucuronic acid decarboxylase 1	47.992	11.481	15.5	8	12	2
Peaxi162Scf00017g02227.1	B12D protein	12.308	59.699	28.2	4	9	4	1.127	1.112	1.179	0.786	0.81	0.769	0.682	0.0051002	0.697	0.00124191	0.728	0.0041618	0.652	0.0057439
Peaxi162Scf00017g02238.1	Serine esterase family protein, putative isoform 2	92.944	12.167	1.7	1	1	1	0.865	0.82	0.951	1.172	1.195	1.17	1.353		1.355		1.457		1.23
Peaxi162Scf00017g02310.1	BAH domain	184.21	6.3392	0.8	1	1	1	1.08	1.107	1.222	0.797	0.935	0.79	0.731		0.738		0.845		0.646
Peaxi162Scf00017g02344.1	ribosomal protein L29 family protein	17.762	33.877	21.2	4	4	4	1.061	1.068	1.21	0.917	0.899	0.888	0.837	0.107243	0.864	0.129117	0.842	0.72514	0.734	0.0190597
Peaxi162Scf00017g02427.1	Thiol-disulfide oxidoreductase DCC isoform 1	23.223	43.794	23.8	3	4	3	1.085	1.167	0.969	0.932	0.905	1	0.922	0.131663	0.859	0.151196	0.775	0.053804	1.032	0.80214
Peaxi162Scf00017g02622.1	Aldehyde dehydrogenase	55.619	92.596	9.9	4	9	2	0.959	0.967	0.964	1.053	1.129	1.009	1.052	0.14584	1.098	0.0096383	1.168	2.4832e-05	1.047	0.55852
Peaxi162Scf00017g02623.1	Mannose-1-phosphate guanyltransferase alpha	45.523	24.212	7.5	3	5	2	1.094	1.203	0.917	0.896	0.878	0.938	0.857	0.19976	0.819	0.154296	0.73	0.02902	1.023	0.52738
Peaxi162Scf00017g02641.1	Importin subunit beta-4	115.14	108.55	6.1	5	6	5	0.861	0.867	1.104	1.139	1.142	1.048	1.217	0.46046	1.323	0.44946	1.317	0.6238	0.949	0.22944
Peaxi162Scf00017g02715.1	Aldehyde dehydrogenase family 2 member B4, mitochondrial	59.74	200.66	20.4	13	25	11	1.14	1.131	1.073	0.801	0.797	0.808	0.709	1.3169e-08	0.703	8.9135e-09	0.705	2.3583e-08	0.753	1.5234e-05
Peaxi162Scf00017g02716.1	Unknown protein	8.8632	11.169	20.3	2	2	2	1.211	1.245	1.251	0.652	0.748	0.703	0.581	0.0187806	0.538	0.0030159	0.601	0.000141074	0.562	0.041424
Peaxi162Scf00017g02833.1	SUGAR-INSENSITIVE 3	43.478	6.6742	3.1	1	1	1
Peaxi162Scf00017g02913.1	Tetratricopeptide repeat (TPR)-like superfamily protein	79.38	24.323	5.2	4	5	4	0.94	0.901	1.009	1.162	1.114	1.06	1.128	0.61534	1.236	0.46062	1.236	0.24606	1.051	0.64512
Peaxi162Scf00017g02914.1	Peroxisomal membrane protein PEX14	56.931	105.51	21.9	9	9	6	1.169	1.154	1.101	0.837	0.769	0.811	0.694	0.0158845	0.716	0.02248	0.666	0.031565	0.737	0.0179822
Peaxi162Scf00017g02915.1	1-deoxy-D-xylulose 5-phosphate reductoisomerase	51.585	13.684	4	2	2	2
Peaxi162Scf00017g03030.1	calcium sensing receptor	41.685	55.352	17	5	6	5	0.89	0.943	0.915	1.105	1.071	1.053	1.183	0.72082	1.242	0.73176	1.136	0.66048	1.151	0.7634
Peaxi162Scf00017g03036.1	RNA binding protein, putative	112.45	7.7302	0.9	1	1	1	1.183	1.179	1.336	0.719	0.791	0.636	0.538		0.608		0.671		0.476
Peaxi162Scf00017g03130.1	serine/threonine protein kinase 3	38.167	26.488	7	2	2	2	0.918	0.902	0.897	1.178	1.178	1.066	1.161		1.283		1.306		1.188
Peaxi162Scf00017g03131.1	signal peptide peptidase	87.865	46.965	5.8	4	4	4	0.823	0.882	0.822	1.244	1.195	1.22	1.482	0.1605	1.512	0.033241	1.355	0.022379	1.484	0.159501
Peaxi162Scf00017g03135.1	Uridine-cytidine kinase C	74.092	71.711	12.9	8	12	8	0.922	1.06	0.88	1.048	0.996	1.049	1.138	0.7162	1.137	0.7057	0.94	0.443	1.192	0.86202
Peaxi162Scf00017g03139.1	enolase 1	51.212	197.57	14.2	5	12	5	1.198	1.184	1.411	0.726	0.707	0.628	0.524	3.5617e-05	0.606	0.00043866	0.597	2.6555e-06	0.445	4.3618e-08
Peaxi162Scf00018g00064.1	Peroxisomal targeting signal 1 receptor	86.669	36.934	5.9	3	3	3	0.861	0.861	1.089	1.186	1.128	1.023	1.188	0.146681	1.377	0.028842	1.31	0.028184	0.939	0.41584
Peaxi162Scf00018g00105.1	arginine/serine-rich 45	25.051	6.6233	3.6	1	2	1	1.146	1.141	1.063	0.835	0.85	0.873	0.762	0.01782	0.729	0.029662	0.745	0.0084184	0.821	0.070881
Peaxi162Scf00019g00006.1	subunit A of ferredoxin-thioredoxin-reductase [Solanum tuberosum]	19.145	14.544	11.4	2	2	2	1.308	1.292	0.992	0.778	0.739	0.696	0.532		0.595		0.572		0.702
Peaxi162Scf00019g00012.1	Protein of unknown function, DUF642	41.019	56.158	10.6	2	4	2	0.751	0.789	0.759	1.339	1.311	1.315	1.751	0.0185193	1.783	0.022764	1.662	0.0064429	1.733	0.021362
Peaxi162Scf00019g00016.1	sterol methyltransferase 1	34.87	19.5	11.3	3	3	3
Peaxi162Scf00019g00184.1	CAP (Cysteine-rich secretory proteins, Antigen 5, and Pathogenesis-related 1 protein) superfamily protein	18.21	24.528	15.4	3	4	3	1.08	1.089	0.986	0.955	0.898	0.927	0.858	0.081736	0.884	0.3318	0.825	0.0022843	0.94	0.23056
Peaxi162Scf00019g00219.1	Oxygen-evolving enhancer protein 1, chloroplastic	35.545	223.46	36.6	12	27	3	1.159	1.097	1.113	0.844	0.867	0.824	0.711	0.0011007	0.728	0.030076	0.79	0.066125	0.74	1.0473e-07
Peaxi162Scf00019g00315.1	WPP domain-interacting protein 1	76.67	125.35	13.2	7	10	7	0.872	0.814	0.812	1.136	1.249	1.323	1.517	0.00046178	1.303	0.0018361	1.534	0.000139125	1.629	0.00055653
Peaxi162Scf00019g00316.1	SMAD/FHA domain-containing-like protein isoform 1	12.728	7.3144	13.2	1	1	1
Peaxi162Scf00019g00715.1	Sarcolemmal membrane-associated protein, putative isoform 2	47.962	48.291	17.1	7	9	7	0.999	1.003	0.953	1.036	0.965	0.953	0.954	0.33902	1.037	0.42828	0.962	0.4711	1	0.50068
Peaxi162Scf00019g01113.1	alpha/beta-Hydrolases superfamily protein	41.37	11.901	4.3	2	2	2
Peaxi162Scf00019g02117.1	conserved hypothetical protein	17.457	5.8966	5.8	1	1	1	1.069	1.082	1.19	0.85	0.964	0.798	0.746		0.795		0.891		0.671
Peaxi162Scf00019g03119.1	Acylamino-acid-releasing enzyme	79.173	68.168	6.2	3	5	1	1.026	1.09	1.042	1.081	0.817	0.932	0.908		1.054		0.75		0.894
Peaxi162Scf00020g00025.1	Small nuclear ribonucleoprotein family protein	28.074	84.064	12	2	4	2	0.856	0.892	0.942	1.092	1.294	1.08	1.262	0.0096416	1.276	0.080679	1.451	0.097839	1.146	0.026978
Peaxi162Scf00020g00107.1	Malectin/receptor-like protein kinase family protein	52.699	6.3103	2.3	1	1	1
Peaxi162Scf00020g00139.1	cAMP-regulated phosphoprotein 19-related protein	12.211	12.615	10.8	1	3	1	1.12	1.078	1.406	0.778	0.791	0.72	0.643	0.114065	0.695	0.131337	0.734	0.063324	0.512	0.092064
Peaxi162Scf00020g00154.1	Late embryogenesis abundant protein	26.755	15.006	11.3	2	3	2	1.056	0.927	0.929	0.933	1.055	1.142	1.081		0.884		1.138		1.229
Peaxi162Scf00020g00184.1	isoflavone reductase family protein	73.445	14.148	3.2	2	2	2	0.828	0.9	0.915	1.169	1.254	1.103	1.332		1.412		1.393		1.205
Peaxi162Scf00020g00192.1	Pentatricopeptide repeat (PPR) superfamily protein	72.308	120.37	10.2	6	8	6	0.932	0.959	0.971	1.091	1.057	1.055	1.132	0.035964	1.171	0.0032367	1.102	0.064264	1.087	0.10374
Peaxi162Scf00020g00235.1	DSBA oxidoreductase family protein isoform 1	49.436	12.364	4	2	2	2
Peaxi162Scf00020g00237.1	Acyl-CoA thioesterase family protein	50.968	17.929	5.1	2	2	2	0.92	0.958	1.022	1.009	1.074	1.093	1.188		1.097		1.121		1.069
Peaxi162Scf00020g00421.1	U-box domain-containing protein kinase family protein	96.754	64.219	6.8	4	5	4	0.697	0.641	0.764	1.573	1.414	1.279	1.835		2.257		2.206		1.674
Peaxi162Scf00020g00522.1	SIGNAL PEPTIDE PEPTIDASE-LIKE 4	56.814	6.3179	2.7	1	1	1
Peaxi162Scf00020g00728.1	Unknown protein	31.525	37.025	13.1	3	5	2	0.806	0.8	0.77	1.187	1.278	1.377	1.708	0.026077	1.473	0.057176	1.597	0.007815	1.788	0.057819
Peaxi162Scf00020g00730.1	Mesoderm induction early response protein 1, putative isoform 1	33.969	10.337	6.8	1	1	1	0.945	0.839	1.378	1.02	0.957	0.927	0.981		1.079		1.141		0.673
Peaxi162Scf00020g00814.1	ATP-dependent helicase BRM	251.2	24.124	1.6	4	4	4	1.095	1.072	1.192	0.889	0.862	0.834	0.762		0.812		0.804		0.7
Peaxi162Scf00020g01027.1	Quinoprotein amine dehydrogenase, beta chain-like	120.17	36.755	3.8	3	5	3	0.907	0.913	0.893	1.152	1.07	1.087	1.198	0.0125614	1.27	0.028843	1.172	0.156017	1.217	0.0146035
Peaxi162Scf00020g01120.1	mitogen-activated protein kinase 12	43.096	42.672	17.7	6	9	6	0.94	0.918	0.91	1.108	1.155	1.082	1.151	0.30794	1.179	0.2916	1.258	0.115357	1.189	0.22886
Peaxi162Scf00020g01122.1	CAAX prenyl protease 1 homolog	40.169	13.103	3.4	2	2	2	0.882	0.977	0.872	1.072	1.16	1.147	1.3		1.215		1.187		1.315
Peaxi162Scf00020g01226.1	C-terminal binding protein AN	70.333	17.346	5.6	3	3	3	0.832	0.888	0.981	1.069	1.337	1.058	1.272	0.041283	1.285	0.120398	1.506	0.078238	1.078	0.41384
Peaxi162Scf00020g01228.1	Unknown protein	116.18	43.42	4.2	2	2	2	0.859	0.833	0.811	1.303	1.131	1.256	1.462	0.040679	1.517	0.032183	1.358	0.25356	1.549	0.0174195
Peaxi162Scf00020g01516.1	Unknown protein	56.807	44.326	11.2	5	7	5	0.969	0.931	0.99	1.019	1.103	1.057	1.091	0.169225	1.052	0.039444	1.185	0.0101244	1.068	0.60552
Peaxi162Scf00020g01618.1	mitogen-activated protein kinase kinase kinase 20	32.194	31.974	9.4	5	12	5	1.022	0.954	0.945	1.019	1.063	1.078	1.055	0.66388	0.997	0.80044	1.114	0.2331	1.141	0.26934
Peaxi162Scf00020g01714.1	Bifunctional pinoresinol-lariciresinol reductase	34.652	323.31	35.3	10	105	10	1.08	1.08	1	0.919	0.922	0.92	0.852	1.2669e-10	0.851	1.4975e-07	0.854	4.98024e-12	0.92	0.00020486
Peaxi162Scf00020g01717.1	GRIP-related ARF-binding domain-containing protein 1 isoform 1	86.91	26.109	4.4	4	5	4	1.3	1.346	1.554	0.497	0.524	0.466	0.358		0.382		0.389		0.3
Peaxi162Scf00020g02020.1	Transmembrane amino acid transporter family protein	50.503	14.98	3	1	2	1
Peaxi162Scf00020g02024.1	galacturonosyltransferase 9	66.226	13.202	3.5	2	2	2	0.961	0.938	0.951	1.058	1.119	1.061	1.104	0.42876	1.101	0.61262	1.193	0.133262	1.116	0.52494
Peaxi162Scf00020g02342.1	auxin transport protein (BIG)	401.97	129.18	4.7	16	19	16	0.936	0.941	1.006	1.103	1.113	1.09	1.165	0.0120634	1.178	0.0070783	1.183	0.0088766	1.083	0.100043
Peaxi162Scf00020g10235.1	DSBA oxidoreductase family protein isoform 1	26.334	52.687	22.1	6	11	6	1.049	0.994	1.579	0.806	0.779	0.633	0.603	0.041475	0.768	0.095821	0.784	0.088583	0.401	0.029396
Peaxi162Scf00021g00064.1	ARM repeat superfamily protein	59.324	15.027	4.5	2	2	2
Peaxi162Scf00021g00116.1	Lysophosphatidylcholine acyltransferase 2	57.163	7.1411	2	1	1	1
Peaxi162Scf00021g00132.1	FASCICLIN-like arabinogalactan protein 8	43.575	235.56	10.2	3	11	3	1.115	1.13	1.093	0.861	0.827	0.839	0.752	0.000100743	0.772	0.00069955	0.732	1.59038e-05	0.768	0.000177021
Peaxi162Scf00021g00233.1	ATPase ASNA1 homolog	40.46	6.9232	16.9	4	7	1
Peaxi162Scf00021g00236.1	phospholipase D alpha 1	122.2	11.544	4.3	4	4	2	0.871	0.957	0.867	1.148	1.111	1.17	1.343		1.318		1.161		1.349
Peaxi162Scf00021g00237.1	Ubiquitin related modifier 1	11.068	5.7811	8.1	1	1	1	1.028	1.078	0.954	0.941	1	0.998	0.971		0.915		0.928		1.046
Peaxi162Scf00021g00314.1	SET domain-containing protein	63.863	25.863	5.3	2	2	2
Peaxi162Scf00021g00525.1	Protein kinase superfamily protein	36.47	6.2512	3.4	1	1	1
Peaxi162Scf00021g00624.1	RNA-binding (RRM/RBD/RNP motifs) family protein	57.678	8.8146	6.2	1	1	1	1.004	0.987	0.995	1.089	0.914	1.052	1.048		1.085		0.926		1.057
Peaxi162Scf00021g00718.1	S-adenosyl-L-methionine-dependent methyltransferases superfamily protein	72.418	66.864	12.1	6	10	5	0.916	0.957	1.053	0.978	1.031	1.017	1.11	0.33582	1.068	0.6735	1.077	0.106418	0.966	0.53394
Peaxi162Scf00021g00818.1	Acetyl-coenzyme A carboxylase carboxyl transferase subunit beta, chloroplastic	46.39	14.172	4.7	2	3	2	1.18	1.161	1.201	0.7	0.842	0.78	0.661	0.000118661	0.593	0.00088	0.725	0.0044962	0.649	0.0109403
Peaxi162Scf00021g00920.1	COP9 signalosome complex subunit 1	49.302	96.44	14.6	6	8	6	0.922	0.964	0.953	1.046	1.043	1.022	1.108	0.53678	1.134	0.49232	1.082	0.59946	1.072	0.81926
Peaxi162Scf00021g00921.1	Homeobox-leucine zipper protein ANTHOCYANINLESS 2	62.209	10.843	2.7	2	2	2	1.048	1.013	0.953	0.928	1.032	1.04	0.992		0.885		1.019		1.091
Peaxi162Scf00021g01312.1	Ankyrin repeat and zinc finger domain-containing protein 1	81.397	16.743	1.5	1	1	1	0.904	0.968	0.913	1.107	1.137	1.078	1.192		1.225		1.175		1.181
Peaxi162Scf00021g01518.1	Brefeldin A-inhibited guanine nucleotide-exchange protein 2	199.15	138.95	7.7	12	17	11	0.938	0.924	0.855	1.166	1.068	1.174	1.252	0.0056179	1.243	0.0134581	1.156	0.0091824	1.373	0.0064422
Peaxi162Scf00021g01915.1	nicotinamidase 2	22.209	36.586	24	3	5	3	1.05	1.072	1.052	0.905	0.927	1.012	0.964	0.99586	0.862	0.5651	0.865	0.94852	0.962	0.56494
Peaxi162Scf00021g02223.1	prefoldin 5	14.426	66.482	19.4	2	3	2	1.031	1.045	0.971	1.016	0.955	1.031	1	0.8376	0.985	0.71798	0.914	0.37448	1.062	0.94428
Peaxi162Scf00021g02316.1	Dihydroorotate dehydrogenase (quinone)	43.358	64.981	12.6	4	5	4	1	1.009	0.844	1.015	1.023	1.156	1.156	0.46046	1.015	0.91586	1.014	0.95272	1.37	0.149298
Peaxi162Scf00021g02414.1	Biotin carboxylase	63.605	210.16	30.7	13	28	13	1.162	1.139	1.074	0.862	0.824	0.874	0.752	4.5719e-11	0.742	7.2826e-09	0.723	2.3033e-07	0.814	1.83945e-05
Peaxi162Scf00021g02415.1	SHOOT GRAVITROPISM 2 family protein	104.64	70.678	9.5	10	11	10	0.661	0.72	0.576	1.516	1.346	1.532	2.318	0.055005	2.293	0.112603	1.869	0.110377	2.66	0.045462
Peaxi162Scf00021g02521.1	Ribosomal protein L19 family protein	21.927	10.287	7.8	1	1	1
Peaxi162Scf00021g02522.1	Pre-mRNA branch site p14-like protein	14.406	25.774	11.3	1	2	1	1.084	0.91	1.391	0.907	0.929	0.767	0.708	0.022942	0.837	0.07602	1.021	0.7794	0.551	0.00019935
Peaxi162Scf00021g02523.1	26S proteasome non-ATPase regulatory subunit 7 homolog A	34.848	154.22	21.9	8	17	8	1.039	0.961	1.118	0.941	1.036	0.939	0.904	0.22588	0.906	0.4777	1.078	0.48358	0.84	0.025924
Peaxi162Scf00022g00217.1	GDSL esterase/lipase	40.045	34.262	9.9	2	2	2	0.883	0.861	0.886	1.185	1.242	1.112	1.259		1.342		1.443		1.255
Peaxi162Scf00022g00612.1	Protein kinase superfamily protein	53.362	89.323	22.7	11	14	11	1.074	1.147	0.885	0.951	0.939	0.964	0.898	0.031443	0.885	0.024798	0.819	0.30022	1.089	0.9404
Peaxi162Scf00023g00112.1	Acid beta-fructofuranosidase	70.871	169.97	19.8	10	24	8	1.018	1.057	1.016	1.064	0.926	1.014	0.996	0.22538	1.045	0.75198	0.876	0.097278	0.998	0.156676
Peaxi162Scf00023g00239.1	ribonuclease 1	27.098	41.449	17.2	3	5	2	0.51	0.516	0.552	1.678	1.499	1.738	3.408	0.098725	3.29	0.052485	2.905	0.126864	3.149	0.098682
Peaxi162Scf00023g00718.1	Abscisic acid receptor PYR1	17.852	13.115	12.7	2	2	2
Peaxi162Scf00023g00929.1	MEI2-like protein 1	96.615	12.432	1.4	1	1	1	0.997	1.034	0.942	1.063	0.976	1.023	1.026		1.066		0.944		1.086
Peaxi162Scf00023g01212.1	LUC7 N_terminus domain-containing protein	45.092	7.5852	2.6	1	2	1	0.969	1.049	0.858	1.083	0.969	1.118	1.154		1.118		0.924		1.303
Peaxi162Scf00023g01214.1	Conserved oligomeric Golgi complex subunit 7	92.384	42.298	7.6	6	7	6	0.87	0.935	0.908	1.167	1.096	1.168	1.343	0.0034806	1.341	0.030037	1.172	0.039863	1.286	0.0057596
Peaxi162Scf00024g00053.1	TRAF-like superfamily protein	116.57	11.48	2.2	2	2	2
Peaxi162Scf00024g02411.1	Electron transfer flavoprotein subunit beta	27.651	60.084	12.7	4	7	4	0.857	0.854	0.877	1.187	1.192	1.204	1.405	0.00115615	1.385	0.00048186	1.396	0.00164235	1.373	0.0084983
Peaxi162Scf00025g00059.1	NADH dehydrogenase [ubiquinone] 1 beta subcomplex subunit 7	18.251	46.317	17.7	3	5	3	1.007	1.002	0.848	1.093	1.03	1.141	1.133	0.039838	1.085	0.50966	1.028	0.59968	1.346	0.0071049
Peaxi162Scf00025g00291.1	leucine-rich repeat/extensin 2	79.873	5.8574	1.1	1	1	1
Peaxi162Scf00025g00342.1	Leucine-rich receptor-like protein kinase family protein	131.15	26.288	3.9	3	4	3	0.94	1.016	1.007	1.028	0.994	1.062	1.13		1.094		0.978		1.055
Peaxi162Scf00025g00346.1	nucleotide sugar transporter-KT 1	37.527	6.5268	3	1	1	1
Peaxi162Scf00025g00711.1	Phosphoinositide phospholipase C 4	66.844	22.264	4.9	3	3	3
Peaxi162Scf00025g01317.1	tubulin beta chain 2	49.969	79.005	11.9	4	27	1	0.834	0.804	0.843	1.23	1.26	1.249	1.498	4.0533e-07	1.475	3.2973e-07	1.567	2.8341e-07	1.482	3.7832e-07
Peaxi162Scf00025g02016.1	Carbamoyl-phosphate synthase small chain	42.006	24.629	7	2	5	2	1.263	1.234	1.376	0.617	0.689	0.599	0.474		0.489		0.558		0.435
Peaxi162Scf00025g02112.1	actin 7	41.715	323.31	47.2	16	132	0
Peaxi162Scf00025g02217.1	BolA-like family protein	10.191	6.4442	8.6	1	1	1
Peaxi162Scf00025g02432.1	Unknown protein	21.739	48.683	24.3	3	3	3	0.855	0.835	0.903	1.108	1.244	1.199	1.402	0.0137207	1.296	0.0065799	1.49	0.00021743	1.328	0.102862
Peaxi162Scf00025g02619.1	Transcription elongation factor (TFIIS) family protein, putative isoform 2, partial	31.133	5.7691	2.9	1	1	1	1.194	1.214	1.222	0.766	0.75	0.695	0.582		0.642		0.618		0.569
Peaxi162Scf00025g02825.1	Splicing factor, CC1-like	67.993	21.63	5	4	5	4	1.144	1.17	1.128	0.863	0.753	0.726	0.635	0.0031434	0.754	0.117481	0.644	0.00198203	0.644	0.0088231
Peaxi162Scf00025g10312.1	26S proteasome non-ATPase regulatory subunit 12 homolog A	49.281	102.35	21.4	10	22	7	1.032	1.064	1.033	0.978	0.915	1.027	0.995	0.4901	0.948	0.99726	0.86	0.28726	0.994	0.21858
Peaxi162Scf00026g00009.1	Peptidyl-prolyl cis-trans isomerase B	15.74	60.626	27.4	4	12	4	1.156	1.18	1.022	0.857	0.885	0.832	0.72	0.008738	0.741	0.0043829	0.75	0.0044213	0.814	0.2973
Peaxi162Scf00026g00034.1	HEAT SHOCK PROTEIN 89.1	89.37	50.293	18.6	15	24	5	1.179	1.271	1.248	0.777	0.612	0.725	0.615		0.659		0.482		0.581
Peaxi162Scf00026g00187.1	glucan endo-1,3-beta-glucosidase-like protein 3	17.7	6.2443	5.6	1	1	1
Peaxi162Scf00026g00297.1	Cyclophilin-like peptidyl-prolyl cis-trans isomerase family protein	33.254	21.256	9.9	3	4	3
Peaxi162Scf00026g01510.1	Alpha-1,4-glucan-protein synthase [UDP-forming] 2	41.866	44.846	15.3	6	15	1	0.938	0.905	1.008	1.162	1.099	1	1.066		1.239		1.214		0.992
Peaxi162Scf00026g02311.1	Mitochondrial outer membrane protein porin 1	29.927	34.99	20.1	4	13	1	0.805	0.879	0.72	1.502	1.048	1.265	1.571		1.866		1.192		1.757
Peaxi162Scf00026g02513.1	SNF1-related protein kinase regulatory subunit gamma 1	41.515	40.529	9.4	3	4	3	0.938	1.081	0.911	1.073	0.928	1.103	1.176		1.144		0.858		1.211
Peaxi162Scf00026g02614.1	Isocitrate dehydrogenase [NAD] subunit 2, mitochondrial	40.418	195.7	26.9	9	18	3	0.921	0.825	0.985	1.076	1.25	1.091	1.185	0.24964	1.168	0.089735	1.515	0.058475	1.108	0.5288
Peaxi162Scf00026g03112.1	Mog1/PsbP/DUF1795-like phot [Arabidopsis thaliana]	21.532	19.054	16.3	3	3	3	1.039	1.137	0.815	1.041	0.953	1.013	0.975		1.002		0.838		1.243
Peaxi162Scf00026g03215.1	cullin 3	84.91	18.267	6.9	5	5	1
Peaxi162Scf00026g03217.1	Haloacid dehalogenase-like hydrolase (HAD) superfamily protein	28.237	5.9198	3.1	1	1	1
Peaxi162Scf00027g00016.1	phosphoenolpyruvate carboxylase 3	110.14	308.24	28.2	26	72	12	1.103	1.057	1.14	0.845	0.868	0.88	0.798	1.0379e-06	0.766	3.1512e-07	0.821	4.6779e-07	0.772	1.1728e-06
Peaxi162Scf00027g00058.1	plastid developmental protein DAG, putative	46.415	197.21	24.1	6	11	3	0.998	1.071	1.183	1.057	0.902	0.924	0.926	0.28592	1.059	0.72264	0.842	0.041755	0.781	0.155218
Peaxi162Scf00027g00106.1	Apoptosis inhibitor 5	62.403	53.019	8.1	4	6	4	0.877	0.918	0.775	1.202	1.154	1.273	1.452	0.00153692	1.371	0.043825	1.257	0.177803	1.643	0.00084085
Peaxi162Scf00027g00138.1	sequence-specific DNA binding transcription factors	60.054	13.286	4	2	2	2
Peaxi162Scf00027g00165.1	tyrosine aminotransferase 3	49.124	10.565	3.1	2	2	2
Peaxi162Scf00027g00213.1	ubiquitin-conjugating enzyme 36	17.608	83.191	24.2	3	6	1	1.191	1.156	1.04	0.783	0.902	0.821	0.689	0.05822	0.657	0.053342	0.78	0.22484	0.789	0.056441
Peaxi162Scf00027g00225.1	Cytochrome c oxidase copper chaperone 1	11.37	-2	8.8	1	1	1	0.979	1.043	1.24	0.753	0.952	1.001	1.022		0.769		0.913		0.807
Peaxi162Scf00027g00235.1	Vesicle-fusing ATPase	79.472	165.32	13.8	9	25	9	0.846	0.84	0.838	1.181	1.197	1.179	1.394	5.8602e-07	1.396	1.4668e-07	1.425	1.6373e-07	1.407	3.7688e-05
Peaxi162Scf00027g02614.1	Thioredoxin superfamily protein	19.232	97.715	17.1	2	4	1	1.13	1.148	0.985	0.935	0.875	0.859	0.76	0.083416	0.827	0.138137	0.762	0.0170555	0.872	0.194797
Peaxi162Scf00028g00124.1	Conserved oligomeric Golgi complex subunit 4	82.389	17.223	3.9	3	3	3	0.979	1.064	1.137	0.928	1.039	0.86	0.878		0.948		0.977		0.756
Peaxi162Scf00028g00194.1	26S protease regulatory subunit 10B homolog A	45.536	-2	18.3	9	17	1	0.891	0.874	0.845	1.049	1.241	1.244	1.396		1.177		1.42		1.472
Peaxi162Scf00028g00273.1	Phosphatidylcholine-sterol acyltransferase	46.258	5.7582	3.3	1	1	1	0.857	0.874	0.936	1.185	1.157	1.15	1.342		1.383		1.324		1.229
Peaxi162Scf00028g00412.1	RECA homolog 3	41.168	9.3105	2.6	1	1	1
Peaxi162Scf00029g00015.1	Peroxiredoxin-2	28.985	13.465	12.2	2	2	1	1.209	1.147	0.985	0.892	0.725	0.93	0.769		0.738		0.632		0.944
Peaxi162Scf00029g00127.1	Serine/threonine-protein phosphatase 6 regulatory subunit 3	92.993	116.34	6.9	5	8	4	1.244	1.231	1.06	0.593	0.678	0.591	0.475	0.0050955	0.477	0.0118369	0.551	0.0111179	0.558	0.0082596
Peaxi162Scf00029g00307.1	P-loop containing nucleoside triphosphate hydrolases superfamily protein	345.8	72.321	3	7	7	7	1.098	1.015	1.066	0.821	0.955	1.012	0.922	0.34686	0.748	0.106417	0.941	0.158301	0.949	0.48254
Peaxi162Scf00029g02515.1	early nodulin-like protein 18	26.151	15.174	7.3	1	3	1	0.888	0.921	0.907	1.137	1.125	1.151	1.296		1.28		1.221		1.269
Peaxi162Scf00029g02523.1	conserved hypothetical protein	32.495	6.5699	6.2	2	3	1
Peaxi162Scf00029g02524.1	ARM repeat superfamily protein isoform 1	145.65	11.931	1.7	2	2	2
Peaxi162Scf00029g02525.1	ARM repeat superfamily protein	17.086	12.334	13.8	2	3	2	0.875	0.811	1.014	1.217	1.101	1.147	1.311	0.0043958	1.391	0.0139435	1.358	0.079177	1.131	0.23682
Peaxi162Scf00029g02527.1	SRP72 RNA-binding domain	69.057	155.63	17.1	9	11	9	1.04	1.101	1.085	0.914	0.937	0.99	0.952	0.121138	0.879	0.051957	0.851	0.050698	0.912	0.184201
Peaxi162Scf00029g02812.1	Copper-exporting P-type ATPase A	106.14	69.58	5.3	4	5	4	0.711	0.804	0.798	1.444	1.178	1.331	1.872	0.074618	2.031	0.070444	1.465	0.071982	1.668	0.179345
Peaxi162Scf00029g02813.1	ADP/ATP carrier 1	47.543	119.78	21.8	10	52	2	0.94	0.928	0.815	1.115	1.102	1.198	1.274	1.2587e-10	1.186	4.2814e-08	1.188	2.1867e-12	1.47	3.8347e-11
Peaxi162Scf00029g02913.1	Outer envelope protein 80, chloroplastic	72.797	39.433	8.7	5	7	5	0.847	0.837	1.028	1.127	1.188	1.13	1.334	0.0023207	1.331	6.0507e-05	1.419	0.00121805	1.099	0.185138
Peaxi162Scf00029g02914.1	Zinc transporter ZupT	29.482	6.0762	2.9	1	1	1	0.703	0.694	0.998	1.448	1.236	1.217	1.731		2.06		1.781		1.219
Peaxi162Scf00030g00011.1	UDP-Glycosyltransferase superfamily protein	82.421	20.975	3.3	1	1	1	1.141	1.072	0.915	1.053	0.736	1.04	0.911		0.923		0.687		1.137
Peaxi162Scf00030g00044.1	alpha/beta-Hydrolases superfamily protein	35.564	93.836	16.3	5	6	5	0.854	0.855	0.968	1.172	1.234	1.129	1.322	0.020823	1.372	0.014181	1.443	0.0183812	1.166	0.073899
Peaxi162Scf00030g00133.1	EXORDIUM like 2	33.075	38.045	14.8	3	3	3	0.968	0.956	1.08	1.048	1.014	0.992	1.025	0.7055	1.083	0.42392	1.061	0.037999	0.919	0.23164
Peaxi162Scf00030g00224.1	DNA-binding storekeeper protein-related transcriptional regulator	42.564	34.067	10.7	3	3	3	1.012	0.983	1.064	0.95	1.039	0.981	0.969	0.78542	0.939	0.53938	1.057	0.50952	0.922	0.30976
Peaxi162Scf00030g00611.1	S-adenosyl-L-methionine-dependent methyltransferases superfamily protein	78.511	13.891	3.2	2	2	2
Peaxi162Scf00030g00816.1	RNA-binding (RRM/RBD/RNP motifs) family protein	31.874	23.264	12.6	3	3	3	0.783	0.715	0.98	1.369	1.355	1.07	1.367	0.185639	1.748	0.078577	1.895	0.029002	1.092	0.59696
Peaxi162Scf00030g01017.1	UDP-Glycosyltransferase superfamily protein	100.81	21.456	2.6	4	4	4	0.845	1.007	0.766	1.3	1.085	1.14	1.349		1.538		1.077		1.488
Peaxi162Scf00030g01715.1	Phospho-2-dehydro-3-deoxyheptonate aldolase 1, chloroplastic	58.893	323.31	26.6	14	41	11	1.503	1.526	1.368	0.398	0.4	0.41	0.273	1e-32	0.265	1e-32	0.262	1e-32	0.3	1e-32
Peaxi162Scf00030g01716.1	Bifunctional arginine demethylase and lysyl-hydroxylase JMJD6	114.59	102.77	8.4	6	10	6	0.774	0.791	0.933	1.274	1.252	1.205	1.557	0.21692	1.646	0.071564	1.583	0.043001	1.292	0.4102
Peaxi162Scf00030g01820.1	general regulatory factor 2	31.187	153.92	39.3	10	71	6	0.953	1.021	0.983	0.956	0.968	1.063	1.115	0.51622	1.003	0.28438	0.948	0.075757	1.081	0.43018
Peaxi162Scf00030g02011.1	alcohol dehydrogenase 1	41.873	23.375	10.1	3	4	3	0.83	0.854	0.82	1.263	1.193	1.234	1.487	0.0142013	1.522	0.036758	1.397	0.022097	1.505	0.0076152
Peaxi162Scf00030g02219.1	Cytochrome c oxidase subunit 6b-1	20.097	37.654	26.6	5	11	4	1.239	1.17	1.221	0.67	0.772	0.748	0.604	0.0056784	0.541	0.0080818	0.66	0.057837	0.613	0.0074847
Peaxi162Scf00030g02221.1	Serine--tRNA ligase	43.946	27.294	10.9	3	3	3	1.001	0.924	0.951	1.056	1.039	0.92	0.919	0.29208	1.055	0.81082	1.124	0.6135	0.967	0.71306
Peaxi162Scf00030g02222.1	Thylakoid lumenal 29 kDa protein, chloroplastic	37.865	87.208	21.2	6	8	6	0.93	0.923	1.064	1.111	1.054	0.987	1.061	0.122182	1.195	0.020155	1.142	0.042623	0.928	0.88416
Peaxi162Scf00030g10015.1	Eukaryotic aspartyl protease family protein	50.602	31.449	7.7	2	2	2	0.797	0.789	0.94	1.26	1.284	1.156	1.45	0.032877	1.581	0.0062833	1.627	0.027965	1.23	0.088015
Peaxi162Scf00031g00073.1	Secretory carrier-associated membrane protein 1	34.602	40.212	11.7	3	4	2	0.834	0.773	1.009	1.217	1.315	1.064	1.276	0.23816	1.459	0.087477	1.701	0.079157	1.055	0.76132
Peaxi162Scf00031g00232.1	RNA-binding protein-related	40.009	6.2432	2.3	1	1	1	1.162	1.201	1.444	0.755	0.65	0.612	0.527		0.65		0.541		0.424
Peaxi162Scf00031g00823.1	LisH and RanBPM domains containing protein	26.262	10.953	5.7	1	1	1
Peaxi162Scf00031g02716.1	Protein kinase superfamily protein	66.161	35.75	8.4	4	6	4	1.13	1.148	1.06	0.888	0.841	0.827	0.732	0.073644	0.786	0.131999	0.733	0.050702	0.78	0.122281
Peaxi162Scf00032g00077.1	Protein of unknown function (DUF3411)	41.336	6.0577	1.8	1	1	1	0.845	0.844	0.835	1.239	1.122	1.297	1.535		1.466		1.329		1.553
Peaxi162Scf00032g00327.1	translocation protein-related	40.721	22.24	7.3	2	3	2
Peaxi162Scf00032g02416.1	non-specific phospholipase C2	58.523	6.7978	2.1	1	1	1	1.188	1.182	1.102	0.8	0.806	0.794	0.668		0.673		0.682		0.721
Peaxi162Scf00032g02619.1	COP9 signalosome complex subunit 2	51.361	170	6.4	2	5	2	0.883	0.888	1.021	1.038	1.244	1.111	1.258	0.082339	1.176	0.4004	1.401	0.089798	1.088	0.4329
Peaxi162Scf00032g02720.1	protein kinase 2B	50.854	14.691	4.7	2	2	2
Peaxi162Scf00033g00275.1	Cyclopropane-fatty-acyl-phospholipid synthase	93.99	10.907	1.7	2	2	2	0.964	0.916	0.954	1.121	1.165	0.988	1.025		1.163		1.272		1.036
Peaxi162Scf00033g00293.1	eukaryotic translation initiation factor 4E	24.235	5.82	3.3	1	2	1	0.985	0.997	1.104	0.971	0.998	0.972	0.987		0.986		1.001		0.88
Peaxi162Scf00033g00415.1	SEUSS-like 2	97.232	6.4738	1.6	1	1	1
Peaxi162Scf00033g01320.1	alpha/beta-Hydrolases superfamily protein	37.102	24.413	3.9	1	1	1	0.359	0.351	0.268	1.965	1.586	2.122	5.911		5.474		4.519		7.918
Peaxi162Scf00033g01321.1	Chromatin-remodeling complex ATPase chain Iswi	123.54	35.772	3.2	3	4	2	0.856	0.797	0.865	1.269	1.206	1.212	1.416	0.091736	1.482	0.08396	1.513	0.0083608	1.401	0.139162
Peaxi162Scf00033g02835.1	RNA-binding (RRM/RBD/RNP motifs) family protein	48.623	152.58	15.9	6	17	6	1.056	1.027	1.084	0.947	0.924	0.923	0.874	0.0071391	0.897	0.021965	0.9	0.0134225	0.851	0.00160491
Peaxi162Scf00034g00052.1	Glyoxylate reductase	32.177	20.089	5.7	1	1	1	0.924	0.763	0.97	1.146	1.173	1.189	1.287		1.24		1.537		1.226
Peaxi162Scf00034g00068.1	RAB GTPase homolog 7A	20.751	14.442	33.7	5	8	1
Peaxi162Scf00034g00139.1	Cytochrome c oxidase subunit 5b-2, mitochondrial	17.546	29.285	15	2	5	2	1.141	0.95	1.102	0.9	0.888	0.935	0.819	0.29822	0.789	0.49046	0.935	0.99374	0.848	0.25506
Peaxi162Scf00034g00413.1	AMP-dependent synthetase and ligase family protein	59.9	163.95	21.4	11	29	9	1.14	1.109	1.19	0.818	0.882	0.828	0.726	3.3075e-09	0.718	7.7928e-10	0.795	4.2308e-08	0.696	3.6691e-09
Peaxi162Scf00034g00611.1	---	6.8609	14.777	19	2	4	2	1.432	1.406	1.427	0.464	0.49	0.493	0.344	0.00022363	0.324	0.0005767	0.349	9.6064e-05	0.345	0.00032041
Peaxi162Scf00034g00821.1	heat shock protein 91	94.067	13.576	27.7	21	45	2	1.041	1.08	0.937	1.053	0.9	0.991	0.952	0.41844	1.012	0.9236	0.833	0.2079	1.058	0.103004
Peaxi162Scf00034g00825.1	Heat shock 70 kDa protein 15	138.79	321.32	29.2	22	49	3	1.104	1.076	1.108	0.892	0.913	1.015	0.919	0.076904	0.808	0.0065392	0.849	0.115819	0.916	0.23754
Peaxi162Scf00034g01011.1	Coatomer, beta' subunit	100.93	266.35	26	18	28	8	0.94	0.947	1.048	1.037	1.123	0.962	1.023	0.63862	1.103	0.87076	1.186	0.61116	0.918	0.21624
Peaxi162Scf00035g00018.1	Protein NRT1/ PTR FAMILY 4.3	68.138	51.943	6.4	3	3	3	1.027	1.029	0.934	1.011	1.007	1.018	0.991		0.984		0.979		1.09
Peaxi162Scf00035g00184.1	glutathione S-transferase TAU 19	52.254	10.318	4.6	3	3	2
Peaxi162Scf00035g00202.1	Glutathione S-transferase 3	16.146	19.158	20.9	4	5	3	0.913	0.874	1.199	1.011	1.136	0.963	1.055	0.34548	1.107	0.079103	1.3	0.0207	0.803	0.11812
Peaxi162Scf00035g00291.1	Unknown protein	32.363	197.31	33	9	15	9	0.979	0.956	0.978	1.053	1.026	1.08	1.103	0.79354	1.076	0.82434	1.073	0.0176587	1.104	0.47318
Peaxi162Scf00035g00513.1	phytochrome A	124.35	11.04	1.3	2	2	2
Peaxi162Scf00035g01717.1	Peroxisomal (S)-2-hydroxy-acid oxidase	40.643	17.161	20.8	6	16	2	1.095	1.067	1.053	0.941	0.859	0.946	0.864	0.5205	0.859	0.32224	0.805	0.065241	0.898	0.72834
Peaxi162Scf00035g02213.1	Unknown protein	18.142	8.7774	7.4	1	1	1	1.134	1.165	1.263	0.7	0.921	0.698	0.616		0.617		0.791		0.553
Peaxi162Scf00035g02520.1	Golgi transport complex protein-related	91.317	59.935	10.9	8	11	8	0.916	0.919	0.978	1.11	1.067	1.046	1.142	0.028037	1.212	0.00054447	1.161	0.00105673	1.07	0.22146
Peaxi162Scf00035g02717.1	MEI2-like protein 5	92.101	88.341	10	8	8	5	1.01	1.023	0.994	1.081	0.929	1.02	1.01	0.92108	1.07	0.190576	0.908	0.51464	1.026	0.64772
Peaxi162Scf00035g03126.1	Glutamyl-tRNA(Gln) amidotransferase subunit A	57.07	42.368	4.3	2	3	2	0.99	1.026	1.085	1.057	0.89	0.971	0.981		1.068		0.867		0.895
Peaxi162Scf00036g00062.1	PPPDE putative thiol peptidase family protein	30.375	15.924	7.3	2	2	2	0.781	1.019	0.809	1.215	1.171	1.156	1.48		1.556		1.149		1.429
Peaxi162Scf00036g00163.1	RNA ligase/cyclic nucleotide phosphodiesterase family protein	20.538	22.905	24	3	4	3	0.918	0.972	1.159	1.054	0.999	0.958	1.044	0.741	1.148	0.39344	1.028	0.80484	0.827	0.34982
Peaxi162Scf00036g00221.1	protein containing PDZ domain, a K-box domain, and a TPR region	35.346	23.55	9.2	2	3	2	1.3	1.369	0.978	0.71	0.69	0.722	0.555		0.546		0.504		0.738
Peaxi162Scf00036g00225.1	H/ACA ribonucleoprotein complex subunit 4	66.184	78.491	6.2	3	6	3	1.212	1.204	1.107	0.857	0.709	0.807	0.666	0.0005382	0.707	0.00117902	0.589	0.00035938	0.729	0.00141623
Peaxi162Scf00036g01621.1	SWAP (Suppressor-of-White-APricot)/surp domain-containing protein / ubiquitin family protein	88.801	204.36	21.4	13	19	13	1.059	1.095	1.07	0.946	0.919	0.948	0.895	0.0036838	0.893	0.0015603	0.839	0.00044186	0.886	0.021318
Peaxi162Scf00036g02018.1	40S ribosomal protein S15	17.294	105.18	19.5	2	9	2	1.225	1.177	1.228	0.742	0.698	0.686	0.56	1.0807e-07	0.606	8.3246e-08	0.593	2.2924e-06	0.559	1.4135e-06
Peaxi162Scf00036g02120.1	mce-related family protein	42.257	34.003	13.3	4	5	2	0.865	0.886	0.932	1.126	1.236	1.109	1.282	0.13202	1.302	0.132363	1.395	0.078216	1.19	0.019358
Peaxi162Scf00037g00031.1	Mitochondrial Rho GTPase 1	67.013	181.72	18.5	10	15	9	0.906	0.927	0.975	1.106	1.108	1.074	1.185	0.00134263	1.221	0.0068646	1.195	2.2123e-05	1.102	0.0045183
Peaxi162Scf00037g00226.1	mevalonate kinase	54.659	11.838	4.1	2	3	2	1.082	0.994	0.852	1.054	1.021	1.03	0.952	0.085321	0.974	0.74098	1.027	0.71702	1.209	0.032297
Peaxi162Scf00037g00230.1	Integral membrane Yip1 family protein	30.668	29.055	11.4	2	2	2	0.772	0.771	0.768	1.335	1.325	1.294	1.676		1.729		1.719		1.685
Peaxi162Scf00037g00236.1	Nucleolar GTPase	112.69	50.139	2.7	2	2	2
Peaxi162Scf00037g00237.1	Serine--tRNA ligase	44.811	103.35	27	10	17	10	1.06	1.067	1.079	0.934	0.952	0.917	0.865	0.42392	0.881	0.055803	0.892	0.2847	0.85	0.50526
Peaxi162Scf00037g00423.1	Beta-mannosidase B	110.6	11.137	1.9	1	1	1	0.871	0.821	1.085	1.177	1.138	1.063	1.22		1.351		1.386		0.98
Peaxi162Scf00037g00424.1	long-chain acyl-CoA synthetase 7	75.453	173.7	20.5	10	15	10	0.796	0.792	0.937	1.265	1.229	1.174	1.475	2.012e-05	1.589	6.1763e-05	1.552	0.00051532	1.253	0.00037627
Peaxi162Scf00037g00425.1	GDSL esterase/lipase	131.02	25.409	4.6	4	6	4	1.067	1.028	1.019	0.977	0.963	0.945	0.886	0.010739	0.916	0.022981	0.937	0.082438	0.927	0.090416
Peaxi162Scf00037g00515.1	Metallopeptidase M24 family protein	72.845	33.268	7.5	4	5	4	0.938	1.021	1.217	0.898	1.011	0.931	0.993		0.957		0.99		0.765
Peaxi162Scf00037g00517.1	alpha/beta-Hydrolases superfamily protein	32.426	13.403	8.4	2	2	2	0.925	0.955	0.841	1.059	1.148	1.177	1.272		1.145		1.202		1.4
Peaxi162Scf00037g00635.1	Linoleate 9S-lipoxygenase 6	180.29	323.31	20.8	37	137	24	0.96	0.948	0.971	1.039	1.059	1.007	1.049	0.44558	1.082	0.144084	1.117	0.0134613	1.037	0.2591
Peaxi162Scf00037g00716.1	5'-AMP-activated protein kinase subunit gamma	51.244	27.444	8.6	3	7	2	0.815	0.859	0.894	1.178	1.213	1.181	1.449	0.0003427	1.445	0.0034755	1.412	0.00063974	1.321	0.0009781
Peaxi162Scf00037g00923.1	acyl-CoA binding protein 4	82.373	182.25	25.7	16	28	16	1.081	1.037	1.115	0.881	0.909	0.876	0.81	0.00144137	0.815	0.000197927	0.877	0.0165354	0.786	0.009503
Peaxi162Scf00037g00924.1	Tudor/PWWP/MBT superfamily protein	110.66	22.315	3.3	3	3	3	1.089	1.194	0.974	0.925	0.844	0.902	0.828		0.849		0.707		0.926
Peaxi162Scf00037g00927.1	histone H2A 6	15.466	16.885	10.2	3	5	2	1.069	1.057	0.946	0.841	0.954	1.108	1.036	0.80964	0.787	0.053301	0.903	0.063685	1.171	0.39016
Peaxi162Scf00037g01024.1	chloroplast-targeted copper chaperone, putative	37.691	7.8114	4	1	1	1
Peaxi162Scf00037g01026.1	xyloglucan endotransglucosylase/hydrolase 5	34.101	7.8227	3.7	1	2	1
Peaxi162Scf00037g01117.1	Rubber elongation factor protein (REF)	24.481	11.327	7.1	2	2	2	0.673	0.711	0.716	1.428	1.383	1.42	2.11	0.044683	2.122	0.024798	1.945	0.076342	1.983	0.051857
Peaxi162Scf00037g01125.1	ATP-dependent Clp protease proteolytic subunit	76.843	61.282	6.5	4	6	4	1.056	1.021	1.187	0.868	0.993	0.875	0.829	0.0191421	0.822	0.042739	0.973	0.23014	0.737	0.00050405
Peaxi162Scf00037g01216.1	F-actin-capping protein subunit alpha	34.667	25.998	14.1	4	6	4	0.95	0.898	1.116	1.087	1.08	0.959	1.009	0.74414	1.144	0.0016958	1.203	0.0181982	0.859	0.037384
Peaxi162Scf00037g01217.1	Protein of unknown function (DUF1624)	15.758	25.123	19.2	4	4	4	1.073	1.098	1.185	0.849	0.885	0.847	0.789	0.139143	0.791	0.165918	0.806	0.24906	0.715	0.031842
Peaxi162Scf00037g01219.1	26S protease regulatory subunit 6A homolog	47.43	40.614	37.4	17	38	5	1.011	0.977	0.905	1.106	0.977	1.078	1.066	0.15618	1.094	0.174743	1	0.7729	1.191	0.28056
Peaxi162Scf00037g01227.1	---	25.816	116.37	30.1	7	25	6	0.966	1.014	0.765	1.048	1.071	1.241	1.285	2.3741e-07	1.085	0.02296	1.056	0.41416	1.622	5.15243e-12
Peaxi162Scf00037g01320.1	60S ribosomal protein L22-2	13.901	69.677	55.3	6	9	4	1.303	1.282	1.009	0.747	0.672	0.805	0.618	0.029196	0.573	0.020177	0.524	0.00095932	0.798	0.104524
Peaxi162Scf00037g01329.1	RNA-binding family protein isoform 2	36.426	18.032	12.2	4	7	2	0.657	0.677	0.837	1.383	1.49	1.3	1.979	0.096198	2.105	0.082759	2.201	0.00084374	1.553	0.049538
Peaxi162Scf00037g01418.1	Epoxide hydrolase 3	35.587	46.202	20.1	5	8	4	0.92	0.986	1.163	1.061	0.949	0.972	1.057	0.35482	1.153	0.0176956	0.962	0.53356	0.836	0.085762
Peaxi162Scf00037g01419.1	Malignant T-cell-amplified sequence 1-A	18.877	39.807	19.2	2	3	2	1.044	1.096	0.901	0.992	0.927	1.032	0.989	0.86516	0.95	0.60298	0.846	0.25248	1.145	0.44672
Peaxi162Scf00037g01420.1	60S ribosomal protein L18-2	20.924	18.653	15	3	10	2	1.047	1.033	1.035	0.936	0.986	0.963	0.92		0.894		0.955		0.93
Peaxi162Scf00037g01622.1	F-box protein PP2-B1	32.739	14.436	8.8	2	2	2
Peaxi162Scf00037g01718.1	phospholipase D P1	114.42	16.456	2.3	2	2	2	0.854	0.818	0.853	1.208	1.217	1.241	1.453		1.415		1.488		1.455
Peaxi162Scf00037g01815.1	TOPLESS-related 3	123.8	12.25	2.5	3	3	2
Peaxi162Scf00037g01816.1	Pre-mRNA-splicing factor 38A	45.864	11.882	7.1	2	2	2
Peaxi162Scf00038g00012.1	Unknown protein	15.364	7.9975	7.6	1	1	1
Peaxi162Scf00038g00014.1	Unknown protein	16.419	5.7356	5	1	1	1
Peaxi162Scf00038g00116.1	HD domain-containing protein 2	23.28	13.655	7.6	2	3	2	1.031	1.096	0.879	1.024	0.947	1.027	0.996	0.93014	0.993	0.87288	0.864	0.0064216	1.168	0.083681
Peaxi162Scf00038g00118.1	NAD(P)-binding Rossmann-fold superfamily protein	32.55	7.227	3.5	1	1	1
Peaxi162Scf00038g00120.1	Cytosolic purine 5'-nucleotidase	63.704	6.0342	1.6	1	1	1
Peaxi162Scf00038g00126.1	Charged multivesicular body protein 1	17.263	30.413	16.7	2	3	2	0.96	1.01	0.981	0.942	1.114	1.042	1.085	0.075983	0.981	0.3922	1.103	0.22652	1.062	0.134065
Peaxi162Scf00038g00154.1	Late embryogenesis abundant hydroxyproline-rich glycoprotein family, putative	18.883	107.48	10.5	1	2	1	0.886	0.931	0.796	1.172	1.122	1.232	1.391	0.0159226	1.323	0.033123	1.205	0.033481	1.548	0.027982
Peaxi162Scf00038g00172.1	Glycylpeptide N-tetradecanoyltransferase 1	49.564	35.164	10.2	3	4	1	0.97	1.026	1.023	0.957	1.099	0.964	0.994		0.987		1.071		0.942
Peaxi162Scf00038g00176.1	Hydroxyproline-rich glycoprotein family protein, putative	64.656	14.179	3.8	2	2	2	0.82	0.903	0.859	1.258	1.092	1.237	1.509		1.534		1.209		1.44
Peaxi162Scf00038g00179.1	translocase of inner mitochondrial membrane 23	19.425	31.868	14.1	2	4	2	0.912	1.01	1.033	1.009	1.073	1.033	1.133	0.90094	1.106	0.81348	1.062	0.84414	1	0.58232
Peaxi162Scf00038g00211.1	Cytochrome P450 superfamily protein	44.095	9.5967	4.1	1	1	1
Peaxi162Scf00038g00222.1	Tetratricopeptide repeat protein 1	27.178	49.006	15.1	3	8	3	1.076	1.049	1.067	0.871	0.887	0.916	0.851	0.024501	0.809	0.038595	0.846	0.170921	0.858	0.00150182
Peaxi162Scf00038g00247.1	mitogen-activated protein kinase kinase 4	41.773	14.755	5	2	2	2	0.904	0.86	0.946	1.111	1.2	1.122	1.241		1.229		1.395		1.186
Peaxi162Scf00038g00320.1	AFG1-like ATPase family protein	56.728	25.48	7.2	3	4	3	0.714	0.737	0.839	1.351	1.329	1.317	1.845		1.892		1.803		1.57
Peaxi162Scf00038g00324.1	Protein of unknown function (DUF788)	19.666	25.965	9.8	2	3	2	0.81	0.76	0.829	1.287	1.284	1.265	1.562	0.00074427	1.589	0.00075828	1.689	0.0167637	1.526	0.0022423
Peaxi162Scf00038g00824.1	cytochrome c oxidase 19-2	11.178	8.2426	10.1	1	1	1	1.236	1.276	0.955	0.774	0.767	0.827	0.669		0.626		0.601		0.866
Peaxi162Scf00038g00838.1	60 kDa chaperonin 1	64.082	323.31	46.8	22	50	17	1.167	1.166	1.242	0.776	0.76	0.764	0.655	4.88498e-14	0.665	2.7835e-11	0.652	2.23244e-12	0.615	5.5518e-11
Peaxi162Scf00038g01028.1	Hydroxyproline-rich glycoprotein family protein isoform 2	73.829	28.123	6.1	3	3	3	0.867	0.916	1.035	1.115	1.147	1.045	1.205		1.286		1.252		1.01
Peaxi162Scf00038g01029.1	Clavaminate synthase-like protein	37.277	60.827	22.1	6	8	6	0.851	0.816	0.722	1.225	1.187	1.319	1.55	0.0031199	1.439	0.0141628	1.455	0.00031729	1.827	0.00169571
Peaxi162Scf00038g01034.1	hexokinase 1	54.001	214.25	20.8	7	19	6	0.815	0.763	0.848	1.246	1.265	1.278	1.568	3.7111e-08	1.529	4.91496e-12	1.658	5.4357e-10	1.507	3.509e-06
Peaxi162Scf00038g01036.1	NADP-dependent malic enzyme	64.589	5.9048	6.4	4	5	1
Peaxi162Scf00038g01135.1	GDSL esterase/lipase	38.62	38.353	11.2	4	7	4	0.669	0.705	0.887	1.307	1.443	1.249	1.867	0.0161953	1.954	0.00052493	2.047	0.0049424	1.408	0.140163
Peaxi162Scf00038g01227.1	IAA-amino acid hydrolase ILR1-like 4	48.284	113.5	18.5	7	13	7	0.901	0.939	1.021	1.09	1.159	1.043	1.158	0.0042364	1.21	0.0057583	1.234	2.214e-05	1.022	0.145243
Peaxi162Scf00038g01242.1	Ribosomal L28e protein family	30.317	10.759	11.7	1	1	1	1.143	1.106	1.397	0.759	0.757	0.711	0.622		0.664		0.684		0.509
Peaxi162Scf00038g01246.1	Ubiquitin-conjugating enzyme family protein	26.398	35.965	17.1	4	7	4	0.992	1.035	1.049	0.965	1.035	0.947	0.955	0.80968	0.973	0.83502	1	0.99832	0.903	0.76574
Peaxi162Scf00038g01329.1	Serine/threonine protein phosphatase 2A 55 kDa regulatory subunit B beta isoform	56.605	36.596	9.4	5	8	1
Peaxi162Scf00038g01416.1	PRA1 (Prenylated rab acceptor) family protein	15.521	68.781	34.5	3	7	3	0.86	0.875	1.071	1.217	1.026	1.111	1.292	0.0086169	1.415	0.0134031	1.173	0.0327	1.037	0.7029
Peaxi162Scf00038g01431.1	atypical CYS HIS rich thioredoxin 2	21.865	12.523	6.2	1	2	1	1.025	1.206	0.875	0.952	0.81	1.079	1.053	0.44462	0.929	0.36128	0.672	0.048363	1.233	0.030204
Peaxi162Scf00038g01435.1	Protein FLX-like 3	32.054	25.289	13.3	4	4	4	1.072	1.024	1.3	0.766	0.925	0.857	0.799		0.715		0.903		0.659
Peaxi162Scf00038g01521.1	Protein ROOT HAIR DEFECTIVE 3	89.629	271.43	12.6	10	23	5	0.77	0.794	0.811	1.203	1.226	1.29	1.675	9.5629e-05	1.562	1.2299e-06	1.544	2.7694e-06	1.591	0.00036072
Peaxi162Scf00038g01523.1	conserved hypothetical protein	20.043	7.6198	5.1	1	2	1	0.946	0.906	1.197	0.968	1.075	0.976	1.032	0.60324	1.023	0.69884	1.187	0.19666	0.815	0.2006
Peaxi162Scf00038g01524.1	Transmembrane 9 superfamily member 4	73.283	33.687	8.9	7	12	5	1.105	1.017	0.956	0.936	0.897	0.972	0.88	0.066798	0.847	0.43756	0.882	0.078116	1.017	0.80668
Peaxi162Scf00038g01525.1	Histone-binding protein RBBP4	50.33	104.22	18.7	5	10	4	0.917	0.96	0.949	1.085	1.066	1.091	1.19	0.012	1.183	0.0027642	1.11	0.074819	1.15	0.052665
Peaxi162Scf00038g01528.1	beta galactosidase 1	87.213	69.191	6.1	3	5	3	0.373	0.353	0.518	1.929	2.089	1.425	3.82	0.00190389	5.172	0.00020327	5.918	0.00021784	2.751	0.0038976
Peaxi162Scf00038g01624.1	nucleosome assembly protein 1	32.128	75.825	18.1	3	9	3	0.972	0.896	1.08	1.075	1.087	1.009	1.038	0.3558	1.106	0.46834	1.213	0.0179207	0.934	0.34026
Peaxi162Scf00038g01627.1	60 kDa chaperonin 3	59.468	245.56	24.1	11	16	11	1.034	1.116	1.027	0.945	0.92	1.003	0.97	0.163501	0.914	0.186944	0.824	0.00022199	0.977	0.24616
Peaxi162Scf00038g01634.1	Coatomer subunit zeta-2	20.485	31.497	12	2	7	1	0.853	0.849	0.936	1.219	1.254	1.073	1.258	0.060976	1.429	0.024603	1.477	0.0127624	1.146	0.108158
Peaxi162Scf00038g01644.1	RNA-binding (RRM/RBD/RNP motifs) family protein	35.992	37.331	13.6	4	6	4	1.227	1.231	1.07	0.711	0.752	0.84	0.685	0.0102246	0.579	0.00187686	0.611	0.037023	0.785	0.152481
Peaxi162Scf00038g01645.1	glyoxylate reductase 2	26.184	27.22	11.6	2	3	2	0.89	0.874	1.064	1.159	1.153	0.998	1.121		1.302		1.319		0.938
Peaxi162Scf00038g01712.1	Threonine synthase	57.352	109.98	12.4	6	9	5	1.197	1.23	1.207	0.821	0.857	0.839	0.701	0.0024835	0.686	0.00195612	0.697	0.00163526	0.695	0.0090196
Peaxi162Scf00038g01715.1	casein kinase 1-like protein 2	53.611	17.516	6.1	3	3	3	1.057	0.985	1.204	0.923	0.958	0.866	0.819		0.873		0.973		0.719
Peaxi162Scf00038g01734.1	Dihydrolipoyllysine-residue acetyltransferase component of pyruvate dehydrogenase complex	57.123	187.77	23.9	13	39	13	0.996	0.948	1.047	1.022	1.016	0.975	0.979	0.33576	1.026	0.62432	1.072	0.77036	0.931	0.2029
Peaxi162Scf00038g01820.1	CTC-interacting domain 4	73.096	48.72	6.3	4	8	4	1.001	1.021	1.113	0.945	0.996	0.948	0.947	0.33174	0.944	0.2497	0.976	0.44296	0.852	0.041144
Peaxi162Scf00038g01823.1	Developmentally-regulated GTP-binding protein 2	43.324	70.443	14.7	6	7	6	1.014	1.014	0.877	0.995	1.033	1.105	1.09	0.134837	0.981	0.84466	1.019	0.84218	1.26	0.098583
Peaxi162Scf00038g01829.1	phospholipid:diacylglycerol acyltransferase	73.892	49.965	9.3	4	4	4	1.045	0.95	1.235	0.841	1.002	0.924	0.884		0.805		1.055		0.748
Peaxi162Scf00038g01947.1	oligouridylate binding protein 1B	45.689	43.355	6.9	2	2	2	0.909	0.874	0.937	1.192	1.066	1.157	1.273	0.145342	1.311	0.082941	1.22	0.067536	1.235	0.42636
Peaxi162Scf00038g01949.1	Lung seven transmembrane receptor family protein	56.09	6.0595	1.6	1	1	1	1.003	1.115	1.092	0.946	0.94	0.882	0.879		0.943		0.843		0.808
Peaxi162Scf00038g02029.1	inter-alpha-trypsin inhibitor heavy chain-related	86.24	48.121	6.9	5	6	5	1.026	0.943	1.126	0.976	1.019	0.93	0.906	0.40504	0.951	0.69258	1.081	0.38336	0.826	0.051956
Peaxi162Scf00038g02031.1	Aldehyde dehydrogenase family 7 member A1	49.092	117.13	13.4	7	14	7	0.919	0.895	0.894	1.15	1.072	1.111	1.209	0.0142611	1.251	0.0044356	1.198	0.0020192	1.243	0.051524
Peaxi162Scf00038g02138.1	Exportin-T	120.59	6.8115	0.9	1	1	1	0.847	0.755	0.813	1.237	1.261	1.312	1.549		1.46		1.67		1.614
Peaxi162Scf00038g02246.1	Phosphoinositide phosphatase family protein	102.3	6.4583	1.1	1	1	1
Peaxi162Scf00038g02250.1	phosphatidylinositol-4-phosphate 5-kinase family protein	199.88	11.148	1.1	2	2	2	0.867	0.967	0.975	1.145	0.989	1.156	1.333		1.321		1.023		1.186
Peaxi162Scf00038g02253.1	Eukaryotic translation initiation factor 2B (eIF-2B) family protein	29.08	7.5514	5	1	1	1
Peaxi162Scf00038g02329.1	O-fucosyltransferase family protein	61.97	11.634	3.3	2	2	2
Peaxi162Scf00038g02335.1	STRUBBELIG-receptor family 6	78.667	24.984	4.7	3	3	3	0.889	0.911	0.936	1.103	1.149	1.138	1.28	0.041342	1.241	0.075983	1.261	0.0049551	1.216	0.151083
Peaxi162Scf00038g02342.1	alanine aminotransferase 2	60.396	25.224	16	8	14	3	0.961	0.947	1.07	1.07	0.924	1.01	1.051	0.5882	1.113	0.3811	0.976	0.59206	0.944	0.16664
Peaxi162Scf00038g02343.1	Plant invertase/pectin methylesterase inhibitor superfamily	119.4	117.91	4.3	5	9	4	0.845	0.846	0.772	1.214	1.173	1.279	1.514	0.00025739	1.437	0.002778	1.387	0.00020192	1.657	3.8427e-05
Peaxi162Scf00038g02432.1	D-3-phosphoglycerate dehydrogenase	66.644	124.06	14.9	9	15	7	1.313	1.22	1.287	0.578	0.654	0.62	0.472	2.3281e-05	0.44	0.00060274	0.536	7.9904e-05	0.482	1.4451e-07
Peaxi162Scf00038g02444.1	15-cis-phytoene desaturase, chloroplastic/chromoplastic	64.436	41.143	8.1	4	8	4	1.189	1.271	1.361	0.546	0.647	0.507	0.426	0.0022609	0.459	0.0041017	0.509	0.12724	0.373	0.0022362
Peaxi162Scf00038g02453.1	exocyst complex component 84B	85.616	73.192	4.6	3	8	3	0.821	0.816	0.925	1.212	1.226	1.165	1.419	0.0048597	1.476	8.5291e-07	1.502	0.0022222	1.259	0.02886
Peaxi162Scf00038g02520.1	O-fucosyltransferase family protein	44.975	24.567	8.7	3	3	3	1.049	1.072	0.973	0.948	0.922	1.021	0.973		0.904		0.86		1.049
Peaxi162Scf00038g02533.1	glutamyl-tRNA reductase binding protein [Nicotiana tabacum]	35.806	6.0417	2.9	1	1	1
Peaxi162Scf00038g02535.1	Pyridoxamine 5'-phosphate oxidase family protein	43.209	50.918	8.7	3	3	3
Peaxi162Scf00038g02539.1	Mannosyl-oligosaccharide 1,2-alpha-mannosidase IA	62.191	50.645	13.5	7	9	7	1.011	1.103	0.844	1.12	0.85	1.083	1.071	0.65054	1.108	0.66052	0.771	0.145304	1.283	0.81498
Peaxi162Scf00038g02541.1	Ubiquitin-specific protease family C19-related protein	100.46	16.393	2.9	3	4	3
Peaxi162Scf00038g02643.1	pumilio 5	102.01	32.535	5.4	5	7	4	1.099	1.081	1.247	0.891	0.811	0.8	0.728	0.15436	0.811	0.32958	0.75	0.21406	0.642	0.104758
Peaxi162Scf00039g00073.1	Tetratricopeptide repeat (TPR)-like superfamily protein	27.951	76.466	22.3	4	7	4	1.058	1.063	1.012	0.965	0.914	1.01	0.955	0.30284	0.912	0.134935	0.86	0.022964	0.998	0.50822
Peaxi162Scf00039g00093.1	diaminopimelate epimerase family protein	39.382	44.622	14.4	5	9	5	1.176	1.197	1.023	0.853	0.869	0.823	0.7	0.02872	0.725	0.028238	0.726	0.047576	0.804	0.071136
Peaxi162Scf00039g00419.1	conserved hypothetical protein	25.438	10.791	7.6	2	2	2
Peaxi162Scf00039g00420.1	Phosphatidate phosphatase LPIN3	103.22	50.026	5.1	4	8	4	1.02	1.029	1.025	0.942	0.963	0.986	0.967	0.7853	0.924	0.74842	0.936	0.43086	0.962	0.75806
Peaxi162Scf00039g00617.1	UDP-glucuronic acid decarboxylase 1	49.03	65.816	17.4	8	13	2	1.094	1.119	1.249	0.722	0.908	0.814	0.744		0.66		0.811		0.652
Peaxi162Scf00039g00619.1	FAD/NAD(P)-binding oxidoreductase family protein	38.665	92.353	12.4	4	5	4	0.96	1.061	1.004	0.925	1.018	1.059	1.103	0.70298	0.964	0.3029	0.959	0.42938	1.055	0.86818
Peaxi162Scf00039g01118.1	Inorganic pyrophosphatase	24.613	42.35	25.8	5	9	3	0.944	0.926	0.952	0.995	1.101	1.186	1.256	0.26408	1.054	0.58738	1.189	0.84042	1.246	0.112895
Peaxi162Scf00039g01120.1	Ras-related protein Rab-8A	23.965	19.508	42.1	10	20	2	1.091	1.174	0.836	0.834	0.947	1.058	0.97		0.764		0.807		1.266
Peaxi162Scf00039g01224.1	Eukaryotic translation initiation factor 3 subunit A	110.77	223.27	17.8	22	38	13	1.128	1.037	1.052	0.907	0.917	0.932	0.826	0.0025232	0.804	0.00035541	0.884	0.049881	0.886	0.0191413
Peaxi162Scf00039g01234.1	Arginine biosynthesis bifunctional protein ArgJ 1	47.131	88.377	15.3	6	9	6	1.159	1.2	0.971	0.826	0.889	0.959	0.827	0.52508	0.713	0.47846	0.741	0.055782	0.988	0.75512
Peaxi162Scf00039g01318.1	DNA-directed RNA polymerases I, II, and III subunit RPABC2	15.307	8.7369	7.5	1	2	1	1.119	1.219	0.931	0.953	0.744	0.939	0.839	0.03852	0.852	0.034723	0.61	0.0079445	1.009	0.95358
Peaxi162Scf00040g00020.1	sec23/sec24 transport family protein	81.895	7.6438	2.2	1	1	1
Peaxi162Scf00040g00021.1	germin-like protein 10	9.1324	16.939	11.2	3	3	3	1.121	1.041	1.031	0.878	0.933	0.958	0.855	0.36472	0.783	0.33468	0.896	0.60984	0.929	0.43374
Peaxi162Scf00040g00113.1	N-carbamoylputrescine amidase	38.243	99.258	20.8	6	14	6	0.941	1.002	1.071	1.008	1.019	0.99	1.052	0.4082	1.071	0.64858	1.017	0.90986	0.924	0.013381
Peaxi162Scf00040g00299.1	alpha/beta-Hydrolases superfamily protein	47.301	49.883	8.3	2	5	2	0.812	0.769	1.046	1.232	1.277	1.045	1.287	0.0069558	1.517	0.00171638	1.661	0.00197589	0.999	0.33122
Peaxi162Scf00040g00314.1	Unknown protein	16.799	12.268	12.9	2	2	2	1.28	1.209	1.184	0.678	0.771	0.691	0.54		0.53		0.638		0.584
Peaxi162Scf00040g03133.1	DIS3-like exonuclease 1	41.882	10.562	3.7	2	2	2
Peaxi162Scf00040g03136.1	DIS3-like exonuclease 1	105.66	8.1808	1.4	1	1	1	1.09	1.143	1.365	0.783	0.742	0.758	0.695		0.718		0.649		0.555
Peaxi162Scf00041g00131.1	Unknown protein	30.84	159.48	30.1	8	10	8	1.311	1.363	1.005	0.757	0.648	0.695	0.53	0.00178144	0.577	0.00111575	0.475	0.00084349	0.692	0.023775
Peaxi162Scf00041g00213.1	2,3-bisphosphoglycerate-dependent phosphoglycerate mutase	36.695	28.135	8.7	4	5	2	1.151	1.138	1.146	0.837	0.798	0.824	0.716	0.085015	0.727	0.157937	0.701	0.070044	0.719	0.0128604
Peaxi162Scf00041g00314.1	Glycosyl hydrolase family protein	83.238	202.2	20.5	14	24	14	0.767	0.738	0.825	1.327	1.299	1.314	1.713	1.4545e-12	1.73	5.95857e-13	1.76	5.9309e-09	1.593	7.91811e-13
Peaxi162Scf00041g00434.1	Glycosyl hydrolase family protein	83.907	34.404	5.8	4	4	4	0.939	0.896	0.969	1.05	1.192	1.067	1.136	0.071117	1.118	0.087122	1.33	0.033103	1.101	0.163016
Peaxi162Scf00041g00612.1	Endoplasmic reticulum-Golgi intermediate compartment protein 3	44.35	21.412	8.7	4	4	4	0.932	0.893	0.98	1.128	1.113	1.071	1.149	0.4541	1.21	0.157141	1.246	0.0791	1.093	0.70064
Peaxi162Scf00041g01317.1	annexin 1	35.89	227.38	44.1	14	37	14	1.054	1.035	1.059	0.888	0.958	0.939	0.891	0.0024646	0.843	7.9395e-05	0.926	0.110665	0.887	0.0165567
Peaxi162Scf00041g01738.1	Nucleolar complex protein 3 homolog	92.878	6.3878	1.5	1	1	1
Peaxi162Scf00041g02619.1	S-adenosyl-L-methionine-dependent methyltransferases superfamily protein	70.416	77.453	14.4	8	11	2	0.875	0.951	0.977	1.18	1.062	1.071	1.224	0.147842	1.349	0.127639	1.117	0.51984	1.096	0.43466
Peaxi162Scf00042g00232.1	Pre-mRNA-splicing factor syf2	41.408	12.454	5	2	2	2
Peaxi162Scf00042g00273.1	glycine-rich protein 2B	18.706	242.99	29.8	3	39	3	0.977	1.001	0.981	1.047	1.074	1.035	1.059	0.94138	1.072	0.3096	1.073	0.051701	1.055	0.142235
Peaxi162Scf00042g00510.1	2-oxoglutarate (2OG) and Fe(II)-dependent oxygenase superfamily protein	40.031	65.174	21.6	8	9	8	0.666	0.756	0.836	1.364	1.257	1.384	2.078	0.0092182	2.048	0.0106206	1.663	0.00077527	1.656	0.0111398
Peaxi162Scf00042g02314.1	plasma membrane intrinsic protein 3	30.406	80.825	17.6	4	23	4	1.436	1.281	1.539	0.453	0.54	0.566	0.394	3.86913e-13	0.315	9.25149e-13	0.422	2.9581e-11	0.368	2.88658e-14
Peaxi162Scf00042g02411.1	SKP1-like 4	17.469	37.806	18.2	5	6	3	1.172	1.079	0.93	0.915	0.875	0.907	0.774	0.80598	0.781	0.8574	0.811	0.93894	0.975	0.53732
Peaxi162Scf00043g00067.1	Photosystem I reaction center subunit IV B, chloroplastic	14.989	64.13	25	2	6	2	0.987	0.985	1.077	0.994	1.02	0.955	0.968	0.179997	1.007	0.64644	1.036	0.2943	0.887	0.0067603
Peaxi162Scf00043g00132.1	myosin 2	167.56	118.65	8.3	8	8	7	0.732	0.775	0.911	1.305	1.149	1.291	1.764	0.0040989	1.783	0.0128559	1.483	0.0046775	1.417	0.0026631
Peaxi162Scf00043g00215.1	Alcohol dehydrogenase class-3	40.527	41.536	12.9	5	9	5	0.886	0.797	0.876	1.239	1.301	1.105	1.247		1.398		1.632		1.261
Peaxi162Scf00043g00235.1	Tetratricopeptide repeat protein 4 homolog	45.341	9.1073	2.5	1	1	1	1.163	1.12	1.161	0.841	0.839	0.78	0.671		0.723		0.749		0.672
Peaxi162Scf00043g00251.1	NADH dehydrogenase [ubiquinone] 1 alpha subcomplex subunit 9, mitochondrial	42.868	138.59	15.5	6	16	6	0.994	0.876	1.025	1.071	1.112	1.05	1.056	0.39614	1.077	0.21306	1.269	0.0021552	1.024	0.96628
Peaxi162Scf00043g00255.1	photosystem II reaction center PSB28 protein	13.085	36.79	13.9	1	3	1	1.255	1.297	0.955	0.772	0.715	0.861	0.686	0.00070374	0.615	8.2543e-05	0.551	0.00040405	0.902	0.079564
Peaxi162Scf00043g01711.1	pfkB-like carbohydrate kinase family protein	39.362	20.652	7.9	2	2	2	1.074	1.068	0.965	0.998	0.972	0.917	0.854		0.929		0.91		0.95
Peaxi162Scf00043g02923.1	Pre-mRNA-processing factor 39	86.735	24.35	3.9	3	3	3	1.144	1.089	1.279	0.764	0.853	0.769	0.672	0.028036	0.668	0.025275	0.783	0.187318	0.601	0.0131168
Peaxi162Scf00044g00112.1	tRNA (cytosine(34)-C(5))-methyltransferase	84.526	7.6058	1.5	1	1	1
Peaxi162Scf00044g01215.1	Histone superfamily protein	14.527	29.221	21.3	4	10	1	1.133	1.09	0.89	0.92	0.963	0.968	0.854		0.812		0.883		1.088
Peaxi162Scf00044g01218.1	LMBR1 domain-containing protein 2 homolog A	81.435	6.0554	1.1	1	1	1	1.224	1.255	1.318	0.676	0.666	0.652	0.533		0.552		0.531		0.495
Peaxi162Scf00045g00024.1	Proline--tRNA ligase	65.732	189.86	25.3	13	18	13	1.046	0.997	0.988	0.993	1.02	0.946	0.904	0.30296	0.949	0.091859	1.023	0.65138	0.957	0.61438
Peaxi162Scf00045g00112.1	Inositol-tetrakisphosphate 1-kinase 1	41.45	18.872	6	2	2	2
Peaxi162Scf00045g00141.1	Pre-mRNA-splicing factor CWC22	91.308	48.913	5.1	4	4	4	1.137	1.112	1.041	0.898	0.932	0.942	0.828	0.21464	0.79	0.180944	0.838	0.42952	0.905	0.199681
Peaxi162Scf00045g00147.1	AIG2-like (avirulence induced gene) family protein	19.631	13.03	7	1	1	1	0.963	1.137	0.987	1.08	0.821	1.007	1.046		1.121		0.722		1.02
Peaxi162Scf00045g00173.1	Centromere-associated protein E, putative isoform 2	303	235.51	10.5	24	25	24	0.854	0.907	0.855	1.19	1.154	1.153	1.35	1.77798e-05	1.393	4.2746e-07	1.272	1.57018e-05	1.349	6.1164e-05
Peaxi162Scf00045g00192.1	Conserved oligomeric Golgi complex subunit 2	81.509	47.705	8.8	7	9	7	0.931	0.951	1.134	1.122	1.129	0.825	0.886	0.33772	1.205	0.33422	1.187	0.097264	0.728	0.081356
Peaxi162Scf00045g00227.1	Plastid lipid-associated protein 3, chloroplastic	40.151	31.415	10.7	3	4	3	0.98	1.057	0.967	0.95	0.955	1.103	1.126		0.969		0.904		1.141
Peaxi162Scf00045g00323.1	arginine methyltransferase 11	34.708	24.52	6.9	2	3	2	0.935	0.959	0.802	1.1	1.048	1.252	1.339		1.176		1.093		1.561
Peaxi162Scf00045g00327.1	Thioredoxin superfamily protein	15.007	13.003	12.9	2	3	2
Peaxi162Scf00045g00533.1	S-adenosyl-L-methionine-dependent methyltransferases superfamily protein	67.907	18.669	3	3	3	2	0.884	0.894	0.751	1.177	1.198	1.258	1.423		1.331		1.34		1.675
Peaxi162Scf00045g00544.1	Disease resistance protein (CC-NBS-LRR class) family	421.15	19.881	1	2	2	2	0.944	0.914	1.048	1.096	1.089	1.005	1.065		1.161		1.191		0.959
Peaxi162Scf00045g00821.1	Long-chain-alcohol oxidase FAO1	86.405	10.552	1.5	1	1	1	0.743	0.748	0.964	1.298	1.262	1.237	1.665		1.747		1.687		1.283
Peaxi162Scf00045g01233.1	Pectinacetylesterase family protein	118.56	101.08	8.5	7	10	7	1.025	1.022	1.197	0.97	0.945	0.895	0.873	0.0125628	0.946	0.170284	0.925	0.034584	0.748	0.00110155
Peaxi162Scf00045g01236.1	putrescine-binding periplasmic protein-related	57.009	6.4026	2.9	1	1	1
Peaxi162Scf00045g01412.1	Protein phosphatase 2C family protein	41.327	6.6683	3.4	1	1	1	0.971	0.986	0.951	1.004	1.047	1.097	1.13		1.034		1.062		1.154
Peaxi162Scf00045g01440.1	Keratin-associated protein 10-6 isoform 1	20.803	14.957	12.8	2	3	2	0.758	0.63	0.871	1.324	1.422	1.307	1.724		1.747		2.257		1.501
Peaxi162Scf00045g01452.1	Protein arginine N-methyltransferase 1.5	73.481	30.973	6.7	4	7	4	1.174	1.097	0.996	0.858	0.881	0.916	0.78	0.0095646	0.731	0.000178355	0.803	0.00127767	0.92	0.147015
Peaxi162Scf00045g01455.1	DNA repair ATPase-related	58.166	33.332	6.4	3	6	3	0.933	0.898	0.862	1.204	1.095	1.14	1.222	0.187299	1.29	0.0053195	1.219	0.0141249	1.323	0.091063
Peaxi162Scf00045g01732.1	UDP-glycosyltransferase 74 F1	196.9	66.106	4	5	6	5	0.971	0.958	0.969	0.957	1.16	0.993	1.023	0.110618	0.986	0.21224	1.211	0.0135986	1.025	0.25084
Peaxi162Scf00045g01734.1	N-methyl-L-tryptophan oxidase	61.379	44.093	10.1	5	7	5	0.981	1.016	1.039	1.059	0.999	1.055	1.075	0.106217	1.08	0.047537	0.983	0.180618	1.015	0.80098
Peaxi162Scf00045g01740.1	Unknown protein	59.481	163.07	13.6	5	7	5	1.027	1.005	1.018	0.974	0.923	0.973	0.947	0.38532	0.948	0.51372	0.918	0.59128	0.956	0.26332
Peaxi162Scf00045g01826.1	Peptidyl-prolyl cis-trans isomerase FKBP13, chloroplastic	22.136	18.468	14.6	2	4	2	0.92	0.936	1.035	0.982	1.109	1.019	1.108	0.3662	1.067	0.182122	1.185	0.21468	0.985	0.55558
Peaxi162Scf00045g01833.1	NAD(P)-binding Rossmann-fold superfamily protein	32.257	42.109	14.4	5	6	5	1.215	1.256	1.008	0.706	0.72	0.879	0.723	0.020938	0.581	0.00161784	0.573	0.0015611	0.872	0.6234
Peaxi162Scf00045g01837.1	dynamin-related protein 3A	88.241	79.003	13.1	7	8	7	0.814	0.854	0.823	1.253	1.271	1.203	1.478	0.00030219	1.539	0.00036259	1.488	0.00062436	1.462	0.00088303
Peaxi162Scf00045g01932.1	Mediator of RNA polymerase II transcription subunit 30	19.671	7.5214	6	1	1	1	1.089	0.982	1.108	0.97	0.895	0.947	0.87		0.891		0.911		0.855
Peaxi162Scf00045g01943.1	Transmembrane protein 85	19.437	104.72	15.2	2	4	2	0.987	0.907	0.96	1.051	1.103	1.11	1.125	0.3704	1.065	0.199056	1.216	0.0033761	1.156	0.24652
Peaxi162Scf00045g01947.1	glutathione peroxidase 7	22.199	12.672	10.6	3	5	2	1.22	1.228	1.272	0.691	0.74	0.663	0.543		0.566		0.603		0.521
Peaxi162Scf00045g02039.1	Uncharacterised BCR, YbaB family COG0718	20.69	8.8208	5.8	1	2	1	1.075	1.269	1.138	0.788	0.794	0.807	0.751	0.0145813	0.733	0.053257	0.626	0.0133248	0.709	0.023855
Peaxi162Scf00045g02127.1	S15/NS1, RNA-binding protein	33.515	7.1819	5.9	1	1	1
Peaxi162Scf00045g02130.1	Transmembrane 9 superfamily member 4	73.184	35.209	8.7	6	6	4	0.851	0.903	0.804	1.23	1.11	1.203	1.414	0.0075636	1.445	0.0053835	1.229	0.12006	1.496	0.00052053
Peaxi162Scf00045g02134.1	multidrug resistance-associated protein 2	179.67	187.81	11	16	24	16	0.845	0.881	0.912	1.176	1.116	1.13	1.337	1.6228e-08	1.392	2.9341e-06	1.267	2.0221e-07	1.239	0.0079629
Peaxi162Scf00045g02238.1	tubulin alpha-4 chain	49.769	17.94	27.5	9	20	1	0.736	0.732	0.869	1.377	1.166	1.322	1.796	0.00131906	1.871	0.0066829	1.593	0.0127436	1.521	0.0006362
Peaxi162Scf00045g02262.1	isopropylmalate dehydrogenase 2	43.418	109.83	16.5	5	12	5	1.072	1.067	1.073	0.892	0.914	0.921	0.859	0.041797	0.832	0.025096	0.857	0.072504	0.858	0.0181839
Peaxi162Scf00045g02324.1	ERD (early-responsive to dehydration stress) family protein	76.377	135.04	17.2	13	29	13	0.989	0.988	0.98	1.002	1.007	1.006	1.017	0.52784	1.013	0.74538	1.019	0.34048	1.027	0.53976
Peaxi162Scf00045g02426.1	geranyl diphosphate synthase 1	46.001	10.865	3.8	2	2	2	0.817	0.774	1.149	1.194	1.285	0.982	1.202		1.461		1.66		0.855
Peaxi162Scf00045g02427.1	Metallo-hydrolase/oxidoreductase superfamily protein	35.837	10.911	5	1	1	1	0.887	0.976	1.013	1.085	1.093	1.04	1.172		1.223		1.12		1.027
Peaxi162Scf00045g02438.1	Endoplasmic reticulum oxidoreductin-1	52.473	16.359	5.7	2	2	2	0.801	0.858	1.001	1.053	1.47	1.01	1.261		1.315		1.713		1.009
Peaxi162Scf00045g02525.1	Pollen Ole e 1 allergen and extensin family protein	94.72	19.771	4.8	3	3	3	0.873	0.953	0.839	1.112	1.148	1.2	1.375		1.274		1.205		1.43
Peaxi162Scf00045g02530.1	Clathrin, heavy chain	158.31	153.18	24.6	31	63	6	0.827	0.842	1.039	1.154	1.172	1.114	1.347	0.04992	1.395	0.005103	1.392	0.0019755	1.072	0.6222
Peaxi162Scf00046g00119.1	purple acid phosphatase 27	72.045	41.069	10.9	5	7	4	0.909	0.889	1.045	1.058	1.146	1.086	1.195	0.037376	1.164	0.0172631	1.289	0.0030011	1.039	0.52752
Peaxi162Scf00046g00120.1	RNA-binding KH domain-containing protein	51.269	20.744	5.5	2	2	2	1.013	1	0.981	1.014	0.95	1.068	1.054	0.4571	1.001	0.97916	0.95	0.56114	1.089	0.579
Peaxi162Scf00046g00148.1	Acetolactate synthase small subunit	53.713	19.762	6.6	3	3	3	1.141	0.819	1.053	1.36	0.747	0.948	0.831		1.192		0.912		0.9
Peaxi162Scf00046g00155.1	Pentatricopeptide repeat-containing protein	83.438	37.553	7.1	6	6	6	1.023	1.058	1.169	0.825	0.988	0.91	0.89	0.5911	0.806	0.32418	0.934	0.75676	0.778	0.147458
Peaxi162Scf00046g00161.1	Zinc-binding dehydrogenase family protein	43.432	19.391	11.8	3	4	2
Peaxi162Scf00046g00417.1	Nucleolar and coiled-body ph [Medicago truncatula]	47.063	28.313	2.9	1	1	1	1.227	1.307	1.001	0.798	0.725	0.766	0.624		0.65		0.555		0.765
Peaxi162Scf00046g00418.1	60S ribosomal protein L7-4	34.036	23.792	22.3	9	26	4	1.066	1.032	0.983	0.96	0.929	0.984	0.923	0.045844	0.901	0.049537	0.9	0.25434	1.001	0.5733
Peaxi162Scf00046g00530.1	calcium-transporting ATPase, putative	119.55	167.69	7.4	6	7	6	0.871	0.882	0.878	1.214	1.164	1.248	1.433	3.546e-06	1.394	8.2455e-05	1.32	1.67405e-05	1.421	5.5108e-05
Peaxi162Scf00047g00011.1	UDP-D-glucuronate 4-epimerase 6	46.252	256.45	26.8	12	82	3	1.231	1.188	0.964	0.8	0.749	0.852	0.692	0.0009033	0.65	2.2783e-05	0.63	3.7664e-05	0.884	0.024721
Peaxi162Scf00047g00084.1	Zinc-binding dehydrogenase family protein	37.504	82.783	8.4	3	6	3	0.845	0.813	1.05	1.145	1.137	1.137	1.346	0.0116382	1.355	0.02258	1.399	0.0152849	1.083	0.153857
Peaxi162Scf00047g00128.1	HXXXD-type acyl-transferase family protein	47.861	34.824	7.2	2	2	2	0.91	0.953	0.889	1.109	1.076	1.168	1.284	0.113416	1.219	0.0039241	1.129	0.136336	1.314	0.143075
Peaxi162Scf00047g00132.1	glycine-rich RNA-binding protein 2	14.984	64.856	25.7	3	6	3	1.107	1.193	1.144	0.844	0.836	0.78	0.705	0.0029387	0.762	0.0029434	0.701	0.0188813	0.682	0.0144362
Peaxi162Scf00047g00163.1	BLISTER	83.968	44.345	7.9	5	6	4	0.896	0.922	0.953	1.172	1.131	1.053	1.175		1.308		1.227		1.105
Peaxi162Scf00047g00218.1	Cytosolic sulfotransferase 6	36.545	6.9012	3.5	1	1	1
Peaxi162Scf00047g00219.1	Transducin/WD40 repeat-like superfamily protein	56.191	5.7555	2.7	1	1	1
Peaxi162Scf00047g00226.1	beta galactosidase 9	105.01	23.373	2	2	2	2	0.882	0.875	1.191	1.188	1.06	0.928	1.052	0.80018	1.347	0.38434	1.211	0.2178	0.779	0.11436
Peaxi162Scf00047g00336.1	sucrose phosphate synthase 3F	115.83	79.399	8.6	8	8	8	1.069	1.061	1.063	0.924	0.959	0.938	0.877	0.104639	0.864	0.27992	0.904	0.39192	0.882	0.051684
Peaxi162Scf00047g00340.1	Methyltransferase-like protein 13	86.217	14.728	2.7	2	3	2	1.186	1.174	1.138	0.666	0.932	0.772	0.651		0.562		0.794		0.678
Peaxi162Scf00047g00430.1	Ubiquitin carboxyl-terminal hydrolase 2	117.16	14.042	2.5	2	2	2
Peaxi162Scf00047g00517.1	---	14.733	8.5727	8.4	1	3	1	1.239	1.213	1.39	0.61	0.753	0.592	0.478	0.0193225	0.492	0.055743	0.621	0.0026789	0.426	0.00184195
Peaxi162Scf00047g00633.1	26S proteasome non-ATPase regulatory subunit 1 homolog A	113.18	275.03	16.1	18	31	18	1.006	0.973	0.949	1.016	1.039	1.016	1.01	0.42806	1.01	0.31086	1.068	0.592	1.071	0.31826
Peaxi162Scf00047g00637.1	60S ribosomal protein L13a-4	22.717	32.036	19.5	4	9	3	1.064	0.987	1.018	0.963	0.984	0.944	0.887	0.040359	0.905	0.043337	0.997	0.9548	0.927	0.171859
Peaxi162Scf00047g00721.1	glutathione reductase	54.656	131.26	18.1	8	25	8	1.128	1.115	1.019	0.882	0.873	0.939	0.832	9.9718e-05	0.782	0.000183152	0.783	2.2148e-05	0.921	0.0052218
Peaxi162Scf00047g00728.1	Type 1 membrane protein, putative isoform 1	37.322	23.438	5.9	1	1	1	0.872	0.792	0.857	1.238	1.221	1.218	1.397		1.42		1.542		1.421
Peaxi162Scf00047g00731.1	Bifunctional protein FolD 2	34.794	85.753	16.8	5	8	1	0.912	0.963	0.892	1.085	1.047	1.194	1.309	0.157022	1.19	0.24858	1.087	0.20586	1.339	0.152436
Peaxi162Scf00047g00922.1	RNA ligase/cyclic nucleotide phosphodiesterase family protein	21.297	20.4	11.8	2	8	2	1.012	0.993	0.993	1.041	0.982	1.006	0.994	0.5172	1.029	0.83458	0.989	0.8824	1.013	0.41448
Peaxi162Scf00047g01039.1	Ubiquinone biosynthesis monooxygenase COQ6	53.775	18.301	7.1	3	3	3	0.964	0.931	1.45	0.826	0.985	0.85	0.882		0.857		1.058		0.586
Peaxi162Scf00047g01040.1	Ankyrin repeat family protein	73.612	21.456	4.4	3	3	3	0.822	0.865	1.024	1.339	1.139	0.995	1.21		1.629		1.317		0.972
Peaxi162Scf00047g01123.1	S-adenosyl-L-methionine:salicylic acid carboxyl methyltransferase [Nicotiana alata]	40.676	159.74	30.8	13	39	13	1.121	1.164	1.018	0.852	0.835	0.825	0.736	0.0002039	0.76	0.0003958	0.717	3.9236e-05	0.81	0.00189963
Peaxi162Scf00047g01232.1	histone deacetylase 1	55.823	40.762	5.4	3	4	3	1.058	0.96	0.914	0.969	1.091	1.045	0.988	0.55142	0.916	0.20622	1.136	0.9692	1.143	0.76414
Peaxi162Scf00047g01234.1	peroxisomal 3-ketoacyl-CoA thiolase 3	48.979	101.38	12.3	5	16	5	1.039	1	1.092	0.948	1.041	0.964	0.928	0.122816	0.912	0.079282	1.041	0.21634	0.883	0.033055
Peaxi162Scf00047g01526.1	GDT1-like protein 3	35.195	63.894	4.9	1	2	1	0.903	0.844	0.881	1.178	1.189	1.166	1.291	0.021722	1.305	0.034759	1.409	0.032778	1.323	0.028945
Peaxi162Scf00047g01619.1	NADH dehydrogenase [ubiquinone] 1 alpha subcomplex subunit 13-B	16.159	159.92	38.5	5	15	5	0.848	0.85	0.906	1.172	1.213	1.149	1.355	1.81734e-05	1.382	3.4211e-06	1.427	1.51524e-05	1.268	0.00053912
Peaxi162Scf00047g01633.1	60 kDa chaperonin 1	61.01	323.31	41.4	21	59	10	1.027	1.054	0.916	0.957	0.945	1.052	1.024	0.81484	0.932	0.00170221	0.897	0.0192604	1.148	0.005762
Peaxi162Scf00047g01818.1	Aconitate hydratase 1	98.147	76.757	22.8	19	57	5	0.966	0.997	0.937	0.952	1.07	1.08	1.118	0.12992	0.986	0.43534	1.073	0.083177	1.153	0.785
Peaxi162Scf00047g01821.1	Galactosyltransferase family protein	45.996	27.34	7.6	3	4	3	0.755	0.735	0.661	1.399	1.291	1.451	1.922	0.067659	1.853	0.080236	1.756	0.045224	2.195	0.048535
Peaxi162Scf00047g01924.1	B-cell receptor-associated 31-like	35.371	23.231	12.1	4	5	3	1.084	1.098	0.876	0.808	1.01	1.088	1.004		0.745		0.92		1.242
Peaxi162Scf00047g01927.1	1-aminocyclopropane-1-carboxylate oxidase 1	30.94	103.67	24.6	7	14	4	0.831	0.8	0.845	1.125	1.347	1.24	1.492	0.0043238	1.354	0.0140154	1.684	0.0034415	1.467	0.0125401
Peaxi162Scf00047g02128.1	Chlorophyll a-b binding protein 37, chloroplastic	28.571	62.878	21.5	4	8	1	0.891	0.75	0.838	1.232	1.351	1.161	1.303	0.073077	1.383	0.050103	1.801	0.0035768	1.385	0.0034181
Peaxi162Scf00047g02131.1	WRKY DNA-binding protein 34	58.311	34.64	11	5	6	5	0.955	1.093	1.056	0.944	0.905	1.014	1.062	0.80794	0.988	0.63754	0.828	0.110342	0.96	0.70434
Peaxi162Scf00047g02132.1	RNA-binding protein 1	36.207	21.51	8.7	3	4	3	1.098	1.096	1.111	0.831	0.956	0.946	0.862	0.20984	0.757	0.0178155	0.872	0.149559	0.851	0.25642
Peaxi162Scf00047g02133.1	RNA-binding (RRM/RBD/RNP motifs) family protein	49.766	6.1779	7.9	3	4	1
Peaxi162Scf00047g02228.1	Reticulon family protein	27.151	19.047	13.4	3	3	3	1.01	1.063	0.757	1.131	0.91	1.167	1.155		1.12		0.856		1.542
Peaxi162Scf00047g02330.1	UDP-glucose 4-epimerase	43.059	12.827	6.9	2	2	2	0.6	0.569	0.82	1.525	1.584	1.325	2.208	0.111801	2.542	0.04316	2.784	0.028455	1.616	0.24926
Peaxi162Scf00047g02337.1	Lysine-specific histone demethylase 1 homolog 1	52.936	6.784	1.9	1	1	1
Peaxi162Scf00047g02443.1	Protein kinase superfamily protein	45.291	34.304	11.1	4	5	3	0.938	0.838	0.98	1.12	1.135	1.121	1.195	0.13	1.194	0.168095	1.354	0.27026	1.144	0.0047791
Peaxi162Scf00047g02449.1	UDP-Glycosyltransferase superfamily protein	94.348	33.353	6.5	4	5	4	0.905	0.816	0.835	1.152	1.266	1.204	1.33		1.273		1.551		1.442
Peaxi162Scf00047g02451.1	Gamma aminobutyrate transaminase 1, mitochondrial	67.792	108.92	15.9	7	10	6	1.081	1.087	0.974	0.929	0.918	0.961	0.889	0.26354	0.859	0.00101742	0.845	0.0099963	0.987	0.47698
Peaxi162Scf00047g02454.1	Pyruvate dehydrogenase E1 component subunit alpha	47.136	131.7	24.2	9	15	9	1.313	1.279	1.244	0.643	0.605	0.648	0.494	2.9786e-07	0.49	9.2608e-07	0.473	1.6232e-07	0.521	3.5667e-05
Peaxi162Scf00048g00153.1	Eukaryotic translation initiation factor 3 subunit D	65.735	124.61	19.1	9	10	9	1.009	0.921	0.974	0.945	1.111	1.067	1.057	0.77874	0.937	0.48024	1.206	0.77934	1.095	0.87558
Peaxi162Scf00048g00195.1	xylosyltransferase 1	53.424	72.324	14.6	8	12	8	1.016	0.991	1.099	1	1	0.941	0.926	0.22992	0.984	0.27014	1.009	0.81546	0.856	0.071979
Peaxi162Scf00048g00209.1	---	11.703	32.036	25.7	2	4	2	1.174	1.214	0.982	0.826	0.781	0.899	0.766	0.28532	0.704	0.127921	0.643	0.141724	0.915	0.66782
Peaxi162Scf00048g00311.1	Riboflavin biosynthesis protein RibD	71.73	6.7147	1.8	1	1	1
Peaxi162Scf00048g00815.1	Isopentenyl-diphosphate Delta-isomerase II	33.728	82.569	33	8	14	5	0.965	0.931	0.899	1.053	1.06	1.096	1.136	0.0147441	1.091	0.023364	1.139	0.20346	1.219	0.00125813
Peaxi162Scf00048g01417.1	Homeodomain superfamily protein isoform 1	82.776	5.903	1.1	1	1	1	1.275	1.253	1.076	0.645	0.768	0.785	0.616		0.506		0.613		0.73
Peaxi162Scf00048g01820.1	Isoleucine--tRNA ligase	119.8	27.052	3.7	3	4	3
Peaxi162Scf00048g02226.1	1-deoxy-D-xylulose 5-phosphate synthase 1	73.979	6.5149	1.7	1	1	1
Peaxi162Scf00049g00019.1	methyl esterase 1	28.768	102.91	18.2	4	8	4	1.106	1.148	0.967	0.91	0.875	0.956	0.864	0.049839	0.823	0.0145193	0.762	0.0113366	0.989	0.26418
Peaxi162Scf00049g00075.1	cytochrome P450, family 76, subfamily C, polypeptide 4	34.523	12.325	5.6	2	2	2
Peaxi162Scf00049g00209.1	P-loop containing nucleoside triphosphate hydrolases superfamily protein	36.176	29.071	13.9	4	5	4	1.214	1.174	0.967	0.86	0.749	0.914	0.753		0.708		0.638		0.945
Peaxi162Scf00049g01010.1	conserved hypothetical protein	27.216	8.6958	5.2	1	1	1	1.093	0.942	0.882	1.007	1.152	0.978	0.895		0.921		1.223		1.109
Peaxi162Scf00049g01317.1	Phosphoglycerate mutase family protein	33.612	6.3022	4	1	1	1
Peaxi162Scf00049g01318.1	Calcium-dependent protein kinase (CDPK) family protein	64.444	12.775	4.3	2	2	2
Peaxi162Scf00049g02221.1	NADH-ubiquinone oxidoreductase 24 kDa subunit, putative	18.554	13.11	9.6	2	4	2	0.972	0.977	0.896	1.019	1.04	1.159	1.192	0.20358	1.048	0.50698	1.064	0.61022	1.294	0.2472
Peaxi162Scf00049g02229.1	Guanylate-binding family protein	65.948	6.1433	2.6	1	1	1	0.855	0.865	0.866	1.23	1.169	1.19	1.392		1.439		1.351		1.374
Peaxi162Scf00050g00169.1	Argonaute family protein	101.46	195.15	15.9	13	24	12	0.95	1.014	0.953	1.042	1.003	0.965	1.016	0.53616	1.097	0.36824	0.989	0.083316	1.013	0.79964
Peaxi162Scf00050g00513.1	Protein kinase superfamily protein	124.75	27.271	2.9	3	5	3	0.799	0.739	0.845	1.268	1.387	1.221	1.528		1.587		1.877		1.445
Peaxi162Scf00050g00628.1	Bifunctional dethiobiotin synthetase/7,8-diamino-pelargonic acid aminotransferase, mitochondrial	80.847	20.789	5.9	3	3	3	0.976	0.927	0.994	0.929	0.967	1.005	1.03	0.86834	0.952	0.64062	1.043	0.46942	1.011	0.51554
Peaxi162Scf00050g00633.1	FGGY family of carbohydrate kinase	66.985	30.29	2.1	1	2	1	0.992	1.014	1.112	0.955	1.022	0.925	0.932		0.963		1.008		0.832
Peaxi162Scf00050g01612.1	RNA-binding (RRM/RBD/RNP motifs) family protein	58.127	128.33	13.6	6	7	6	1.021	1.014	0.981	1	0.997	0.985	0.965	0.71126	0.979	0.30004	0.983	0.56494	1.004	0.43662
Peaxi162Scf00050g02022.1	4-diphosphocytidyl-2-C-methyl-D-erythritol kinase	45.958	9.0511	3.1	1	1	1
Peaxi162Scf00050g02113.1	Cysteine proteinase inhibitor	10.764	136.89	36.7	2	5	2	0.869	0.803	1.305	1.117	1.256	0.772	0.888	0.39758	1.285	0.5833	1.564	0.27284	0.592	0.030521
Peaxi162Scf00050g02225.1	Dgd1 suppressor 1 isoform 1	64.682	27.395	7.8	4	4	4	1.003	1.075	0.962	1.015	0.956	1	0.997	0.95032	1.012	0.78756	0.889	0.55566	1.04	0.69558
Peaxi162Scf00050g02227.1	Molybdopterin molybdenumtransferase	90.358	63.459	8.9	5	7	5	1.07	1.072	1.155	0.945	0.842	0.912	0.852	0.124838	0.883	0.193896	0.785	0.078559	0.79	0.0083193
Peaxi162Scf00051g00109.1	Protein disulfide-isomerase	55.401	323.31	33.7	19	63	6	1.066	1.091	1.086	0.925	0.894	0.865	0.811	0.031001	0.868	0.099962	0.819	0.00041872	0.797	0.025881
Peaxi162Scf00051g00126.1	ascorbate peroxidase 3	47.403	93.277	12	4	13	4	0.993	1.067	0.994	1.062	0.879	0.992	0.999	0.81996	1.069	0.75766	0.824	0.40108	0.998	0.79022
Peaxi162Scf00051g00193.1	Chaperone DnaJ-domain superfamily protein	52.376	30.042	6.3	2	2	2	1.095	1.066	1.089	0.856	0.948	0.902	0.824	0.20414	0.782	0.00095549	0.889	0.0066374	0.828	0.148543
Peaxi162Scf00051g00623.1	YbaK/aminoacyl-tRNA synthetase-associated domain	30.751	26.322	12.4	3	5	3	0.976	1.086	0.961	1.053	0.906	1.033	1.058		1.079		0.834		1.075
Peaxi162Scf00051g00910.1	Photosystem II 22 kDa protein, chloroplastic	28.796	164.23	18.1	6	15	6	0.869	0.887	0.777	1.181	1.135	1.285	1.479	1.0035e-06	1.359	1.1377e-09	1.28	3.7772e-05	1.654	1.1357e-08
Peaxi162Scf00051g01111.1	Protein disulfide-isomerase	55.191	34.29	29.1	16	52	3	1.068	1.058	1.106	0.927	0.91	0.885	0.829	0.083019	0.868	0.082022	0.86	0.123398	0.8	0.149097
Peaxi162Scf00051g01311.1	Aldehyde dehydrogenase	52.08	25.922	7.6	3	4	3	0.813	0.799	0.865	1.231	1.28	1.23	1.513	0.042577	1.514	0.034643	1.602	0.131777	1.422	0.117518
Peaxi162Scf00051g01416.1	replication factor C subunit 3	39.865	17.162	3.3	1	2	1
Peaxi162Scf00051g02115.1	NAD kinase 2	112.78	12.051	1.9	2	2	2	0.829	0.643	1.891	1.002	1.078	0.687	0.829	0.65464	1.209	0.55066	1.677	0.29362	0.363	0.189184
Peaxi162Scf00052g00014.1	cellulose synthase-like D3	127.48	67.008	6.6	8	11	8	0.52	0.473	0.578	1.565	1.685	1.687	3.244	0.00124101	3.01	0.00104305	3.562	0.00057933	2.919	0.00101989
Peaxi162Scf00052g00015.1	gamma-tocopherol methyltransferase	33.587	14.547	7	2	2	2	0.672	0.844	0.519	1.53	1.244	1.497	2.228		2.277		1.474		2.884
Peaxi162Scf00052g00098.1	Sterol 3-beta-glucosyltransferase	66.796	205.08	12.2	6	11	5	0.912	0.951	0.921	1.114	1.047	1.12	1.228	0.081262	1.221	0.22956	1.101	0.281	1.216	0.0089004
Peaxi162Scf00052g00115.1	gamma-tocopherol methyltransferase	32.438	42.855	14.8	3	3	3	0.714	0.799	0.749	1.377	1.28	1.376	1.927	0.18956	1.929	0.21332	1.602	0.24056	1.837	0.115239
Peaxi162Scf00052g00323.1	MIP18 family protein	12.628	41.215	24.8	2	2	2	0.947	0.931	1.059	1.016	1.048	1.071	1.131	0.5974	1.073	0.57152	1.126	0.28072	1.011	0.97486
Peaxi162Scf00052g00324.1	ATP binding protein, putative	53.624	69.421	6.7	3	6	3	1.029	1.064	0.659	1.029	1.005	1.25	1.215	0.048701	1	0.9899	0.945	0.2623	1.897	0.0145418
Peaxi162Scf00052g00326.1	Protein of unknown function (DUF760)	41.301	19.909	8.6	3	3	3
Peaxi162Scf00052g00332.1	Guanine nucleotide-binding protein alpha-2 subunit	97.322	19.76	2.9	3	4	3	0.775	0.703	0.809	1.286	1.27	1.422	1.835		1.659		1.807		1.758
Peaxi162Scf00052g00336.1	Vacuolar protein sorting-associated protein 25	24.945	12.994	8.8	2	3	2	1.103	1.067	1.349	0.836	0.787	0.771	0.699	0.174778	0.758	0.172138	0.738	0.0160588	0.572	0.103605
Peaxi162Scf00052g00819.1	peroxisomal 3-ketoacyl-CoA thiolase 3	50.459	281.38	30.7	11	43	11	1.098	1.103	1.089	0.883	0.847	0.838	0.763	1.4017e-07	0.804	6.2012e-07	0.768	1.2698e-07	0.77	5.7153e-08
Peaxi162Scf00052g01011.1	Pectin lyase-like superfamily protein	40.911	12.594	5.2	2	3	2
Peaxi162Scf00052g01611.1	Unknown protein	16.617	12.526	14.7	2	2	2	0.945	1.103	0.853	1.212	0.966	0.978	1.035		1.283		0.876		1.147
Peaxi162Scf00052g01813.1	26S protease regulatory subunit 4 homolog	49.47	256.95	31.3	14	28	2	1.235	1.174	1.049	0.78	0.719	0.843	0.683	0.0044016	0.632	0.00089947	0.612	0.00179815	0.804	0.098802
Peaxi162Scf00052g02011.1	CLIP-associating protein 1	162.34	7.1127	1.4	1	2	1
Peaxi162Scf00053g00006.1	[Arabidopsis thaliana]	71.805	6.2655	2.2	1	1	1	0.967	0.883	0.954	1.022	1.203	1.078	1.115		1.057		1.362		1.13
Peaxi162Scf00053g00258.1	40S ribosomal protein S4	31.388	34.561	14.9	4	4	1	1.054	1.123	1.249	0.879	0.905	0.729	0.692		0.834		0.806		0.584
Peaxi162Scf00053g00316.1	AP-1 complex subunit gamma	105.96	246.18	20.7	15	21	15	0.87	0.937	0.956	1.103	1.144	1.121	1.289	0.19422	1.268	0.21834	1.221	0.173159	1.173	0.62748
Peaxi162Scf00053g00524.1	Alternative oxidase 3, mitochondrial	39.776	59.801	21.9	7	7	7	0.792	0.781	0.906	1.281	1.294	1.181	1.491	0.0122598	1.617	0.0162772	1.657	0.0005626	1.304	0.041042
Peaxi162Scf00053g00618.1	Alpha-glucosidase 2	110.2	184.41	11	9	15	9	0.969	0.915	1.168	1.017	0.943	0.91	0.939	0.78178	1.05	0.37764	1.031	0.36812	0.779	0.030744
Peaxi162Scf00053g00716.1	alpha/beta-Hydrolases superfamily protein	38.816	20.748	6.7	2	3	2	0.286	0.235	0.29	2.008	2.18	1.748	6.112	0.00052142	7.021	0.00155546	9.277	0.0087378	6.028	0.00071885
Peaxi162Scf00053g01517.1	Protein phosphatase 2C family protein	32.413	43.099	8.7	2	3	2	0.741	0.76	0.77	1.354	1.324	1.329	1.794		1.827		1.742		1.726
Peaxi162Scf00053g02216.1	gamma interferon responsive lysosomal thiol (GILT) reductase family protein	25.966	19.603	9.5	2	7	2	0.904	0.86	0.86	1.175	1.264	1.145	1.267	0.0030015	1.3	0.00053671	1.47	0.0045361	1.331	0.0029175
Peaxi162Scf00054g00142.1	Unknown protein	25.979	20.364	11	2	2	2	1.041	0.965	1.186	0.994	0.987	0.847	0.814		0.955		1.023		0.714
Peaxi162Scf00054g01713.1	Ras-related protein Rab-11A	22.983	37.507	11.7	2	2	2	0.912	0.926	1.047	1.056	1.127	1.03	1.129	0.30206	1.158	0.39562	1.217	0.152597	0.984	0.77176
Peaxi162Scf00054g01715.1	Auxin-responsive family protein	40.702	8.1279	3	1	1	1
Peaxi162Scf00054g02318.1	Plant invertase/pectin methylesterase inhibitor superfamily protein	29.861	13.967	11.7	1	2	1
Peaxi162Scf00055g00057.1	Malonyl CoA-acyl carrier protein transacylase	40.211	89.75	21.7	8	12	8	1.308	1.217	1.326	0.626	0.683	0.633	0.484	2.3795e-09	0.479	6.0072e-09	0.561	1.4472e-06	0.477	1.0835e-08
Peaxi162Scf00055g00107.1	Tetratricopeptide repeat (TPR)-like superfamily protein	58.357	20.363	5.9	3	3	3	0.96	0.994	0.882	1.095	1.051	1.092	1.138	0.22084	1.141	0.183119	1.057	0.49164	1.238	0.096538
Peaxi162Scf00055g00149.1	sorting nexin 2B	56.17	22.173	6.2	2	2	2	0.938	0.964	0.804	1.251	0.976	1.176	1.254		1.334		1.012		1.463
Peaxi162Scf00055g00202.1	E3 ubiquitin-protein ligase listerin	208.38	15.128	1.1	2	2	2	0.969	0.877	0.952	1.179	1.146	1.003	1.035		1.217		1.307		1.054
Peaxi162Scf00056g00015.1	Pre-mRNA-splicing factor prp46	51.079	13.358	5.5	2	2	2
Peaxi162Scf00056g00025.1	Remorin family protein	19.325	89.161	30.7	12	21	9	1.004	0.946	1.024	0.968	1.131	0.999	0.995	0.5089	0.964	0.57508	1.196	0.124475	0.976	0.92834
Peaxi162Scf00056g00045.1	heat shock protein 70	70.918	97.485	22.7	12	52	3	0.941	0.969	0.888	1.142	1.097	1.062	1.129		1.214		1.132		1.196
Peaxi162Scf00056g00127.1	Ripening-related protein	90.653	33.707	4.8	4	4	4	1.112	1.129	1.001	0.877	0.931	0.891	0.801	0.4274	0.789	0.33278	0.825	0.39266	0.89	0.58368
Peaxi162Scf00056g00313.1	Acetyl-coenzyme A carboxylase carboxyl transferase subunit alpha	82.75	11.629	3.4	2	2	2	0.75	0.873	0.849	1.269	1.256	1.221	1.628		1.692		1.439		1.438
Peaxi162Scf00056g00316.1	ATP-dependent RNA helicase dhh1	17.896	99.475	27.7	4	7	4	0.757	0.766	1.021	1.294	1.286	1.058	1.398	0.0033363	1.709	0.0011555	1.679	0.0022776	1.036	0.9528
Peaxi162Scf00057g00020.1	P-loop containing nucleoside triphosphate hydrolases superfamily protein	96.3	44.381	4.9	4	4	4	0.613	0.67	0.7	1.437	1.35	1.587	2.589	0.078535	2.344	0.0162562	2.015	0.003236	2.267	0.053062
Peaxi162Scf00057g00024.1	Reticulon family protein	26.908	13.268	7.5	2	4	2	1.026	0.978	1.019	0.976	1.003	1.027	1.001		0.951		1.026		1.008
Peaxi162Scf00057g00072.1	Ubiquitin-conjugating enzyme family protein	21.072	11.885	8.7	2	3	2	0.559	0.853	1.268	1.275	1.284	1.01	1.807		2.281		1.505		0.797
Peaxi162Scf00057g00227.1	HXXXD-type acyl-transferase family protein	49.733	69.647	13.9	7	14	7	1.084	1.13	0.88	0.98	0.887	1.042	0.961	0.075299	0.904	0.00115912	0.785	8.2236e-05	1.184	0.0061999
Peaxi162Scf00057g00322.1	rRNA 2'-O-methyltransferase fibrillarin	26.392	37.506	19	4	5	4	1.354	1.373	1.03	0.681	0.588	0.709	0.524		0.503		0.428		0.688
Peaxi162Scf00057g00420.1	Nucleotide-diphospho-sugar transferase family protein	48.234	105.77	9.6	4	6	4	1.032	1.065	0.937	0.982	0.924	1.06	1.027	0.22258	0.952	0.036801	0.868	0.0314	1.131	0.0197572
Peaxi162Scf00057g00625.1	Lysophosphatidylcholine acyltransferase 2	43.537	26.096	6.8	2	2	2
Peaxi162Scf00057g02234.1	Ribosomal RNA small subunit methyltransferase F	72.045	6.1197	1.4	1	1	1
Peaxi162Scf00057g02317.1	Pyrimidine-specific ribonucleoside hydrolase RihA	34.311	8.0844	2.8	1	2	1	1.1	1.121	0.989	0.899	0.921	0.918	0.835	0.077916	0.817	0.036604	0.822	0.161221	0.928	0.24898
Peaxi162Scf00057g02318.1	RNA-binding protein	51.37	9.1393	2.5	1	1	1	0.938	0.983	0.968	1.074	1.032	1.077	1.148		1.145		1.05		1.113
Peaxi162Scf00057g10023.1	Calcium-dependent lipid-binding (CaLB domain) family protein	34.678	11.926	4.3	1	2	1
Peaxi162Scf00057g10027.1	Sec-independent protein translocase protein TATB, chloroplastic	27.68	12.407	4	1	2	1	1.063	1.068	1.054	0.879	0.966	0.943	0.887		0.827		0.904		0.895
Peaxi162Scf00058g00138.1	Pectin lyase-like superfamily protein	51.694	8.1144	2.9	1	1	1
Peaxi162Scf00058g00175.1	40S ribosomal protein S18	17.541	49.154	24.3	5	10	5	1.148	1.174	1.07	0.84	0.759	0.707	0.616	0.00036036	0.732	0.0032629	0.647	0.000138354	0.661	0.00041883
Peaxi162Scf00058g00206.1	tolB protein-related	80.293	50.91	6.4	3	3	3	1.105	1.176	1.012	0.936	0.836	0.859	0.777	0.11826	0.847	0.36334	0.711	0.117681	0.849	0.081497
Peaxi162Scf00058g00215.1	Clustered mitochondria protein	158.16	118.8	9.8	12	15	12	0.933	0.97	0.902	1.051	1.036	1.124	1.205	0.026604	1.126	0.36084	1.068	0.47584	1.246	0.0156242
Peaxi162Scf00058g00218.1	Nitrogen regulatory protein P-II homolog	20.91	29.939	17.9	3	5	3	1.265	1.201	1.194	0.688	0.725	0.711	0.562	0.00104469	0.544	0.00101891	0.604	0.0031447	0.595	0.00120048
Peaxi162Scf00058g00219.1	Unknown protein	36.956	99.978	5.1	1	4	1	0.965	0.926	1.081	0.97	1.095	1.026	1.063	0.063517	1.005	0.80314	1.183	0.010044	0.949	0.11942
Peaxi162Scf00058g00264.1	CP12 domain-containing protein 2	13.825	51.687	23.4	3	5	3	1.276	1.216	1.119	0.686	0.746	0.748	0.586	2.3072e-07	0.538	1.764e-07	0.613	2.4423e-06	0.668	5.684e-05
Peaxi162Scf00058g00314.1	Chaperone protein DnaJ	44.734	24.109	7.6	3	4	3	0.918	0.937	0.904	1.119	1.092	1.139	1.241		1.219		1.165		1.26
Peaxi162Scf00058g00820.1	Protein kinase superfamily protein	81.971	17.942	3.9	3	3	3
Peaxi162Scf00058g01716.1	ABC transporter B family member 21	139.15	6.0959	1.3	1	1	1
Peaxi162Scf00058g02630.1	Vps51/Vps67 family (components of vesicular transport) protein	91.821	12.679	1.5	1	2	1	1.091	1.1	0.989	0.929	0.931	0.924	0.847	0.103981	0.852	0.24392	0.846	0.192397	0.934	0.199917
Peaxi162Scf00058g02631.1	Carbohydrate-binding-like fold	131.63	323.31	19.9	18	33	18	0.89	0.903	1.054	1.097	1.139	1.045	1.174	0.00022445	1.233	2.822e-06	1.261	1.4795e-08	0.991	0.88926
Peaxi162Scf00058g03014.1	DNAJ homologue 2	38.892	113.24	13.7	5	9	5	0.859	0.867	0.939	1.164	1.197	1.137	1.324	0.44358	1.355	0.30618	1.381	0.2099	1.211	0.967
Peaxi162Scf00059g00012.1	Leucine-rich receptor-like protein kinase family protein	66.928	9.6212	4.3	1	1	1
Peaxi162Scf00059g00129.1	Prolyl 4-hydroxylase subunit alpha-1	32.265	15.588	7.6	2	2	2	0.914	0.892	1.148	1.02	1.093	1.024	1.12	0.20334	1.116	0.28408	1.225	0.31432	0.892	0.037601
Peaxi162Scf00059g00317.1	SPFH/Band 7/PHB domain-containing membrane-associated protein family	30.57	17.124	12.2	5	6	3	1.053	1.022	1.158	0.869	0.971	0.906	0.86	0.0050232	0.825	0.0047425	0.95	0.16764	0.782	0.0194977
Peaxi162Scf00059g00318.1	Mitochondrial outer membrane protein porin 1	29.505	201.59	24.6	6	23	4	0.871	0.964	0.791	1.256	1.075	1.25	1.435	6.7028e-07	1.442	4.8613e-07	1.115	0.0167639	1.58	6.8245e-07
Peaxi162Scf00059g00918.1	26S proteasome regulatory subunit S2 1A	92.874	224.69	16.9	14	29	6	1.003	1.041	0.819	1.068	0.97	1.185	1.181	0.20148	1.065	0.67964	0.932	0.4499	1.447	0.00146465
Peaxi162Scf00059g00919.1	Nucleic acid-binding, OB-fold-like protein	16.132	5.8469	10.5	1	1	1	1.044	1.087	0.794	1.12	0.812	1.149	1.101		1.073		0.747		1.447
Peaxi162Scf00060g00020.1	UDP-glucuronic acid decarboxylase 3	38.655	142.9	37.3	11	23	5	0.827	0.896	0.818	1.227	1.145	1.235	1.493	5.2726e-07	1.484	9.2262e-08	1.278	2.1109e-06	1.51	1.2643e-06
Peaxi162Scf00060g00111.1	2-oxoglutarate dehydrogenase, mitochondrial	116.12	323.31	21.4	21	38	11	0.897	0.871	1.028	1.068	1.08	1.1	1.226	0.03686	1.191	0.140462	1.24	0.0129601	1.07	0.74152
Peaxi162Scf00060g00123.1	Unknown protein	68.022	7.5197	3.4	1	1	1
Peaxi162Scf00060g00176.1	Photosystem II D2 protein	21.295	5.8562	26.7	4	8	1	0.925	1.075	0.773	1.089	0.979	1.217	1.316		1.177		0.911		1.574
Peaxi162Scf00060g00438.1	ABC transporter B family member 20	161.62	90.748	5.3	6	8	6	0.842	0.838	0.773	1.353	1.147	1.268	1.506	0.0021222	1.607	0.0036158	1.369	0.00169614	1.64	0.00078124
Peaxi162Scf00060g00511.1	Pre-mRNA-splicing factor rse1	134.78	109.75	6.4	7	12	7	0.941	1.009	0.969	1.008	1.038	1.075	1.142	0.44648	1.071	0.7066	1.029	0.98034	1.109	0.188439
Peaxi162Scf00060g00512.1	alpha/beta-Hydrolases superfamily protein	36.057	6.8765	5.7	1	1	1	1.136	1.112	1.03	0.958	0.809	0.889	0.783		0.843		0.728		0.863
Peaxi162Scf00060g00620.1	Pectin lyase-like superfamily protein	39.101	28.382	10.9	4	4	4
Peaxi162Scf00060g00621.1	conserved hypothetical protein	80.621	205.4	25.6	17	22	14	1.198	1.128	1.132	0.804	0.819	0.809	0.675	0.00051882	0.671	0.00055885	0.726	0.0072603	0.715	0.00068182
Peaxi162Scf00060g00711.1	ABC-2 type transporter family protein	77.912	83.881	11.2	8	14	5	0.992	1.022	1.361	0.979	0.914	0.723	0.729	0.155143	0.987	0.95754	0.894	0.61364	0.531	0.0164567
Peaxi162Scf00060g01112.1	N(6)-adenine-specific DNA methyltransferase 2	23.453	7.4334	12	1	1	1
Peaxi162Scf00060g01215.1	syntaxin of plants 131	35.406	60.449	19.6	6	10	6	1.002	0.931	0.861	1.044	1.006	1.146	1.144	0.3675	1.042	0.24842	1.081	0.8543	1.331	0.71796
Peaxi162Scf00060g01411.1	RHOMBOID-like protein 15	6.4861	46.065	41.9	2	2	2	1.694	1.877	1.347	0.193	0.115	0.124	0.073		0.114		0.061		0.092
Peaxi162Scf00060g01414.1	RHOMBOID-like protein 15	36.038	11.688	4.8	1	1	1	1.22	1.218	1.169	0.723	0.729	0.77	0.631		0.593		0.599		0.659
Peaxi162Scf00061g00226.1	multidrug resistance-associated protein 2	103.94	60.298	1.8	1	1	1	0.843	0.776	0.919	1.301	1.264	1.118	1.326		1.543		1.629		1.217
Peaxi162Scf00061g03010.1	double-stranded-RNA-binding protein 4	47.342	24.868	5.6	2	3	2	0.928	0.914	1.012	1.044	1.107	1.092	1.177		1.125		1.211		1.079
Peaxi162Scf00062g00013.1	V-type proton ATPase subunit H	47.749	73.087	6.2	2	6	2	0.799	0.808	0.892	1.243	1.324	1.176	1.472	2.4301e-06	1.556	5.7241e-05	1.639	0.00092119	1.318	5.5803e-05
Peaxi162Scf00062g00086.1	Chromodomain-helicase-DNA-binding protein 2	198.01	10.734	1	2	2	2
Peaxi162Scf00062g00113.1	Glyc function (DUF1680), putative isoform 1 [Theobroma cacao]	96.815	230.13	16.5	12	23	9	1.029	1.044	1.015	1.039	0.898	0.985	0.957	0.22878	1.01	0.67378	0.86	0.0033002	0.97	0.53874
Peaxi162Scf00062g00128.1	eukaryotic translation initiation factor 4G	87.191	61.608	16.8	14	22	9	0.971	1.089	0.974	0.967	1.01	0.986	1.015	0.55568	0.996	0.4385	0.927	0.176241	1.012	0.79302
Peaxi162Scf00062g00142.1	Octanoyltransferase	25.163	7.3122	4.4	1	1	1
Peaxi162Scf00062g00219.1	signal recognition particle receptor alpha subunit family protein	67.674	31.879	8.4	5	7	5	0.724	0.702	0.862	1.276	1.344	1.328	1.834	0.0015429	1.762	0.0080808	1.915	0.023405	1.541	0.00145959
Peaxi162Scf00062g00224.1	Eukaryotic translation initiation factor 5A-1/2	17.488	82.07	36.9	8	35	3	1.103	1.054	1.148	0.885	0.897	0.891	0.808	0.0057813	0.802	0.000160218	0.851	0.0010594	0.776	0.02922
Peaxi162Scf00062g00225.1	Uncharacterised BCR, YbaB family COG0718	18.1	8.0909	8.4	1	1	1
Peaxi162Scf00062g00230.1	Leucine aminopeptidase 1	70.963	323.31	32.2	16	73	16	1.231	1.169	1.138	0.779	0.785	0.769	0.625	1e-32	0.633	1e-32	0.672	1e-32	0.676	1e-32
Peaxi162Scf00062g00919.1	alanine:glyoxylate aminotransferase	39.362	31.507	10.9	3	4	3	1.077	1.115	1.302	0.794	0.888	0.741	0.688		0.737		0.796		0.569
Peaxi162Scf00062g00921.1	5'-AMP-activated protein kinase beta-2 subunit protein	31.927	6.2202	2.7	1	1	1	0.897	0.917	0.768	1.191	1.047	1.314	1.465		1.328		1.142		1.711
Peaxi162Scf00062g00922.1	U-box domain-containing protein 4	91.819	14.275	1.1	2	2	2
Peaxi162Scf00062g01417.1	UPF0061 protein azo1574	70.388	44.098	10.7	5	7	5	1.063	1.044	1.186	0.918	0.9	0.856	0.805		0.864		0.862		0.722
Peaxi162Scf00062g01420.1	basic helix-loop-helix (bHLH) DNA-binding superfamily protein	50.9	8.3227	3.5	1	1	1	1.099	1.217	1.085	0.874	0.74	0.874	0.795		0.795		0.608		0.806
Peaxi162Scf00062g01917.1	Isoprenyl transferase 1	35.223	63.347	8.5	2	3	2	1.039	1.078	0.958	0.954	0.949	1.014	0.976	0.73438	0.918	0.1108	0.88	0.095462	1.058	0.6559
Peaxi162Scf00062g01924.1	casein kinase I-like 5	68.313	6.4999	2	1	1	1	1.126	0.975	1.357	0.877	0.814	0.793	0.704		0.779		0.835		0.584
Peaxi162Scf00062g02214.1	conserved hypothetical protein	84.443	40.139	3.7	2	7	2	0.89	0.911	0.972	1.163	1.11	1.045	1.174	0.052281	1.307	0.0120793	1.218	0.026102	1.075	0.104163
Peaxi162Scf00062g02216.1	LYR family of Fe/S cluster biogenesis protein	16.335	78.972	15.6	2	3	2	1.108	1.083	0.989	0.857	0.926	0.903	0.815	0.37236	0.773	0.047377	0.855	0.074539	0.913	0.72954
Peaxi162Scf00062g02314.1	HXXXD-type acyl-transferase family protein	52.919	28.695	11.3	5	8	5	0.998	1.157	0.936	0.959	0.921	1.007	1.009	0.89782	0.961	0.68436	0.796	0.109684	1.076	0.4508
Peaxi162Scf00063g00410.1	---	17.961	115.43	14.5	3	12	3	0.962	0.995	0.912	1.035	1.024	1.102	1.146	0.034901	1.076	0.021503	1.029	0.087575	1.208	0.07162
Peaxi162Scf00063g00616.1	UTP--glucose-1-phosphate uridylyltransferase	26.536	166.77	29.9	5	15	5	1.014	0.953	0.977	1.011	1.064	0.989	0.975	0.44854	0.997	0.8632	1.116	0.24076	1.012	0.51182
Peaxi162Scf00063g02322.1	Isocitrate dehydrogenase [NADP]	48.472	91.581	19.5	7	15	5	1.148	1.092	1.166	0.805	0.886	0.825	0.719	0.0070032	0.701	0.046558	0.811	0.00145635	0.708	0.0049978
Peaxi162Scf00063g02323.1	glutamate decarboxylase	57.923	323.31	25.8	13	63	12	0.967	0.984	0.973	1.06	1.008	1.04	1.075	0.0114161	1.096	0.0006151	1.024	0.63162	1.069	0.082475
Peaxi162Scf00063g02424.1	Transmembrane 9 superfamily member 1	74.877	96.897	8.6	7	8	6	1.025	0.942	0.869	1.128	0.992	1.049	1.023	0.28162	1.1	0.2433	1.053	0.75964	1.207	0.082261
Peaxi162Scf00064g00059.1	V-type proton ATPase 16 kDa proteolipid subunit c1	13.991	6.2379	5.8	1	1	1	0.753	0.707	1.085	1.276	1.384	1.059	1.406		1.695		1.958		0.976
Peaxi162Scf00064g00126.1	Syntaxin-81	34.378	15.396	7.6	2	2	2	1.052	1.108	0.942	0.894	0.948	1.027	0.976		0.85		0.856		1.09
Peaxi162Scf00064g00135.1	AT hook motif DNA-binding family protein	34.363	9.021	4	1	1	1
Peaxi162Scf00064g00220.1	Calcineurin-like metallo-phosphoesterase superfamily protein	103.95	19.984	3.9	3	3	3	0.792	0.876	0.774	1.274	1.191	1.295	1.635		1.609		1.36		1.673
Peaxi162Scf00064g00323.1	exocyst complex component sec3A	21.88	6.0958	11.6	2	2	1
Peaxi162Scf00064g00324.1	exocyst complex component sec3A	94.377	39.41	7.3	5	7	3	0.813	0.781	0.981	1.261	1.245	1.134	1.395	0.0134633	1.551	0.0072401	1.594	0.0125981	1.156	0.21486
Peaxi162Scf00064g00526.1	Proteasome subunit alpha type-1-A	29.618	83.636	17.9	5	11	2	1.014	1.103	0.776	1.194	0.82	1.115	1.1		1.178		0.743		1.437
Peaxi162Scf00064g00534.1	ornithine carbamoyltransferase	40.292	81.255	12.6	4	6	4	1.223	1.265	1.165	0.72	0.732	0.738	0.603	2.4261e-05	0.589	2.0887e-05	0.579	0.00030272	0.633	0.002017
Peaxi162Scf00064g00736.1	Vacuolar protein sorting-associated protein 35	89.426	121.22	7.3	4	6	3	0.876	0.835	0.886	1.126	1.111	1.319	1.506	0.139778	1.285	0.23952	1.331	0.128956	1.489	0.18376
Peaxi162Scf00064g00827.1	Glutathione S-transferase family protein	23.974	83.329	17.6	3	8	3	1.084	1.075	1.005	0.822	1.012	0.834	0.769	0.027964	0.758	0.123963	0.941	0.68648	0.83	0.088963
Peaxi162Scf00064g00828.1	Thioredoxin superfamily protein	25.257	13.61	8	2	3	2
Peaxi162Scf00064g00910.1	Enoyl-CoA hydratase 2, peroxisomal	34.204	6.7057	2.9	1	1	1
Peaxi162Scf00064g00911.1	SKU5 similar 5	61.119	12.894	4	2	2	2
Peaxi162Scf00064g01318.1	glyceraldehyde-3-phosphate dehydrogenase C2	47.849	48.284	22	9	21	3	0.892	0.985	0.961	0.973	1.137	1.008	1.13	0.2102	1.091	0.28698	1.154	0.143222	1.049	0.53342
Peaxi162Scf00064g01321.1	Phot isoform 1 [Theobroma cacao]	26.994	7.9114	5.7	1	1	1
Peaxi162Scf00064g01327.1	expressed protein localized to the inner membrane of the chloroplast.	17.731	92.438	13.9	2	3	1	0.825	0.913	0.741	1.166	1.256	1.277	1.548	0.090942	1.413	0.106202	1.376	0.29686	1.723	0.032761
Peaxi162Scf00064g01426.1	U5 small nuclear ribonucleoprotein helicase, putative	246.62	229.29	12.3	22	29	22	0.958	0.971	1.029	1.015	1.039	1.014	1.058	0.84254	1.059	0.84394	1.07	0.97686	0.985	0.42936
Peaxi162Scf00064g01430.1	UPF0047 protein YjbQ	19.372	8.7569	8	1	1	1	1.285	1.239	0.865	0.714	0.918	0.827	0.644		0.556		0.741		0.956
Peaxi162Scf00064g01432.1	Pyrophosphate--fructose 6-phosphate 1-phosphotransferase subunit alpha	69.84	47.129	11.7	6	12	2	1.03	1.208	0.954	0.904	0.93	0.922	0.895	0.30214	0.878	0.081322	0.77	0.163836	0.966	0.78482
Peaxi162Scf00064g01526.1	Nucleotide-sugar transporter family protein	37.167	8.0125	2.6	1	2	1
Peaxi162Scf00064g01527.1	DNAJ heat shock N-terminal domain-containing protein	44.323	35.341	11.9	5	6	5	0.9	0.918	0.929	0.907	1.116	1.109	1.232	0.26314	1.008	0.83678	1.216	0.196365	1.194	0.44
Peaxi162Scf00064g01529.1	phosphofructokinase 3	53.733	149.71	20.6	9	14	6	0.895	0.946	0.905	1.156	1.179	1.071	1.197	0.034458	1.292	0.0013387	1.246	0.0063567	1.183	0.055023
Peaxi162Scf00064g01629.1	Far upstream element-binding protein 2	30.799	230.6	32.3	8	17	8	1.145	1.19	1.114	0.805	0.804	0.822	0.718	1.6009e-05	0.703	2.676e-06	0.676	4.6963e-07	0.738	0.000175876
Peaxi162Scf00064g01630.1	Eukaryotic initiation factor 4A-11	44.973	15.88	19.2	8	49	1	1.134	0.941	1.685	0.525	0.965	0.643	0.567		0.463		1.026		0.382
Peaxi162Scf00064g01633.1	Vacuolar-processing enzyme	47.698	32.869	8.6	4	7	2	0.964	0.887	1.116	1.095	1.088	0.943	0.978	0.3532	1.136	0.7789	1.227	0.39472	0.845	0.01778
Peaxi162Scf00065g00029.1	beta-xylosidase 1	85.448	136.73	15.5	9	14	9	0.39	0.46	0.45	1.76	1.748	1.739	4.459	2.2965e-12	4.513	1.08069e-12	3.8	2.035e-08	3.864	4.365e-11
Peaxi162Scf00065g00116.1	Small COPII coat GTPase sar1	19.174	27.318	21.3	3	5	2	0.909	0.94	1.086	1.093	0.926	1.12	1.232	0.35896	1.202	0.059244	0.985	0.88346	1.031	0.92416
Peaxi162Scf00065g00120.1	Calmodulin-binding transcription activator 5	102.89	63.271	4.9	4	5	4	1.116	1.075	1.066	0.886	0.896	0.908	0.814	0.033159	0.794	0.037577	0.833	0.30606	0.852	0.054545
Peaxi162Scf00065g00144.1	DNA-directed RNA polymerase II-related	20.297	6.187	5.6	1	1	1
Peaxi162Scf00065g00214.1	Unknown protein	10.209	6.3494	9.8	1	1	1
Peaxi162Scf00065g00326.1	Importin subunit alpha-1	58.412	165.43	19.5	10	18	3	0.897	0.918	0.909	1.126	1.201	1.098	1.224	0.0087044	1.255	0.0121028	1.308	0.0024555	1.208	0.20364
Peaxi162Scf00065g01031.1	phospholipase D P1	127.08	8.0961	0.8	1	1	1	0.828	0.759	0.817	1.327	1.345	1.176	1.42		1.603		1.772		1.439
Peaxi162Scf00065g01121.1	Tetratricopeptide repeat (TPR)-like superfamily protein	52.443	90.723	10.4	3	3	3	1.115	1.117	0.928	0.905	0.884	0.96	0.861	0.62552	0.812	0.5578	0.791	0.70056	1.034	0.63386
Peaxi162Scf00065g01123.1	plastid developmental protein DAG, putative	28.35	19.339	5.1	1	2	1	0.934	1.011	0.763	1.145	0.986	1.245	1.333		1.226		0.975		1.632
Peaxi162Scf00065g01213.1	acyl-CoA dehydrogenase-related	91.973	111.48	14.4	12	22	12	1.005	1.025	0.958	1.006	1.044	1.024	1.019	0.48254	1.001	0.60602	1.019	0.67074	1.069	0.199516
Peaxi162Scf00065g01425.1	Acylpyruvase FAHD1, mitochondrial	17.408	45.647	23.2	3	4	3	0.991	0.961	1.063	0.844	1.318	0.883	0.891	0.57232	0.852	0.35098	1.371	0.50328	0.831	0.33788
Peaxi162Scf00065g01430.1	alpha/beta-Hydrolases superfamily protein	74.54	12.566	3.6	2	2	1	0.668	0.662	0.571	1.534	1.316	1.614	2.416		2.296		1.988		2.827
Peaxi162Scf00065g01524.1	Dihydrolipoyllysine-residue acetyltransferase component of pyruvate dehydrogenase complex	49.95	116.12	17.4	5	11	5	0.826	0.848	0.84	1.275	1.165	1.185	1.435	8.2046e-05	1.544	0.00016059	1.374	0.045515	1.411	0.00056264
Peaxi162Scf00065g01531.1	Unknown protein	18.702	13.081	17	2	3	2	1.197	1.125	1.044	0.893	0.736	0.901	0.753		0.746		0.654		0.863
Peaxi162Scf00066g00021.1	Pentatricopeptide repeat-containing protein	66.313	23.893	4.9	3	4	3	0.951	0.915	0.97	1.059	1.122	1.081	1.137	0.121704	1.114	0.131742	1.226	0.105755	1.114	0.35242
Peaxi162Scf00066g00072.1	Tetratricopeptide repeat (TPR)-like superfamily protein	20.981	11.925	5.9	1	1	1
Peaxi162Scf00066g00082.1	S-adenosyl-L-methionine-dependent methyltransferases superfamily protein	78.658	20.437	6.6	4	6	3	1.064	0.925	1.292	0.881	0.985	0.852	0.801	0.22372	0.828	0.2789	1.065	0.49862	0.659	0.030201
Peaxi162Scf00066g00107.1	Target of Myb protein 1	57.847	145.72	17.1	7	13	7	1.082	1.062	1.262	0.85	0.826	0.782	0.723	0.00123856	0.786	0.00196492	0.778	0.0004975	0.62	4.117e-05
Peaxi162Scf00066g00164.1	Protein phosphatase 2C family protein	34.834	86.745	23.1	7	8	7	1.007	1.019	0.952	1.036	1.008	1.006	0.999	0.30038	1.029	0.27944	0.989	0.56032	1.057	0.199383
Peaxi162Scf00066g00224.1	Glutathione S-transferase family protein	31.699	11.994	6	2	2	2	1.02	0.979	1.061	1.029	1.007	0.939	0.921		1.009		1.029		0.885
Peaxi162Scf00066g00524.1	Phosphoribosylformylglycinamidine cyclo-ligase	42.32	27.413	11.2	4	5	4	1.132	1.155	1.073	0.968	0.737	0.848	0.749		0.855		0.638		0.79
Peaxi162Scf00066g00526.1	peroxisome 1	119.1	19.417	2.5	2	2	2
Peaxi162Scf00066g01127.1	40S ribosomal protein S2-3	30.208	77.806	15.9	6	13	6	1.048	1.102	1.088	0.865	0.958	0.909	0.867	0.0172588	0.825	0.0103825	0.869	0.0092225	0.835	0.0165397
Peaxi162Scf00066g01129.1	Unknown protein	52.094	18.914	6.5	2	3	2	0.57	0.63	0.638	1.626	1.554	1.42	2.491		2.853		2.467		2.226
Peaxi162Scf00066g01516.1	F-box protein	39.932	5.8655	2.5	1	1	1
Peaxi162Scf00066g01518.1	ATP-dependent zinc metalloprotease FtsH	94.903	59.8	9.9	7	7	7	0.932	0.912	1.01	1.118	1.055	1.073	1.151		1.2		1.157		1.062
Peaxi162Scf00066g01712.1	Ras-related protein Rab-18-B	22.801	94.77	29.8	5	9	4	0.817	0.85	0.755	1.246	1.224	1.272	1.557	8.2344e-05	1.525	3.6394e-05	1.44	0.00058269	1.685	4.0636e-06
Peaxi162Scf00067g00107.1	Bidirectional sugar transporter N3	30.561	36.762	15.8	2	3	2	0.232	0.247	0.317	1.846	2.046	2.062	8.888	0.020476	7.957	0.0165608	8.283	0.029264	6.505	0.028384
Peaxi162Scf00067g00193.1	Protein of unknown function, DUF538	16.984	171.53	42.2	4	9	4	0.754	0.768	0.819	1.285	1.348	1.264	1.676	3.5237e-07	1.704	1.9473e-06	1.755	4.661e-08	1.543	1.50341e-05
Peaxi162Scf00067g00219.1	NAD(P)-binding Rossmann-fold superfamily protein	55.724	21.562	4.7	2	3	2
Peaxi162Scf00067g00415.1	DEGP protease 2	72.313	12.526	1.8	1	1	1	1.038	1.122	0.827	1.079	0.859	1.07	1.031		1.039		0.766		1.294
Peaxi162Scf00067g01924.1	cullin 1	85.602	54.442	12.5	10	13	6	0.913	0.89	0.952	1.166	1.088	1.078	1.181	0.077263	1.277	0.0182379	1.222	0.00194258	1.132	0.129401
Peaxi162Scf00067g01926.1	Spermatogenesis-associated protein 20 isoform 1	85.567	73.914	6.8	3	3	3	1.017	0.94	1.016	0.977	1.098	1.006	0.989		0.961		1.168		0.99
Peaxi162Scf00067g02527.1	Ubiquinol-cytochrome C reductase hinge protein	7.9931	30.197	39.1	5	6	5	1.053	1.005	1.065	0.908	0.987	0.995	0.945	0.127098	0.862	0.0026441	0.982	0.2857	0.934	0.174183
Peaxi162Scf00068g00019.1	1,4-alpha-glucan-branching enzyme	98.63	59.342	8.9	7	7	7	1.21	1.053	1.185	0.802	0.81	0.704	0.582	0.076099	0.663	0.06458	0.769	0.052075	0.594	0.05556
Peaxi162Scf00068g00034.1	Family of unknown function (DUF662)	20.333	35.415	22.9	7	14	5	1.068	1.099	1.005	0.843	0.933	0.888	0.831	0.00130329	0.789	4.462e-05	0.849	0.0029427	0.884	0.031624
Peaxi162Scf00068g01810.1	fructose-bisphosphate aldolase 2	38.444	323.31	50.3	18	106	3	0.993	0.966	1.052	1.001	1.093	1.074	1.082	0.155361	1.008	0.95838	1.131	0.00085895	1.021	0.3983
Peaxi162Scf00068g01812.1	Cation transport regulator-like protein 2	20.306	6.1416	4.9	1	1	1	1.107	1.045	1.17	0.91	0.872	0.848	0.766		0.822		0.834		0.725
Peaxi162Scf00068g02114.1	Nuclear transport factor 2 (NTF2) family protein with RNA binding (RRM-RBD-RNP motifs) domain	53.771	18.684	4.3	2	2	2
Peaxi162Scf00068g02310.1	Mitochondrial import inner membrane translocase subunit Tim17/Tim22/Tim23 family protein	21.18	9.9897	9.1	1	2	1	0.919	0.951	1.052	1.056	0.976	1.118	1.217		1.149		1.026		1.063
Peaxi162Scf00069g00214.1	Peptidyl-prolyl cis-trans isomerase-like 1	18.177	7.5384	6.1	1	2	1	0.962	0.952	0.696	1.22	1.006	1.275	1.325		1.268		1.057		1.832
Peaxi162Scf00069g00611.1	sorting nexin 1	46.041	89.718	19.8	7	8	7	0.874	0.865	0.877	1.209	1.186	1.13	1.293	1.0079e-06	1.383	2.0427e-08	1.371	7.5113e-08	1.288	6.4016e-05
Peaxi162Scf00069g01214.1	Eukaryotic translation initiation factor 3 subunit E	36.382	60.768	19.4	6	12	6	0.996	0.987	0.934	0.988	1.043	1.071	1.075	0.66908	0.992	0.54584	1.057	0.52392	1.147	0.8577
Peaxi162Scf00069g01330.1	Thioredoxin superfamily protein	18.947	64.989	20.8	3	4	2	1.058	1.028	1.044	0.958	0.977	0.934	0.883	0.0138248	0.905	0.034682	0.95	0.45378	0.895	0.178919
Peaxi162Scf00069g01341.1	3-deoxy-manno-octulosonate cytidylyltransferase	31.675	56.798	16	3	4	3	1.016	0.967	0.993	1.017	1.039	1.033	1.017	0.63762	1.001	0.43978	1.074	0.61616	1.04	0.72532
Peaxi162Scf00069g01432.1	3-ketodihydrosphingosine reductase precursor [Zea mays]	35.339	6.5876	3.4	1	1	1	0.972	0.901	1.108	1.037	1.072	0.986	1.014		1.067		1.19		0.89
Peaxi162Scf00069g01510.1	delta(3), delta(2)-enoyl CoA isomerase 1	25.227	13.857	5.6	2	2	2
Peaxi162Scf00069g01513.1	proton pump interactor 1	70.523	203.76	26.9	16	26	16	0.876	0.878	0.908	1.156	1.201	1.147	1.309	0.000118637	1.32	0.00066458	1.368	7.984e-05	1.263	0.00061509
Peaxi162Scf00069g01626.1	3-hydroxybutyryl-CoA dehydrogenase	27.282	28.301	11.9	4	5	4	1.337	1.361	1.133	0.681	0.562	0.659	0.493	0.050122	0.509	0.053938	0.413	0.020383	0.582	0.107115
Peaxi162Scf00069g01630.1	Enolase-phosphatase E1	55.874	68.98	8.5	4	10	4	0.911	0.959	1.043	1.076	1.073	1.073	1.178	0.95202	1.181	0.95504	1.119	0.90484	1.029	0.9615
Peaxi162Scf00069g01722.1	Serine/threonine-protein kinase 24	85.227	68.574	10.6	7	8	7	1.352	1.288	1.255	0.617	0.659	0.629	0.465	0.0028006	0.456	0.002583	0.512	0.0035972	0.501	0.0086781
Peaxi162Scf00069g01724.1	Protein phosphatase 2C family protein	28.101	22.226	11.8	3	4	3	0.545	0.585	0.563	1.589	1.491	1.677	3.077		2.916		2.549		2.979
Peaxi162Scf00069g01838.1	26S proteasome non-ATPase regulatory subunit 5 [Morus notabilis]	17.896	122.35	24.7	4	6	4	0.806	0.788	0.97	1.207	1.183	1.149	1.426	0.0054188	1.498	0.022736	1.501	0.0047751	1.185	0.0078631
Peaxi162Scf00069g01928.1	sodium/calcium exchanger family protein / calcium-binding EF hand family protein	66.587	159.42	9.8	4	10	4	0.922	0.966	1.031	1.05	1.103	0.976	1.059	0.65566	1.139	0.031524	1.142	0.0053958	0.947	0.111538
Peaxi162Scf00069g02021.1	malate dehydrogenase	35.94	311.26	33.5	9	33	5	1.065	1.04	1.104	0.872	0.962	0.892	0.838	0.0132641	0.819	0.047804	0.925	0.140922	0.808	0.0020209
Peaxi162Scf00069g02131.1	Leucine-rich repeat transmembrane protein kinase	42.83	9.8835	3.6	1	1	1	0.904	0.89	1.063	1.142	1.081	1.037	1.147		1.263		1.215		0.976
Peaxi162Scf00069g02132.1	Class I glutamine amidotransferase-like superfamily protein	46.756	92.075	16.3	6	13	6	1.147	1.2	1.016	0.874	0.808	0.889	0.775	5.851e-05	0.762	0.00019991	0.673	0.000179647	0.875	0.0025405
Peaxi162Scf00069g02139.1	ubiquitin-conjugating enzyme 36	17.234	8.5333	24.8	3	5	1
Peaxi162Scf00069g02235.1	Alpha-1,2-mannosyltransferase ALG9	53.844	28.806	5.6	2	2	2	0.904	0.838	1.199	0.978	1.213	0.983	1.087		1.082		1.447		0.82
Peaxi162Scf00069g02244.1	phosphoenolpyruvate carboxylase 3	110.3	213.69	25.5	25	67	9	1.042	1.024	1.131	0.917	0.951	0.906	0.869	7.6942e-05	0.88	3.8496e-05	0.929	0.0188423	0.801	3.2514e-09
Peaxi162Scf00070g00017.1	aminopeptidase M1	98.311	195.49	17.7	15	30	15	0.942	0.956	0.883	1.093	1.044	1.15	1.221	0.026818	1.16	0.55816	1.092	0.64194	1.302	0.0039416
Peaxi162Scf00070g00020.1	Unknown protein	62.538	21.953	4.6	2	2	2	0.615	0.684	0.749	1.387	1.529	1.401	2.278		2.255		2.235		1.87
Peaxi162Scf00070g00023.1	Unknown protein	10.95	11.528	15.5	2	2	2
Peaxi162Scf00070g00121.1	RAN binding protein 1	23.674	131.63	44.3	7	11	7	1.199	1.251	1.157	0.767	0.718	0.852	0.711	6.4966e-05	0.64	1.76441e-05	0.574	7.55e-05	0.736	0.00041884
Peaxi162Scf00070g00123.1	Serine/threonine-protein kinase 38-like	61.842	17.528	3.2	2	3	1	0.99	0.983	0.877	1.064	0.981	1.162	1.174		1.075		0.998		1.325
Peaxi162Scf00070g10021.1	conserved hypothetical protein	60.106	5.8856	2.7	1	1	1	0.942	0.844	0.582	1.136	1.289	1.385	1.47		1.206		1.527		2.38
Peaxi162Scf00071g00017.1	Unknown protein	15.582	9.2032	9	1	1	1	0.949	0.82	1.256	1.039	1.125	0.913	0.962		1.095		1.372		0.727
Peaxi162Scf00071g00022.1	Pyridoxal phosphate (PLP)-dependent transferases superfamily protein	40.129	13.489	6.6	2	3	1	0.869	0.876	1.151	1.123	1.136	0.974	1.121		1.292		1.297		0.846
Peaxi162Scf00071g00030.1	ferric reduction oxidase 6	78.034	27.532	3.4	2	3	2	1.045	1.099	0.899	0.978	0.984	0.991	0.948	0.30554	0.936	0.116163	0.895	0.41818	1.102	0.4518
Peaxi162Scf00071g00129.1	DEAD-box ATP-dependent RNA helicase 53	82.439	18.788	4.7	3	3	3	1.308	1.207	1.474	0.638	0.586	0.544	0.416	0.042401	0.488	0.15578	0.486	0.168323	0.369	0.009356
Peaxi162Scf00071g00131.1	germin-like protein 5	25.238	17.819	17.7	2	2	2
Peaxi162Scf00071g00133.1	Transducin/WD40 repeat-like superfamily protein isoform 2	141.64	105.35	7.2	7	10	5	0.947	0.972	0.95	1.105	0.928	1.096	1.157	0.69238	1.167	0.81426	0.955	0.40692	1.154	0.99292
Peaxi162Scf00071g00138.1	U-box domain-containing protein 9	39.794	6.5749	2.6	1	1	1
Peaxi162Scf00071g00269.1	Translational activator GCN1	142.02	70.41	5.9	6	7	6	1.102	1.146	1.088	0.898	0.855	0.838	0.76	0.24064	0.815	0.29674	0.746	0.162723	0.77	0.34972
Peaxi162Scf00071g00324.1	S-adenosylmethionine synthase 3	46.806	31.387	26.7	7	14	3	1.274	1.101	1.342	0.763	0.728	0.633	0.497	0.0083822	0.599	0.0140989	0.661	0.072339	0.472	0.0048032
Peaxi162Scf00071g00424.1	microfibrillar-associated protein-related	51.096	13.337	5.3	2	2	2	1.082	1.033	1.228	0.899	0.871	0.843	0.779		0.831		0.843		0.686
Peaxi162Scf00071g00426.1	calreticulin 1b	48.663	11.876	10.2	5	13	2
Peaxi162Scf00071g00429.1	Importin subunit alpha-1	58.455	52.018	15.5	9	14	4	0.907	0.914	1.033	1.115	1.115	0.999	1.101	0.92262	1.229	0.98076	1.22	0.84304	0.967	0.47326
Peaxi162Scf00071g00528.1	translationally controlled tumor protein	18.989	5.8093	11.3	2	7	1
Peaxi162Scf00071g00529.1	40S ribosomal protein S10-3	23.988	26.877	18.3	4	7	1
Peaxi162Scf00071g00532.1	60S ribosomal protein L18-2	20.926	18.481	10.7	2	3	1	1.071	1.093	0.892	1.132	0.924	0.895	0.836		1.057		0.845		1.003
Peaxi162Scf00071g00533.1	60S ribosomal protein L22-2	15.202	19.309	33.1	4	5	2	1.492	1.528	1.061	0.516	0.512	0.51	0.342		0.346		0.335		0.481
Peaxi162Scf00071g00535.1	26S protease regulatory subunit 6A homolog	47.819	323.31	39.1	17	35	5	1.009	0.985	0.772	1.056	1.088	1.16	1.15	0.062404	1.047	0.49592	1.105	0.037175	1.503	0.044581
Peaxi162Scf00071g00541.1	TOPLESS-related 3	122.9	98.771	9.9	9	13	8	1.094	1.142	1.074	0.833	0.829	0.885	0.809	0.021803	0.761	0.113096	0.726	0.00056204	0.824	0.0140563
Peaxi162Scf00071g00635.1	WD repeat domain phosphoinositide-interacting protein 3	31.079	9.9444	5	1	1	1	0.921	1.005	0.789	1.162	0.981	1.231	1.337		1.262		0.976		1.56
Peaxi162Scf00071g00649.1	Linoleate 9S-lipoxygenase 6	176.54	16.988	5.6	6	23	2	1.069	0.957	1.052	1.005	0.945	0.99	0.926	0.46704	0.94	0.49654	0.987	0.90408	0.941	0.79386
Peaxi162Scf00071g00650.1	Linoleate 9S-lipoxygenase 6	180.14	29.954	7.3	11	40	1	0.936	0.922	0.994	1.102	1.007	1.103	1.178	0.131915	1.177	0.0738	1.092	0.37082	1.11	0.45196
Peaxi162Scf00071g00651.1	Signal peptidase subunit	14.851	8.998	6.9	1	1	1	0.991	0.879	1.221	0.992	1.035	0.941	0.95		1.001		1.177		0.771
Peaxi162Scf00071g00712.1	delta 1-pyrroline-5-carboxylate synthase 2	64.959	123.8	20.4	10	16	7	0.903	0.956	0.911	1.144	1.106	1.153	1.277	0.0824	1.267	0.0196831	1.157	0.054617	1.266	0.091095
Peaxi162Scf00071g00728.1	Mog1/PsbP/DUF1795-like photosystem II reaction center PsbP family protein	25.352	5.9928	3.9	1	1	1
Peaxi162Scf00071g00738.1	Eukaryotic aspartyl protease family protein	70.869	8.4618	3.3	2	2	1
Peaxi162Scf00071g00744.1	Trafficking protein particle complex subunit 6B	19.593	84.952	22.3	3	3	3	0.983	0.927	0.85	1.292	0.974	1.083	1.102	0.133996	1.314	0.34768	1.051	0.55476	1.274	0.059182
Peaxi162Scf00071g00830.1	3-hydroxyisobutyryl-coenzyme A hydrolase, putative, expressed [Oryza sativa Japonica Group] gb|ABG21949.1| 3-hydroxyisobutyryl-coenzyme A hydrolase, putative, expressed [Oryza sativa Japonica Group] gb|ABG21950.1| 3-hydroxyisobutyryl-coenzyme A hydrolase, putative, expressed [Oryza sativa Japonica Group] gb|ABG21951.1| 3-hydroxyisobutyryl-coenzyme A hydrolase, putative, expressed [Oryza sativa Ja…	31.229	18.47	8.3	2	4	2	1.184	1.164	1.059	0.849	0.813	0.818	0.691	0.014082	0.717	0.020481	0.698	0.032202	0.772	0.071356
Peaxi162Scf00071g00832.1	Sec-independent protein translocase protein TATA, chloroplastic	15.656	23.739	13.7	3	3	3	1.33	1.229	1.215	0.639	0.745	0.778	0.585	0.024798	0.48	0.0161972	0.606	0.020881	0.64	0.0138649
Peaxi162Scf00071g00913.1	T-complex protein 1 subunit theta	58.921	14.94	20	9	25	2	0.912	0.949	0.63	1.168	1.184	1.301	1.427		1.281		1.248		2.065
Peaxi162Scf00071g00918.1	40S ribosomal protein S16	21.555	17.564	11.9	3	4	1	1.433	1.467	0.977	0.592	0.537	0.665	0.464		0.413		0.366		0.681
Peaxi162Scf00071g01032.1	N-alpha-acetyltransferase 11	20.378	13.195	10.6	2	3	2
Peaxi162Scf00071g01034.1	RmlC-like cupins superfamily protein	10.678	39.067	30.2	2	3	2	1.117	1.095	0.953	0.92	0.992	0.854	0.765	0.029259	0.824	0.0040387	0.906	0.03404	0.896	0.42198
Peaxi162Scf00071g01043.1	Glutamine--fructose-6-phosphate aminotransferase [isomerizing] 2	74.1	9.0358	2.1	1	1	1
Peaxi162Scf00071g01141.1	reduced lateral root formation	23.267	7.3781	6.2	1	1	1
Peaxi162Scf00071g02312.1	Nucleolar protein 58	57.116	86.617	9.2	4	5	4	1.35	1.311	0.951	0.674	0.751	0.736	0.545	0.15916	0.499	0.133958	0.573	0.09348	0.774	0.27456
Peaxi162Scf00071g02610.1	ILITYHIA isoform 1	145.42	137.65	8	10	15	10	0.934	0.954	0.898	1.098	1.133	1.111	1.19	0.035839	1.176	0.041196	1.188	0.055137	1.237	0.026755
Peaxi162Scf00072g00025.1	Protein NRT1/ PTR FAMILY 2.7	38.171	14.58	3.8	1	1	1	0.814	0.853	1.129	1.238	1.144	0.992	1.219		1.521		1.341		0.879
Peaxi162Scf00072g00087.1	Vacuolar protein sorting-associated protein 53 A	88.488	106.63	12.2	7	11	7	0.895	0.922	0.852	1.071	1.11	1.19	1.33	0.00075517	1.197	0.0049778	1.204	0.000181702	1.397	0.00052324
Peaxi162Scf00072g00089.1	plasma membrane intrinsic protein 2	30.305	12.084	3.9	1	2	1	0.938	0.998	0.702	1.235	1.089	1.155	1.231	0.13376	1.317	0.133563	1.091	0.62824	1.645	0.0027983
Peaxi162Scf00072g00222.1	ascorbate peroxidase 1	27.427	178.42	36	10	51	10	1.007	0.997	0.99	0.996	1.005	1.039	1.032	0.72924	0.989	0.97864	1.008	0.90234	1.049	0.20594
Peaxi162Scf00072g00229.1	AP2-like ethylene-responsive transcription factor	44.605	6.9544	2	1	1	1
Peaxi162Scf00072g00510.1	Carbamoyl-phosphate synthase large chain	131.04	69.842	8.4	9	14	9	1.194	1.213	1.152	0.741	0.748	0.726	0.608	0.043416	0.621	0.13042	0.617	0.00148355	0.63	0.049257
Peaxi162Scf00072g00615.1	Protein disulfide isomerase-like 1-4	63.555	180.62	22	9	24	9	1.056	1.081	0.876	1.019	0.893	0.952	0.902	0.036119	0.965	0.148804	0.826	1.9146e-05	1.087	0.8004
Peaxi162Scf00073g00003.1	Protein phosphatase 2C family protein	44.878	21.467	9.4	3	3	3	0.853	0.931	0.733	1.292	1.126	1.235	1.448		1.515		1.209		1.685
Peaxi162Scf00073g00038.1	Elongation factor 2	93.934	323.31	36.8	28	101	28	1.024	1.014	0.871	1.047	0.959	1.053	1.028	0.84372	1.022	0.9683	0.946	0.088825	1.209	0.0120408
Peaxi162Scf00073g00129.1	Syntaxin-43	35.655	31.287	13.7	3	3	3	1.127	1.127	0.868	0.927	0.874	1.024	0.909		0.823		0.776		1.18
Peaxi162Scf00073g00132.1	Stress responsive alpha-beta barrel domain protein	37.057	60.79	11.2	4	7	2	1.12	1.064	1.109	0.882	0.873	0.896	0.8	0.030377	0.787	0.072079	0.82	0.023484	0.808	0.035519
Peaxi162Scf00073g00181.1	glutamate dehydrogenase 2	69.094	113.84	9.6	5	9	2	0.894	0.931	1	1.179	1.087	1.027	1.149	0.2433	1.319	0.183098	1.168	0.40534	1.027	0.59468
Peaxi162Scf00073g00720.1	Spliceosome RNA helicase DDX39B	49.7	6.9743	15.5	5	9	1	0.922	0.887	0.827	1.151	1.052	1.288	1.397	0.0066175	1.248	0.022178	1.186	0.167699	1.557	0.0100042
Peaxi162Scf00073g01110.1	Alba DNA/RNA-binding protein	12.257	60.843	28.2	2	5	1	0.92	1.011	0.75	1.216	1.052	1.158	1.259	0.044359	1.322	0.024503	1.041	0.7807	1.544	0.091425
Peaxi162Scf00073g01115.1	Mitochondrial substrate carrier family protein	41.683	34.422	6.2	2	4	2	0.978	0.963	1.059	1.006	1.1	0.957	0.979	0.36644	1.029	0.18874	1.142	0.024097	0.904	0.95402
Peaxi162Scf00073g01119.1	Transcription factor HY5	18.3	11.472	11.4	2	2	2	0.94	0.931	1.227	1.019	1.082	0.867	0.922		1.084		1.162		0.707
Peaxi162Scf00073g01310.1	Nucleotide-sugar transporter family protein	39.572	7.0306	3.1	1	1	1	1.159	1.264	1.049	0.735	0.772	0.868	0.749		0.634		0.611		0.827
Peaxi162Scf00073g01724.1	Mitochondrial import inner membrane translocase subunit Tim17/Tim22/Tim23 family protein	58.009	6.2225	1.5	1	1	1	0.867	0.94	0.994	1.199	1.06	1.063	1.226		1.383		1.128		1.069
Peaxi162Scf00073g01825.1	polyadenylate-binding protein 1	28.587	25.661	13	2	2	2	1.09	1.026	0.939	1.011	0.964	0.974	0.894		0.928		0.94		1.037
Peaxi162Scf00073g01923.1	Transcriptional coactivator/pterin dehydratase	24.028	9.5543	4.6	1	1	1	1.27	1.258	1.291	0.656	0.697	0.61	0.48		0.517		0.554		0.473
Peaxi162Scf00073g02022.1	translocon at the outer envelope membrane of chloroplasts 34	33.482	7.3365	6	2	2	1	0.952	0.969	0.861	1.135	1.014	1.156	1.214		1.192		1.046		1.343
Peaxi162Scf00073g02028.1	cytochrome P450, family 714, subfamily A, polypeptide 1	59.867	12.141	2.1	1	1	1
Peaxi162Scf00073g02029.1	Dihydroxy-acid dehydratase	64.687	35.168	11.6	6	10	2	1.082	1.078	1.144	0.864	0.978	0.812	0.75		0.799		0.907		0.71
Peaxi162Scf00073g02117.1	Unknown protein	31.61	90.034	10.7	2	5	2	1.054	0.965	1.216	0.927	1.057	0.826	0.784	0.0004028	0.88	0.0349	1.095	0.064896	0.679	0.00024037
Peaxi162Scf00073g02118.1	exocyst complex component sec10	92.695	157.91	10.3	8	10	8	0.816	0.814	0.81	1.387	1.147	1.17	1.434	0.0026021	1.7	0.0042762	1.409	0.0190225	1.444	0.024737
Peaxi162Scf00073g02119.1	conserved hypothetical protein	41.545	32.694	9.1	3	6	3	0.884	0.964	0.893	1.133	1.115	1.053	1.191	0.029556	1.282	0.0133564	1.157	0.1777	1.179	0.079455
Peaxi162Scf00073g02120.1	Leucine-rich repeat protein kinase family protein	69.691	34.372	6.3	3	3	3	0.858	0.891	0.971	1.095	1.176	1.149	1.339	0.0096645	1.276	0.24132	1.32	0.039341	1.183	0.049743
Peaxi162Scf00073g02224.1	Protein kinase superfamily protein	59.995	19.491	4.7	2	3	2	0.789	0.816	1.008	1.238	1.264	1.094	1.387		1.569		1.549		1.085
Peaxi162Scf00073g02341.1	Transcription elongation factor A protein 2	42.558	6.8788	2.6	1	2	1	0.985	1.048	1.408	0.942	0.723	0.847	0.86		0.956		0.69		0.602
Peaxi162Scf00073g02342.1	Unknown protein	6.8839	10.852	16.1	1	2	1	0.924	1.035	0.697	1.077	1.074	1.277	1.382		1.166		1.038		1.832
Peaxi162Scf00074g00016.1	Nuclear pore complex protein Nup96 homolog	108.7	62.494	5.5	5	7	5	0.858	0.917	0.937	1.132	1.204	1.15	1.34	0.0060622	1.319	0.0041617	1.313	0.00156042	1.227	0.0193614
Peaxi162Scf00074g00026.1	Tetratricopeptide repeat (TPR)-like superfamily protein	59.08	55.774	7	5	7	5	1.007	1.076	0.863	0.901	0.977	0.918	0.912	0.83836	0.895	0.60344	0.908	0.41098	1.064	0.55382
Peaxi162Scf00074g00082.1	conserved hypothetical protein	29.347	6.2733	4.5	1	1	1
Peaxi162Scf00074g00132.1	Granule-bound starch synthase 1, chloroplastic/amyloplastic	65.043	5.9076	1.5	1	1	1
Peaxi162Scf00074g00138.1	Ubiquitin carboxyl-terminal hydrolase 9	105.5	6.931	0.9	1	1	1	1.056	1.128	1.144	0.769	0.979	0.86	0.814		0.728		0.868		0.752
Peaxi162Scf00074g00140.1	alcohol dehydrogenase 1	42.089	129.39	19.5	6	31	6	1.061	1.041	0.961	0.976	0.964	0.968	0.912	0.5489	0.92	0.36462	0.926	0.00120267	1.007	0.99634
Peaxi162Scf00074g00143.1	terpene synthase 21	65.871	6.7852	2.5	1	1	1
Peaxi162Scf00074g00146.1	CTC-interacting domain 11	37.766	5.7947	2.4	1	1	1
Peaxi162Scf00074g00154.1	purple acid phosphatase 27	68.995	25.183	2.3	1	1	1	0.857	0.947	1.082	1.187	0.994	1.04	1.214		1.385		1.05		0.961
Peaxi162Scf00074g00350.1	Serine/threonine-protein kinase 25	149.08	100.13	5.8	6	7	5	0.882	0.955	1.073	1.108	1.097	0.987	1.119		1.256		1.149		0.92
Peaxi162Scf00074g00353.1	ORM1-like protein 3	18.346	24.502	13.4	2	2	1	0.853	1.003	0.924	1.138	1.078	1.109	1.3		1.334		1.075		1.2
Peaxi162Scf00074g00355.1	R2R3-MYB transcription factor [Prunus avium]	25.264	5.9303	3.6	1	1	1
Peaxi162Scf00074g00425.1	Tetratricopeptide repeat (TPR)-like superfamily protein	65.827	66.773	14.8	8	11	4	1.023	1.024	0.961	0.946	0.949	1.055	1.031	0.36586	0.925	0.58356	0.927	0.17054	1.098	0.038882
Peaxi162Scf00074g00430.1	78 kDa glucose-regulated protein	73.445	323.31	40.2	25	59	6	0.898	0.914	0.905	1.165	1.126	1.136	1.265	0.149176	1.297	0.082643	1.232	0.3892	1.255	0.0193403
Peaxi162Scf00074g00431.1	Glutamine-dependent NAD(+) synthetase	78.558	17.994	2.7	2	2	2	1.013	0.965	1.144	0.959	0.982	0.96	0.948	0.37882	0.947	0.55048	1.018	0.89688	0.839	0.169817
Peaxi162Scf00074g00436.1	ATP-binding cassette sub-family F member 3	83.767	77.717	13.4	11	11	11	0.908	0.918	0.929	1.127	1.091	1.126	1.24	0.20846	1.241	0.192903	1.188	0.025515	1.212	0.34502
Peaxi162Scf00074g00546.1	26S proteasome non-ATPase regulatory subunit 8 homolog A	26.467	24.291	15.4	3	5	3	1.036	1.085	0.753	1.111	0.904	1.133	1.094	0.60574	1.072	0.58582	0.833	0.181378	1.505	0.158721
Peaxi162Scf00074g00633.1	Glutaredoxin family protein	44.573	29.462	8.4	3	5	3	1.413	1.35	1.295	0.544	0.55	0.531	0.376	0.063083	0.385	0.069438	0.407	0.069777	0.41	0.055844
Peaxi162Scf00074g00634.1	transcriptional coactivator p15 (PC4) family protein (KELP)	19.58	14.191	11.2	2	3	2	1.244	1.161	1.143	0.772	0.756	0.775	0.623	2.4685e-06	0.621	4.4223e-05	0.651	0.00059742	0.678	0.00066363
Peaxi162Scf00074g00738.1	Pleckstrin homology (PH) domain-containing protein	21.432	29.52	17.4	4	5	4	0.709	0.641	0.979	1.277	1.492	1.219	1.719	0.140123	1.801	0.0127828	2.328	0.00165583	1.245	0.42928
Peaxi162Scf00074g00739.1	Ca2+ antiporter/cation exchanger isoform 1	22.653	11.977	6.9	1	1	1	0.87	0.881	0.827	1.292	1.141	1.164	1.338		1.485		1.295		1.407
Peaxi162Scf00074g00741.1	ATP-dependent zinc metalloprotease FtsH 1	102.58	16.355	1.9	1	1	1	0.793	0.852	1.228	1.282	1.028	0.977	1.232		1.617		1.207		0.796
Peaxi162Scf00074g00745.1	UDP-glucose 4-epimerase 5	38.47	188.5	31.9	11	24	10	0.979	0.964	0.976	1.068	1.1	0.998	1.019	0.5997	1.091	0.201	1.141	0.164062	1.023	0.94934
Peaxi162Scf00074g00821.1	Unknown protein	140.31	6.2878	0.8	1	1	1
Peaxi162Scf00074g00929.1	long-chain acyl-CoA synthetase 2	69.004	119.16	15.5	9	23	9	0.925	0.92	1.033	1.13	1.067	1.05	1.135	0.73016	1.222	0.22452	1.16	0.85038	1.016	0.73202
Peaxi162Scf00074g00931.1	PHD finger protein-related	43.166	15.979	3.6	1	1	1	0.968	1.06	1.284	0.894	0.916	0.857	0.885		0.924		0.864		0.667
Peaxi162Scf00074g01024.1	Pectin lyase-like superfamily protein	48.821	32.686	8.5	2	2	2
Peaxi162Scf00074g01127.1	Mitochondrial substrate carrier family protein	37.946	33.486	12.8	3	4	3	0.829	0.919	0.91	1.154	1.177	1.164	1.404	0.1805	1.392	0.16422	1.281	0.20502	1.279	0.33062
Peaxi162Scf00074g01134.1	COP1-interactive protein 1	138.8	323.31	38.3	38	73	38	0.977	0.952	0.92	1.058	1.082	1.11	1.136	0.00045651	1.083	0.016859	1.137	0.0010574	1.207	0.0033645
Peaxi162Scf00074g01141.1	Nucleoporin seh1	32.703	14.23	8.8	2	2	2
Peaxi162Scf00074g01325.1	V-type proton ATPase subunit E	26.374	44.047	32.9	7	26	2	0.89	0.981	0.827	1.074	1.028	1.21	1.36	0.025382	1.207	0.0003803	1.048	0.185822	1.463	0.037484
Peaxi162Scf00074g01326.1	Translation initiation factor IF-2	75.057	6.3321	2.4	1	1	1
Peaxi162Scf00074g01330.1	Galactose mutarotase-like superfamily protein	33.281	13.495	5.4	1	1	1
Peaxi162Scf00074g01523.1	Reticulon family protein	29.728	32.202	11.7	3	6	3	0.96	0.918	0.796	1.156	1.089	1.193	1.243	0.22222	1.204	0.46828	1.186	0.90328	1.499	0.070196
Peaxi162Scf00074g01724.1	2-C-methyl-D-erythritol 2,4-cyclodiphosphate synthase	24.69	18.489	5.7	1	1	1	1.041	1.07	1.204	0.911	0.864	0.87	0.836		0.875		0.807		0.723
Peaxi162Scf00074g01819.1	monodehydroascorbate reductase 6	48.31	323.31	30.8	11	26	11	1.113	1.012	1.15	0.902	0.967	0.841	0.756	7.5499e-05	0.81	0.0026434	0.956	0.0158374	0.731	1.8677e-06
Peaxi162Scf00074g01833.1	plastid transcriptionally active 4	36.002	98.472	22	6	7	6	1.062	1.135	1.124	0.888	0.85	0.855	0.805	0.027323	0.836	0.059056	0.749	0.0106176	0.761	0.031337
Peaxi162Scf00074g01921.1	General vesicular transport factor p115	102.22	143.04	15.1	13	16	13	0.975	1.008	1.1	1.005	0.992	1.02	1.046	0.46178	1.031	0.41666	0.984	0.47372	0.927	0.2501
Peaxi162Scf00074g01922.1	BEL1-like homeodomain 2	70.732	6.6356	1.3	1	1	1	1.366	1.286	1.235	0.546	0.715	0.59	0.432		0.4		0.556		0.478
Peaxi162Scf00074g02028.1	RING-H2 finger B1A	23.02	6.2394	3.8	1	1	1	1.042	1.01	1.074	0.968	0.968	0.944	0.906		0.929		0.958		0.879
Peaxi162Scf00074g02033.1	GPN-loop GTPase 1 homolog	44.086	17.033	5.6	2	2	2	1.106	1.075	1.068	0.959	0.805	0.938	0.848	0.49572	0.867	0.42346	0.749	0.027621	0.878	0.71718
Peaxi162Scf00074g02034.1	cyclin-dependent kinase D1	44.106	18.661	4.1	1	1	1
Peaxi162Scf00074g02036.1	AP-1 complex subunit beta	103.98	166.22	9.7	8	13	8	0.91	0.984	0.835	1.174	1.13	1.148	1.262	0.066877	1.29	0.048681	1.148	0.098578	1.375	0.110375
Peaxi162Scf00074g02040.1	ubiquitin-conjugating enzyme 5	20.855	6.4401	10.9	2	3	1	1.183	1.344	1.211	0.735	0.634	0.682	0.577		0.621		0.472		0.563
Peaxi162Scf00074g10153.1	Disease resistance-responsive (dirigent-like protein) family protein	38.345	10.501	4.4	1	1	1
Peaxi162Scf00075g00013.1	Importin subunit beta-1	96.099	115.89	11.2	10	19	3	0.922	0.981	0.815	1.207	0.991	1.128	1.223	0.017963	1.309	0.07226	1.01	0.75208	1.384	0.0045608
Peaxi162Scf00075g00021.1	RNA-binding (RRM/RBD/RNP motifs) family protein	29.516	6.9603	4.1	1	1	1	0.949	1.019	0.82	1.074	1.094	1.12	1.18		1.132		1.074		1.366
Peaxi162Scf00075g00171.1	phosphatidylinositol-4-phosphate 5-kinase family protein	187.8	56.487	4.3	8	9	8	0.823	0.889	0.863	1.193	1.104	1.273	1.547	0.022905	1.45	0.0070782	1.242	0.043385	1.475	0.061824
Peaxi162Scf00075g01225.1	HXXXD-type acyl-transferase family protein	44.377	6.7706	2	1	1	1	0.85	0.851	0.992	1.073	1.34	1.064	1.252		1.262		1.575		1.073
Peaxi162Scf00075g01236.1	mitogen-activated protein kinase 3	45.228	139.01	21.6	7	12	2	1.028	0.949	0.879	1.04	0.992	1.123	1.092	0.38306	1.012	0.75926	1.045	0.49788	1.278	0.062818
Peaxi162Scf00075g01320.1	C2 domain-containing protein / GRAM domain-containing protein	67.038	6.6307	2.2	1	1	1
Peaxi162Scf00075g01326.1	cysteine synthase D1	41.018	78.624	22.5	6	17	4	1.157	1.189	1.063	0.84	0.768	0.865	0.748	0.17602	0.726	0.139181	0.646	0.072836	0.814	0.157558
Peaxi162Scf00075g01331.1	2-isopropylmalate synthase 1	170.71	44.406	5.1	6	6	6	0.824	0.862	0.857	1.204	1.216	1.222	1.483	0.040342	1.461	0.095017	1.411	0.011036	1.426	0.0088847
Peaxi162Scf00075g01538.1	conserved hypothetical protein	32.673	6.4871	4.7	1	1	1
Peaxi162Scf00075g01546.1	Unknown protein	7.9758	25.889	24.6	1	1	1	0.937	0.88	0.911	1.131	1.117	1.148	1.225		1.207		1.269		1.26
Peaxi162Scf00075g01625.1	NAD-dependent malic enzyme 1	69.377	190.89	20.1	13	21	13	0.988	0.979	1.013	1.026	1.023	0.986	0.998	0.37386	1.038	0.55648	1.045	0.38932	0.973	0.37204
Peaxi162Scf00075g01928.1	60S ribosomal protein L18A-1	21.436	42.519	28.7	4	8	1	1.082	1.096	1.235	0.806	0.91	0.769	0.711	4.2722e-05	0.745	0.000159126	0.83	0.000196233	0.623	1.8899e-06
Peaxi162Scf00075g01933.1	uridine kinase-like 2	53.094	77.197	10.5	4	7	3	0.946	0.959	0.832	1.074	0.998	1.323	1.399	0.070604	1.135	0.091016	1.041	0.3877	1.59	0.041604
Peaxi162Scf00076g00031.1	Exocyst complex component 6	89.455	7.8687	1.1	1	2	1
Peaxi162Scf00076g00107.1	3-oxoacyl-[acyl-carrier-protein] reductase 1	27.145	22.912	9.7	3	3	3	0.985	0.918	0.863	1.163	0.997	1.169	1.187		1.181		1.086		1.355
Peaxi162Scf00076g00111.1	CTD small phosphatase-like protein 2	49.839	5.8872	3.2	1	1	1
Peaxi162Scf00076g00225.1	SPla/RYanodine receptor (SPRY) domain-containing protein	51.916	16.591	4.7	3	3	3
Peaxi162Scf00076g00226.1	PsbP domain-containing protein 6, chloroplastic	28.717	7.3888	3.4	1	2	1
Peaxi162Scf00076g00319.1	dual specificity protein phosphatase-related	35.268	12.958	5.7	2	2	2	1.011	0.991	0.969	0.983	1.054	1.032	1.021		0.972		1.064		1.065
Peaxi162Scf00076g00325.1	Unknown protein	58.778	10.851	3.7	2	2	2
Peaxi162Scf00076g00413.1	PENTATRICOPEPTIDE REPEAT 596	68.959	80.371	15.6	10	12	10	1.061	1.066	1.015	0.906	0.966	0.964	0.909	0.141839	0.854	0.007418	0.906	0.66234	0.95	0.34876
Peaxi162Scf00076g00421.1	DNA gyrase subunit B	82.197	28.143	7.9	4	5	4	0.869	0.843	0.832	1.178	1.166	1.282	1.475		1.356		1.383		1.541
Peaxi162Scf00076g00528.1	Chaperone protein ClpB 2	107.19	99.71	11.6	9	12	6	1.091	1.125	0.98	0.948	0.887	0.957	0.877	0.23802	0.869	0.36864	0.788	0.131201	0.977	0.49738
Peaxi162Scf00076g00532.1	Ferredoxin-dependent glutamate synthase	180.58	323.31	14.7	19	29	19	1.208	1.13	1.204	0.769	0.822	0.714	0.591	7.4485e-11	0.637	9.86722e-12	0.727	2.3669e-10	0.593	3.2195e-10
Peaxi162Scf00076g00615.1	Transmembrane amino acid transporter family protein	50.59	60.136	3.9	1	1	1	0.442	0.46	0.46	1.766	1.783	1.669	3.776		3.995		3.876		3.628
Peaxi162Scf00076g00620.1	nudix hydrolase homolog 16	20.391	34.553	20.8	3	4	3	1.006	1.058	0.94	0.98	1.016	1.019	1.013	0.78268	0.974	0.62496	0.96	0.091764	1.084	0.095098
Peaxi162Scf00076g00717.1	Hop-interacting protein THI113	30.738	114.02	25.1	5	14	5	0.863	0.877	1.091	1.183	1.137	1.002	1.161	0.042384	1.371	0.0025837	1.296	0.000157975	0.918	0.65594
Peaxi162Scf00076g00821.1	polypyrimidine tract-binding protein 3	49.105	83.448	6.6	3	4	3	0.889	0.925	0.847	1.216	1.08	1.18	1.327	0.167178	1.368	0.148857	1.168	0.120922	1.393	0.066759
Peaxi162Scf00076g00824.1	Vps51/Vps67 family (components of vesicular transport) protein	111.43	79.92	7.7	6	8	6	0.828	0.956	0.959	1.193	0.932	1.164	1.406	0.023142	1.441	0.0119646	0.975	0.85128	1.214	0.29576
Peaxi162Scf00076g00918.1	transcription regulator NOT2/NOT3/NOT5 family protein	93.436	38.448	3.5	2	3	2	1.233	1.329	1.087	0.661	0.695	0.715	0.58	0.139099	0.536	0.079204	0.523	0.056475	0.658	0.102716
Peaxi162Scf00076g00919.1	Glucan endo-1,3-beta-glucosidase 8	100.57	95.16	3.8	2	5	2	0.916	0.91	0.915	1.201	1.165	1.005	1.097	0.045684	1.311	0.0035637	1.28	0.0118624	1.098	0.38478
Peaxi162Scf00076g00920.1	Asparagine--tRNA ligase	63.814	102.41	17.7	11	18	7	1.073	0.974	1.049	0.937	1.02	0.982	0.915	0.040139	0.873	0.051097	1.047	0.40792	0.936	0.022439
Peaxi162Scf00076g00928.1	Serine/threonine-protein ph phosphatase 4 regulatory subunit 2 [Theobroma cacao]	31.959	15.462	6.6	1	1	1
Peaxi162Scf00076g01042.1	glutamate dehydrogenase 1	44.354	109.2	20.2	6	17	3	0.897	0.883	0.871	1.137	1.185	1.097	1.223	0.0021639	1.268	0.0075016	1.342	1.2579e-06	1.259	0.0024218
Peaxi162Scf00076g01047.1	casein kinase 1	82.051	7.5357	1.6	1	1	1
Peaxi162Scf00076g01054.1	evolutionarily conserved C-terminal region 2	64.384	32.325	6.9	4	4	3	1.328	1.242	1.223	0.63	0.653	0.691	0.52	0.0142806	0.474	0.023263	0.526	0.055864	0.565	0.0398
Peaxi162Scf00076g01055.1	galactose-1-phosphate uridyl transferase-like protein [Arabidopsis thaliana]	35.291	6.4039	3.2	1	1	1
Peaxi162Scf00077g00034.1	2-oxoglutarate (2OG) and Fe(II)-dependent oxygenase superfamily protein	36.181	11.156	5.1	1	1	1
Peaxi162Scf00077g00094.1	Haem oxygenase-like, multi-helical	69.273	35.035	5.7	5	6	5	0.99	1.131	0.865	1.015	0.865	1.057	1.068	0.129358	1.025	0.68266	0.765	0.022322	1.222	0.0142437
Peaxi162Scf00077g00109.1	vacuolar protein sorting 26B	34.865	140.05	27.9	8	15	8	0.805	0.82	1	1.232	1.191	1.063	1.32	0.0027447	1.53	4.1846e-06	1.452	2.3369e-06	1.063	0.85808
Peaxi162Scf00078g00061.1	LYR family of Fe/S cluster biogenesis protein	11.055	16.733	25.8	2	2	2	1.134	1.116	1.221	0.798	0.836	0.795	0.701		0.704		0.749		0.651
Peaxi162Scf00078g00076.1	Molybdopterin synthase sulfur carrier subunit	11.361	46.112	22.9	1	1	1	1.021	1.048	1.056	0.956	1.015	0.91	0.891		0.936		0.969		0.862
Peaxi162Scf00078g00099.1	CCR4-NOT transcription complex subunit 7	31.092	22.781	5.5	1	2	1	0.833	0.88	0.852	1.153	1.16	1.286	1.544		1.384		1.318		1.509
Peaxi162Scf00078g00146.1	60S ribosomal export protein NMD3	57.688	6.2775	1.8	1	1	1
Peaxi162Scf00078g00178.1	[Oryza sativa Japonica Group] dbj|BAF23754.1| [Oryza sativa Japonica Group]	24.974	25.674	12.1	3	7	3	1.217	1.373	1.133	0.752	0.7	0.699	0.574	0.000157755	0.618	0.00020154	0.51	8.0815e-05	0.617	0.00052035
Peaxi162Scf00078g00236.1	Zinc-binding dehydrogenase family protein	40.77	133.81	25.5	8	14	8	1.101	1.099	1.209	0.878	0.841	0.765	0.695	9.6085e-05	0.797	1.66453e-05	0.765	3.8215e-05	0.633	0.000144074
Peaxi162Scf00078g00339.1	2-oxoglutarate (2OG) and Fe(II)-dependent oxygenase superfamily protein	39.921	8.8785	4.5	1	1	1	0.963	0.981	1.055	1.046	0.973	1.03	1.07		1.086		0.992		0.976
Peaxi162Scf00078g00341.1	Rieske (2Fe-2S) domain-containing protein	30.838	95.786	16.1	3	5	3	0.915	0.936	1.008	1.078	1.136	1.028	1.123	0.2164	1.178	0.029363	1.214	0.28492	1.02	0.88526
Peaxi162Scf00078g00345.1	late embryogenesis abundant protein, putative / LEA protein, putative	130.71	5.9613	1.4	1	3	1	0.932	1.034	1.003	0.999	1.009	1.065	1.143		1.072		0.976		1.062
Peaxi162Scf00078g00351.1	30S ribosomal protein S9	63.066	135.36	22.1	9	14	9	1.04	0.99	1.138	0.93	1.013	0.899	0.864	0.0162756	0.894	0.078215	1.023	0.46848	0.79	7.6853e-05
Peaxi162Scf00078g00422.1	40S ribosomal protein S5	23.615	101.52	24.1	6	12	6	1	0.974	1.022	1.052	0.927	0.975	0.975	0.5022	1.052	0.53986	0.952	0.29464	0.954	0.135665
Peaxi162Scf00078g00533.1	Tubulin-specific chaperone E	48.776	21.265	5.9	2	2	2	0.926	0.986	0.991	1.024	0.987	1.146	1.238	0.12432	1.106	0.64062	1.001	0.961	1.156	0.043843
Peaxi162Scf00078g00534.1	Tubulin-specific chaperone E [Zea mays]	14.733	14.764	14.1	2	2	2
Peaxi162Scf00078g00543.1	Beta-glucosidase, GBA2 type family protein	109.38	127.67	11.6	10	17	8	0.961	0.962	1.043	1.042	1.075	1.008	1.049	0.79896	1.084	0.75416	1.117	0.69796	0.966	0.50046
Peaxi162Scf00078g00548.1	KH domain-containing protein	78.06	35.41	7.2	3	4	3	1.176	1.222	0.982	0.768	0.836	0.887	0.754	0.135584	0.653	0.048976	0.684	0.100198	0.903	0.39406
Peaxi162Scf00078g00710.1	Leucine-rich repeat (LRR) family protein	52.175	14.28	2.7	1	3	1	1.108	1.111	0.898	0.959	0.928	0.963	0.869	0.186938	0.866	0.183596	0.835	0.032837	1.072	0.47128
Peaxi162Scf00078g00736.1	Bifunctional aspartokinase/homoserine dehydrogenase 1	100.56	323.31	22.1	17	23	10	1.164	1.193	1.141	0.794	0.798	0.772	0.663	1.2424e-06	0.682	1.0771e-06	0.669	1.6331e-08	0.677	1.7253e-05
Peaxi162Scf00078g00748.1	Dynamin related protein 4C	44.913	8.9759	2.8	1	1	1	0.908	0.868	0.914	1.182	1.149	1.125	1.239		1.302		1.324		1.231
Peaxi162Scf00078g00824.1	Protein kinase family protein with ARM repeat domain	101.58	68.226	9	10	11	10	0.813	0.8	0.913	1.223	1.195	1.19	1.464	0.054858	1.504	0.072737	1.494	0.0171819	1.303	0.053759
Peaxi162Scf00078g01124.1	cobalt ion binding	26.352	7.0874	5	1	1	1
Peaxi162Scf00078g01141.1	Vacuolar protein sorting-associated protein 52 A	82.44	80.446	12.6	7	9	7	0.906	0.931	0.929	1.11	1.114	1.101	1.215	0.080296	1.225	0.0031222	1.197	0.56734	1.185	0.112698
Peaxi162Scf00078g01145.1	Single-stranded DNA-binding protein WHY2, mitochondrial	26.49	6.1021	3.4	1	1	1
Peaxi162Scf00078g01219.1	Chitinase family protein	36.306	23.742	3.3	1	1	1	1.301	1.239	1.167	0.655	0.736	0.696	0.535		0.503		0.594		0.596
Peaxi162Scf00078g01316.1	26S proteasome non-ATPase regulatory subunit 3 homolog A	52.187	152.05	24	9	17	4	1.022	1.045	0.958	1.09	0.944	1.011	0.989	0.40614	1.067	0.77162	0.903	0.0099571	1.055	0.58224
Peaxi162Scf00078g01329.1	transportin 1	103.35	37.749	6.5	5	8	5	0.999	1.002	0.992	0.992	0.994	1.057	1.058	0.154702	0.993	0.5987	0.992	0.5162	1.066	0.067637
Peaxi162Scf00078g01330.1	V-type proton ATPase subunit B2	50.802	45.639	38.8	15	42	2	0.852	0.86	0.81	1.253	1.206	1.208	1.418	0.032264	1.471	0.0033406	1.402	0.0044787	1.491	0.046142
Peaxi162Scf00078g01331.1	---	14.532	27.16	21.4	2	3	2	0.726	0.767	0.838	1.324	1.325	1.276	1.758	0.00034086	1.824	7.6585e-05	1.728	3.1757e-06	1.523	0.0043241
Peaxi162Scf00078g01335.1	SKP1-like 4	17.57	97.304	35.5	7	11	5	1.154	1.127	1.027	0.868	0.868	0.895	0.776	0.0020368	0.752	0.0029807	0.77	0.0059567	0.871	0.0122447
Peaxi162Scf00078g01336.1	ARM repeat superfamily protein isoform 2	160.68	11.516	1.7	2	2	2
Peaxi162Scf00078g01414.1	Cysteine-rich receptor-like protein kinase 3	70.684	14.412	3.1	2	3	2	1.153	1.155	1.037	0.795	0.847	0.912	0.791	0.178303	0.69	0.107002	0.733	0.04578	0.879	0.49318
Peaxi162Scf00078g01420.1	Nucleotide-diphospho-sugar transferases superfamily protein	43.55	8.9913	2.6	1	1	1
Peaxi162Scf00078g01422.1	Oxidoreductase family protein	39.365	6.4879	2.3	1	1	1
Peaxi162Scf00079g00073.1	Oligosaccharyltransferase complex/magnesium transporter family protein	45.555	36.989	5.9	2	5	2	0.849	0.865	0.68	1.321	1.139	1.361	1.603	4.2917e-06	1.556	2.0987e-05	1.317	0.00137698	2.001	2.0255e-05
Peaxi162Scf00079g00194.1	Protein kinase superfamily protein	32.789	7.7116	3.1	1	2	1
Peaxi162Scf00079g00614.1	xyloglucan endotransglucosylase/hydrolase 8	34.861	11.73	6.4	2	5	2	0.961	1	1.268	0.964	0.97	0.855	0.89		1.003		0.97		0.674
Peaxi162Scf00079g01415.1	RNA-binding (RRM/RBD/RNP motifs) family protein	48.022	32.358	8.5	4	6	4	1.061	1.082	0.985	0.912	0.991	0.95	0.895	0.6778	0.86	0.60918	0.916	0.63258	0.964	0.8674
Peaxi162Scf00079g01510.1	FeS cluster assembly protein SufB	60.3	13.227	3.7	2	2	2
Peaxi162Scf00079g01814.1	ATP-dependent Clp protease proteolytic subunit	27.186	17.624	10.2	2	3	2	0.963	1.072	1.084	0.908	1.014	0.965	1.002		0.943		0.946		0.89
Peaxi162Scf00079g01916.1	K(+)-insensitive pyrophosphate-energized proton pump	86.905	40.29	4.3	3	8	2	1.036	1.136	0.885	0.993	0.942	0.992	0.958		0.958		0.829		1.121
Peaxi162Scf00079g02016.1	DHHC-type zinc finger family protein	53.7	30.77	8.7	3	4	3	0.828	0.785	0.866	1.221	1.246	1.249	1.508	0.0036245	1.475	0.0067821	1.587	0.004859	1.442	0.00160068
Peaxi162Scf00079g02332.1	Methenyltetrahydrofolate synthase domain-containing protein	37.881	10.207	3.6	1	1	1	0.938	0.973	0.93	1.081	1.069	1.093	1.165		1.152		1.099		1.175
Peaxi162Scf00080g00064.1	myb domain protein 21	19.99	12.009	9.7	1	1	1
Peaxi162Scf00080g00117.1	GPI transamidase component family protein / Gaa1-like family protein	78.889	11.636	1.8	1	1	1
Peaxi162Scf00080g00211.1	Rubisco methyltransferase family protein	57.049	29.981	5.7	2	3	2	1.042	1.121	1.092	0.916	0.936	0.855	0.821	0.56114	0.879	0.67962	0.835	0.44366	0.783	0.38492
Peaxi162Scf00080g01212.1	Sucrase/ferredoxin-like family protein	39.047	153.37	38.8	12	23	12	0.953	0.993	0.992	1.001	1.085	1.037	1.088	0.164876	1.05	0.49226	1.093	0.187138	1.045	0.106977
Peaxi162Scf00080g01315.1	Galactose mutarotase-like superfamily protein	34.932	43.379	11.4	3	3	3	0.965	0.992	0.963	1.148	0.987	1.013	1.05		1.19		0.995		1.052
Peaxi162Scf00080g01316.1	Prolyl endopeptidase	105.87	6.93	4	4	4	0
Peaxi162Scf00081g00024.1	Protein kinase superfamily protein	74.711	6.1673	1.3	1	1	1
Peaxi162Scf00081g00127.1	Subtilase family protein	81.19	44.112	9.1	5	5	5	1.128	1.141	1.242	0.759	0.791	0.82	0.727	0.066198	0.673	0.147504	0.693	0.146382	0.66	0.15046
Peaxi162Scf00081g00176.1	Ubiquitin system component Cue protein	73.191	55.533	8.5	4	5	4	0.845	0.935	0.945	1.22	1.159	1.074	1.271	0.0092164	1.444	0.0031043	1.24	0.00154453	1.137	0.082962
Peaxi162Scf00081g00218.1	Emsy N Terminus (ENT)/ plant Tudor-like domains-containing protein	50.106	7.298	3.3	1	1	1
Peaxi162Scf00081g01011.1	conserved hypothetical protein	44.845	6.12	2	1	1	1
Peaxi162Scf00081g01230.1	acyl-CoA-binding domain 3	40.598	6.7165	2.5	1	2	1	0.735	0.722	0.789	1.286	1.401	1.357	1.846	0.00082131	1.75	0.0097178	1.94	0.0142355	1.72	0.00178439
Peaxi162Scf00081g01329.1	Transcription initiation factor TFIID subunit 4b	97.415	6.0129	1	1	1	1
Peaxi162Scf00081g01515.1	adenine phosphoribosyltransferase 5	25.69	67.103	13.7	2	4	2	0.97	1.065	1.172	0.928	0.913	0.943	0.972	0.89406	0.957	0.44554	0.857	0.50432	0.805	0.35966
Peaxi162Scf00081g01710.1	interferon-related developmental regulator family protein / IFRD protein family	48.004	49.387	6.6	2	3	2	0.285	0.262	0.325	1.907	2.136	1.837	6.446	1.67785e-05	6.691	0.000198868	8.153	7.7134e-08	5.652	0.00025536
Peaxi162Scf00081g02114.1	ZCW7 isoform 1	36.036	19.645	10	3	3	3	1.12	0.968	1.359	0.771	0.923	0.804	0.718	0.39452	0.688	0.34214	0.954	0.84438	0.592	0.40498
Peaxi162Scf00082g00016.1	Trafficking protein particle complex subunit 3	20.881	74.069	36	6	8	6	1.076	1.083	0.968	0.989	0.954	0.909	0.845	0.28686	0.919	0.67942	0.881	0.75854	0.939	0.127357
Peaxi162Scf00082g00018.1	Protein of unknown function (DUF810)	124.92	35.131	4.3	5	5	5	0.859	0.881	0.953	1.151	1.167	1.081	1.258	0.054498	1.34	0.049819	1.325	0.024035	1.134	0.32516
Peaxi162Scf00082g00019.1	protein arginine methyltransferase 3	69.173	12.955	2.9	2	3	2	0.959	0.986	1.008	1.072	0.966	1.065	1.111		1.118		0.98		1.057
Peaxi162Scf00082g00021.1	Peptidyl-prolyl cis-trans isomerase H	17.917	15.81	11.9	2	3	2	0.987	1.026	0.952	0.975	1.055	1.041	1.055	0.0029568	0.988	0.70638	1.028	0.46472	1.093	0.011285
Peaxi162Scf00082g00116.1	long-chain base (LCB) kinase 1	82.519	8.8793	1.5	1	1	1	1.034	1.093	0.909	0.925	1.025	1.012	0.979		0.895		0.938		1.113
Peaxi162Scf00082g00118.1	Eukaryotic aspartyl protease family protein	46.638	12.366	4.1	2	2	2	1.2	1.171	1.153	0.774	0.783	0.781	0.651	0.058502	0.645	0.091804	0.669	0.030839	0.677	0.104676
Peaxi162Scf00082g00120.1	Thioredoxin z	19.998	5.9187	4	1	1	1
Peaxi162Scf00082g00122.1	E3 ubiquitin-protein ligase KEG	178.02	58.472	5	6	7	6	0.891	0.929	0.969	1.139	1.167	1.074	1.205	0.0071431	1.278	0.00180271	1.256	0.0174999	1.108	0.094438
Peaxi162Scf00082g00217.1	Cysteine-rich PDZ-binding protein	21.749	34.414	7.5	2	5	2	1.005	1.089	0.845	1.176	0.874	1.008	1.003	0.4498	1.17	0.175979	0.803	0.7013	1.193	0.109197
Peaxi162Scf00082g01211.1	Thioredoxin-like protein CXXS1	14.002	11.69	17.6	2	2	2
Peaxi162Scf00082g01216.1	Oxygen-evolving enhancer protein 3, chloroplastic	20.459	6.9417	5.3	1	1	1	1.114	1.084	1.137	0.835	0.818	0.937	0.841		0.75		0.755		0.824
Peaxi162Scf00082g01316.1	Sulfite exporter TauE/SafE family protein	38.321	5.6849	2.2	1	1	1
Peaxi162Scf00083g00086.1	Unknown protein	22.211	7.0345	6.9	1	2	1	0.936	0.924	1.131	1.015	1.058	1.009	1.078		1.084		1.145		0.892
Peaxi162Scf00083g00425.1	phosphotransferases, alcohol group as acceptor	443.92	60.453	1.4	6	6	6	1.053	1.052	1.112	0.893	0.988	0.883	0.839	0.48732	0.848	0.4882	0.939	0.165619	0.794	0.6694
Peaxi162Scf00083g00623.1	2-oxoglutarate (2OG) and Fe(II)-dependent oxygenase superfamily protein	59.253	11.846	1.9	1	1	1	0.813	0.843	0.883	1.218	1.241	1.199	1.475		1.498		1.472		1.358
Peaxi162Scf00083g00715.1	kinectin-related	27.137	12.806	5	1	1	1	0.95	0.953	0.984	1.029	1.037	1.117	1.176		1.083		1.088		1.135
Peaxi162Scf00083g00821.1	Peptide methionine sulfoxide reductase MsrA	27.375	8.386	4.9	1	1	1	1.095	1.086	0.992	1.053	0.809	0.934	0.853		0.962		0.745		0.942
Peaxi162Scf00083g00822.1	histone H1-3	21.626	17.1	9.6	2	6	2	1.102	1.087	1.101	0.924	0.872	0.897	0.814	0.008162	0.838	0.083343	0.802	0.035762	0.815	0.00054249
Peaxi162Scf00083g01223.1	fructose-bisphosphate aldolase 2	42.223	12.279	29.1	9	25	1	0.97	0.999	1.214	0.948	0.901	0.976	1.006		0.977		0.902		0.804
Peaxi162Scf00083g01233.1	UPF0183 protein	48.138	19.642	7	3	3	3
Peaxi162Scf00083g01919.1	Aldehyde dehydrogenase family 3 member F1	54.754	6.5643	6.3	3	5	1	0.889	0.782	1.14	1.071	1.25	1.026	1.154		1.205		1.598		0.9
Peaxi162Scf00083g02016.1	MD-2-related lipid recognition domain-containing protein / ML domain-containing protein	17.783	6.381	10.4	1	1	1
Peaxi162Scf00084g00117.1	Poly(U)-specific endoribonuclease-B	48.308	167.71	29.2	10	26	10	1.201	1.116	1.273	0.804	0.794	0.848	0.706	3.4379e-06	0.669	5.6811e-05	0.711	1.78498e-05	0.666	0.000119458
Peaxi162Scf00084g00118.1	Pleckstrin (PH) domain-containing protein isoform 1	411.95	255.56	7.8	22	25	22	0.798	0.803	0.872	1.252	1.241	1.182	1.481	1.53992e-05	1.569	9.5538e-08	1.545	3.5411e-06	1.356	8.1657e-05
Peaxi162Scf00084g00119.1	pleckstrin homology (PH) domain-containing protein	65.631	9.6586	2.1	1	1	1	0.867	0.867	0.789	1.107	1.323	1.223	1.411		1.277		1.526		1.55
Peaxi162Scf00084g00314.1	conserved hypothetical protein	38.344	15.408	5.5	1	1	1	0.888	0.91	0.942	1.116	1.145	1.126	1.268		1.257		1.258		1.195
Peaxi162Scf00084g00410.1	lon protease 2	105.18	58.757	10.8	8	10	8	1.147	1.194	1.038	0.834	0.806	0.871	0.759	0.037044	0.727	0.052604	0.675	0.128778	0.839	0.131663
Peaxi162Scf00084g00519.1	glycine-rich protein	154.02	6.1795	0.6	1	1	1
Peaxi162Scf00084g00717.1	Haloacid dehalogenase-like hydrolase (HAD) superfamily protein	27.586	25.368	5.6	1	3	1	0.946	0.914	1.028	1.034	1.108	1.022	1.08	0.026916	1.093	0.026757	1.212	0.085642	0.994	0.722
Peaxi162Scf00084g00917.1	UMP-CMP kinase	26.564	7.1627	4.3	1	1	1	0.743	0.783	0.955	1.246	1.398	1.127	1.517		1.677		1.785		1.18
Peaxi162Scf00084g00920.1	S-adenosyl-L-methionine-dependent methyltransferases superfamily protein	44.685	20.56	8.2	3	3	2	0.826	0.885	0.969	1.222	1.136	1.125	1.362	0.036322	1.479	0.022075	1.284	0.02312	1.161	0.046501
Peaxi162Scf00084g00921.1	S-adenosyl-L-methionine-dependent methyltransferases superfamily protein	26.043	25.995	15.7	3	5	3	0.851	0.876	0.885	1.096	1.225	1.212	1.424	0.0106447	1.288	0.0167776	1.398	0.0037439	1.369	0.0064754
Peaxi162Scf00084g00922.1	Phosphoacetylglucosamine mutase	63.248	101.87	15.2	8	10	8	1.003	0.979	1.089	1.043	1.022	0.974	0.971	0.78364	1.04	0.915	1.044	0.8574	0.894	0.60104
Peaxi162Scf00084g01017.1	ubiquitin-conjugating enzyme 18	18.388	7.7437	8.7	1	2	1	0.877	0.982	1	1.124	1.02	1.088	1.241		1.282		1.039		1.088
Peaxi162Scf00084g01113.1	Cytochrome P450 superfamily protein	56.543	13.626	3.6	2	2	2	0.984	0.974	1.001	0.979	0.949	1.149	1.168		0.995		0.974		1.148
Peaxi162Scf00084g01116.1	thioredoxin H-type 1	13.112	38.674	24.2	2	4	2	0.854	0.886	1.009	1.118	1.076	1.149	1.345	0.006541	1.309	0.0149446	1.214	0.052759	1.139	0.077922
Peaxi162Scf00084g01221.1	FG-GAP repeat-containing protein	78.718	52.91	5.5	4	6	4	1.041	1.07	1.08	0.889	0.996	0.905	0.869	0.24096	0.854	0.117003	0.931	0.142242	0.838	0.22316
Peaxi162Scf00085g00115.1	Elongator complex protein 4	39.548	5.8033	3	1	1	1
Peaxi162Scf00085g01215.1	1-deoxy-D-xylulose 5-phosphate synthase 1	74.076	15.507	3.5	2	2	2
Peaxi162Scf00086g00133.1	Signal recognition particle receptor subunit beta	29.38	41.3	6.9	1	2	1	0.84	0.881	0.886	1.165	1.226	1.172	1.395		1.387		1.392		1.323
Peaxi162Scf00086g00328.1	Calmodulin-binding protein isoform 2	63.35	6.401	10.8	5	7	1
Peaxi162Scf00086g00916.1	Rad23 UV excision repair protein family	42.121	169.96	25.6	7	17	5	1.098	1.161	1.069	0.822	0.829	0.81	0.738	0.00011789	0.749	0.00031744	0.714	0.00060198	0.758	0.00189861
Peaxi162Scf00086g01413.1	purple acid phosphatase 29	40.006	13.578	6.9	2	2	2
Peaxi162Scf00086g02522.1	P-loop containing nucleoside triphosphate hydrolases superfamily protein	48.572	27.687	8.9	4	5	2
Peaxi162Scf00086g02615.1	Protein HIRA	118.5	30.239	4.6	3	3	3	0.924	0.887	0.873	1.139	1.118	1.189	1.287		1.233		1.26		1.362
Peaxi162Scf00087g00043.1	RNA-binding (RRM/RBD/RNP motifs) family protein	45.865	34.997	10.8	4	6	4	1.1	1.133	0.952	0.904	0.94	0.921	0.837		0.822		0.83		0.967
Peaxi162Scf00087g00128.1	Ubiquitin carboxyl-terminal hydrolase 24	60.774	41.562	9	4	4	4	1.135	1.108	1.01	0.905	0.829	0.822	0.724	0.40236	0.797	0.38112	0.748	0.26266	0.814	0.42854
Peaxi162Scf00088g00077.1	adenylate cyclases	23.132	38.27	30.7	5	5	5	0.924	0.936	0.965	1.113	1.077	1.085	1.174	0.134442	1.205	0.141017	1.151	0.21692	1.124	0.37874
Peaxi162Scf00088g00106.1	conserved hypothetical protein	48.191	130.63	22.3	7	13	7	0.675	0.665	0.697	1.399	1.384	1.546	2.29	0.000160162	2.073	0.000175046	2.081	0.00136358	2.218	0.00134033
Peaxi162Scf00088g00156.1	Calcium-binding EF-hand family protein	24.204	41.335	9.9	1	1	1	0.82	0.781	0.901	1.179	1.345	1.194	1.456		1.438		1.722		1.325
Peaxi162Scf00088g00520.1	conserved hypothetical protein	38.941	26.993	8.4	4	4	4	1.148	1.087	1.07	0.87	0.931	0.943	0.821	0.066343	0.758	0.030698	0.856	0.0181806	0.881	0.20284
Peaxi162Scf00088g00521.1	NEDD8 ultimate buster 1	61.904	56.527	5.9	4	5	4	1.089	1.142	0.939	0.957	0.904	0.925	0.849	0.136484	0.879	0.2523	0.792	0.065045	0.985	0.88234
Peaxi162Scf00088g00614.1	Octicosapeptide/Phox/Bem1p (PB1) domain-containing protein / tetratricopeptide repeat (TPR)-containing protein	91.266	84.747	7.2	5	6	5	0.869	0.815	0.86	1.193	1.242	1.298	1.494	0.0115752	1.373	0.035162	1.524	0.0043047	1.509	0.0063353
Peaxi162Scf00088g00616.1	Palmitoyltransferase AKR1	68.559	46.573	5.6	3	3	3	0.94	0.878	1.024	1.086	1.13	1.054	1.121	0.140005	1.155	0.032945	1.287	0.00043847	1.029	0.61792
Peaxi162Scf00088g00817.1	Heparanase-like protein 3	60.743	87.739	8.4	3	7	2	0.917	0.882	0.808	1.194	1.203	1.107	1.207	0.108099	1.302	0.0109032	1.364	1.55181e-05	1.37	0.157197
Peaxi162Scf00088g00820.1	K(+)-insensitive pyrophosphate-energized proton pump	80.199	142.09	13.5	13	31	4	0.736	0.719	0.609	1.54	1.201	1.435	1.95	4.1469e-07	2.092	0.00024347	1.67	0.00110378	2.356	1.9953e-08
Peaxi162Scf00088g01026.1	purple acid phosphatase 26	51.971	156.61	23.5	9	18	5	0.913	0.934	0.921	1.154	1.102	1.151	1.261	0.00079812	1.264	4.687e-07	1.18	0.0001571	1.25	0.00042296
Peaxi162Scf00088g01029.1	Calcium-dependent lipid-binding (CaLB domain) family protein	63.713	61.192	13.8	7	9	5	0.681	0.709	0.856	1.366	1.346	1.349	1.981		2.006		1.898		1.576
Peaxi162Scf00088g01111.1	Defensin-like protein	8.8114	50.055	34.6	3	6	3	0.62	0.625	0.53	1.592	1.424	1.619	2.611	0.00021939	2.568	0.00120182	2.278	0.0008956	3.055	2.294e-05
Peaxi162Scf00088g01117.1	protein kinase family protein	58.651	6.6104	2.3	1	2	1	0.907	0.894	1.104	1.06	1.152	0.992	1.094		1.169		1.289		0.899
Peaxi162Scf00088g01217.1	sucrose phosphate synthase 1F	118.33	130.99	15.4	13	19	13	0.857	0.886	0.961	1.152	1.155	1.1	1.284	0.0028982	1.344	0.0020361	1.304	0.00153904	1.145	0.025657
Peaxi162Scf00088g01226.1	ENTH/ANTH/VHS superfamily protein	64.118	89.786	14.9	7	9	7	0.875	0.919	0.92	1.148	1.121	1.169	1.336	0.0186836	1.312	0.0037802	1.22	0.033422	1.271	0.018702
Peaxi162Scf00088g01322.1	oxophytodienoate-reductase 3	43.333	64.685	8.4	3	4	3	1.023	0.964	1.172	0.929	1.014	0.915	0.894	0.0198176	0.908	0.038103	1.052	0.83118	0.781	0.0093438
Peaxi162Scf00088g01327.1	CCR4-NOT transcription complex subunit 10	93.337	29.812	1.5	1	1	1	1.037	1.055	0.88	1.09	0.983	0.982	0.947		1.051		0.932		1.116
Peaxi162Scf00088g01328.1	Raffinose synthase family protein	81.142	45.434	6.4	5	5	5	0.899	0.985	0.931	1.142	1.155	1.075	1.196	0.039423	1.27	0.020103	1.173	0.138697	1.155	0.193776
Peaxi162Scf00088g01510.1	Ubiquitin system component Cue protein	31.806	15.453	9.1	2	2	2
Peaxi162Scf00088g01619.1	TBC1 domain family member 15	74.305	6.0961	1.7	1	1	1
Peaxi162Scf00089g00063.1	exocyst subunit exo70 family protein F1	74.952	49.499	9.1	5	6	5	0.837	0.808	0.866	1.277	1.078	1.329	1.588	0.030763	1.526	0.0042628	1.334	0.020205	1.535	0.065077
Peaxi162Scf00089g00119.1	Copine family protein 2	104.82	20.43	3.5	3	3	2
Peaxi162Scf00089g00122.1	gamma carbonic anhydrase-like 2	27.672	47.933	8.7	2	5	2	1.058	1.058	0.979	0.979	0.885	1.026	0.97	0.8935	0.925	0.78006	0.836	0.27884	1.048	0.5305
Peaxi162Scf00089g00124.1	SUMO-activating enzyme subunit 1B-2	33.155	18.384	4.4	1	2	1	0.867	0.822	1.197	1.147	1.239	0.886	1.022	0.8319	1.323	0.00072391	1.507	0.0048757	0.74	0.072375
Peaxi162Scf00089g00125.1	CBS / octicosapeptide/Phox/Bemp1 (PB1) domains-containing protein	61.239	31.146	7.2	3	4	3	0.809	0.814	0.855	1.217	1.239	1.275	1.576	0.155242	1.504	0.0033603	1.522	0.0049214	1.491	0.145602
Peaxi162Scf00089g00145.1	60S ribosomal protein L27a-3	16.57	24.176	19.3	3	6	3	0.998	0.95	1.095	0.95	0.989	1.05	1.052	0.5867	0.952	0.24594	1.041	0.30008	0.959	0.6707
Peaxi162Scf00089g00146.1	armadillo repeat only 4	66.192	15.361	2.5	1	1	1
Peaxi162Scf00089g00174.1	Modifier of snc1, putative isoform 1	169.12	23.112	2.3	3	4	3	1.256	1.136	1.763	0.612	0.521	0.512	0.408	0.0173175	0.487	0.00104403	0.459	0.0045197	0.29	0.031557
Peaxi162Scf00089g00241.1	P-loop containing nucleoside triphosphate hydrolases superfamily protein	126	127.25	7.1	8	13	6	1.102	1.111	1.288	0.733	0.825	0.836	0.759	0.29466	0.665	0.21808	0.743	0.29722	0.649	0.17492
Peaxi162Scf00089g00242.1	Elongator complex protein 3	33.908	21.779	14.1	3	3	3
Peaxi162Scf00089g00323.1	Glyceraldehyde-3-phosphate dehydrogenase, cytosolic	31.451	319.49	37.4	8	65	3	0.877	0.847	1.117	1.114	1.224	1.002	1.143	0.088921	1.27	0.00029505	1.445	3.6931e-05	0.897	0.35174
Peaxi162Scf00089g00326.1	Nucleic acid-binding, OB-fold-like protein	80.029	6.8262	1.9	1	1	1
Peaxi162Scf00089g00334.1	3-oxoacyl-[acyl-carrier-protein] reductase 4	33.247	34.397	7.5	2	4	2	1.128	1.108	1.029	0.831	0.908	0.928	0.823	0.080076	0.737	0.152675	0.819	0.26638	0.902	0.29912
Peaxi162Scf00089g00422.1	Aspartyl aminopeptidase	52.905	120.51	15.3	6	8	6	0.85	0.981	0.795	1.256	1.036	1.217	1.432	0.024083	1.478	0.0145013	1.056	0.32504	1.531	0.0137158
Peaxi162Scf00089g00431.1	adenylate kinase 1	26.5	84.179	40.5	8	16	3	1.086	1.061	1.151	0.919	0.922	0.914	0.842	0.0155589	0.846	0.0083817	0.869	0.06868	0.794	0.04066
Peaxi162Scf00089g00624.1	Ubiquitin-like modifier-activating enzyme 5	46.712	114.39	15	4	5	4	1.037	1.03	1.049	0.944	0.904	0.969	0.934	0.088485	0.91	0.099401	0.878	0.100421	0.924	0.092899
Peaxi162Scf00089g00632.1	Protein of unknown function (DUF167)	25.71	6.7534	4.3	1	1	1
Peaxi162Scf00089g00635.1	Pre-mRNA-processing-splicing factor	269.59	193.06	7.3	13	20	13	0.854	0.874	0.823	1.192	1.173	1.192	1.396	1.1177e-06	1.396	2.3433e-07	1.342	0.000155465	1.448	2.4985e-08
Peaxi162Scf00089g00637.1	C2H2-like zinc finger protein	27.478	32.01	11.9	3	3	3	0.914	0.981	0.952	1.086	1.091	1.066	1.166		1.188		1.112		1.12
Peaxi162Scf00089g00838.1	Haloacid dehalogenase-like hydrolase (HAD) superfamily protein	33.891	10.98	7.9	2	2	2
Peaxi162Scf00089g00839.1	glucan synthase-like 8	87.703	114.37	8.4	5	7	5	0.842	0.881	0.916	1.231	1.15	1.125	1.336	0.0043044	1.462	0.0072595	1.305	0.0147225	1.228	0.0133614
Peaxi162Scf00089g00840.1	glucan synthase-like 8	125.75	170.56	14.4	15	20	13	0.897	0.857	0.793	1.179	1.157	1.255	1.399	1.55741e-05	1.314	0.00034491	1.35	3.2591e-06	1.583	4.3429e-05
Peaxi162Scf00089g00930.1	Adenosylhomocysteinase 1	52.927	85.848	19.8	10	48	4	1.048	1.036	1.162	0.896	0.883	0.879	0.839	0.23862	0.855	0.93268	0.852	0.0170964	0.756	0.0007769
Peaxi162Scf00089g00933.1	alpha/beta-Hydrolases superfamily protein	78.774	65.889	10	5	8	5	0.896	0.967	0.936	1.151	1.065	1.09	1.217	0.147796	1.285	0.24848	1.101	0.044239	1.165	0.180304
Peaxi162Scf00089g00935.1	Ufm1-specific protease 2	74.121	14.711	3	1	1	1	0.861	0.867	0.805	1.199	1.219	1.226	1.424		1.393		1.406		1.523
Peaxi162Scf00089g00936.1	MA3 domain-containing protein	160.61	323.31	13.6	12	24	11	0.921	0.921	1.038	1.128	1.081	1.067	1.159	0.00127718	1.225	1.1137e-06	1.174	1.693e-05	1.028	0.035123
Peaxi162Scf00089g01022.1	Cysteine proteinases superfamily protein	40.465	6.8109	2.8	1	2	1	0.941	0.931	0.964	1.14	1.011	1.105	1.174		1.211		1.086		1.146
Peaxi162Scf00089g01023.1	WD repeat-containing protein 5 homolog	52.066	5.787	2.8	1	1	1
Peaxi162Scf00089g01126.1	conserved hypothetical protein	82.151	49.898	7.8	5	6	5	0.677	0.697	0.718	1.385	1.369	1.444	2.133	2.6181e-06	2.046	7.3864e-07	1.964	5.5213e-05	2.011	2.4103e-05
Peaxi162Scf00089g01127.1	31-kDa RNA binding protein	33.17	74.461	15.1	4	9	3	1.23	1.206	1.197	0.727	0.748	0.706	0.574	0.0007227	0.591	0.00138287	0.62	0.0103617	0.59	0.00028483
Peaxi162Scf00089g01132.1	Indole-3-glycerol phosphate synthase	24.119	18.006	10.6	2	2	2	1.404	1.497	1.093	0.599	0.489	0.576	0.41	0.066437	0.427	0.059301	0.327	0.053639	0.527	0.14116
Peaxi162Scf00089g01220.1	Manganese-dependent ADP-ribose/CDP-alcohol diphosphatase	36.39	12.543	5.6	2	2	2	0.882	0.959	1.069	1.065	0.983	1.121	1.271		1.207		1.025		1.049
Peaxi162Scf00089g01235.1	Quinolinate synthase, chloroplastic	76.546	5.8958	1.3	1	1	1	1.065	1.068	1.473	0.811	0.862	0.641	0.602		0.762		0.807		0.435
Peaxi162Scf00089g01316.1	DEHYDRATION-INDUCED 19, putative isoform 8	49.283	40.586	14.3	5	14	2	1.185	1.197	1.009	0.817	0.799	0.813	0.686	0.00106036	0.689	0.0053236	0.668	0.004681	0.806	0.03164
Peaxi162Scf00089g01330.1	with no lysine (K) kinase 3	95.962	110.3	6.5	5	6	4	0.539	0.508	0.642	1.635	1.616	1.549	2.874	0.103778	3.033	0.05908	3.181	0.05088	2.413	0.133016
Peaxi162Scf00089g01334.1	JOKA2 [Nicotiana tabacum]	86.415	31.164	4.1	3	4	3	1.048	1.168	1.022	0.943	0.895	0.874	0.834		0.9		0.766		0.855
Peaxi162Scf00089g01345.1	plant intracellular ras group-related LRR 9	56.673	40.595	11.5	4	4	4	1.054	0.945	1.038	0.981	1.093	0.932	0.884		0.931		1.157		0.898
Peaxi162Scf00089g01433.1	ferric reduction oxidase 8	75.396	7.2749	1.7	1	2	1
Peaxi162Scf00089g01436.1	ATP-dependent RNA helicase DBP2	71.165	41.76	11.1	6	7	4	0.884	0.979	0.935	1.081	1.099	1.121	1.268	0.65304	1.223	0.70094	1.123	0.81746	1.199	0.73144
Peaxi162Scf00089g01529.1	Pre-mRNA-splicing regulator WTAP	38.164	33.726	15.9	5	6	5	1.218	1.177	1.153	0.763	0.759	0.781	0.641	0.0093825	0.626	0.05304	0.645	0.0149962	0.677	0.0040574
Peaxi162Scf00089g01628.1	Transitional endoplasmic reticulum ATPase	90.01	59.72	17.9	18	47	1	0.785	0.884	0.669	1.401	1.141	1.3	1.656	1.5055e-08	1.785	2.8305e-06	1.291	0.000197519	1.943	1.0103e-06
Peaxi162Scf00089g01729.1	SOUL heme-binding family protein	24.735	10.972	7.2	1	1	1	0.772	0.775	0.838	1.213	1.351	1.294	1.676		1.571		1.743		1.544
Peaxi162Scf00089g01842.1	Triose phosphate/phosphate translocator, chloroplastic	44.614	24.528	3.2	1	3	1	1.011	1.103	0.83	0.922	1.031	1.109	1.097		0.912		0.935		1.336
Peaxi162Scf00090g00073.1	VHS domain-containing protein	75.953	39.479	4.4	2	2	2
Peaxi162Scf00090g00126.1	Transcription factor jumonji (jmjC) domain-containing protein	135.84	8.1088	1.4	1	1	1
Peaxi162Scf00090g00194.1	alpha/beta-Hydrolases superfamily protein	44.625	139.35	12.7	3	8	3	1.169	1.267	1.19	0.724	0.739	0.875	0.749	0.0021447	0.619	0.00034225	0.583	0.0024813	0.735	0.0095843
Peaxi162Scf00091g00064.1	Lycopene beta cyclase, chloroplastic	55.988	9.8217	2.2	1	2	1	1.033	1.07	1.462	0.742	0.889	0.726	0.703		0.718		0.831		0.497
Peaxi162Scf00091g00114.1	alpha/beta-Hydrolases superfamily protein	39.305	6.4031	4.1	1	1	1
Peaxi162Scf00091g00515.1	Transmembrane 9 superfamily member 1	65.974	12.514	3.3	2	2	2
Peaxi162Scf00091g00615.1	60S ribosomal protein L10a-1	26.815	73.816	18.7	4	9	2	1.228	1.334	1.136	0.708	0.686	0.69	0.562	0.0046768	0.577	0.0076017	0.514	0.0049176	0.607	0.0060955
Peaxi162Scf00091g00616.1	vesicle-associated membrane protein 714	19.055	105.54	26	3	4	3	0.907	0.884	1.028	1.137	1.1	1.067	1.176	0.038765	1.254	0.0050626	1.244	0.187639	1.038	0.62592
Peaxi162Scf00091g00617.1	vesicle-associated membrane protein 714	10.154	6.0387	10.2	1	2	1
Peaxi162Scf00091g01310.1	serine carboxypeptidase-like 9	49.2	19.215	3.9	2	7	2	0.987	0.995	0.896	0.997	1.077	1.078	1.092	0.037059	1.01	0.66502	1.082	0.029922	1.203	0.0024394
Peaxi162Scf00091g01816.1	60S acidic rib P2-4 [Theobroma cacao]	15.787	34.466	37.9	4	27	1	1.268	1.351	0.998	0.72	0.646	0.796	0.628	0.062057	0.568	0.03602	0.478	0.037158	0.798	0.152095
Peaxi162Scf00092g00020.1	Protein kinase superfamily protein	44.536	92.172	24.1	12	16	5	0.702	0.643	0.639	1.395	1.451	1.568	2.234	9.2073e-07	1.987	2.4381e-05	2.257	3.7976e-05	2.454	7.5899e-07
Peaxi162Scf00092g00099.1	cysteine synthase D1	34.312	147.1	27.4	8	24	6	0.992	0.926	0.993	1.015	1.101	1.036	1.044	0.4414	1.023	0.5306	1.189	0.4935	1.043	0.52228
Peaxi162Scf00092g00123.1	Heat shock 70 kDa protein 8	62.265	10.69	1.6	2	2	2
Peaxi162Scf00092g00145.1	Photosystem I reaction center subunit II	23.335	45.257	29.7	3	4	3	0.906	0.876	1.091	1.097	0.985	1.112	1.227	0.114084	1.211	0.056942	1.124	0.069999	1.019	0.88016
Peaxi162Scf00092g00321.1	Proteasome subunit beta type-2-A	22.593	54.535	22.5	5	8	4	1.236	1.192	1.285	0.679	0.813	0.651	0.527	0.000156798	0.549	7.9932e-05	0.682	0.00090346	0.507	0.000199789
Peaxi162Scf00092g00615.1	Unknown protein	31.744	7.4841	3.3	1	1	1	1.014	1.108	0.874	0.97	0.958	1.076	1.061		0.957		0.865		1.231
Peaxi162Scf00092g00717.1	Lactoylglutathione lyase / glyoxalase I family protein	15.976	13.691	17.6	2	2	2	0.931	0.864	1.352	0.963	1.105	0.86	0.924	0.59262	1.034	0.86622	1.279	0.147359	0.636	0.2719
Peaxi162Scf00092g01019.1	conserved hypothetical protein	56.311	6.8252	2	1	1	1	0.965	0.889	1.033	0.975	1.105	1.115	1.155		1.01		1.243		1.079
Peaxi162Scf00092g01022.1	Acyl-CoA N-acyltransferase with RING/FYVE/PHD-type zinc finger protein	182.57	50.211	4.2	6	7	6	1.032	0.988	1.074	0.999	0.958	0.938	0.909	0.20642	0.968	0.175704	0.97	0.111959	0.873	0.26402
Peaxi162Scf00092g01118.1	5'-nucleotidase SurE	33.139	14.945	5.6	1	1	1
Peaxi162Scf00092g01517.1	lipoxygenase 1	101.11	18.666	4.8	5	9	3	0.932	1.019	0.913	1.103	1.046	1.061	1.138	0.41776	1.183	0.48078	1.026	0.86108	1.162	0.179857
Peaxi162Scf00094g00116.1	Oxysterol-binding family protein	51.692	167.31	22.4	7	9	7	0.918	0.951	0.928	1.054	1.043	1.165	1.269	0.27064	1.148	0.83778	1.097	0.23738	1.255	0.3828
Peaxi162Scf00094g00912.1	UDP-Glycosyltransferase superfamily protein	108.98	9.3141	1.1	1	1	1	0.915	0.889	0.793	1.241	1.174	1.148	1.255		1.356		1.321		1.448
Peaxi162Scf00094g01313.1	E3 ubiquitin-protein ligase [Morus notabilis]	133.63	22.123	2.8	3	3	3	0.828	0.814	1.316	1.2	1.069	0.922	1.114		1.449		1.313		0.701
Peaxi162Scf00095g00072.1	BSD domain-containing protein	48.645	11.121	3	1	1	1	1.241	1.315	1.066	0.733	0.735	0.713	0.575		0.591		0.559		0.669
Peaxi162Scf00095g00117.1	CBS domain-containing protein with a domain of unknown function (DUF21)	53.507	7.5634	2	1	1	1
Peaxi162Scf00095g00120.1	Sugar transporter ERD6-like 16	51.945	8.8454	2.3	1	1	1	0.677	0.672	1.114	1.492	1.166	1.178	1.74		2.204		1.735		1.057
Peaxi162Scf00095g00168.1	translocon at the inner envelope membrane of chloroplasts 110	111.69	128.64	14.6	12	16	12	1.022	1.041	0.986	0.951	1.082	0.991	0.97	0.7463	0.931	0.94374	1.039	0.44834	1.005	0.70796
Peaxi162Scf00095g00213.1	histidine phosphotransfer protein 6	17.137	7.5223	6.6	1	2	1	1.202	1.105	1.404	0.72	0.772	0.651	0.542	0.097222	0.599	0.119475	0.699	0.075681	0.464	0.022037
Peaxi162Scf00095g00214.1	Prolyl 4-hydroxylase subunit alpha-1	32.716	148.64	17.3	4	6	4	0.979	0.953	1.026	1.091	1.055	1.044	1.066	0.58496	1.114	0.62242	1.107	0.73216	1.018	0.56956
Peaxi162Scf00095g00221.1	PH-response transcription factor pacC/RIM101 isoform 1	34.909	100.04	12.3	3	6	3	1.061	1.037	1.058	0.816	0.983	0.854	0.805	0.095115	0.769	0.0163623	0.948	0.93214	0.807	0.168604
Peaxi162Scf00095g00414.1	Pyruvate, phosphate dikinase 2	106.06	11.374	1	1	1	1
Peaxi162Scf00095g00415.1	RING/U-box superfamily protein	99.843	5.7294	1.2	1	1	1
Peaxi162Scf00095g00522.1	Peptide methionine sulfoxide reductase B5	16.26	12.538	10.8	2	3	2
Peaxi162Scf00095g00610.1	clathrin adaptor complexes medium subunit family protein	65.02	7.4844	1.9	1	1	1
Peaxi162Scf00095g00714.1	Mo25 family protein	39.356	52.377	11.1	3	5	3	0.809	0.799	0.747	1.208	1.322	1.331	1.645	0.0127356	1.493	0.000103891	1.655	0.00152381	1.782	0.0068398
Peaxi162Scf00095g00719.1	AWPM-19-like family protein	17.616	6.023	6.7	1	1	1
Peaxi162Scf00095g00720.1	glutamine synthetase 2	47.427	50.063	17.4	6	11	5	1.012	1.087	0.825	0.976	1.036	1.083	1.07	0.65356	0.964	0.87024	0.953	0.57896	1.313	0.29338
Peaxi162Scf00095g00913.1	mitogen-activated protein kinase 16	63.587	17.637	4.8	3	3	2	1.035	0.98	1.088	0.974	0.961	0.979	0.946		0.941		0.981		0.9
Peaxi162Scf00095g00921.1	alpha/beta-Hydrolases superfamily protein	28.237	57.557	21.2	5	12	5	1.056	0.997	0.985	1.004	0.987	0.991	0.938	0.87424	0.951	0.85314	0.99	0.42688	1.006	0.4916
Peaxi162Scf00096g00086.1	RNA-binding family protein	14.066	18.494	11.5	1	1	1
Peaxi162Scf00096g00157.1	Transcription factor-like protein	80.404	74.731	8.8	4	5	4	0.983	0.971	0.878	1.012	1.228	1.112	1.131	0.0152842	1.03	0.075262	1.265	0.020962	1.267	0.0032763
Peaxi162Scf00096g00313.1	SOUL heme-binding family protein	32.809	73.414	17.1	4	7	4	0.756	0.757	0.806	1.325	1.387	1.274	1.685	0.00017793	1.753	1.61602e-05	1.832	0.000104203	1.581	0.00090256
Peaxi162Scf00096g00714.1	40S ribosomal protein S14	13.391	61.339	48	5	8	5	1.149	1.154	0.986	0.862	0.877	0.905	0.788	0.000162683	0.75	8.3734e-05	0.76	0.0067831	0.918	0.024463
Peaxi162Scf00096g00715.1	Beta-fructofuranosidase, insoluble isoenzyme 1	66.427	46.628	9.4	4	5	4	0.91	0.945	1.042	1.104	1.118	1.017	1.118	0.0098003	1.213	0.00108287	1.183	0.027441	0.976	0.92666
Peaxi162Scf00096g00824.1	alpha/beta-Hydrolases superfamily protein	37.175	86.804	20.5	6	7	6	0.934	0.94	0.951	1.115	1.081	1.117	1.196	0.112625	1.194	0.33738	1.15	0.25964	1.175	0.0076964
Peaxi162Scf00096g01112.1	SWAP (Suppressor-of-White-APricot)/surp RNA-binding domain-containing protein	74.524	12.381	1.9	1	1	1	1.004	0.962	0.981	0.991	1.055	1.057	1.053		0.987		1.097		1.077
Peaxi162Scf00096g01525.1	cytochrome c oxidase-related	11.061	20.377	17	2	4	2	1.015	0.911	0.859	1.082	1.122	1.104	1.088		1.066		1.232		1.285
Peaxi162Scf00096g01526.1	Cysteine desulfurase	30.682	47.139	17.3	6	9	4	1.002	1.198	0.639	1.212	0.79	1.165	1.163		1.21		0.659		1.823
Peaxi162Scf00096g01615.1	xyloglucan endotransglucosylase/hydrolase 7	29.373	32.971	27.7	4	7	2	0.937	1.002	1.081	0.907	1.069	1.044	1.114		0.968		1.067		0.966
Peaxi162Scf00096g01616.1	xyloglucan endotransglucosylase/hydrolase 6	34.714	252.34	30.4	6	14	4	1.186	1.116	1.51	0.737	0.619	0.551	0.465	0.00127746	0.621	0.0050779	0.555	0.013257	0.365	0.0011563
Peaxi162Scf00096g01717.1	little nuclei4	106.42	158.89	19.1	16	19	16	0.742	0.722	0.813	1.277	1.357	1.361	1.834	2.3663e-06	1.721	3.9206e-06	1.88	1.5886e-07	1.674	1.3983e-06
Peaxi162Scf00096g01719.1	Branched-chain-amino-acid aminotransferase 6	34.087	6.1663	3.2	1	1	1	1.325	1.18	1.418	0.582	0.672	0.591	0.446		0.439		0.569		0.417
Peaxi162Scf00096g01721.1	Lysosomal Pro-X carboxypeptidase	57.181	80.952	13.9	6	12	6	0.928	0.927	0.873	1.093	1.081	1.125	1.212	0.095777	1.178	0.170743	1.166	0.035716	1.289	0.064455
Peaxi162Scf00096g01837.1	conserved hypothetical protein	28.433	38.278	9.7	1	3	1	0.869	0.842	0.959	1.15	1.219	1.072	1.234	0.111879	1.323	0.0094762	1.448	0.00614	1.118	0.165859
Peaxi162Scf00097g00028.1	ATPase E1-E2 type family protein / haloacid dehalogenase-like hydrolase family protein	123.01	57.313	5.4	5	5	5	0.822	0.921	0.889	1.271	1.2	1.073	1.305		1.546		1.303		1.207
Peaxi162Scf00097g00108.1	Eukaryotic translation initiation factor 5A-4	14.726	6.9764	26.1	4	10	1	1.086	1.05	1.13	0.838	0.898	0.902	0.831	0.0125837	0.772	9.7894e-05	0.855	0.053079	0.798	0.027764
Peaxi162Scf00097g00139.1	Lanosterol 14-alpha demethylase	54.959	5.8997	1.9	1	1	1
Peaxi162Scf00097g00171.1	Tetratricopeptide repeat (TPR)-like superfamily protein	34.332	92.611	11.9	3	6	3	1.082	1.113	0.869	0.934	0.869	1.02	0.943	0.02722	0.863	0.069722	0.781	2.5766e-06	1.174	0.03916
Peaxi162Scf00097g00610.1	Leucine-rich repeat (LRR) family protein	39.133	37.284	11.9	4	6	4	1.049	1.04	0.804	1.093	0.935	1.107	1.055	0.42032	1.042	0.55924	0.899	0.031722	1.377	0.044256
Peaxi162Scf00097g01214.1	Protein of unknown function (DUF1350)	47.198	97.274	15.3	4	8	4	1.193	1.181	1.126	0.782	0.759	0.791	0.663	0.00039988	0.655	0.0067795	0.643	0.00037981	0.702	0.00117527
Peaxi162Scf00097g01217.1	40S ribosomal protein S27-2	9.608	33.532	19.8	1	3	1	1.135	1.112	1.157	0.75	0.879	0.87	0.767	0.00147745	0.661	0.143063	0.79	0.026201	0.752	0.0030588
Peaxi162Scf00098g00113.1	Ubiquitin carboxyl-terminal hydrolase 8	105.16	34.445	2.5	1	1	1	0.855	0.882	1.074	1.145	1.161	1.025	1.199		1.339		1.316		0.954
Peaxi162Scf00098g00148.1	succinate dehydrogenase 6	16.733	25.517	14.8	3	3	3	0.901	0.973	0.838	1.173	1.086	1.144	1.27	0.066103	1.302	0.114285	1.116	0.39734	1.365	0.21786
Peaxi162Scf00098g00815.1	Serine/threonine protein phosphatase family protein	99.368	28.299	6.7	5	7	4	1.219	1.208	1.17	0.791	0.744	0.713	0.585		0.649		0.616		0.609
Peaxi162Scf00098g01412.1	DNA-directed RNA polymerase II subunit 4	16.146	8.1573	6.4	1	1	1
Peaxi162Scf00098g01532.1	Tetratricopeptide repeat (TPR)-like superfamily protein	64.703	99.55	19.6	10	17	10	0.875	0.869	1.022	1.103	1.154	1.058	1.209	0.0899	1.261	0.032223	1.328	0.0028204	1.035	0.23114
Peaxi162Scf00099g00079.1	Guanylate-binding family protein	110.74	30.897	6.7	7	8	3	0.918	0.867	1.014	1.064	1.122	0.999	1.088	0.414	1.159	0.51154	1.294	0.27022	0.985	0.54478
Peaxi162Scf00099g00168.1	Protein NRT1/ PTR FAMILY 6.2	63.661	7.404	1.4	1	2	1	1.324	1.382	1.267	0.643	0.64	0.47	0.355		0.486		0.463		0.371
Peaxi162Scf00100g00081.1	Bifunctional inhibitor/lipid-transfer protein/seed storage 2S albumin superfamily protein	20.739	7.2253	5.7	1	2	1	0.914	0.782	0.892	1.165	1.289	1.143	1.251	0.037163	1.275	0.054257	1.648	0.0094552	1.281	0.089896
Peaxi162Scf00100g00314.1	Ribulose bisphosphate carboxylase large chain	11.565	22.889	19	2	7	2	1.32	1.35	1.25	0.554	0.628	0.586	0.444	0.0028373	0.42	0.003782	0.465	0.0058969	0.469	0.00100242
Peaxi162Scf00100g00325.1	Serine/threonine-protein phosphatase PP2A catalytic subunit	36.791	48.917	15.3	4	6	2	1.009	0.941	0.982	1.028	1.083	1.021	1.012		1.019		1.151		1.04
Peaxi162Scf00100g00715.1	E3 ubiquitin-protein ligase BRE1-like 2	38.403	8.0476	3.3	1	1	1
Peaxi162Scf00100g00717.1	RNA-binding KH domain-containing protein	86.027	9.1041	1.5	1	1	1	1.197	1.082	1.067	0.818	0.899	0.851	0.711		0.683		0.831		0.798
Peaxi162Scf00100g01517.1	conserved hypothetical protein	14.27	26.384	17.1	2	3	2
Peaxi162Scf00101g00079.1	plasma membrane intrinsic protein 2	30.508	90.443	5.6	2	4	2	0.924	0.938	0.91	1.037	1.14	1.086	1.175	0.0021412	1.122	0.0029617	1.215	0.00115545	1.193	0.0036047
Peaxi162Scf00101g00813.1	Protein disulfide isomerase-like 1-4	60.537	6.667	2	1	1	1
Peaxi162Scf00101g01910.1	Cytokinin dehydrogenase 7	58.224	6.5382	1.7	1	1	1	1.456	1.454	1.244	0.49	0.475	0.508	0.349		0.337		0.327		0.408
Peaxi162Scf00102g00086.1	Alcohol dehydrogenase transcription factor Myb/SANT-like family protein	43.614	6.4636	2.8	1	1	1
Peaxi162Scf00102g00529.1	AP-2 complex subunit mu	44.714	34.901	7.5	3	5	3	0.971	1.015	0.866	1.061	1.084	1.07	1.102	0.00161833	1.093	0.040781	1.068	0.143483	1.236	0.0025562
Peaxi162Scf00102g00627.1	Glycine cleavage system H protein, mitochondrial	11.615	6.8899	23.8	2	2	1
Peaxi162Scf00102g00639.1	non-intrinsic ABC protein 6	53.398	24.937	6.6	3	4	3	1.193	1.038	1.218	0.746	0.863	0.845	0.708		0.625		0.831		0.694
Peaxi162Scf00102g00730.1	Regulator of nonsense transcripts 1 homolog	139.53	53.905	3.1	3	3	3	1.013	1.011	0.979	1.046	0.995	1.04	1.027	0.56932	1.033	0.025384	0.984	0.53108	1.062	0.20254
Peaxi162Scf00102g00827.1	alpha/beta-Hydrolases superfamily protein	58.449	6.2996	2.7	1	1	1	1.131	0.989	1.21	0.859	0.948	0.825	0.729		0.76		0.959		0.682
Peaxi162Scf00102g00839.1	Hyaluronan / mRNA binding family	33.133	131.3	34.9	10	15	8	1.323	1.302	1.174	0.588	0.66	0.643	0.486	3.8654e-07	0.444	1.9021e-07	0.507	1.3506e-06	0.548	0.00028237
Peaxi162Scf00102g00927.1	GC-rich sequence DNA-binding factor-like protein	101.73	23.481	2.4	2	2	2	1.231	1.18	1.228	0.781	0.691	0.726	0.59		0.634		0.586		0.591
Peaxi162Scf00102g01047.1	DYNAMIN-like 1E	68.972	119.25	18	10	20	7	0.981	0.921	1.009	1.023	1.083	1.056	1.076	0.44456	1.043	0.53514	1.176	0.23042	1.047	0.6929
Peaxi162Scf00102g01063.1	Unknown protein	160.33	36.222	2.6	3	3	2	1.357	1.301	1.143	0.613	0.633	0.695	0.512	0.326	0.452	0.25692	0.487	0.29248	0.608	0.45808
Peaxi162Scf00102g01130.1	UPF0551 protein C8orf38 [Morus notabilis]	30.198	12.889	6.9	2	3	2	0.976	1.006	1.104	0.913	0.999	1.02	1.045	0.5171	0.935	0.34288	0.993	0.86068	0.924	0.126558
Peaxi162Scf00102g01135.1	AUTOPHAGY 8E	13.991	11.214	6.6	2	4	2	1.049	0.96	1.097	0.954	0.988	0.971	0.926	0.067239	0.909	0.037077	1.029	0.72426	0.885	0.0268
Peaxi162Scf00102g01136.1	L-lactate dehydrogenase A chain	37.917	18.643	9.1	3	3	3	0.947	0.934	0.903	1.122	1.126	1.075	1.135	0.050562	1.185	0.049925	1.206	0.059901	1.19	0.155065
Peaxi162Scf00102g01138.1	stress-inducible protein, putative	66.353	316.89	36.4	20	38	15	1.251	1.25	1.267	0.691	0.678	0.688	0.55	6.42375e-13	0.552	1.47771e-13	0.542	1.1582e-11	0.543	3.0317e-11
Peaxi162Scf00102g01144.1	vesicle associated protein	26.291	22.613	9.3	3	5	3	0.962	0.926	0.909	1.068	1.073	1.104	1.148	0.070965	1.11	0.050076	1.159	0.043635	1.215	0.050659
Peaxi162Scf00102g01151.1	YbaK/aminoacyl-tRNA synthetase-associated domain	22.858	8.8118	6.3	1	2	1	0.9	0.947	1.064	1.091	1.091	1.003	1.114		1.212		1.152		0.943
Peaxi162Scf00102g01235.1	Hsc70-interacting protein	43.989	170.16	23.4	11	23	7	1.195	1.174	1.126	0.798	0.778	0.811	0.679	9.9666e-07	0.668	4.0251e-10	0.663	1.8948e-09	0.72	0.00060201
Peaxi162Scf00102g01349.1	Hydroxymethylglutaryl-CoA synthase	51.075	17.24	5.6	2	2	2	1.05	1.061	0.835	1.103	0.897	1.071	1.02		1.05		0.845		1.283
Peaxi162Scf00102g01354.1	YTH domain-containing protein 2	36.175	12.453	8.6	2	2	1	0.922	0.976	0.869	1.048	1.128	1.15	1.247		1.137		1.156		1.323
Peaxi162Scf00102g01356.1	Sodium Bile acid symporter family	106.57	15.395	1.7	1	1	1
Peaxi162Scf00102g01431.1	Lysophospholipid acyltransferase 1	52.478	12.241	2.4	1	2	1	0.78	0.881	0.7	1.351	1.122	1.379	1.768	0.0024779	1.732	0.0027424	1.274	0.0165366	1.97	0.0050823
Peaxi162Scf00102g01521.1	glutathione peroxidase 6	133.47	18.883	3.6	4	6	2	0.904	0.859	1.113	1.09	1.189	0.974	1.077	0.32124	1.206	0.058499	1.384	0.0021636	0.875	0.060458
Peaxi162Scf00102g01533.1	glutathione S-transferase THETA 1	26.489	52.711	11	2	5	2	1.148	1.175	0.962	0.896	0.838	0.925	0.806	0.0138006	0.78	0.0066581	0.713	0.00160257	0.962	0.61512
Peaxi162Scf00102g01542.1	serine racemase	35.525	6.7294	5.7	1	1	1	0.873	0.935	1.053	1.075	1.073	1.093	1.252		1.231		1.148		1.038
Peaxi162Scf00102g01646.1	calcium-dependent protein kinase 6	59.957	177.49	20.3	10	13	10	0.885	0.886	0.878	1.15	1.2	1.195	1.35	9.9281e-05	1.299	2.5264e-07	1.354	0.0003444	1.361	0.00177665
Peaxi162Scf00102g01738.1	V-type proton ATPase subunit E	29.399	30.931	21.1	5	22	1	0.926	0.913	0.745	1.207	1.105	1.244	1.343	0.052401	1.303	0.054576	1.21	0.0182827	1.67	0.0034564
Peaxi162Scf00102g01842.1	Unknown protein	8.7728	13.104	23.5	2	4	2	1.105	1.159	1.2	0.838	0.783	0.812	0.735	0.096157	0.758	0.174956	0.676	0.28014	0.677	0.059801
Peaxi162Scf00102g01843.1	Nucleoside diphosphate kinase family protein	25.674	22.526	10.6	3	9	3	1.07	1.125	0.943	0.986	0.961	1.006	0.94	0.54992	0.921	0.2292	0.854	0.170537	1.067	0.20228
Peaxi162Scf00102g01851.1	FAS-associated factor 2-B	50.979	85.563	13.3	5	10	5	0.951	0.964	1.15	0.87	1.062	0.921	0.968	0.154604	0.915	0.063696	1.102	0.89834	0.801	0.0082
Peaxi162Scf00102g01857.1	Tetratricopeptide repeat (TPR)-like superfamily protein	65.399	17.703	11.1	5	7	1
Peaxi162Scf00102g01864.1	3-oxoacyl-[acyl-carrier-protein] synthase 2	99.706	41.2	8.9	4	5	1	0.824	0.869	0.836	1.138	1.273	1.242	1.507		1.381		1.465		1.486
Peaxi162Scf00102g01865.1	3-oxoacyl-[acyl-carrier-protein] synthase 2	51.005	96.085	10.4	4	7	1	1.084	1.047	1.071	0.868	0.993	0.911	0.84	0.0066555	0.801	0.0027156	0.948	0.1495	0.851	0.015476
Peaxi162Scf00102g01878.1	Serine/threonine-protein kinase 25	115.48	31.725	5.2	4	6	3	1.153	1.112	1.168	0.796	0.833	0.838	0.727		0.69		0.749		0.717
Peaxi162Scf00103g00113.1	Ankyrin repeat family protein	30.026	65.061	20.8	6	8	6	1.053	1.181	1.086	0.917	0.824	0.88	0.836	0.086964	0.871	0.15746	0.698	0.0176963	0.81	0.118378
Peaxi162Scf00103g01116.1	RNA-binding protein 47	87.962	68.917	6	3	3	3	0.935	0.905	0.964	1.081	1.165	1.064	1.138	0.131741	1.156	0.094921	1.287	0.111139	1.104	0.3426
Peaxi162Scf00103g01617.1	Ras-related protein Rab-6.1	14.727	12.619	19.4	2	8	1	1.017	0.902	0.973	1.052	1.046	1.081	1.063		1.034		1.16		1.111
Peaxi162Scf00103g01918.1	DYNAMIN-like 1E	65.21	89.947	11.8	7	10	4	0.822	0.846	0.956	1.153	1.224	1.181	1.437	0.0051799	1.403	0.0075018	1.447	0.0145434	1.235	0.053375
Peaxi162Scf00103g02126.1	Fatty acid hydroxylase superfamily	27.034	6.5591	4.8	1	1	1
Peaxi162Scf00103g02127.1	Fatty acid hydroxylase superfamily	45.03	23.052	3.8	1	1	1
Peaxi162Scf00104g00022.1	Glycogen debranching enzyme	96.719	13.767	1.7	1	2	1	1.062	1.128	1.128	0.831	0.926	0.864	0.814		0.782		0.821		0.766
Peaxi162Scf00104g00094.1	Mannose-6-phosphate isomerase 1	39.562	12.877	5.3	2	3	2	1.043	0.76	2.013	0.81	0.83	0.518	0.497	0.0049401	0.777	0.040375	1.092	0.23506	0.257	0.00078416
Peaxi162Scf00104g00187.1	Eukaryotic translation initiation factor 5	57.041	28.239	5.8	2	4	2	1.145	1.108	1.259	0.814	0.765	0.799	0.698		0.711		0.69		0.635
Peaxi162Scf00104g00220.1	pale cress protein (PAC)	34.965	5.9681	3.6	1	1	1
Peaxi162Scf00104g00816.1	3-ketoacyl-CoA synthase 6	52.886	11.477	3.2	2	2	2	0.939	0.965	0.907	1.07	1.061	1.142	1.216	0.085364	1.14	0.067076	1.099	0.45708	1.259	0.26306
Peaxi162Scf00104g00818.1	RNA-binding KH domain-containing protein	77.336	18.683	4.5	2	2	2	1.421	1.293	1.553	0.473	0.505	0.418	0.294		0.333		0.391		0.269
Peaxi162Scf00104g01815.1	Methyltransferase-like protein 10	40.422	13.654	16.9	5	5	2	0.994	0.943	1.018	1.055	1.031	1.022	1.028		1.061		1.093		1.004
Peaxi162Scf00105g00116.1	rib [Arabidopsis thaliana]	12.875	5.9221	10.6	1	1	1
Peaxi162Scf00105g00510.1	rib [Arabidopsis thaliana]	24.673	11.085	8	2	2	2	0.808	0.737	0.868	1.238	1.316	1.275	1.578		1.532		1.786		1.469
Peaxi162Scf00105g00812.1	Zinc finger FYVE domain-containing protein 26 isoform 3	72.351	9.9931	2	1	1	1	0.875	0.808	0.763	1.227	1.122	1.392	1.591		1.402		1.389		1.824
Peaxi162Scf00105g00817.1	Zinc finger FYVE domain-containing protein 26 isoform 3	54.666	16.188	3.7	2	2	2	1.005	0.954	1.004	0.93	1.066	1.084	1.079		0.925		1.117		1.08
Peaxi162Scf00105g00818.1	Zinc finger FYVE domain-containing protein 26 isoform 3	126.29	11.258	1.7	1	1	1
Peaxi162Scf00105g01116.1	Unknown protein	12.028	7.78	8.9	1	1	1	0.898	0.885	1.176	1.041	1.146	0.958	1.067		1.159		1.295		0.815
Peaxi162Scf00105g01219.1	Unknown protein	32.723	46.917	23.6	4	4	4	1.189	1.171	1.08	0.767	0.778	0.751	0.632	0.00123609	0.645	0.0022827	0.664	0.0112572	0.695	0.038698
Peaxi162Scf00105g01426.1	conserved hypothetical protein	20.245	51.044	12	1	3	1	1.279	1.277	1.328	0.668	0.591	0.617	0.482	0.065616	0.522	0.088963	0.463	0.0188018	0.465	0.060117
Peaxi162Scf00105g01428.1	MLO-like protein 5	53.443	5.8936	1.9	1	1	1
Peaxi162Scf00105g01429.1	PsbP domain-containing protein 5, chloroplastic	27.049	7.3705	4.2	1	1	1
Peaxi162Scf00105g01432.1	SPOC domain / Transcription elongation factor S-II protein	137.33	23.074	3.1	3	4	3	1.082	1.105	1.069	0.917	0.881	0.897	0.829	0.42926	0.848	0.53606	0.797	0.36098	0.839	0.2605
Peaxi162Scf00106g00421.1	Polynucleotidyl transferase, ribonuclease H-like superfamily protein	56.034	100.88	8.5	3	6	3	0.549	0.597	0.66	1.518	1.586	1.528	2.783	0.0053804	2.765	0.0071615	2.657	0.0054775	2.315	0.0113802
Peaxi162Scf00106g00424.1	Vesicle transport v-SNARE family protein	25.032	96.986	29.4	5	7	3	0.952	0.971	1.047	1.042	1.001	1.071	1.125	0.51314	1.095	0.6814	1.031	0.4229	1.023	0.5747
Peaxi162Scf00106g00427.1	FKBP-like peptidyl-prolyl cis-trans isomerase family protein	21.003	8.9764	10.3	1	1	1
Peaxi162Scf00106g01124.1	S-adenosylmethionine mitochondrial carrier protein	34.954	30.996	11	3	4	3	0.926	0.936	0.885	1.115	1.041	1.199	1.295	0.068043	1.204	0.166904	1.112	0.45778	1.355	0.044364
Peaxi162Scf00106g01215.1	purple acid phosphatase 15	61.67	81.458	8.5	3	6	3	0.901	0.874	0.895	1.129	1.067	1.108	1.23	0.015341	1.253	0.000124404	1.221	0.0166553	1.238	0.0807
Peaxi162Scf00107g00176.1	LisH dimerisation motif	82.67	11.422	2.9	2	2	2
Peaxi162Scf00107g01116.1	Pantoate--beta-alanine ligase	33.754	10.293	5	2	2	2	0.876	0.975	1.041	1.093	1.056	1.05	1.199		1.248		1.083		1.009
Peaxi162Scf00107g01117.1	vesicle-associated membrane protein 721	24.723	-2	10.5	3	7	1	0.952	0.951	0.871	1.027	1.058	1.221	1.283		1.079		1.113		1.402
Peaxi162Scf00107g01314.1	conserved hypothetical protein	19.84	29.032	14.7	3	6	3	0.934	0.921	0.967	1.015	1.151	1.088	1.165	0.0168967	1.087	0.143379	1.25	0.0763	1.125	0.076617
Peaxi162Scf00107g01320.1	Guanine nucleotide-binding protein-like 3 homolog	67.013	22.324	5.5	3	3	3	0.936	1.039	1.029	1.047	0.928	1.057	1.129		1.119		0.893		1.027
Peaxi162Scf00107g01625.1	PPPDE putative thiol peptidase family protein	31.079	41.714	19	6	10	6	1.083	1.045	1.168	0.979	0.877	0.857	0.791	0.0172574	0.904	0.098821	0.839	0.108101	0.734	0.00141552
Peaxi162Scf00107g02024.1	cytochrome B5 isoform B	15.098	140.33	44.5	4	18	2	0.807	0.788	1.067	1.198	1.359	1.046	1.296	3.9608e-06	1.485	1.4252e-06	1.725	1.85568e-05	0.98	0.59216
Peaxi162Scf00108g00615.1	temperature-induced lipocalin	21.45	106.25	36	4	7	4	0.958	0.918	1.044	0.994	1.101	1.007	1.051	0.46152	1.038	0.8821	1.199	0.084004	0.965	0.81068
Peaxi162Scf00108g00616.1	Synaptobrevin homolog YKT6	24.753	5.8851	14.8	4	5	1	0.993	0.966	1.04	0.976	1.092	0.983	0.99		0.983		1.13		0.945
Peaxi162Scf00108g01212.1	taxilin, putative	19.19	6.1282	6	1	1	1
Peaxi162Scf00108g01217.1	Unknown protein	37.359	20.469	7.5	2	2	2	1.185	1.202	1.015	0.8	0.802	0.868	0.732		0.675		0.667		0.855
Peaxi162Scf00108g01311.1	Acetylornithine aminotransferase	50.242	175.09	22.4	9	13	9	0.971	0.979	1.033	1.083	1.062	0.99	1.02	0.33222	1.115	0.32902	1.085	0.27096	0.958	0.188317
Peaxi162Scf00109g00024.1	Glutathione S-transferase family protein	24.897	44.141	10.5	3	5	1	0.837	0.775	1.062	1.199	1.25	1.074	1.283	0.05006	1.432	5.8714e-05	1.613	0.0096558	1.011	0.73674
Peaxi162Scf00109g00031.1	glutathione S-transferase TAU 8	22.591	44.046	14.6	3	6	3	0.7	0.727	0.664	1.393	1.383	1.462	2.089	4.3164e-08	1.99	2.7671e-08	1.902	8.3098e-07	2.202	3.4656e-08
Peaxi162Scf00109g00144.1	Glycosyltransferase family 61 protein	60.3	18.286	5.2	2	2	2
Peaxi162Scf00109g00515.1	villin 2	102.02	113.22	15.8	16	32	8	0.936	0.924	0.861	1.115	1.12	1.202	1.284	0.0021959	1.191	0.19838	1.212	0.039736	1.396	8.2651e-05
Peaxi162Scf00109g00516.1	Thioredoxin reductase	57.895	62.511	8.8	3	3	3	1.027	1.12	1.057	0.899	0.908	0.95	0.925	0.43246	0.875	0.050404	0.811	0.147977	0.899	0.54864
Peaxi162Scf00109g01523.1	Transcription initiation factor IIB-2	31.697	16.244	7.6	2	2	2	1.244	1.276	1.157	0.767	0.735	0.636	0.511		0.617		0.576		0.55
Peaxi162Scf00110g00028.1	UDP-Glycosyltransferase superfamily protein	55.155	110.93	9.2	6	11	6	0.409	0.406	0.537	1.725	1.645	1.72	4.205	8.5038e-09	4.218	1.3059e-11	4.052	2.1137e-10	3.203	1.6843e-08
Peaxi162Scf00110g00117.1	60S ribosomal protein L24	18.527	19.285	6.1	3	3	3	1.238	1.245	1.185	0.609	0.754	0.77	0.622	0.071896	0.492	0.074016	0.606	0.021098	0.65	0.046641
Peaxi162Scf00110g00120.1	Ankyrin repeat family protein	22.217	21.392	19.1	3	4	3	0.947	0.994	1.309	0.914	0.96	0.887	0.937	0.073939	0.965	0.20996	0.966	0.49714	0.678	0.028759
Peaxi162Scf00110g00183.1	Peroxiredoxin-2B	24.842	12.81	8.3	2	2	2
Peaxi162Scf00110g00619.1	Glutamine synthetase	81.877	130.9	12	9	13	9	0.902	0.938	1.02	1.05	1.072	1.049	1.163	0.07312	1.164	0.040384	1.143	0.043104	1.028	0.68704
Peaxi162Scf00110g00816.1	Modifier of rudimentary (Mod(r)) protein	26.471	6.705	5.6	1	1	1
Peaxi162Scf00110g01213.1	Pyruvate kinase family protein	52.561	191.83	23.5	7	39	2	0.823	0.803	1.419	1.163	1.239	0.8	0.972	0.99188	1.413	0.02464	1.543	0.00024457	0.564	0.0045186
Peaxi162Scf00110g01814.1	Enolase	46.405	143.56	44.8	16	84	4	1.002	1.049	0.933	1.007	0.95	1.03	1.028	0.65776	1.005	0.2651	0.906	0.025442	1.104	0.66966
Peaxi162Scf00110g01922.1	Splicing factor U2AF 35 kDa subunit	38.999	32.1	10.1	3	5	3	1.068	1.028	1.486	0.854	0.797	0.714	0.669	0.0029399	0.8	0.057117	0.775	0.086822	0.48	0.00147879
Peaxi162Scf00110g02021.1	fructose-bisphosphate aldolase 2	38.575	65.973	51.7	18	103	3	1.011	1.043	0.932	0.954	0.953	1.081	1.069	0.98408	0.944	0.165277	0.914	0.0162185	1.16	0.48068
Peaxi162Scf00111g00008.1	Unknown protein	32.294	107.77	28.4	8	15	8	0.903	0.918	0.887	1.095	1.121	1.053	1.166	0.20836	1.213	0.39058	1.221	0.099176	1.187	0.024263
Peaxi162Scf00111g00048.1	Ras-related protein Rab-2-B	23.22	205.18	37.9	8	16	7	0.757	0.742	0.679	1.321	1.36	1.372	1.812	3.9866e-08	1.745	9.7244e-09	1.833	9.4894e-08	2.021	2.296e-07
Peaxi162Scf00111g00058.1	Transmembrane 9 superfamily member 4	74.64	145.7	3	1	4	1	0.85	0.906	0.944	1.084	1.191	1.164	1.369	0.0088847	1.275	0.170258	1.315	0.23878	1.233	0.0029648
Peaxi162Scf00111g00115.1	Persulfide dioxygenase ETHE1 homolog, mitochondrial	26.169	116.87	25.7	4	11	4	0.851	0.841	1.013	1.147	1.174	1.116	1.311	0.00020173	1.348	7.8494e-05	1.396	0.027879	1.102	0.34828
Peaxi162Scf00111g00117.1	MEI2-like protein 5	87.905	50.013	7.9	5	5	2	0.769	0.794	0.877	1.269	1.203	1.314	1.709		1.65		1.515		1.498
Peaxi162Scf00111g00126.1	conserved hypothetical protein	36.108	7.5614	2.8	1	2	1	0.93	0.916	0.719	1.116	1.1	1.345	1.446		1.2		1.201		1.871
Peaxi162Scf00111g00222.1	Vacuolar protein sorting-associated protein 16 homolog	102.15	72.62	5.6	5	7	5	0.855	0.813	0.843	1.19	1.274	1.17	1.368	0.189183	1.392	0.2728	1.567	0.082222	1.388	0.07952
Peaxi162Scf00111g00225.1	glucan synthase-like 7	46.801	16.073	6.7	2	2	2	0.855	0.905	0.843	1.176	1.161	1.215	1.421	0.100538	1.375	0.020795	1.283	0.0036244	1.441	0.125283
Peaxi162Scf00111g00412.1	Glucose-1-phosphate adenylyltransferase family protein	55.692	85.43	18.3	6	7	6	1.123	1.106	1.105	0.882	0.836	0.861	0.767	0.00183953	0.785	0.00128137	0.756	0.0064847	0.779	0.0088759
Peaxi162Scf00111g00526.1	CASP-like protein	21.857	6.4597	5.5	1	1	1
Peaxi162Scf00111g00527.1	Translation initiation factor IF-2	107.48	11.723	2.1	2	2	2	1.369	1.447	1.148	0.631	0.57	0.528	0.386		0.461		0.394		0.46
Peaxi162Scf00111g00532.1	IAP-like protein 1 isoform 5	101.78	30.513	4	2	3	2	1.014	1.128	1.144	0.971	0.877	0.83	0.819		0.958		0.777		0.726
Peaxi162Scf00111g00627.1	Glutathione S-transferase family protein	49.685	96.823	19.3	11	24	10	0.987	0.967	1.106	1.014	0.961	0.858	0.869	0.13896	1.027	0.73448	0.994	0.59912	0.776	0.0189585
Peaxi162Scf00111g00628.1	Endoplasmic reticulum oxidoreductin-1	54.043	13.056	4.9	2	2	2
Peaxi162Scf00111g00631.1	glutathione S-transferase TAU 19	72.37	19.514	6.1	3	3	3	1.125	1.155	0.833	0.874	0.984	0.975	0.867		0.777		0.852		1.17
Peaxi162Scf00111g00715.1	Peroxisomal (S)-2-hydroxy-acid oxidase	40.742	165.29	21.3	6	17	2	1.148	1.102	1.166	0.87	0.811	0.815	0.71	0.022462	0.758	0.139262	0.736	0.0085163	0.699	0.0115835
Peaxi162Scf00111g00823.1	Tyrosine--tRNA ligase	45.991	40.373	8.4	3	4	3	0.924	0.881	0.892	1.158	1.131	1.148	1.242	0.108957	1.253	0.196263	1.284	0.2677	1.287	0.0142562
Peaxi162Scf00111g00924.1	Unknown protein	49.511	13.783	3	1	3	1	0.925	1.001	0.793	1.213	0.974	1.19	1.286	0.0102793	1.311	0.02026	0.973	0.40088	1.501	0.032881
Peaxi162Scf00111g01142.1	Calcium-dependent lipid-binding (CaLB domain) family protein	79.887	11.584	2.4	2	2	2	1.114	1.115	1.231	0.727	0.928	0.79	0.709		0.653		0.832		0.642
Peaxi162Scf00111g01144.1	solanesyl diphosphate synthase 1	43.756	35.783	5.5	2	3	2	1.333	1.294	1.305	0.62	0.579	0.603	0.452	0.033357	0.465	0.06362	0.447	0.043338	0.462	0.030764
Peaxi162Scf00111g01220.1	Chalcone-flavanone isomerase family protein	30.451	8.1884	4.6	1	1	1
Peaxi162Scf00111g01221.1	pfkB-like carbohydrate kinase family protein	41.787	13.847	5.1	2	3	2	0.968	0.971	1.072	0.96	1.12	0.963	0.995	0.95682	0.992	0.92912	1.153	0.044556	0.898	0.24612
Peaxi162Scf00111g01320.1	dTDP-D-glucose 4,6-dehydratase	75.397	115.45	14.3	10	19	4	0.928	0.959	0.879	1.131	0.994	1.139	1.227	0.76636	1.219	0.71556	1.036	0.3936	1.296	0.68168
Peaxi162Scf00111g01468.1	Unknown protein	52.954	29.439	6.3	2	2	2	1.231	1.193	1.274	0.732	0.721	0.675	0.548	0.186623	0.595	0.168524	0.604	0.113842	0.53	0.20008
Peaxi162Scf00111g01476.1	TRICHOME BIREFRINGENCE-LIKE 43	67.943	12.303	3	2	2	2	0.983	1.029	0.762	1.127	1.008	1.157	1.177		1.146		0.98		1.518
Peaxi162Scf00111g10127.1	Gb:AAD10662.1, putative isoform 5	35.417	28.161	12.5	5	5	5
Peaxi162Scf00112g00029.1	Ubiquitin domain-containing protein	12.663	14.88	17.5	2	3	2	0.918	0.925	1.039	1.126	1.081	1.014	1.105	0.02598	1.227	0.072944	1.169	0.0153209	0.976	0.293
Peaxi162Scf00112g01216.1	RING/FYVE/PHD-type zinc finger family protein	71.614	7.0297	2.5	1	1	1
Peaxi162Scf00112g01719.1	---	27.813	37.897	18.4	4	5	4
Peaxi162Scf00112g01722.1	histidinol dehydrogenase	25.351	55.602	10.7	3	6	3	1.137	1.107	1.079	0.89	0.882	0.836	0.735	0.00106253	0.783	0.065243	0.797	0.074019	0.775	0.024803
Peaxi162Scf00112g02222.1	Leucine-rich repeat transmembrane protein kinase	108.92	24.448	2.4	2	2	2	0.841	0.897	0.796	1.151	1.16	1.315	1.564		1.369		1.293		1.652
Peaxi162Scf00113g00024.1	cytochrome P450, family 76, subfamily G, polypeptide 1	28.789	42.001	14.8	5	9	5	0.307	0.28	0.314	1.828	2.018	1.941	6.322	2.2897e-09	5.954	2.6673e-09	7.207	5.4299e-07	6.182	2.2372e-08
Peaxi162Scf00113g00317.1	geranylgeranyl pyrophosphate synthase 1	36.703	17.029	11.6	2	2	2	1.241	1.208	1.363	0.644	0.677	0.661	0.533		0.519		0.56		0.485
Peaxi162Scf00113g01510.1	---	38.24	5.9166	2.4	1	1	1
Peaxi162Scf00114g00001.1	arogenate dehydratase 6	45.908	177.37	16.3	4	8	4	1.402	1.318	1.481	0.529	0.435	0.444	0.317	0.0008202	0.377	0.00178136	0.33	0.0133981	0.3	0.00021635
Peaxi162Scf00114g00044.1	Histone H2B.10	15.94	5.9137	24.1	4	9	1
Peaxi162Scf00114g00053.1	Histone H2B.10	15.926	6.3648	24.1	4	9	1
Peaxi162Scf00114g00810.1	tonoplast intrinsic protein 2	25.733	20.539	5.6	1	12	1	1.017	0.921	1.075	0.88	1.09	0.947	0.931	0.62808	0.865	0.64928	1.183	0.060298	0.881	0.34734
Peaxi162Scf00115g00115.1	allene oxide synthase	58.772	7.2595	2.3	1	1	1
Peaxi162Scf00115g01117.1	RuBisCO large subunit-binding protein subunit alpha	62.005	323.31	35.4	19	47	18	1.234	1.216	1.224	0.695	0.705	0.692	0.561	1e-32	0.563	1e-32	0.58	3.31957e-14	0.565	1e-32
Peaxi162Scf00116g00106.1	40S ribosomal protein S11	17.191	17.146	7.1	2	2	2	1.178	1.144	1.071	0.786	0.94	0.783	0.665		0.667		0.822		0.731
Peaxi162Scf00116g00117.1	conserved hypothetical protein	48.341	46.347	4.4	1	3	1	0.872	0.941	0.715	1.225	1.167	1.237	1.419		1.405		1.24		1.73
Peaxi162Scf00116g00131.1	Octicosapeptide/Phox/Bem1p (PB1) domain-containing protein / tetratricopeptide repeat (TPR)-containing protein	80.263	97.014	16.9	9	12	9	0.904	0.894	1.039	1.12	1.11	1.107	1.225	0.05606	1.239	0.0664	1.242	0.021799	1.065	0.168817
Peaxi162Scf00116g00313.1	aspartate aminotransferase 5	50.55	168.7	27.3	10	18	9	1.226	1.342	1.058	0.674	0.707	0.762	0.622	1.87834e-05	0.55	0.000199647	0.527	1.9964e-07	0.72	0.00043669
Peaxi162Scf00116g01011.1	Ubiquitin-like superfamily protein, putative isoform 7	77.588	30.043	4.8	3	3	3	1.187	1.187	1.004	0.955	0.76	0.742	0.625	0.143441	0.805	0.069159	0.64	0.0113612	0.739	0.40062
Peaxi162Scf00116g01612.1	Ras-related protein Rab-11A	23.695	24.93	19	4	5	1	0.991	0.932	0.966	1.041	1.13	1.022	1.031		1.05		1.212		1.058
Peaxi162Scf00116g01620.1	alpha-glucan phosphorylase 2	68.174	323.31	29.1	14	37	14	1.067	1.073	0.998	0.927	0.931	0.947	0.888	0.0044031	0.869	0.033476	0.868	0.0188243	0.949	0.07934
Peaxi162Scf00116g01621.1	alpha-glucan phosphorylase 2	33.925	261.88	51	10	22	10	1.038	1.035	1.129	0.967	1.002	0.896	0.863	0.00027645	0.932	0.087203	0.968	0.38134	0.794	0.00127874
Peaxi162Scf00117g00043.1	Heat shock 70 kDa protein C	55.022	6.0498	12.9	5	10	1
Peaxi162Scf00117g00111.1	ATP-binding cassette sub-family B member 9	23.566	7.2694	5.7	1	1	1	0.887	0.951	1.057	1.157	1.003	1.043	1.176		1.304		1.055		0.987
Peaxi162Scf00117g00114.1	Copine family protein 2	28.907	6.2314	2.7	1	2	1	0.667	0.656	0.728	1.409	1.492	1.407	2.109	0.00120231	2.112	0.00035692	2.274	0.0032388	1.933	0.0023777
Peaxi162Scf00117g00142.1	6-phosphogluconate dehydrogenase, decarboxylating 1	54.023	85.248	26.8	11	15	10	1.204	1.197	1.049	0.742	0.759	0.853	0.708	0.00043883	0.616	0.000177966	0.634	0.00043777	0.813	0.00196256
Peaxi162Scf00117g00210.1	cinnamyl-alcohol dehydrogenase	38.424	67.931	20.3	5	6	5	0.997	0.983	0.999	0.944	1.016	0.976	0.979	0.50106	0.947	0.50518	1.034	0.5255	0.977	0.57082
Peaxi162Scf00117g00314.1	Glucan endo-1,3-beta-glucosidase 11	39.395	6.2885	2.7	1	1	1
Peaxi162Scf00117g00321.1	oligopeptide transporter 7	83.397	98.584	2.2	1	3	1	0.431	0.442	0.357	1.678	1.672	1.988	4.613	0.0033226	3.893	0.0133767	3.783	0.0056416	5.569	0.0012597
Peaxi162Scf00117g00418.1	ORM1-like protein 2	18.386	22.724	19.1	3	4	2	0.776	0.81	1.054	1.214	1.24	1.111	1.432		1.564		1.531		1.054
Peaxi162Scf00117g01016.1	UDP-glucose 4-epimerase 5	38.112	56.105	18.1	5	8	3	0.968	0.926	1.072	1.014	1.03	1.014	1.048	0.376	1.048	0.033762	1.112	0.00171917	0.946	0.28534
Peaxi162Scf00117g01315.1	Unknown protein	83.634	41.209	5.9	4	4	4	0.972	1.014	0.912	1.017	0.995	1.135	1.168	0.26748	1.046	0.87652	0.981	0.65222	1.245	0.31212
Peaxi162Scf00117g01317.1	ubiquitin-conjugating enzyme 28	16.548	6.1647	10.1	2	2	1	1.133	1.19	1.363	0.694	0.765	0.702	0.62		0.613		0.643		0.515
Peaxi162Scf00117g01411.1	V-type proton ATPase subunit E	26.591	127.85	32.5	7	24	3	0.911	1.01	0.879	1.119	1.061	1.196	1.313	0.30498	1.228	0.140238	1.05	0.75942	1.361	0.30566
Peaxi162Scf00118g00223.1	Pro-apoptotic serine protease NMA111	108.11	9.5322	4.1	4	5	1	0.881	0.953	1.048	1.194	1.076	0.963	1.093		1.355		1.129		0.919
Peaxi162Scf00118g01412.1	Branched-chain-amino-acid aminotransferase 6	42.004	9.0239	2.6	1	1	1	1.42	1.334	1.344	0.537	0.501	0.539	0.38		0.378		0.376		0.401
Peaxi162Scf00118g01922.1	ADP-ribosylation factor-like protein 8A	20.616	34.498	16.8	2	3	2	0.762	0.796	0.954	1.322	1.368	1.049	1.377		1.735		1.719		1.1
Peaxi162Scf00118g01923.1	Mitochondrial outer membrane protein porin 2	29.384	26.751	23	6	13	1	0.934	1.077	0.677	1.145	0.99	1.248	1.336		1.226		0.919		1.843
Peaxi162Scf00118g02018.1	Phototropic-responsive NPH3 family protein	68.272	7.1276	2.1	1	1	1
Peaxi162Scf00119g00014.1	BSD domain-containing protein	34.5	36.453	21.1	5	5	5	1.001	1.059	1.063	0.944	0.971	0.963	0.962	0.1663	0.943	0.165	0.917	0.29968	0.906	0.033181
Peaxi162Scf00119g00016.1	serine/threonine protein kinase 3	38.618	55.122	10.9	3	4	3	0.909	0.878	0.955	1.054	1.198	1.133	1.246		1.16		1.364		1.186
Peaxi162Scf00119g00017.1	Agmatine deiminase	41.427	39.59	9.1	3	3	3	0.947	0.993	1.125	0.984	1.019	0.972	1.026	0.92388	1.039	0.79942	1.026	0.65362	0.864	0.61262
Peaxi162Scf00119g00023.1	H/ACA ribonucleoprotein complex subunit 2-like protein	23.13	20.226	9.6	2	3	2	1.293	1.229	1.271	0.604	0.651	0.634	0.49	0.0003008	0.467	7.8297e-05	0.53	5.5904e-05	0.499	0.0033799
Peaxi162Scf00119g00083.1	Glutamate--cysteine ligase, chloroplastic	58.822	47.104	7.7	5	8	5	1.018	1.078	1.104	0.967	1.015	0.923	0.907	0.042823	0.95	0.042683	0.942	0.198017	0.836	0.023658
Peaxi162Scf00119g00121.1	single-strand DNA-binding protein	15.142	11.082	14.8	2	2	2	1.039	0.979	1.22	0.904	1.079	0.789	0.759		0.87		1.102		0.647
Peaxi162Scf00119g00129.1	Acetyl-coenzyme A synthetase	73.989	52.833	9.3	5	6	5	0.911	0.922	0.851	1.146	1.084	1.159	1.272	0.055962	1.258	0.22986	1.176	0.26942	1.362	0.00058327
Peaxi162Scf00119g00138.1	Aminopeptidase N	98.466	323.31	32.4	24	53	24	1.029	1.035	0.999	0.995	0.934	0.994	0.966	0.16286	0.967	0.57176	0.902	0.030165	0.995	0.60562
Peaxi162Scf00119g00529.1	glutathione S-transferase THETA 1	55.49	6.8995	3.1	1	3	1
Peaxi162Scf00119g00624.1	glutathione peroxidase 6	30.236	98.705	15.9	5	10	2	0.776	0.766	0.941	1.213	1.319	1.219	1.571	0.03578	1.563	0.005479	1.722	0.026621	1.295	0.177959
Peaxi162Scf00119g00829.1	bromo-adjacent homology (BAH) domain-containing protein	70.141	49.56	7.1	4	4	4	1.097	1.147	0.956	1.008	0.819	0.921	0.84		0.919		0.714		0.963
Peaxi162Scf00119g00947.1	GMP synthase [glutamine-hydrolyzing]	59.478	80.79	16.1	8	13	8	0.947	1.001	0.95	1.102	0.995	1.102	1.164	0.97678	1.164	0.95042	0.994	0.37602	1.16	0.74
Peaxi162Scf00119g01313.1	Unknown protein	98.756	178.83	13.7	11	15	7	0.981	0.992	0.957	1.011	1.044	1.081	1.102	0.101822	1.031	0.17918	1.052	0.86026	1.13	0.054136
Peaxi162Scf00119g01535.1	Sulfhydryl oxidase 1	62.804	24.324	5.9	3	3	3	1.027	1.113	0.892	0.945	0.944	1.065	1.037	0.64062	0.92	0.6097	0.848	0.2272	1.194	0.129543
Peaxi162Scf00120g00020.1	aldehyde dehydrogenase 22A1	63.872	11.222	2.6	1	1	1	0.83	0.902	0.935	1.209	1.033	1.237	1.49		1.457		1.145		1.323
Peaxi162Scf00120g00021.1	Rubisco accumulation factor 2, chloroplastic	51.194	28.218	4.6	2	3	2	1.087	1.062	1.138	0.914	0.946	0.902	0.83	0.00050497	0.841	0.0060629	0.891	0.037778	0.793	0.141375
Peaxi162Scf00120g00061.1	ATPase ASNA1 homolog	39.937	109.19	13.8	4	7	1	0.963	0.915	1.073	1.043	1.036	1.043	1.083		1.083		1.132		0.972
Peaxi162Scf00120g00088.1	Ubiquitin carboxyl-terminal hydrolase 12	134.94	158.08	18.2	19	32	9	0.84	0.859	0.975	1.197	1.172	1.108	1.319	0.0009789	1.425	0.00080248	1.364	6.0948e-05	1.136	0.0047586
Peaxi162Scf00120g00210.1	serine carboxypeptidase-like 50	41.12	20.472	7.1	3	4	3	1.12	1.007	1.363	0.842	0.923	0.688	0.614	0.37142	0.752	0.47114	0.917	0.81612	0.505	0.2816
Peaxi162Scf00120g00716.1	calcium dependent protein kinase 1	64.744	62.388	8.4	5	5	3	0.844	0.816	0.858	1.454	1.132	1.117	1.323		1.723		1.387		1.302
Peaxi162Scf00120g00720.1	Mitochondrial glycoprotein family protein	22.655	44.984	17	2	2	2	0.912	0.944	1.139	1.107	1.006	0.972	1.066	0.68306	1.214	0.22306	1.066	0.48266	0.853	0.42452
Peaxi162Scf00120g00721.1	nuclear pore complex protein Nup136b [Nicotiana benthamiana]	132.96	24.826	2.5	3	3	3	1.253	1.213	1.243	0.706	0.727	0.671	0.536	0.0040039	0.563	0.0048179	0.599	0.0118164	0.54	0.108637
Peaxi162Scf00120g00723.1	Phosphoribosylaminoimidazole carboxylase	68.48	32.031	4.6	2	2	2	1.295	0.884	0.867	0.979	1.073	0.908	0.701		0.756		1.214		1.047
Peaxi162Scf00120g01529.1	Charged multivesicular body protein 5	25.981	31.117	16.7	4	5	4	0.966	0.99	1.035	1.07	0.987	1.004	1.039	0.85616	1.108	0.73138	0.997	0.9897	0.97	0.91304
Peaxi162Scf00120g01534.1	DNAJ homologue 3	35.9	195.27	33.5	10	19	1	1.196	1.17	1.019	0.803	0.781	0.907	0.758		0.671		0.668		0.89
Peaxi162Scf00120g10023.1	Cyclophilin-like peptidyl-prolyl cis-trans isomerase family protein	19.11	41.126	11.9	2	4	2	1.016	1.123	0.782	1.001	0.906	1.052	1.035	0.89876	0.985	0.59112	0.807	0.0055401	1.345	0.0071556
Peaxi162Scf00121g01412.1	Unknown protein	29.211	46.824	20.3	5	8	5	1.057	0.999	0.95	0.9	0.933	0.893	0.845	0.68226	0.851	0.25422	0.934	0.319	0.94	0.8262
Peaxi162Scf00121g10119.1	eukaryotic translation initiation factor 4E	23.667	27.815	8.6	1	1	1	0.881	0.948	1.06	1.071	1.105	1.034	1.174		1.216		1.166		0.975
Peaxi162Scf00122g00181.1	Peptide-N4-(N-acetyl-beta-glucosaminyl)asparagine amidase A protein	69.058	30.812	5.2	3	6	3	0.944	0.87	0.959	1.123	1.135	1.056	1.119	0.31834	1.19	0.181159	1.305	0.25492	1.101	0.28152
Peaxi162Scf00122g00811.1	U6 snRNA-associated Sm-like protein LSm5	9.5058	6.1137	11.6	1	1	1	1.079	0.983	1.178	0.897	0.894	0.946	0.877		0.831		0.909		0.803
Peaxi162Scf00122g01723.1	phosphoenolpyruvate carboxylase 1	110.18	204.9	22.9	22	45	8	1.143	1.113	1.265	0.77	0.844	0.76	0.665	9.6357e-09	0.674	1.3593e-08	0.758	4.1744e-07	0.601	9.994e-08
Peaxi162Scf00122g02215.1	3-hydroxyisobutyryl-CoA hydrolase-like protein 2, mitochondrial	43.969	77.702	21.7	8	12	8	0.989	1.014	0.945	0.987	0.985	1.011	1.022	0.193116	0.998	0.63466	0.971	0.8037	1.07	0.30762
Peaxi162Scf00122g02315.1	DNA-binding protein [Nicotiana tabacum]	17.636	60.511	22.2	5	7	3	1.762	1.534	1.285	0.246	0.289	0.275	0.156	3.2653e-06	0.14	1.50275e-05	0.188	0.00026349	0.214	3.7422e-05
Peaxi162Scf00123g00014.1	Unknown protein	16.587	5.7859	7.1	1	1	1
Peaxi162Scf00123g00047.1	Cytokinin riboside 5'-monophosphate phosphoribohydrolase LOG	23.918	13.916	8.7	2	2	2	1.403	1.43	1.142	0.579	0.537	0.586	0.418		0.413		0.376		0.513
Peaxi162Scf00123g00067.1	Glutelin type-A 1 [Morus notabilis]	38.309	73.597	21.6	8	18	8	1.051	1.078	1.047	0.923	0.913	0.89	0.847	0.0059215	0.878	0.0045402	0.847	0.0075951	0.85	0.087378
Peaxi162Scf00123g00068.1	29 kDa ribonucleoprotein A, chloroplastic	31.515	17.753	13.8	4	6	3	1.526	1.419	1.598	0.32	0.37	0.325	0.213		0.21		0.261		0.203
Peaxi162Scf00123g00089.1	Divalent metal cation transporter MntH	140.57	108.56	9.6	10	11	10	1.216	1.2	1.11	0.783	0.754	0.754	0.62	0.000120948	0.644	9.7315e-05	0.628	0.00119951	0.679	0.00042328
Peaxi162Scf00123g00096.1	phenylalanine ammonia-lyase 2	78.303	253.22	27.7	19	51	11	1.573	1.509	1.296	0.346	0.378	0.39	0.248	1e-32	0.22	1e-32	0.25	1e-32	0.301	1e-32
Peaxi162Scf00123g00176.1	Unknown protein	9.2305	25.194	41.5	3	10	3	1.052	1.038	1.158	0.922	0.971	0.873	0.83	0.0046203	0.876	0.027057	0.935	0.167744	0.754	0.0083397
Peaxi162Scf00123g01116.1	adenosine kinase 2	33.25	77.26	19	7	25	7	1.099	1.057	1.086	0.937	1.042	0.91	0.828	0.028323	0.853	0.145677	0.986	0.3308	0.838	0.0111576
Peaxi162Scf00123g01121.1	ATP synthase D chain, mitochondrial	19.874	12.795	67.9	18	50	2
Peaxi162Scf00124g00019.1	villin 4	109.95	240.35	18.2	16	29	16	0.87	0.85	0.853	1.129	1.162	1.268	1.457	0.0023994	1.298	0.0049646	1.367	0.0107997	1.487	0.0186358
Peaxi162Scf00124g00035.1	Nascent polypeptide-associated complex subunit beta	19.783	5.8277	4.4	1	3	1	1.575	1.643	1.064	0.448	0.326	0.43	0.273	1.65522e-05	0.284	1.58419e-05	0.198	3.0695e-06	0.404	0.0043985
Peaxi162Scf00124g01733.1	UPF0678 fatty acid-binding protein-like protein	18.618	7.1282	6.6	1	1	1	0.96	0.967	0.926	1.119	1.005	1.099	1.145		1.166		1.039		1.187
Peaxi162Scf00125g00014.1	DNA LIGASE 6	9.9932	7.9798	19.3	1	1	1
Peaxi162Scf00125g00041.1	Eukaryotic peptide chain release factor subunit 1-3	48.937	55.528	12.8	5	9	3	1.051	1.073	1.011	0.974	0.909	0.966	0.919	0.75136	0.927	0.80672	0.847	0.50224	0.955	0.842
Peaxi162Scf00125g00122.1	ammonium transporter 1	52.553	8.9531	2.9	1	1	1	0.942	1.013	0.813	1.122	0.953	1.228	1.304		1.191		0.941		1.51
Peaxi162Scf00125g00227.1	vesicle-associated membrane protein 727	27.339	8.0358	3.8	1	2	1	0.755	0.708	0.833	1.242	1.422	1.321	1.75	0.002176	1.645	0.00130219	2.008	0.0040186	1.586	0.0043438
Peaxi162Scf00125g00710.1	Coenzyme F420 hydrogenase family / dehydrogenase, beta subunit family isoform 3	45.937	11.454	2.4	1	1	1	0.885	0.768	1.038	1.219	1.218	1.059	1.197		1.377		1.586		1.02
Peaxi162Scf00125g01022.1	beta-amylase 1	64.546	84.754	8.8	4	5	4	1.067	1.008	1.409	0.937	0.942	0.816	0.765	0.063518	0.878	0.166121	0.935	0.55258	0.579	0.0141991
Peaxi162Scf00125g01025.1	triglyceride lipases	31.518	16.253	8.2	3	4	3	1.227	1.234	1.083	0.716	0.766	0.804	0.655		0.584		0.621		0.742
Peaxi162Scf00125g01026.1	triglyceride lipases	66.007	82.006	8.9	4	5	4	1.081	0.991	1.073	0.922	0.925	0.921	0.852	0.178303	0.853	0.139235	0.933	0.30026	0.858	0.28216
Peaxi162Scf00125g01116.1	26S proteasome non-ATPase regulatory subunit 13 homolog B	50.392	32.161	9.6	4	11	2	0.891	0.861	0.824	1.159	1.267	1.112	1.248	0.0073556	1.301	0.0139387	1.472	0.0005372	1.35	0.0040641
Peaxi162Scf00125g01318.1	Haloacid dehalogenase-like hydrolase (HAD) superfamily protein	26.669	17.153	8.8	2	2	2	0.952	0.908	1.172	1.039	1.136	0.877	0.921	0.30954	1.091	0.131118	1.251	0.064222	0.748	0.21212
Peaxi162Scf00126g00002.1	60S ribosomal protein L27-3	15.516	20.992	18.7	3	6	3	1.393	1.336	1.287	0.523	0.591	0.563	0.404	0.041076	0.375	0.039784	0.442	0.025623	0.437	0.082338
Peaxi162Scf00126g00232.1	beta-xylosidase 1	84.536	42.946	6	5	7	5	0.812	0.871	0.715	1.258	1.232	1.314	1.618	0.0100207	1.549	0.0112048	1.414	0.044497	1.838	0.0026783
Peaxi162Scf00126g00812.1	Ypt/Rab-GAP domain of gyp1p superfamily protein	49.197	23.67	6.1	2	2	2	0.936	0.957	0.915	1.054	1.069	1.155	1.234		1.126		1.117		1.262
Peaxi162Scf00126g01027.1	50S ribosomal protein L3	31.893	5.9065	2.8	1	1	1
Peaxi162Scf00126g01030.1	[Pyruvate dehydrogenase (acetyl-transferring)] kinase, mitochondrial	42.206	74.997	11.6	3	3	3	1.169	1.117	1.03	0.761	0.924	0.883	0.755	6.1341e-05	0.651	0.0134218	0.827	0.0126443	0.857	0.0127426
Peaxi162Scf00126g01128.1	Protein kinase superfamily protein	43.158	5.8937	9.4	3	7	1
Peaxi162Scf00126g01316.1	evolutionarily conserved C-terminal region 7	81.095	26.323	4.6	4	4	3	1.036	1.03	1.03	0.97	0.958	0.982	0.948		0.936		0.93		0.953
Peaxi162Scf00126g01322.1	DEAD-box ATP-dependent RNA helicase 40	124.47	32.249	4.9	5	7	4	0.99	0.986	0.883	1.025	1.036	1.064	1.075	0.14874	1.035	0.37558	1.051	0.24162	1.205	0.077779
Peaxi162Scf00126g01412.1	Dihydrolipoyl dehydrogenase 1, mitochondrial	53.286	304.23	22.4	8	34	6	0.976	0.952	0.956	1.063	1.056	1.002	1.027	0.46472	1.089	0.20428	1.109	0.080044	1.048	0.33214
Peaxi162Scf00126g01416.1	30S ribosomal protein S1 homolog A	44.071	27.254	7.2	3	5	3	1.279	1.268	1.086	0.716	0.703	0.749	0.586	0.0031832	0.56	0.00052394	0.554	0.0038361	0.69	0.0101993
Peaxi162Scf00126g01512.1	Nuclear export mediator factor NEMF	58.489	58.249	11.2	5	7	5	1.156	1.176	1.048	0.893	0.872	0.876	0.758	0.020598	0.772	0.028637	0.741	0.0136418	0.836	0.13484
Peaxi162Scf00126g01513.1	Nuclear export mediator factor Nemf	64.566	10.35	2.5	1	1	1
Peaxi162Scf00126g10123.1	expressed protein [Oryza sativa Japonica Group]	117.93	80.499	8.9	8	9	8	0.939	1.014	0.942	1.062	1.132	1.102	1.174	0.055557	1.131	0.2168	1.116	0.163596	1.17	0.062163
Peaxi162Scf00127g00019.1	RNA polymerase-associated protein CTR9 homolog	71.946	23.766	6.2	4	4	4
Peaxi162Scf00127g01816.1	Tubulin--tyrosine ligase-like protein 12	95.323	99.88	13.5	10	12	10	1.016	1.04	1.078	0.93	0.964	0.939	0.924	0.116802	0.915	0.067058	0.927	0.062657	0.871	0.106782
Peaxi162Scf00128g00023.1	alanine aminotransferase 2	53.846	48.305	8	6	7	6	1.017	1.001	1.053	0.996	1.001	0.915	0.9	0.155116	0.979	0.59224	1	0.98384	0.869	0.085935
Peaxi162Scf00128g00025.1	Unknown protein	48.884	173.34	20.7	8	11	8	0.912	0.913	1.025	1.068	1.067	1.092	1.197	0.080045	1.171	0.054817	1.169	0.100579	1.065	0.49328
Peaxi162Scf00128g00052.1	Paramyosin, putative	75.327	31.795	6.8	5	8	5	0.773	0.814	0.823	1.291	1.221	1.239	1.603	0.00079871	1.67	3.7673e-05	1.5	0.0009837	1.505	0.0035206
Peaxi162Scf00128g00134.1	Cyclin-related, putative isoform 2	111.34	8.1716	1.7	1	1	1
Peaxi162Scf00128g00137.1	Copper amine oxidase family protein	84.078	33.658	7.1	5	7	5	0.973	0.958	0.95	0.999	1.07	1.115	1.146	0.80944	1.027	0.72486	1.117	0.8554	1.174	0.66362
Peaxi162Scf00128g00139.1	phosphate transporter 2	60.396	36.907	5.6	3	5	3	0.86	0.973	0.683	0.969	1.223	1.402	1.63	0.029322	1.127	0.32056	1.257	0.062999	2.053	0.035364
Peaxi162Scf00128g00142.1	Stress responsive alpha-beta barrel domain protein	27.617	84.304	14.6	3	6	1	0.939	0.97	0.903	1.092	1.035	1.116	1.188	0.0076362	1.163	0.124445	1.067	0.4455	1.236	0.00170252
Peaxi162Scf00128g00168.1	Pollen Ole e 1 allergen and extensin family protein	28.947	6.8959	3.4	1	1	1	1.156	1.112	1.036	0.888	0.89	0.846	0.732		0.768		0.8		0.817
Peaxi162Scf00128g00453.1	GDSL esterase/lipase	94.047	7.7533	2.6	1	1	1
Peaxi162Scf00128g00454.1	eukaryotic translation initiation factor 4B1	57.863	138.63	26.7	16	26	16	1.119	1.141	1.201	0.801	0.833	0.815	0.728	2.7802e-06	0.716	9.0078e-07	0.73	2.4935e-06	0.679	2.2844e-06
Peaxi162Scf00128g00456.1	Melibiase family protein	66.864	59.57	11.6	5	8	5	0.957	1	0.923	1.071	1.06	1.057	1.104	0.38188	1.119	0.65588	1.06	0.75274	1.145	0.185423
Peaxi162Scf00128g00530.1	Proteasome subunit beta type-7-A	29.458	5.813	14.3	4	8	1
Peaxi162Scf00128g00538.1	Proteasome subunit beta type-7-A	29.379	33.365	14.3	4	10	1	1.083	1.065	1.103	0.998	0.909	0.876	0.809		0.922	0.74452	0.854		0.794
Peaxi162Scf00128g00541.1	Cellulase (glycosyl hydrolase family 5) protein	60.816	84.208	10.7	4	6	4	0.925	0.931	1.023	1.127	1.131	0.982	1.062	0.109842	1.218	0.00424	1.215	0.061483	0.96	0.38874
Peaxi162Scf00128g00544.1	sieve element occlusion c [Solanum phureja]	82.694	75.004	10.4	9	13	9	0.89	0.804	0.937	1.201	1.11	1.167	1.311	0.020836	1.349	0.029079	1.381	0.010141	1.245	0.063698
Peaxi162Scf00128g00625.1	RNA-binding (RRM/RBD/RNP motifs) family protein	76.473	23.58	3.9	3	4	3	1.157	1.202	1.201	0.779	0.763	0.761	0.658	0.00180271	0.673	0.0039825	0.635	0.00095976	0.634	0.00043666
Peaxi162Scf00128g00627.1	T-complex protein 1 subunit epsilon	59.08	234.82	33.3	16	29	16	1.003	0.998	0.921	1.029	1.023	1.094	1.091	0.25658	1.026	0.150183	1.025	0.075999	1.188	0.6651
Peaxi162Scf00128g00629.1	Actin-related protein 3	47.9	6.2646	3.5	1	1	1
Peaxi162Scf00128g00632.1	Membrane protein insertase YidC	58.998	7.8451	1.9	1	2	1	1.006	1.159	0.991	0.919	0.873	1.012	1.006		0.914		0.753		1.021
Peaxi162Scf00128g00642.1	Pectin lyase-like superfamily protein	41.965	29.685	5.3	1	1	1	0.787	0.824	0.846	1.282	1.226	1.254	1.593		1.629		1.488		1.482
Peaxi162Scf00128g00725.1	Leucine-rich repeat-containing protein DDB_G0290503, putative isoform 2	189.16	122.05	8.5	13	17	13	0.924	0.962	0.94	1.067	1.087	1.101	1.192	0.00142287	1.155	0.0051027	1.13	0.00086338	1.171	0.031641
Peaxi162Scf00128g00731.1	Serine/threonine protein phosphatase 2A 59 kDa regulatory subunit B' eta isoform	49.055	6.1691	7	4	4	1
Peaxi162Scf00128g00827.1	Glyceraldehyde-3-phosphate dehydrogenase, cytosolic	31.845	323.31	40.2	9	125	5	0.875	0.877	1.009	1.133	1.157	1.073	1.226	2.024e-07	1.295	6.6443e-08	1.319	3.8224e-07	1.063	0.0196551
Peaxi162Scf00128g00834.1	3-oxoacyl-[acyl-carrier-protein] reductase 4	32.212	6.7655	2.9	1	2	1	1.24	1.265	1.306	0.708	0.655	0.615	0.496	0.0127556	0.571	0.048096	0.518	0.0075383	0.471	0.00852
Peaxi162Scf00128g00941.1	lipoxygenase 3	193.03	27.096	1.6	4	4	4	1.087	1.131	1.043	0.85	0.919	0.909	0.836	0.41986	0.782	0.31788	0.813	0.40996	0.872	0.47336
Peaxi162Scf00128g00942.1	urease	89.879	7.8595	1.1	1	3	1	1.036	1.052	1.224	0.799	0.913	0.93	0.898		0.771		0.868		0.76
Peaxi162Scf00128g01017.1	NADH-quinone oxidoreductase subunit F 1	53.948	186.77	25.5	13	34	2	0.982	0.975	1.146	0.907	1.062	0.92	0.937	0.41692	0.924	0.74062	1.089	0.91786	0.803	0.049443
Peaxi162Scf00128g01038.1	adenylate kinase 1	23.389	47.45	22.7	4	6	2	1.092	1.05	1.278	0.843	0.919	0.761	0.697		0.772		0.875		0.595
Peaxi162Scf00128g01041.1	Unknown protein	20.213	6.6033	6.5	1	1	1
Peaxi162Scf00128g01124.1	Microsomal signal peptidase 12 kDa subunit (SPC12)	21.927	11.359	6.7	1	2	1	1.082	1.092	0.944	0.944	0.925	0.987	0.912		0.872		0.847		1.046
Peaxi162Scf00128g01138.1	ATP-dependent RNA helicase, putative	143.74	13.155	2	2	2	2	1.094	1.054	0.995	0.917	0.939	0.975	0.891		0.838		0.891		0.98
Peaxi162Scf00128g01140.1	Uncharacterised conserved protein UCP015417, vWA	81.783	6.5169	1.5	1	1	1
Peaxi162Scf00128g01142.1	Zinc finger protein ZPR1	50.802	20.731	8.8	3	5	3	0.898	0.997	0.939	1.144	0.992	1.115	1.242		1.274		0.995		1.187
Peaxi162Scf00128g01143.1	Transforming growth factor-beta receptor-associated protein 1 homolog	96.149	8.1933	1.1	1	1	1
Peaxi162Scf00128g01227.1	REF/SRPP-like protein	24.343	98.593	43.6	9	16	8	0.961	0.968	1.077	0.987	1.006	0.999	1.04	0.32886	1.027	0.24188	1.039	0.44574	0.928	0.22098
Peaxi162Scf00128g01327.1	Chlorophyll a-b binding protein, chloroplastic	30.553	8.8985	3.9	1	2	1	0.877	0.857	0.79	1.301	1.032	1.312	1.496	0.039563	1.483	0.064242	1.204	0.170722	1.661	0.0163595
Peaxi162Scf00128g01330.1	glycosylphosphatidylinositol-anchored lipid protein transfer 1	20.272	11.351	13	3	4	2
Peaxi162Scf00128g01333.1	Calmodulin-binding transcription activator 4	108	21.536	3	3	3	3	0.901	0.892	0.954	1.152	1.172	1.067	1.184	0.55794	1.279	0.4688	1.314	0.43706	1.118	0.62262
Peaxi162Scf00128g01524.1	glucose-6-phosphate dehydrogenase 2	61.102	34.16	9	5	5	3	0.998	1.014	1.014	0.993	1.024	0.989	0.991		0.995		1.01		0.975
Peaxi162Scf00128g01533.1	Sphingosine-1-phosphate lyase	58.331	12.407	1.9	1	4	1	0.58	0.554	0.611	1.455	1.684	1.565	2.698		2.509		3.04		2.561
Peaxi162Scf00128g01613.1	GYF domain-containing protein	311.15	19.402	1.1	3	3	3	1.241	1.274	1.235	0.668	0.68	0.691	0.557	0.032499	0.538	0.052641	0.534	0.040437	0.56	0.030901
Peaxi162Scf00128g01626.1	Delta(3,5)-Delta(2,4)-dienoyl-CoA isomerase, mitochondrial	29.753	41.188	17.8	4	7	4	0.836	0.85	0.845	1.17	1.257	1.241	1.484	0.03298	1.4	0.0152782	1.479	0.056179	1.469	0.076004
Peaxi162Scf00128g01632.1	Bidirectional sugar transporter N3	35.635	7.153	3.1	1	2	1	0.28	0.311	0.336	1.938	1.642	2.176	7.771	0.00044158	6.921	0.0029642	5.28	0.0025621	6.476	0.00023911
Peaxi162Scf00128g01633.1	Protein kinase superfamily protein	50.174	30.97	9.8	4	5	4	0.84	0.766	1	1.115	1.373	1.11	1.321	0.36188	1.327	0.143316	1.792	0.002777	1.11	0.74416
Peaxi162Scf00128g01744.1	Unknown protein	48.083	6.4196	1.9	1	1	1
Peaxi162Scf00128g01750.1	GRAM domain family protein	31.658	87.25	25.6	5	12	5	0.757	0.736	0.895	1.313	1.369	1.185	1.565	1.2578e-08	1.734	2.8871e-08	1.86	8.6694e-09	1.324	2.0924e-07
Peaxi162Scf00128g01757.1	Ubiquitin thioesterase otubain-like	29.107	5.72	3.1	1	1	1	0.941	1.139	0.841	1.182	0.882	1.047	1.113		1.256		0.774		1.245
Peaxi162Scf00128g01759.1	somatic embryogenesis receptor-like kinase 1	39.171	92.17	13.9	4	9	3	0.948	0.904	0.948	1.136	1.059	1.096	1.156	0.00131553	1.198	0.026661	1.171	0.0109635	1.156	0.00130019
Peaxi162Scf00128g01776.1	Arf-GAP with GTPase, ANK repeat and PH domain-containing protein 3	88.011	23.361	1.9	1	1	1
Peaxi162Scf00128g01777.1	conserved hypothetical protein	35.761	6.7718	3.7	1	1	1
Peaxi162Scf00128g10012.1	MATE efflux family protein	57	24.572	6.6	4	5	4	0.946	1.027	0.863	1.141	1.082	1.079	1.141	0.063616	1.206	0.147863	1.054	0.8938	1.25	0.180142
Peaxi162Scf00129g00042.1	conserved hypothetical protein	75.444	28.501	5.1	3	3	3	1.025	1.066	0.767	0.989	0.976	1.196	1.167	0.089082	0.965	0.83868	0.916	0.56314	1.559	0.00036342
Peaxi162Scf00129g00129.1	monodehydroascorbate reductase 4	84.484	12.671	2.1	2	2	2	0.818	0.95	1.035	1.117	1.149	1.06	1.296		1.366		1.209		1.024
Peaxi162Scf00129g00135.1	Glutaredoxin family protein	9.6591	35.353	31.2	2	5	2	1.058	1.055	1.074	0.92	0.957	0.918	0.868	0.047959	0.87	0.060124	0.907	0.032198	0.855	0.0120168
Peaxi162Scf00129g00233.1	cullin 3	85.201	46.498	8.6	6	6	2	0.779	0.928	0.992	1.255	1.141	1.074	1.379		1.611		1.23		1.083
Peaxi162Scf00129g00314.1	ABC transporter B family member 19	137.29	132.37	10.8	11	11	10	0.912	0.913	0.871	1.141	1.083	1.172	1.285	1.56086e-05	1.251	0.00055634	1.186	0.0006605	1.346	0.000101686
Peaxi162Scf00129g00316.1	50S ribosomal protein L15	31.83	12.152	3.8	1	1	1	1.147	1.106	1.367	0.733	0.776	0.744	0.649		0.639		0.702		0.544
Peaxi162Scf00129g00317.1	2-hydroxyacyl-CoA lyase	60.738	33.02	15.9	8	11	2	0.989	0.931	1.034	1.025	1.049	1.035	1.047	0.98862	1.036	0.0023554	1.127	0.0052583	1.001	0.42532
Peaxi162Scf00129g00418.1	IQ-domain 31	69.996	19.44	4.9	3	3	3	1.133	1.162	1.033	0.873	0.818	0.891	0.786	0.122218	0.771	0.14398	0.704	0.028977	0.863	0.21776
Peaxi162Scf00129g00433.1	Aldose 1-epimerase	221.35	188.09	1.3	3	7	3	0.901	0.895	0.964	1.152	1.088	1.082	1.201	0.0129202	1.279	0.0123159	1.216	0.051617	1.122	0.029498
Peaxi162Scf00129g00533.1	NADH dehydrogenase [ubiquinone] complex I, assembly factor 7	41.962	14.065	7.2	2	2	2	1.12	1.091	1.038	0.885	0.805	0.993	0.887		0.79		0.738		0.957
Peaxi162Scf00129g00539.1	FACT complex subunit SSRP1	135.38	41.107	7.2	6	9	6	1.049	0.928	1.096	0.936	1.034	0.96	0.915	0.130343	0.892	0.196455	1.114	0.8199	0.876	0.027316
Peaxi162Scf00129g00543.1	thioredoxin 2	12.883	6.2052	6.7	1	3	1
Peaxi162Scf00129g00546.1	Inositol hexakisphosphate and diphosphoinositol-pentakisphosphate kinase 1	120.15	79.389	7	6	7	6	0.925	0.963	0.968	1.09	1.056	1.11	1.2	0.03934	1.178	0.135841	1.097	0.056602	1.147	0.02828
Peaxi162Scf00129g00610.1	Leucine-rich repeat protein kinase family protein	66.107	51.699	3.8	2	3	2	0.825	0.825	0.963	1.222	1.206	1.15	1.394	0.118163	1.481	0.0056017	1.462	0.0161038	1.194	0.30688
Peaxi162Scf00129g00710.1	Protein transport protein SEC13	32.575	74.03	18.2	5	6	5	0.968	0.976	1.08	1.067	0.995	0.937	0.968	0.74462	1.102	0.608	1.019	0.56616	0.868	0.116959
Peaxi162Scf00129g00731.1	B12D protein	10.084	18.61	14.3	1	4	1	1.038	1.051	1.055	0.889	0.973	0.939	0.905	0.0070434	0.856	0.00136172	0.926	0.055343	0.89	0.0067776
Peaxi162Scf00129g00740.1	Paired amphipathic helix protein Sin3-like 2	149.35	6.0045	1.1	1	1	1
Peaxi162Scf00129g00742.1	Alpha-mannosidase 2x	130.03	29.047	3.9	4	5	4	0.944	0.943	0.9	1.138	1.077	1.099	1.164	0.03678	1.206	0.138218	1.142	0.19384	1.221	0.0027844
Peaxi162Scf00129g00814.1	Peroxidase superfamily protein	19.642	37.413	23.7	4	7	4	1.136	1.145	0.998	0.89	0.837	0.871	0.767	0.0101989	0.783	0.0131166	0.731	0.0137571	0.873	0.095817
Peaxi162Scf00129g00824.1	GPI ethanolamine phosphate transferase 1	69.338	6.513	2	1	1	1
Peaxi162Scf00129g00825.1	EG2771 [Manihot esculenta]	19.645	16.493	13.1	2	2	2	1.136	1.124	1.293	0.774	0.857	0.709	0.624		0.681		0.762		0.548
Peaxi162Scf00129g00826.1	RNase H family protein, putative isoform 3	26.257	11.077	5.4	1	1	1
Peaxi162Scf00129g00828.1	CRM family member 2	141.91	86.782	2.8	3	7	3	1.117	1.143	0.925	0.903	0.912	1.04	0.931	0.42394	0.808	0.26136	0.798	0.30506	1.124	0.173322
Peaxi162Scf00129g01032.1	ARM repeat superfamily protein	40.458	6.595	2.7	1	1	1
Peaxi162Scf00129g01035.1	formate dehydrogenase	42.022	235.15	31	11	38	11	0.881	0.855	0.829	1.193	1.111	1.16	1.317	1.5011e-08	1.354	6.3802e-09	1.299	2.6298e-08	1.399	2.3478e-07
Peaxi162Scf00129g01038.1	Deoxynucleoside triphosphate triphosphohydrolase SAMHD1 homolog	46.255	122.32	29.7	9	13	9	0.958	0.927	1.033	1.051	1.038	1.052	1.098	0.054144	1.097	0.0148356	1.12	0.0113182	1.018	0.863
Peaxi162Scf00129g01121.1	Protease Do-like 1, chloroplastic	44.571	47.652	7.9	3	5	3	0.836	0.864	0.876	1.205	1.233	1.149	1.374	0.44502	1.441	0.545	1.427	0.54878	1.312	0.59838
Peaxi162Scf00129g01122.1	carbonic anhydrase 1	34.711	6.6078	3.1	1	1	1	1.042	1.025	1.12	0.913	0.965	0.926	0.889		0.876		0.941		0.827
Peaxi162Scf00129g01124.1	Protein farnesyltransferase subunit beta	38.61	6.4091	2.9	1	1	1	1.1	1.138	1.007	0.895	0.893	0.906	0.824		0.814		0.785		0.9
Peaxi162Scf00129g01229.1	Tudor/PWWP/MBT superfamily protein	90.42	38.587	4	3	5	3	1.038	1.009	1.137	0.918	0.932	0.957	0.922	0.87624	0.884	0.7776	0.924	0.81866	0.842	0.77522
Peaxi162Scf00129g01232.1	Protein kinase superfamily protein	74.102	59.607	7.9	4	5	4	1.123	1.089	1.114	0.826	0.932	0.849	0.756	0.176142	0.736	0.181923	0.856	0.48956	0.762	0.121017
Peaxi162Scf00129g01327.1	Isocitrate dehydrogenase [NADP]	48.9	96.305	18.2	7	11	5	1.181	1.129	1.085	0.839	0.861	0.883	0.748	0.023099	0.71	0.028781	0.763	0.088264	0.814	0.035159
Peaxi162Scf00129g01332.1	DEAD-box ATP-dependent RNA helicase 46	80.85	9.9902	3.1	2	3	1
Peaxi162Scf00129g01334.1	polyribonucleotide nucleotidyltransferase, putative	106.59	67.618	8.6	7	9	7	0.977	0.991	0.815	1.044	1.179	1.078	1.103	0.55318	1.069	0.61684	1.19	0.32438	1.323	0.1987
Peaxi162Scf00129g01425.1	Protein of unknown function (DUF1421)	43.996	76.603	19.2	7	14	7	0.96	0.94	0.984	1.046	1.13	1.09	1.135	0.0047015	1.09	0.0168811	1.202	0.00049921	1.108	0.03906
Peaxi162Scf00129g01534.1	Pentatricopeptide repeat-containing protein	136.35	7.2465	1.5	1	1	1
Peaxi162Scf00129g01535.1	ARM repeat superfamily protein	200.92	9.5972	0.8	1	1	1
Peaxi162Scf00129g01541.1	Unknown protein	328.06	323.31	46.2	117	247	117	1.152	1.178	1.049	0.806	0.806	0.847	0.735	1.62437e-12	0.7	1e-32	0.684	1e-32	0.807	1.62448e-12
Peaxi162Scf00129g01660.1	RNA-binding (RRM/RBD/RNP motifs) family protein	40.24	166.37	22.4	6	9	6	1.226	1.132	1.252	0.749	0.731	0.79	0.644	0.00024236	0.611	2.4863e-05	0.646	0.00084001	0.631	0.019299
Peaxi162Scf00129g10129.1	monodehydroascorbate reductase 4	68.964	176.34	19.3	11	17	11	1.256	1.226	1.086	0.774	0.704	0.771	0.614	0.014556	0.616	0.073663	0.574	0.024244	0.71	0.0082444
Peaxi162Scf00130g00011.1	villin 2	103.57	323.31	25.1	20	57	12	0.918	0.896	0.886	1.095	1.124	1.13	1.231	2.0915e-05	1.193	0.0002043	1.254	3.9759e-05	1.275	1.5259e-05
Peaxi162Scf00130g00044.1	acidic rib P1a-like [Solanum tuberosum]	11.12	18.956	15.9	2	3	1	1.181	1.168	1.249	0.756	0.763	0.741	0.627	0.040282	0.64	0.099416	0.653	0.037341	0.593	0.0126193
Peaxi162Scf00130g00067.1	UDP-Glycosyltransferase superfamily protein	53.053	59.558	18	11	17	2	1.235	1.293	1.032	0.708	0.732	0.812	0.657		0.573		0.566		0.787
Peaxi162Scf00130g00071.1	UDP-Glycosyltransferase superfamily protein	52.947	14.073	12.4	8	13	2	1.075	1.06	1.03	0.95	0.905	0.956	0.889		0.884		0.854		0.928
Peaxi162Scf00130g00111.1	Mitochondrial substrate carrier family protein	30.657	20.649	12.5	4	5	3	0.94	0.95	0.841	1.164	1.059	1.152	1.226	0.29048	1.238	0.1974	1.115	0.37886	1.37	0.154722
Peaxi162Scf00130g00619.1	UDP-Glycosyltransferase superfamily protein	52.643	66.44	14.7	7	9	7	0.887	1.029	0.878	1.086	1.068	1.152	1.299	0.0085985	1.224	0.135798	1.038	0.2997	1.312	0.035697
Peaxi162Scf00130g00620.1	UDP-Glycosyltransferase superfamily protein	101.97	98.761	15.6	15	29	8	1.067	1.043	0.909	0.929	0.933	1.007	0.944	0.93352	0.871	0.24698	0.895	0.50712	1.108	0.44166
Peaxi162Scf00130g00723.1	Nucleoporin interacting component (Nup93/Nic96-like) family protein	96.404	37.461	6.8	6	7	6	1.021	0.942	1.097	0.968	1.03	0.94	0.921	0.189243	0.948	0.40328	1.093	0.5807	0.857	0.30344
Peaxi162Scf00130g00726.1	calcium ATPase 2	111.82	97.122	10.5	10	13	9	0.889	0.937	0.938	1.135	1.024	1.133	1.274	0.57678	1.277	0.73806	1.093	0.47918	1.208	0.32468
Peaxi162Scf00130g00727.1	UDP-Glycosyltransferase superfamily protein	103.83	231.19	17	17	26	6	0.522	0.614	0.412	1.746	1.538	1.668	3.195	1.62503e-05	3.345	1.56687e-05	2.505	0.00021743	4.049	3.5961e-05
Peaxi162Scf00130g00828.1	S-formylglutathione hydrolase YeiG	30.465	77.484	20.3	5	12	5	1.009	1.002	0.965	1.031	1.009	0.998	0.989	0.66854	1.022	0.96384	1.007	0.58106	1.034	0.54748
Peaxi162Scf00130g00832.1	Unknown protein	11.343	22.015	28	3	3	3
Peaxi162Scf00130g00929.1	U4/U6 small nuclear ribonucleoprotein PRP4-like protein	62.157	40.782	4.6	2	2	2
Peaxi162Scf00130g01131.1	Pre-mRNA-splicing factor RBM22	54.502	6.5532	2.9	1	1	1
Peaxi162Scf00130g01133.1	Dihydroneopterin aldolase	15.802	6.2371	5.6	1	2	1	1.019	0.981	1	1.045	1.024	0.975	0.957	0.100455	1.026	0.32122	1.044	0.31194	0.975	0.56258
Peaxi162Scf00130g01217.1	calmodulin binding	150.4	12.596	1.3	1	1	1
Peaxi162Scf00131g00122.1	26S protease regulatory subunit 6B homolog	46.386	273.15	35.4	14	30	1	0.885	0.866	0.924	1.132	1.217	1.101	1.244	0.093035	1.279	0.169184	1.405	0.0139184	1.192	0.095664
Peaxi162Scf00131g00510.1	conserved hypothetical protein	63.98	39.914	7.2	3	3	3
Peaxi162Scf00131g00715.1	3-ketoacyl-CoA synthase 2	54.894	6.2379	3.9	2	3	1
Peaxi162Scf00131g01117.1	Aminomethyltransferase, mitochondrial	44.35	93.08	25.8	9	18	9	1.036	0.995	1.049	0.986	1.017	0.927	0.895	0.09616	0.952	0.099577	1.022	0.177305	0.884	0.158483
Peaxi162Scf00132g00019.1	ubiquitin-conjugating enzyme 25	51.431	6.2897	2.2	1	1	1	0.854	0.841	0.921	1.213	1.153	1.191	1.395		1.42		1.371		1.293
Peaxi162Scf00132g00084.1	UDP-Glycosyltransferase superfamily protein	55.669	54.615	5.3	2	2	2	0.85	0.83	0.916	1.18	1.181	1.218	1.433		1.388		1.423		1.33
Peaxi162Scf00132g00112.1	Pentatricopeptide repeat-containing protein	71.146	34.171	4.8	3	8	3	1.29	1.253	1.388	0.574	0.672	0.587	0.455	5.3859e-08	0.445	2.9839e-08	0.536	2.5073e-06	0.423	6.9789e-08
Peaxi162Scf00132g00119.1	Two pore calcium channel protein 1B	83.258	46.696	4.6	3	4	3	0.96	1.001	1.17	1.046	1.006	0.849	0.884	0.81506	1.09	0.3791	1.005	0.93412	0.726	0.50846
Peaxi162Scf00132g00120.1	glucan synthase-like 5	209.51	163.48	7.7	12	13	12	0.866	0.851	0.879	1.175	1.17	1.157	1.336	0.000196391	1.357	0.00087777	1.375	0.002158	1.316	0.0061416
Peaxi162Scf00132g00422.1	Tetraspanin family protein	26.674	5.82	3	1	1	1	0.99	0.917	1.007	1.123	1.153	0.907	0.916		1.134		1.257		0.901
Peaxi162Scf00132g00526.1	Pre-mRNA-processing factor 6	107.68	48.247	4.8	6	8	6	0.995	0.984	0.961	0.995	1.121	0.968	0.973	0.81084	1	0.51506	1.139	0.44238	1.007	0.9362
Peaxi162Scf00132g00719.1	Protein phosphatase 2C family protein	52.483	8.5828	2.5	1	1	1	0.712	0.744	0.72	1.376	1.316	1.429	2.007		1.933		1.769		1.985
Peaxi162Scf00132g00910.1	Adenine nucleotide alpha hydrolases-like superfamily protein	18.466	13.45	17.1	3	3	2
Peaxi162Scf00132g01411.1	Cleavage and polyadenylation specificity factor subunit 5	22.957	12.775	9.5	2	2	2	1.143	1.112	1.001	0.879	0.869	0.926	0.81		0.769		0.781		0.925
Peaxi162Scf00133g00091.1	exportin 1A	119.44	19.114	11.7	12	20	3	1.01	0.948	0.987	1.036	1.145	0.945	0.936		1.026		1.208		0.957
Peaxi162Scf00133g00523.1	Alanine--tRNA ligase	113.76	245.01	19.7	17	31	9	0.993	0.959	0.927	0.987	1.046	1.091	1.099	0.15598	0.994	0.54844	1.091	0.22908	1.177	0.0198027
Peaxi162Scf00133g00525.1	conserved hypothetical protein	18.224	41.716	15.2	4	5	4	0.974	0.957	1.074	1.073	0.993	0.993	1.02	0.25808	1.102	0.064205	1.038	0.81768	0.925	0.7091
Peaxi162Scf00133g00613.1	RNA-binding (RRM/RBD/RNP motifs) family protein	28.967	82.26	23.6	6	9	5	1.317	1.33	1.104	0.505	0.642	0.659	0.5	6.1487e-05	0.383	3.8287e-05	0.483	1.94716e-05	0.597	0.0048156
Peaxi162Scf00133g00723.1	NADH dehydrogenase [ubiquinone] iron-sulfur protein 6, mitochondrial	11.978	11.566	12.8	2	3	2	1.116	1.244	0.763	0.947	0.825	1.024	0.918		0.849		0.663		1.342
Peaxi162Scf00133g00726.1	Peptidyl-tRNA hydrolase II (PTH2) family protein	19.529	29.31	30.7	4	4	4	1.061	1.208	0.887	0.876	0.832	1.063	1.002		0.826		0.689		1.198
Peaxi162Scf00133g01415.1	OsI_17606 [Oryza sativa Indica Group]	35.436	30.475	10.1	3	3	3	0.886	0.878	0.972	1.119	1.311	0.991	1.119		1.263		1.493		1.02
Peaxi162Scf00134g00614.1	Tetratricopeptide repeat (TPR)-like superfamily protein	71.519	6.5937	1.6	1	1	1
Peaxi162Scf00134g00912.1	alpha/beta-Hydrolases superfamily protein	59.73	11.382	4.5	2	2	2
Peaxi162Scf00134g01212.1	Transposon MuDR mudrA-like protein, putative [Solanum demissum]	15.987	7.1925	8.9	1	1	1	1.103	1.201	1.151	0.815	0.783	0.833	0.755		0.739		0.652		0.724
Peaxi162Scf00134g01911.1	RNA-binding (RRM/RBD/RNP motifs) family protein	30.007	6.3568	4	1	3	1
Peaxi162Scf00134g02023.1	Aluminium induced protein with YGL and LRDR motifs	25.411	110.97	26.7	5	9	5	1.23	1.371	1.184	0.795	0.566	0.668	0.543	0.000160063	0.646	0.00092302	0.413	0.00045854	0.564	3.9803e-05
Peaxi162Scf00134g02029.1	Nuclear transcription factor Y subunit C-9	32.192	30.993	10.7	3	6	2	1.242	1.223	1.181	0.692	0.705	0.769	0.619	0.0035628	0.557	0.00107936	0.576	0.0063632	0.651	0.0063376
Peaxi162Scf00134g02031.1	NEDD8-activating enzyme E1 catalytic subunit	49.374	86.335	20.2	7	12	7	1.067	1.053	1.015	1.018	0.916	0.931	0.873	0.066539	0.954	0.27744	0.87	0.164977	0.917	0.188321
Peaxi162Scf00134g02033.1	ATP-dependent (S)-NAD(P)H-hydrate dehydratase	38.567	30.449	12.5	4	4	4	1.063	1.031	0.936	0.972	0.928	1.07	1.007	0.47414	0.914	0.0028554	0.9	0.3048	1.143	0.028524
Peaxi162Scf00135g00086.1	2-oxoglutarate (2OG) and Fe(II)-dependent oxygenase superfamily protein	43.411	6.3287	3.2	1	2	1	0.835	0.824	0.962	1.237	1.179	1.15	1.377		1.481		1.431		1.195
Peaxi162Scf00135g00138.1	DNAJ homologue 3	44.711	19.58	18.4	7	13	3	0.939	1.003	0.938	1.023	1.085	1.079	1.149	0.4303	1.089	0.53568	1.082	0.49772	1.15	0.5011
Peaxi162Scf00135g00213.1	LisH/CRA/RING-U-box domains-containing protein	47.971	34.574	7.9	3	3	3	0.867	0.839	1.052	1.273	1.053	1.075	1.24		1.468		1.255		1.022
Peaxi162Scf00135g00312.1	threonine aldolase 1	40.347	30.213	13	4	7	4	0.585	0.546	0.519	1.695	1.387	1.724	2.947	0.0029617	2.897	0.00015581	2.54	0.0042636	3.322	0.0025564
Peaxi162Scf00135g00313.1	Pre-mRNA-splicing factor CEF1	109.67	76.087	12.8	8	9	8	0.872	0.873	1.127	1.001	0.984	0.999	1.146	0.92598	1.148	0.69064	1.127	0.97922	0.886	0.23702
Peaxi162Scf00135g00914.1	product [Oryza sativa Japonica Group]	14.007	12.676	9.1	1	1	1
Peaxi162Scf00135g01111.1	Protein pelota	42.098	11.855	5	2	3	2	0.997	1.002	1.104	1.017	1.061	0.999	1.002	0.42848	1.02	0.51368	1.059	0.34702	0.905	0.171102
Peaxi162Scf00136g00128.1	membrane steroid binding protein 1	16.977	63.165	24.2	4	11	4	1.187	1.147	1.034	0.813	0.815	0.866	0.73	0.0423	0.685	0.0109638	0.711	0.0177612	0.838	0.53288
Peaxi162Scf00136g00222.1	Bifunctional inhibitor/lipid-transfer protein/seed storage 2S albumin superfamily protein	14.375	8.8012	6.3	1	6	1	0.677	0.695	0.517	1.459	1.316	1.619	2.391	0.0011449	2.155	0.0027961	1.894	0.00133897	3.132	0.00169647
Peaxi162Scf00136g00229.1	vesicle-associated membrane protein 711	25.245	79.785	31.2	7	11	4	0.904	0.949	0.772	1.275	1.089	1.141	1.262	0.010839	1.41	0.00098244	1.148	0.36124	1.478	0.0023374
Peaxi162Scf00136g00618.1	Mitochondrial ATP synthase subunit G protein	13.966	16.933	9	1	3	1	0.939	0.919	0.873	1.141	1.122	1.123	1.196		1.215		1.221		1.286
Peaxi162Scf00136g00620.1	ferrochelatase 1	54.167	21.574	5.8	3	3	3
Peaxi162Scf00137g00016.1	Peroxidase superfamily protein	38.965	6.3601	2.2	1	1	1	0.982	0.938	1.011	0.953	1.083	1.093	1.113		0.97		1.155		1.081
Peaxi162Scf00137g00128.1	sphingosine kinase 1	52.049	6.3071	2.3	1	1	1
Peaxi162Scf00137g00153.1	NAD(P)H-quinone oxidoreductase subunit I, chloroplastic	15.566	6.1672	6.7	1	1	1
Peaxi162Scf00137g00312.1	LisH and RanBPM domains containing protein	25.376	121.08	37.8	7	15	7	1.057	1.051	1.004	0.91	0.952	0.944	0.893	0.161465	0.861	0.22452	0.906	0.19212	0.94	0.53306
Peaxi162Scf00137g02116.1	Protein kinase superfamily protein	70.772	6.0503	1.9	1	1	1
Peaxi162Scf00139g00013.1	RNA-binding (RRM/RBD/RNP motifs) family protein	30.857	30.463	10.8	3	3	3	1.077	1.05	1.314	0.832	0.9	0.769	0.714		0.773		0.857		0.585
Peaxi162Scf00139g00098.1	Transport inhibitor response 1-like protein	68.445	79.811	12.9	6	9	6	0.816	0.912	0.948	1.078	1.079	1.102	1.35	0.00096213	1.321	0.00073823	1.183	0.00111673	1.162	0.21226
Peaxi162Scf00139g00103.1	F14J16.7 [Arabidopsis thaliana]	58.626	6.2638	1.5	1	1	1
Peaxi162Scf00139g00125.1	ubiquitin-protein ligase 2	396.41	41.934	2	5	6	5	1.052	1.115	1.003	0.923	1.006	0.889	0.845	0.2819	0.877	0.056299	0.902	0.154101	0.886	0.5813
Peaxi162Scf00139g00312.1	FUNCTIONS IN: molecular_function unknown	29.43	8.2028	4.1	1	1	1
Peaxi162Scf00139g00714.1	40S ribosomal protein S21	9.2363	18.941	13.4	1	2	1	1.124	1.117	1.141	0.743	0.876	0.905	0.805	0.033638	0.661	0.0171009	0.784	0.092058	0.793	0.126462
Peaxi162Scf00139g01024.1	ABC-2 type transporter family protein	71.917	93.845	8.2	5	7	5	0.983	1.003	0.826	1.058	1.007	1.178	1.198	0.052238	1.076	0.138039	1.004	0.94336	1.426	0.0092161
Peaxi162Scf00139g01026.1	Pre-mRNA-splicing factor cwc15, putative	21.62	17.175	9.7	3	3	3	1.312	1.343	1.378	0.541	0.632	0.51	0.389		0.412		0.471		0.37
Peaxi162Scf00139g01028.1	Ran-binding protein 17	118.16	16.846	2.6	2	2	2	0.771	0.74	0.959	1.254	1.337	1.189	1.542	0.0094043	1.626	0.023865	1.807	0.0165419	1.24	0.009742
Peaxi162Scf00139g01117.1	D6 protein kinase like 2	64.426	6.3075	1.7	1	1	1	1.308	1.355	1.603	0.505	0.494	0.411	0.314		0.386		0.365		0.256
Peaxi162Scf00139g01120.1	Plant protein of unknown function (DUF827)	74.69	107.11	19	11	12	11	1.003	0.956	1.057	0.988	1.043	0.999	0.996	0.96112	0.985	0.91942	1.091	0.023218	0.945	0.51736
Peaxi162Scf00139g01125.1	Sucrase/ferredoxin-like family protein	46.943	17.09	5.7	2	2	2
Peaxi162Scf00139g01219.1	emp24/gp25L/p24 family/GOLD family protein	24.588	27.205	17.5	3	7	3	0.932	0.899	1.12	1.142	1.032	0.936	1.004	0.30116	1.225	0.023462	1.148	0.110804	0.836	0.84102
Peaxi162Scf00140g00015.1	gamma carbonic anhydrase 2	29.436	237.54	30.5	6	21	6	0.899	0.907	0.949	1.098	1.156	1.14	1.268	3.5532e-05	1.221	2.6123e-06	1.275	0.00113837	1.201	0.0117762
Peaxi162Scf00140g00018.1	Pentatricopeptide repeat-containing protein	29.868	12.976	17.9	5	11	2
Peaxi162Scf00140g00021.1	pfkB-like carbohydrate kinase family protein	40.14	24.486	8.9	2	4	2	0.827	0.8	0.853	1.202	1.25	1.274	1.541		1.453		1.562		1.494
Peaxi162Scf00140g01011.1	dephospho-CoA kinase family	26.272	23.818	13.5	2	2	2
Peaxi162Scf00140g01119.1	Adenine nucleotide alpha hydrolases-like superfamily protein	17.459	25.231	14.7	2	11	1	0.749	0.767	0.874	1.309	1.344	1.224	1.634	0.00041838	1.748	0.0003405	1.752	0.00069524	1.4	0.0031816
Peaxi162Scf00140g01220.1	beta glucosidase 11	58.735	6.2368	1.7	1	2	1
Peaxi162Scf00140g01336.1	Endoglucanase 17	56.447	27.346	6.9	4	5	4	0.865	0.844	0.952	1.153	1.208	1.143	1.321	0.22046	1.333	0.056856	1.431	0.26874	1.201	0.55716
Peaxi162Scf00140g01338.1	Pectin lyase-like superfamily protein	41.834	14.897	5.9	2	2	2	0.974	0.937	1.538	0.947	0.966	0.65	0.667		0.972		1.031		0.423
Peaxi162Scf00140g01352.1	Protein of unknown function (DUF1624)	47.528	7.5357	3.5	1	1	1	0.895	0.899	0.992	1.132	1.06	1.14	1.274		1.265		1.179		1.149
Peaxi162Scf00140g10025.1	Ribosomal protein L31	15.494	12.583	8.7	1	2	1	1.226	1.212	1.14	0.754	0.774	0.735	0.6		0.615		0.639		0.645
Peaxi162Scf00141g00022.1	Chlorophyll a-b binding protein 6, chloroplastic	31.088	25.637	12.6	4	8	4	1.09	1.126	0.789	1.026	0.877	1.053	0.966	0.6322	0.941	0.04588	0.779	0.00042196	1.335	0.0078997
Peaxi162Scf00141g00029.1	Protein of unknown function (DUF674)	87.173	22.606	3.2	2	3	2	0.815	0.798	0.855	1.269	1.242	1.241	1.523	0.0028166	1.557	0.0067367	1.556	0.0054358	1.451	0.0154802
Peaxi162Scf00141g00048.1	Auxin transporter-like protein 2	54.559	74.468	8.7	3	5	3	1.005	0.93	1.2	0.98	1.05	0.843	0.839	0.169337	0.975	0.5783	1.129	0.034719	0.703	0.0159023
Peaxi162Scf00141g00062.1	HXXXD-type acyl-transferase family protein	52.903	91.256	13.1	6	9	5	0.926	0.885	0.931	1.091	1.116	1.121	1.211	0.188159	1.178	0.38212	1.261	0.1705	1.204	0.032416
Peaxi162Scf00141g00122.1	Mitochondrial uncoupling protein 1	32.544	100.9	23.4	8	19	8	0.989	0.951	0.827	1.178	1.051	1.151	1.164	6.1821e-05	1.191	0.015857	1.105	0.023757	1.392	1.82099e-05
Peaxi162Scf00141g00125.1	Acetyl-coenzyme A carboxylase carboxyl transferase subunit alpha	84.996	323.31	24.7	17	32	17	1.264	1.247	1.216	0.708	0.704	0.646	0.511	5.2481e-10	0.56	1.6618e-09	0.565	3.1487e-08	0.531	4.8065e-10
Peaxi162Scf00141g00216.1	Unknown protein	19.438	11.227	9.3	2	3	2	1.029	1	0.92	0.996	1.027	1.062	1.032	0.286	0.968	0.45742	1.027	0.38188	1.154	0.162881
Peaxi162Scf00141g00331.1	Clathrin light chain protein	25.885	29.686	14.7	4	5	4	1.044	1.036	1.125	0.907	0.96	0.869	0.832	0.037278	0.869	0.058322	0.927	0.17376	0.772	0.13408
Peaxi162Scf00141g00336.1	Protein kinase superfamily protein	34.879	12.416	4.1	1	2	1
Peaxi162Scf00141g00615.1	GDP-mannose-dependent alpha-mannosyltransferase	48.34	6.5583	2.6	1	1	1
Peaxi162Scf00141g00813.1	defective in exine formation protein (DEX1)	90.279	11.721	2.6	2	3	2	0.916	1.01	0.929	1.097	1.066	1.064	1.162		1.198		1.055		1.145
Peaxi162Scf00141g01024.1	Malectin/receptor-like protein kinase family protein	87.774	12.489	6.9	5	7	1	0.86	0.879	1.028	1.182	1.16	1.042	1.212	0.132523	1.374	0.0121994	1.32	0.050304	1.014	0.86942
Peaxi162Scf00141g01026.1	LMBR1-like membrane protein	51.583	11.474	2.1	1	2	1	0.836	0.777	0.777	1.192	1.303	1.336	1.598		1.426		1.677		1.719
Peaxi162Scf00141g01220.1	DNAJ homologue 2	37.464	20.453	10.3	3	3	3	0.921	0.961	1.047	1.088	1.107	0.966	1.049		1.181		1.152		0.923
Peaxi162Scf00141g01427.1	calcium-dependent protein kinase 13	59.681	18.096	4.5	2	2	2	0.958	0.935	0.919	1.119	1.03	1.129	1.178		1.168		1.102		1.229
Peaxi162Scf00145g00081.1	Major facilitator superfamily protein	66.551	5.9116	1.5	1	1	1
Peaxi162Scf00145g00139.1	Glycerol-3-phosphate dehydrogenase, mitochondrial	20.4	47.808	26.1	4	4	4	1.11	1.058	0.872	0.951	0.95	1.044	0.941		0.857		0.898		1.197
Peaxi162Scf00145g00187.1	SKP1-like 11	16.465	10.253	14.5	1	1	1
Peaxi162Scf00145g00189.1	Ras-related protein Rab-5C	21.49	96.88	32.5	5	6	4	0.889	0.898	0.89	1.13	1.117	1.238	1.393	0.0035768	1.271	0.0041418	1.244	0.0101584	1.391	0.020623
Peaxi162Scf00145g00811.1	RNA-binding (RRM/RBD/RNP motifs) family protein with retrovirus zinc finger-like domain	32.268	38.134	18.3	6	6	6	0.88	0.896	1.091	1.063	1.094	1.032	1.173	0.29112	1.208	0.108738	1.221	0.022204	0.946	0.29566
Peaxi162Scf00145g00916.1	dihydroflavonol 4-reductase-like1	35.485	26.409	12.5	4	5	4	1.005	0.97	0.95	0.988	1.03	1.103	1.098	0.68856	0.983	0.94076	1.062	0.7316	1.161	0.55822
Peaxi162Scf00145g01112.1	SERINE CARBOXYPEPTIDASE-LIKE 49	56.234	111.22	16.9	5	9	4	0.702	0.759	0.629	1.442	1.24	1.38	1.966	0.00130493	2.054	0.00126128	1.634	0.00109875	2.194	0.0034405
Peaxi162Scf00145g01214.1	Exocyst complex component SEC8	61.902	43.202	8.5	3	3	3	1.023	0.972	1.157	0.999	0.953	0.916	0.895	0.70084	0.977	0.93258	0.98	0.88442	0.792	0.54216
Peaxi162Scf00145g01215.1	Exocyst complex component SEC8	59.671	26.035	7.7	4	5	4	0.848	0.789	0.929	1.222	1.285	1.133	1.336	0.028001	1.441	0.028198	1.629	0.021238	1.22	0.051937
Peaxi162Scf00145g01313.1	Glycerol-3-phosphate dehydrogenase 2	39.686	59.263	20.8	5	7	5	0.839	0.802	1.024	1.201	1.163	1.062	1.266	0.00180287	1.431	1.85887e-05	1.45	0.000157551	1.037	0.25882
Peaxi162Scf00146g00014.1	Tetratricopeptide repeat (TPR)-like superfamily protein	25.422	6.0602	5.4	1	1	1	1.027	1.021	1.078	0.97	0.95	0.959	0.934		0.944		0.93		0.89
Peaxi162Scf00146g00068.1	Ubiquitin-conjugating enzyme/RWD-like protein	46.768	30.42	10.8	4	9	4	0.965	0.963	1.267	1.006	1.072	0.907	0.94	0.61466	1.042	0.23334	1.113	0.129365	0.716	0.00132156
Peaxi162Scf00146g00109.1	IAA-amino acid hydrolase ILR1-like 7	47.447	8.0451	2.1	1	1	1
Peaxi162Scf00146g00111.1	conserved hypothetical protein	55.412	108.53	17.8	9	9	9	0.955	0.924	0.999	1.075	1.111	1.034	1.083	0.25138	1.126	0.178575	1.202	0.21938	1.035	0.516
Peaxi162Scf00146g00411.1	Protein kinase superfamily protein	59.903	18.547	6	3	3	3
Peaxi162Scf00146g00614.1	type 2 histone deacetylase c [Nicotiana tabacum]	34.945	22.13	10.3	3	6	3	1.517	1.386	1.607	0.305	0.431	0.327	0.216		0.201		0.311		0.203
Peaxi162Scf00146g00717.1	3-hydroxyisobutyryl-CoA hydrolase-like protein 2, mitochondrial	45.371	11.373	2.2	2	2	2
Peaxi162Scf00146g01316.1	60S ribosomal protein L4	51.114	233.14	30.4	10	21	4	1.095	1.107	0.914	0.972	0.916	0.992	0.906	0.05236	0.888	0.0042422	0.827	3.8089e-06	1.085	0.46288
Peaxi162Scf00147g00012.1	Glucan endo-1,3-beta-glucosidase 1	57.326	41.366	3.4	1	1	1
Peaxi162Scf00147g00511.1	Phosphoadenosine phosphosulfate reductase	51.231	23.694	5.9	2	4	2	1.403	1.322	1.371	0.524	0.55	0.487	0.347	0.0028418	0.373	0.0031168	0.416	0.0037819	0.355	0.00144348
Peaxi162Scf00147g00614.1	Lactoylglutathione lyase	33.154	166.49	23.6	7	21	7	1.125	1	1.182	0.899	0.899	0.779	0.692	0.131756	0.799	0.22142	0.899	0.07114	0.659	0.127896
Peaxi162Scf00147g00615.1	60S ribosomal protein L19-1	24.817	71.943	17	4	8	2	1.013	1.068	1.005	1.077	0.96	0.963	0.951	0.79904	1.063	0.45434	0.899	0.27036	0.958	0.95448
Peaxi162Scf00147g01111.1	Importin subunit alpha	64.463	36.034	11.6	8	12	4	1.077	1.105	1.028	0.902	0.878	0.907	0.842	0.068361	0.838	0.025264	0.795	0.0124168	0.882	0.143444
Peaxi162Scf00147g01713.1	Auxin-responsive family protein	44.228	13.131	2.5	1	2	1	0.728	0.802	1	1.317	1.26	1.134	1.558	0.082122	1.809	0.094781	1.571	0.030558	1.134	0.136438
Peaxi162Scf00147g01918.1	conserved hypothetical protein	13.163	25.478	11.9	1	1	1	0.994	1.017	0.903	1.054	1.05	1.033	1.039		1.06		1.032		1.144
Peaxi162Scf00148g00114.1	Embryo-specific protein 3, (ATS3)	19.406	13.409	13.5	2	2	2	0.918	1.048	0.844	1.14	0.906	1.205	1.313		1.242		0.865		1.428
Peaxi162Scf00149g00116.1	Pyrroline-5-carboxylate reductase	30.145	153.1	17.8	3	4	3	0.998	0.986	0.972	1.005	0.953	1.063	1.065	0.64392	1.007	0.8849	0.967	0.50762	1.094	0.40864
Peaxi162Scf00149g00222.1	HISTIDINE TRIAD NUCLEOTIDE-BINDING 2	19.57	90.232	15.5	2	5	2	1.035	1.046	1.176	0.916	0.923	0.908	0.877	0.053258	0.885	0.054844	0.882	0.114164	0.772	0.0081959
Peaxi162Scf00149g00312.1	Nck-associated protein 1 homolog	102.71	5.7108	1.1	1	2	1
Peaxi162Scf00149g00317.1	Glycine cleavage system H protein 2, mitochondrial	16.91	29.648	23.4	4	9	4	1.086	1.076	1.071	0.883	0.907	0.919	0.846	0.0106828	0.813	0.032776	0.843	0.123139	0.858	0.020705
Peaxi162Scf00149g00610.1	Glutathione S-transferase family protein	41.344	132.49	17.4	6	16	6	0.916	0.894	0.897	1.15	1.174	1.15	1.255	0.00078365	1.255	4.6361e-06	1.313	1.6005e-05	1.282	0.000138628
Peaxi162Scf00149g00721.1	Trypsin family protein	64.133	38.18	11.1	5	6	4	1.084	1.048	1.138	0.892	0.918	0.853	0.787	0.020037	0.823	0.0101017	0.876	0.128178	0.75	0.026216
Peaxi162Scf00149g00722.1	lecithin:cholesterol acyltransferase 3	60.069	17.922	3	1	1	1	0.699	0.741	0.726	1.467	1.191	1.473	2.107		2.099		1.607		2.029
Peaxi162Scf00149g00811.1	phloem protein 2-A1	37.735	36.062	11.2	3	4	3	1.1	1.103	1.321	0.835	0.739	0.802	0.729		0.759		0.67		0.607
Peaxi162Scf00149g00813.1	phloem protein 2-A1	31.161	11.652	7.8	2	2	2	1.176	1.201	1.272	0.703	0.744	0.741	0.63		0.598		0.619		0.583
Peaxi162Scf00149g00918.1	exocyst complex component 84B	88.884	26.342	2.6	1	1	1	0.866	0.851	0.888	1.125	1.155	1.273	1.47		1.299		1.357		1.434
Peaxi162Scf00149g00919.1	Cathepsin B-like cysteine proteinase 6	42.312	135.93	25.5	7	17	7	0.989	0.985	1.129	0.966	0.989	0.81	0.819	0.098676	0.977	0.6527	1.004	0.61884	0.717	0.0046419
Peaxi162Scf00149g01016.1	Cathepsin B-like cysteine proteinase 6	40.503	72.14	10.6	3	10	3	0.694	0.754	0.78	1.412	1.421	1.263	1.82	0.00035983	2.035	0.000164503	1.885	0.00070255	1.619	2.753e-10
Peaxi162Scf00149g01112.1	vesicle-associated membrane protein 721	24.902	37	21.2	5	12	3	0.922	0.929	0.722	1.01	1.176	1.273	1.381	0.086841	1.095	0.50024	1.266	0.043284	1.763	0.0081191
Peaxi162Scf00150g00125.1	Late embryogenesis abundant (LEA) hydroxyproline-rich glycoprotein family	25.894	5.7339	3.1	1	2	1	0.882	0.809	0.725	1.238	1.27	1.282	1.454		1.404		1.57		1.768
Peaxi162Scf00150g00213.1	vacuolar protein sorting 41	107.62	81.567	11.5	8	10	8	0.761	0.75	0.796	1.288	1.323	1.353	1.778	0.000103619	1.693	0.00065941	1.764	1.0648e-06	1.7	0.000177394
Peaxi162Scf00150g00919.1	serine carboxypeptidase-like 51	44.777	58.39	18	6	11	6	0.967	1.065	0.918	1.047	0.941	1	1.034	0.329	1.083	0.064779	0.884	0.43022	1.089	0.4455
Peaxi162Scf00150g01615.1	Coatomer subunit delta	58.27	12.343	9	4	10	2	0.9	1.02	0.696	1.065	1.174	1.251	1.39		1.183		1.151		1.797
Peaxi162Scf00151g00016.1	Protein disulfide-isomerase	57.355	81.79	12.5	7	14	7	1.032	1.059	0.992	0.979	0.905	1.023	0.991	0.153702	0.949	0.074378	0.855	0.0022392	1.031	0.90014
Peaxi162Scf00151g00313.1	MAC/Perforin domain-containing protein	63.542	15.461	4.6	2	2	2
Peaxi162Scf00151g00811.1	farnesylcysteine lyase	58.076	15.922	4.2	2	2	2	1.108	1.015	1.041	0.938	0.968	0.915	0.826		0.847		0.954		0.879
Peaxi162Scf00152g00111.1	conserved hypothetical protein	41.731	21.52	9.7	2	3	2	0.796	0.761	0.816	1.265	1.278	1.326	1.666		1.589		1.679		1.625
Peaxi162Scf00152g00127.1	Phosphatidylinositol 3,4,5-trisphosphate 3-phosphatase and dual-specificity protein phosphatase PTEN	67.202	25.319	8.6	3	3	3
Peaxi162Scf00152g00146.1	ferredoxin 1	15.247	37.517	10.5	1	7	1	1.007	0.956	0.846	1.214	1.061	1.021	1.014	0.88112	1.206	0.2363	1.11	0.158284	1.207	0.033543
Peaxi162Scf00152g00232.1	sodium:hydrogen antiporter 1	52.232	6.9879	3.2	1	1	1	0.915	0.912	0.966	1.101	1.173	1.052	1.15		1.203		1.286		1.089
Peaxi162Scf00152g00234.1	D-3-phosphoglycerate dehydrogenase	42.142	34.343	12.8	4	8	2	1.17	1.25	0.962	0.791	0.792	0.899	0.768		0.676		0.634		0.935
Peaxi162Scf00152g00433.1	beta-D-xylosidase 4	82.203	70.608	5.7	3	7	3	0.876	0.944	0.985	1.09	1.19	1.069	1.22	0.55298	1.244	0.4687	1.261	0.068959	1.085	0.82502
Peaxi162Scf00152g00533.1	serine carboxypeptidase-like 1	54.162	14.47	4.4	2	2	2	0.904	0.841	0.946	1.222	1.119	1.125	1.244		1.352		1.331		1.189
Peaxi162Scf00152g00612.1	squalene monooxygenase 2	55.115	47.417	7.9	4	6	2	0.551	0.59	0.63	1.527	1.459	1.67	3.031	0.056878	2.771	0.030556	2.473	0.051277	2.651	0.080937
Peaxi162Scf00152g00613.1	proline iminopeptidase	40.281	323.31	27.4	8	15	8	1.012	0.964	1.101	0.986	1.03	0.961	0.95	0.32662	0.974	0.98124	1.068	0.48726	0.873	0.0096044
Peaxi162Scf00152g00641.1	F-box family protein	63.347	5.9955	1.6	1	1	1
Peaxi162Scf00152g00644.1	Pre-mRNA-processing factor 40 homolog A	76.428	6.518	1.4	1	1	1
Peaxi162Scf00152g00723.1	Phosphoglycerate mutase family protein	14.556	64.945	32.3	4	4	4	0.982	0.912	0.946	0.944	1.209	1.092	1.112	0.55566	0.961	0.77356	1.326	0.027417	1.154	0.39366
Peaxi162Scf00152g00729.1	Chaperone protein DnaK	70.154	117.39	31.1	23	64	9	1.145	1.14	1.058	0.862	0.804	0.835	0.729	0.0020637	0.753	0.00090396	0.705	1.50208e-05	0.789	0.094418
Peaxi162Scf00152g00738.1	Glutamyl-tRNA(Gln) amidotransferase subunit A	65.271	9.6821	2.3	1	1	1
Peaxi162Scf00152g00825.1	F-box and associated interaction domains-containing protein, putative isoform 1	111.2	5.7167	0.8	1	1	1
Peaxi162Scf00152g00829.1	dynamin-related protein 3A	85.613	172.92	14.9	12	23	5	0.961	0.908	0.902	1.093	1.154	1.085	1.129	0.0102848	1.137	0.00147655	1.271	9.8003e-07	1.203	0.052982
Peaxi162Scf00152g00928.1	Costars family protein ABRACL	10.18	7.1162	11.8	1	2	1	1.198	1.2	0.997	0.866	0.752	0.861	0.719		0.723		0.627		0.864
Peaxi162Scf00152g00934.1	carbonic anhydrase 1	25.461	33.763	13.2	2	3	2	1.138	1.113	1.109	0.832	0.845	0.876	0.77		0.731		0.759		0.79
Peaxi162Scf00152g00943.1	Calmodulin-binding transcription activator 2	85.268	5.9953	1.7	1	1	1
Peaxi162Scf00152g01021.1	Serine/arginine-rich splicing factor 2 [Morus notabilis]	29.157	18.156	7.7	2	3	2	0.901	0.903	0.747	1.138	1.076	1.316	1.461	0.51116	1.263	0.67538	1.192	0.58364	1.762	0.23066
[truncated: 3,664 more rows]

## Sheet: Peptide_quant
ID	Sequence	Protein accession	Protein description	Charge	m/z	mass error [ppm]	PEP	Score	Unique [yes/no]	Air16-1	Air16-2	Air16-3	Eth16-1	Eth16-2	Eth16-3
0	AAAAAAAASTVEEK	Peaxi162Scf00253g00825.1	Eukaryotic translation initiation factor 5B	3	420.886	-0.68175	0.012344	50.897	yes	NA	NA	NA	NA	NA	NA
1	AAAAAAAASTVEEKQEETK	Peaxi162Scf00253g00825.1	Eukaryotic translation initiation factor 5B	3	625.981	2.1559	9.449e-53	182.76	yes	1.171	1.116	0.861	0.846	0.924	1.083
2	AAAAAAGGGDEDSFVDPR	Peaxi162Scf00089g00063.1	exocyst subunit exo70 family protein F1	2	838.879	-0.34765	4.3298e-06	83.37	yes	0.994	0.976	0.871	1.023	0.884	1.252
3	AAAAAAGGGDEDSFVDPR	Peaxi162Scf00089g00063.1	exocyst subunit exo70 family protein F1	3	559.589	-0.36275	1.2731e-12	110.56	yes	1.034	1.119	1.049	0.909	0.888	1.001
4	AAAAAGLTVAEVTGSNVVSVAEDELMR	Peaxi162Scf00129g01035.1	formate dehydrogenase	3	877.781	1.1743	2.7927e-58	159.98	yes	0.911	0.985	1.015	1.075	1.005	1.009
5	AAAAAGLTVAEVTGSNVVSVAEDELMR	Peaxi162Scf00129g01035.1	formate dehydrogenase	4	658.588	0.97378	1.2827e-26	116.45	yes	1.013	1.256	1.078	0.668	0.738	1.246
6	AAAAAGLTVAEVTGSNVVSVAEDELMR	Peaxi162Scf00129g01035.1	formate dehydrogenase	3	883.113	1.809	1.1275e-40	134.68	yes	NA	NA	NA	NA	NA	NA
7	AAAADEDDGAVAMVGK	Peaxi162Scf00320g00053.1	Mitochondrial import receptor subunit TOM7-1	3	497.565	0.23267	7.5104e-08	101.43	yes	NA	NA	NA	NA	NA	NA
8	AAAADEDDGAVAMVGK	Peaxi162Scf00320g00053.1	Mitochondrial import receptor subunit TOM7-1	2	745.843	-0.53419	1.8659e-70	214.53	yes	1.311	1.202	1.202	0.7	0.798	0.787
9	AAAAEACK	Peaxi162Scf01310g00311.1	plasma-membrane associated cation-binding protein 1	2	396.189	-0.73855	0.0057824	99.442	no	1.053	1.11	0.99	0.851	0.929	1.066
10	AAAAEAPSAAAAEEDDVALVSEDWR	Peaxi162Scf00060g01112.1	N(6)-adenine-specific DNA methyltransferase 2	4	629.545	1.3401	0.0003686	44.625	yes	NA	NA	NA	NA	NA	NA
11	AAAAGFEK	Peaxi162Scf00395g00711.1	Photosystem II CP43 chlorophyll apoprotein	2	382.701	-1.6057	0.0057618	100.02	yes	NA	NA	NA	NA	NA	NA
12	AAAAGFEK	Peaxi162Scf00395g00711.1	Photosystem II CP43 chlorophyll apoprotein	2	382.701	-1.3763	0.015509	79.474	yes	NA	NA	NA	NA	NA	NA
13	AAAAGFEK	Peaxi162Scf00395g00711.1	Photosystem II CP43 chlorophyll apoprotein	3	255.469	-1.1293	0.0038786	77.058	yes	NA	NA	NA	NA	NA	NA
14	AAAASYANGEAESSPTASGPSSGDEWR	Peaxi162Scf00688g00009.1	dynamin-like protein 6	3	876.048	-1.1427	2.6215e-26	114.9	yes	1.272	1.299	1.2	0.668	0.833	0.728
15	AAADALGAENGVPESGDKPVQMETDAK	Peaxi162Scf00034g00825.1	Heat shock 70 kDa protein 15	3	891.089	0.65303	1.5621e-69	177.12	no	1.362	1.301	1.189	0.643	0.747	0.758
16	AAADALGAENGVPESGDKPVQMETDAK	Peaxi162Scf00034g00825.1	Heat shock 70 kDa protein 15	4	668.568	-0.15021	2.8716e-26	107.65	no	1.371	1.472	1.114	0.623	0.702	0.718
17	AAADHILR	Peaxi162Scf00745g00846.1	exportin 1A	2	433.746	-0.95735	0.021728	75.692	no	1.273	1.222	1.118	0.739	0.856	0.792
18	AAADHILR	Peaxi162Scf00745g00846.1	exportin 1A	3	289.5	-0.79942	0.0011207	103.74	no	NA	NA	NA	NA	NA	NA
19	AAADNQTSAEK	Peaxi162Scf00304g00618.1	Tyrosine--tRNA ligase, cytoplasmic	2	553.26	-3.185	3.7915e-07	119.25	yes	1.396	1.627	1.381	0.44	0.551	0.605
20	AAAEAAQK	Peaxi162Scf00133g00613.1	RNA-binding (RRM/RBD/RNP motifs) family protein	2	380.203	-0.65403	0.005854	97.431	yes	1.66	1.608	1.395	0.403	0.438	0.497
21	AAAEDVK	Peaxi162Scf00017g02716.1	Unknown protein	2	352.185	-2.5031	0.027414	86.794	yes	1.43	1.512	1.349	0.498	0.615	0.596
22	AAAEENTDGTINSQAR	Peaxi162Scf00058g00219.1	Unknown protein	3	549.924	-1.2781	3.1634e-21	144.29	yes	1.14	1.124	1.096	0.764	0.958	0.918
23	AAAEENTDGTINSQAR	Peaxi162Scf00058g00219.1	Unknown protein	2	824.382	-1.2868	1.0528e-96	251.07	yes	1.151	1.202	1.038	0.757	0.892	0.959
24	AAAEENTDGTINSQAR	Peaxi162Scf00058g00219.1	Unknown protein	3	549.924	-1.0671	1.3514e-33	163.2	yes	1.191	1.079	1.146	0.791	0.82	0.973
25	AAAEENTDGTINSQAR	Peaxi162Scf00058g00219.1	Unknown protein	2	824.382	-1.2108	1.8677e-82	233.14	yes	1.088	1.116	1.076	0.789	0.912	1.019
26	AAAEFQLEK	Peaxi162Scf00665g00331.1	golgin candidate 1	2	503.764	-0.19738	0.00042782	99.283	yes	1.045	1.1	1.073	0.921	0.894	0.968
27	AAAGLFNWEEDIFVAR	Peaxi162Scf00213g00943.1	arabinose kinase	3	603.637	1.3092	1.5445e-20	137.8	yes	1.113	0.973	0.972	1.014	0.918	1.01
28	AAAGSGSDSDEPQEYYTGGEK	Peaxi162Scf00921g00138.1	UBX domain-containing protein	3	706.963	0.11966	5.6626e-30	139.81	yes	1.538	1.438	1.583	0.476	0.471	0.494
29	AAAGVGPDGTR	Peaxi162Scf00698g00016.1	Translocase of chloroplast 159, chloroplastic	2	486.249	-2.1514	0.0030947	74.962	yes	NA	NA	NA	NA	NA	NA
30	AAANELKPVLEEIESR	Peaxi162Scf00320g00019.1	Conserved oligomeric Golgi complex subunit 3	3	590.32	0.5333	0.01946	47.379	yes	NA	NA	NA	NA	NA	NA
31	AAAQEVVDKVR	Peaxi162Scf00016g03243.1	target of rapamycin	3	395.891	-0.13715	0.007927	52.863	yes	NA	NA	NA	NA	NA	NA
32	AAASDDPSISSLTK	Peaxi162Scf01667g00007.1	BED zinc finger,hAT family dimerization domain isoform 1	2	681.841	-0.83902	2.5436e-44	193.06	yes	0.931	0.916	0.94	1.02	1.068	1.124
33	AAASEAAAR	Peaxi162Scf00256g00913.1	Unknown protein	2	409.212	0	0.018964	60.398	yes	NA	NA	NA	NA	NA	NA
34	AAASEAAAR	Peaxi162Scf00256g00913.1	Unknown protein	2	409.212	-0.60065	7.017e-05	113.74	yes	NA	NA	NA	NA	NA	NA
35	AAATLDAEERENLAR	Peaxi162Scf00376g00816.1	Nuclear pore complex protein Nup155	3	543.945	-1.0475	0.0038165	59.75	yes	NA	NA	NA	NA	NA	NA
36	AAATVPDEPK	Peaxi162Scf00253g00825.1	Eukaryotic translation initiation factor 5B	2	499.761	-1.6579	9.7824e-05	104.82	yes	1.359	1.261	1.05	0.666	0.795	0.869
37	AAATVPDEPKNEGSR	Peaxi162Scf00253g00825.1	Eukaryotic translation initiation factor 5B	3	514.59	-1.5265	0.0020709	63.79	yes	NA	NA	NA	NA	NA	NA
38	AAAVDQVTLLEEQK	Peaxi162Scf00232g00614.1	WPP domain interacting protein 2	3	505.607	0.63836	3.4695e-10	117.7	yes	NA	NA	NA	NA	NA	NA
39	AAAVDQVTLLEEQK	Peaxi162Scf00232g00614.1	WPP domain interacting protein 2	2	757.907	0.549	8.3122e-23	157.68	yes	1.007	1.03	0.839	0.988	1.029	1.107
40	AAAVELIK	Peaxi162Scf01600g00023.1	Tetratricopeptide repeat protein 27 homolog	2	407.755	-1.8479	0.0057824	99.442	yes	NA	NA	NA	NA	NA	NA
41	AAAVNADTGAPTIFDK	Peaxi162Scf00149g00222.1	HISTIDINE TRIAD NUCLEOTIDE-BINDING 2	3	521.267	-0.96934	1.2282e-07	98.281	yes	1.17	1.323	1.04	0.804	0.742	0.922
42	AAAVNADTGAPTIFDK	Peaxi162Scf00149g00222.1	HISTIDINE TRIAD NUCLEOTIDE-BINDING 2	2	781.396	-1.2153	2.0731e-53	197.14	yes	1.402	1.301	1.246	0.711	0.574	0.765
43	AACPIDTLK	Peaxi162Scf00213g00153.1	Bifunctional inhibitor/lipid-transfer protein/seed storage 2S albumin superfamily protein	2	494.76	-1.3655	7.0522e-05	113.62	yes	0.657	0.632	0.562	1.277	1.437	1.436
44	AACPIDTLK	Peaxi162Scf00213g00153.1	Bifunctional inhibitor/lipid-transfer protein/seed storage 2S albumin superfamily protein	3	330.176	-0.69082	0.00078514	82.279	yes	0.633	0.682	0.57	1.18	1.39	1.546
45	AACPIDTLK	Peaxi162Scf00213g00153.1	Bifunctional inhibitor/lipid-transfer protein/seed storage 2S albumin superfamily protein	2	494.76	0.85725	0.060141	55.084	yes	NA	NA	NA	NA	NA	NA
46	AACPIDTLK	Peaxi162Scf00213g00153.1	Bifunctional inhibitor/lipid-transfer protein/seed storage 2S albumin superfamily protein	2	494.76	0.51729	0.011341	70.552	yes	NA	NA	NA	NA	NA	NA
47	AACPIDTLK	Peaxi162Scf00213g00153.1	Bifunctional inhibitor/lipid-transfer protein/seed storage 2S albumin superfamily protein	2	494.76	-1.9336	0.00048618	98.048	yes	0.785	0.795	0.706	1.102	1.274	1.337
48	AACPIDTLK	Peaxi162Scf00213g00153.1	Bifunctional inhibitor/lipid-transfer protein/seed storage 2S albumin superfamily protein	3	330.176	-1.433	1.5159e-05	111.74	yes	0.728	0.782	0.794	1.15	1.225	1.322
49	AADAALK	Peaxi162Scf00035g02717.1	MEI2-like protein 5	2	330.19	0	0.010982	79.469	no	NA	NA	NA	NA	NA	NA
50	AADAFYK	Peaxi162Scf00451g00935.1	SPFH/Band 7/PHB domain-containing membrane-associated protein family	2	393.195	-0.29629	0.030673	81.784	no	NA	NA	NA	NA	NA	NA
51	AADAFYK	Peaxi162Scf00451g00935.1	SPFH/Band 7/PHB domain-containing membrane-associated protein family	3	262.466	-0.29719	0.063059	44.692	no	1.089	1.05	1.052	0.839	1.016	0.953
52	AADAGADAIIVQGR	Peaxi162Scf01060g00013.1	Aldolase-type TIM barrel family protein	2	664.352	-1.6702	1.1498e-37	177.21	yes	0.584	0.656	0.476	1.271	1.431	1.583
53	AADAGADAIIVQGR	Peaxi162Scf01060g00013.1	Aldolase-type TIM barrel family protein	3	443.237	-0.87373	1.7509e-06	96.059	yes	NA	NA	NA	NA	NA	NA
54	AADAPTGPTEVHVHNVVTEEGLVSR	Peaxi162Scf01108g00213.1	Protein transport protein SEC31	4	647.079	-1.0881	6.3162e-44	156.88	yes	1.066	0.934	1.085	0.972	0.996	0.947
55	AADEGLVIIQSPR	Peaxi162Scf00207g00749.1	biotin/lipoyl attachment domain-containing protein	3	456.921	-0.04026	0.0065409	53.051	yes	1.238	1.193	1.123	0.781	0.757	0.908
56	AADELRK	Peaxi162Scf00959g00213.1	Transketolase	3	268.152	-1.4902	0.030354	54.787	no	1.534	1.416	1.431	0.567	0.533	0.519
57	AADFSTDDLILGK	Peaxi162Scf00413g00612.1	Chloroplast stem-loop binding protein of 41 kDa b, chloroplastic	3	455.901	-0.57133	1.8858e-05	91.961	yes	1.157	1.24	1.28	0.77	0.763	0.79
58	AADFSTDDLILGK	Peaxi162Scf00413g00612.1	Chloroplast stem-loop binding protein of 41 kDa b, chloroplastic	2	683.348	-0.96685	7.6728e-11	127.79	yes	1.323	1.381	1.134	0.636	0.705	0.822
59	AADFSTDDLILGK	Peaxi162Scf00413g00612.1	Chloroplast stem-loop binding protein of 41 kDa b, chloroplastic	3	455.901	-0.94245	0.0006147	72.29	yes	1.256	1.309	1.12	0.719	0.754	0.844
60	AADFTDQKEYDAWQK	Peaxi162Scf00227g00720.1	Protein of unknown function (DUF810)	3	605.944	-1.4733	7.7895e-26	153.94	yes	1.083	1.038	0.986	0.886	0.987	1.02
61	AADGLEALQDER	Peaxi162Scf00128g01142.1	Zinc finger protein ZPR1	2	644.312	-0.61114	0.00030404	88.42	yes	NA	NA	NA	NA	NA	NA
62	AADGLEALQDER	Peaxi162Scf00128g01142.1	Zinc finger protein ZPR1	2	644.312	-1.0369	0.0091298	65.043	yes	NA	NA	NA	NA	NA	NA
63	AADGPEATK	Peaxi162Scf00313g00818.1	methyl-CPG-binding domain 10	2	430.211	-0.6981	0.00048656	98.04	yes	1.533	1.497	1.349	0.496	0.516	0.609
64	AADGPLK	Peaxi162Scf00680g00036.1	glyceraldehyde-3-phosphate dehydrogenase C2	2	336.19	-2.903	0.070743	66.073	no	NA	NA	NA	NA	NA	NA
65	AADGPVTER	Peaxi162Scf00724g00037.1	conserved hypothetical protein	2	458.23	-0.44556	0.057918	55.649	yes	NA	NA	NA	NA	NA	NA
66	AADHDVPVTPDEIVQR	Peaxi162Scf00592g00454.1	Phosphoribosylaminoimidazole-succinocarboxamide synthase	3	587.964	-0.76087	0.0046521	56.768	yes	NA	NA	NA	NA	NA	NA
67	AADLPAK	Peaxi162Scf00009g00217.1	Vacuolar protein sorting-associated protein 29	2	343.198	-1.0579	0.031685	80.229	yes	NA	NA	NA	NA	NA	NA
68	AADLSHSINMSVMDGGINR	Peaxi162Scf00130g00619.1	UDP-Glycosyltransferase superfamily protein	3	663.316	-0.60706	1.0127e-10	94.281	yes	NA	NA	NA	NA	NA	NA
69	AADLTYWESAAR	Peaxi162Scf00629g00043.1	UDP-glucose 6-dehydrogenase family protein	3	451.886	0.7982	0.0005988	74.611	no	0.561	1.465	1.19	1.469	0.659	0.656
70	AADLTYWESAAR	Peaxi162Scf00629g00043.1	UDP-glucose 6-dehydrogenase family protein	2	677.325	0.1332	0.0005272	84.365	no	0.902	0.974	0.92	1.122	1.021	1.061
71	AADNHINR	Peaxi162Scf00166g00643.1	Unknown protein	2	455.728	-1.3644	0.030665	70.256	yes	NA	NA	NA	NA	NA	NA
72	AADNLIFTR	Peaxi162Scf00110g00619.1	Glutamine synthetase	2	510.777	0.00047304	0.013063	68.132	yes	1.253	1.262	0.983	0.801	0.747	0.954
73	AADPFAK	Peaxi162Scf00171g01023.1	40S ribosomal protein S3a	2	360.19	-0.26658	0.025621	89.55	no	1.365	1.36	1.353	0.609	0.669	0.644
74	AADPFAK	Peaxi162Scf00171g01023.1	40S ribosomal protein S3a	3	240.462	-0.49546	0.045781	49.358	no	NA	NA	NA	NA	NA	NA
75	AADPFAK	Peaxi162Scf00171g01023.1	40S ribosomal protein S3a	2	360.19	0.67668	0.033203	79.469	no	1.417	1.394	1.255	0.592	0.634	0.708
76	AADPFAK	Peaxi162Scf00171g01023.1	40S ribosomal protein S3a	3	240.462	0.74674	0.03983	50.966	no	1.387	1.436	1.158	0.681	0.671	0.667
77	AADQEVGR	Peaxi162Scf00329g00515.1	pre-mRNA-processing protein 40C	2	423.209	-1.1185	0.029559	70.929	yes	NA	NA	NA	NA	NA	NA
78	AADSMVEWVK	Peaxi162Scf00215g00053.1	Alpha-1,4-glucan-protein synthase family protein	3	379.187	0	0.019021	69.275	yes	NA	NA	NA	NA	NA	NA
79	AADSMVEWVK	Peaxi162Scf00215g00053.1	Alpha-1,4-glucan-protein synthase family protein	2	568.276	0	2.3577e-07	94.767	yes	NA	NA	NA	NA	NA	NA
80	AADSMVEWVK	Peaxi162Scf00215g00053.1	Alpha-1,4-glucan-protein synthase family protein	2	568.276	-0.41139	0.0016839	81.625	yes	NA	NA	NA	NA	NA	NA
81	AADSMVEWVK	Peaxi162Scf00215g00053.1	Alpha-1,4-glucan-protein synthase family protein	3	379.187	0.073462	0.00052678	78.098	yes	NA	NA	NA	NA	NA	NA
82	AADTPIDTAK	Peaxi162Scf00004g01518.1	phytochrome and flowering time regulatory protein (PFT1)	2	501.759	-1.1446	0.015334	63.864	yes	NA	NA	NA	NA	NA	NA
83	AADVGADLVGK	Peaxi162Scf00088g00820.1	K(+)-insensitive pyrophosphate-energized proton pump	2	508.275	0.46899	0.00013234	101.89	no	NA	NA	NA	NA	NA	NA
84	AADVGADLVGK	Peaxi162Scf00088g00820.1	K(+)-insensitive pyrophosphate-energized proton pump	2	508.275	-1.3568	2.0434e-06	117.79	no	0.748	0.782	0.741	1.065	1.291	1.372
85	AADVGADLVGK	Peaxi162Scf00088g00820.1	K(+)-insensitive pyrophosphate-energized proton pump	3	339.185	-0.96738	0.00084905	72.2	no	0.809	0.763	0.698	1.131	1.452	1.148
86	AADVGADLVGK	Peaxi162Scf00088g00820.1	K(+)-insensitive pyrophosphate-energized proton pump	2	508.275	-0.36542	5.4934e-06	114.76	no	0.784	0.828	0.891	1.074	1.169	1.253
87	AADVGADLVGK	Peaxi162Scf00088g00820.1	K(+)-insensitive pyrophosphate-energized proton pump	3	339.185	-0.25823	0.00084905	72.2	no	0.723	0.834	0.807	1.051	1.287	1.298
88	AADVGADLVGKVER	Peaxi162Scf00088g00820.1	K(+)-insensitive pyrophosphate-energized proton pump	3	467.256	-0.12228	0.030904	42.072	no	NA	NA	NA	NA	NA	NA
89	AADVGADLVGKVER	Peaxi162Scf00088g00820.1	K(+)-insensitive pyrophosphate-energized proton pump	2	700.381	-0.0080468	2.1524e-08	112.1	no	0.63	0.611	0.525	1.308	1.386	1.539
90	AADVIAAANTAAEVALR	Peaxi162Scf00540g00127.1	methionine aminopeptidase 2B	2	813.944	1.1868	3.0075e-11	107.97	yes	NA	NA	NA	NA	NA	NA
91	AAEAAVAEGGSSQK	Peaxi162Scf00016g00234.1	UDP-Glycosyltransferase superfamily protein	2	638.312	-2.6672	8.3122e-23	157.68	yes	0.816	0.839	0.617	1.072	1.225	1.431
92	AAEAAVAEGGSSQK	Peaxi162Scf00016g00234.1	UDP-Glycosyltransferase superfamily protein	3	425.877	-2.4591	2.0844e-06	94.09	yes	0.945	0.874	0.681	1.03	1.176	1.294
93	AAEAAVAEGGSSQK	Peaxi162Scf00016g00234.1	UDP-Glycosyltransferase superfamily protein	2	638.312	-1.5857	4.9481e-30	166.9	yes	0.858	0.885	0.675	1.083	1.145	1.354
94	AAEAEAVK	Peaxi162Scf00222g00316.1	Unknown protein	2	394.711	-2.8751	0.011625	84.615	yes	1.389	1.491	1.291	0.513	0.639	0.677
95	AAEAEKEEK	Peaxi162Scf00193g00119.1	60S ribosomal protein L13-1	3	335.501	-2.0302	0.0026399	67.334	yes	1.609	1.605	1.395	0.38	0.498	0.513
96	AAEAEKEEK	Peaxi162Scf00193g00119.1	60S ribosomal protein L13-1	2	502.748	-2.6497	0.007739	87.184	yes	1.664	1.562	1.269	0.437	0.488	0.582
97	AAEALADPEEYPNLFEHWQIAHEVEAR	Peaxi162Scf00034g01011.1	Coatomer, beta' subunit	4	784.626	0.84947	8.9027e-50	157.68	yes	1.067	1.139	1.098	0.866	0.966	0.864
98	AAEATDIGGTSYK	Peaxi162Scf00583g00541.1	UDP-Glycosyltransferase superfamily protein	2	642.309	-2.1381	0.012501	62.357	yes	0.785	0.717	1.082	1.117	1.203	1.096
99	AAEATDIGGTSYKDFDR	Peaxi162Scf00583g00541.1	UDP-Glycosyltransferase superfamily protein	3	606.283	-1.4992	0.054748	35.436	yes	0.755	0.673	0.735	1.224	1.304	1.309
100	AAEDADVYHDLVK	Peaxi162Scf00484g00020.1	Clathrin, heavy chain	3	482.568	-1.718	4.7706e-05	89.46	no	0.858	0.934	1.043	0.995	1.156	1.014
101	AAEDADVYHDLVK	Peaxi162Scf00484g00020.1	Clathrin, heavy chain	3	482.568	0.023409	2.2791e-05	91.62	no	NA	NA	NA	NA	NA	NA
102	AAEDADVYHDLVK	Peaxi162Scf00484g00020.1	Clathrin, heavy chain	4	362.178	0.83382	2.3345e-06	97.463	no	NA	NA	NA	NA	NA	NA
103	AAEDADVYHDLVK	Peaxi162Scf00484g00020.1	Clathrin, heavy chain	3	482.568	0.62367	1.7459e-06	101.53	no	0.831	1.038	0.787	0.994	1.052	1.299
104	AAEDADVYHDLVK	Peaxi162Scf00484g00020.1	Clathrin, heavy chain	2	723.349	0.7219	2.7293e-15	140.82	no	1.031	1.008	0.839	0.956	0.934	1.232
105	AAEDEEMGPEGK	Peaxi162Scf00153g01716.1	Pre-mRNA-processing factor 19 homolog 2	2	631.764	-0.91671	2.7435e-09	123.28	yes	0.985	1.02	0.923	0.908	1.012	1.151
106	AAEDEEMGPEGK	Peaxi162Scf00153g01716.1	Pre-mRNA-processing factor 19 homolog 2	2	631.764	-1.3852	5.2343e-14	139.78	yes	0.94	0.948	0.893	0.934	1.134	1.152
107	AAEDEEMGPEGK	Peaxi162Scf00153g01716.1	Pre-mRNA-processing factor 19 homolog 2	3	421.512	-1.3311	0.0001037	84.479	yes	NA	NA	NA	NA	NA	NA
108	AAEDEEMGPEGKK	Peaxi162Scf00153g01716.1	Pre-mRNA-processing factor 19 homolog 2	3	464.21	-1.8842	5.3771e-07	105.03	yes	0.73	0.808	0.68	1.094	1.292	1.396
109	AAEDLFEVVDRR	Peaxi162Scf00665g00331.1	golgin candidate 1	3	473.912	-0.053932	0.0032646	61.194	yes	1.257	1.232	1.198	0.731	0.734	0.848
110	AAEDPEFETFYTK	Peaxi162Scf00395g00711.1	Photosystem II CP43 chlorophyll apoprotein	3	516.568	-0.46936	3.6725e-05	90.412	no	1.275	1.242	0.884	0.69	0.822	1.088
111	AAEDPEFETFYTK	Peaxi162Scf00395g00711.1	Photosystem II CP43 chlorophyll apoprotein	3	516.568	-0.47904	0.00010647	84.365	no	1.144	1.118	1.148	0.861	0.831	0.899
112	AAEDPEFETFYTK	Peaxi162Scf00395g00711.1	Photosystem II CP43 chlorophyll apoprotein	2	774.349	-0.88826	6.8049e-32	181.67	no	1.11	1.014	1.154	0.833	0.961	0.928
113	AAEDPEFETFYTK	Peaxi162Scf00395g00711.1	Photosystem II CP43 chlorophyll apoprotein	3	516.568	0.44362	0.00013295	82.069	no	1.122	1.149	1.169	0.856	0.845	0.859
114	AAEDPEFETFYTK	Peaxi162Scf00395g00711.1	Photosystem II CP43 chlorophyll apoprotein	2	774.349	0.19323	1.7034e-11	131.66	no	1.075	1.123	1.195	0.776	0.927	0.904
115	AAEDSFFDIVR	Peaxi162Scf00078g00824.1	Protein kinase family protein with ARM repeat domain	2	635.309	0.43023	9.1832e-06	111.52	yes	0.965	1.002	0.917	1.009	0.985	1.121
116	AAEDYEFVIR	Peaxi162Scf00175g00519.1	6-phosphogluconolactonase 1	2	606.798	0.10416	6.2461e-06	115.7	yes	1.309	1.188	1.416	0.703	0.679	0.705
117	AAEDYEFVIR	Peaxi162Scf00175g00519.1	6-phosphogluconolactonase 1	2	606.798	0.32598	0.018606	62.633	yes	NA	NA	NA	NA	NA	NA
118	AAEEAANQGTGEMQSTSK	Peaxi162Scf00635g00717.1	26S proteasome non-ATPase regulatory subunit 4 homolog	3	609.267	-2.2151	1.0102e-30	148.44	yes	1.576	1.49	1.261	0.482	0.515	0.677
119	AAEEAANQGTGEMQSTSK	Peaxi162Scf00635g00717.1	26S proteasome non-ATPase regulatory subunit 4 homolog	3	603.936	-1.2502	4.4394e-24	142.35	yes	1.337	1.403	1.347	0.588	0.658	0.667
120	AAEEAANQGTGEMQSTSK	Peaxi162Scf00635g00717.1	26S proteasome non-ATPase regulatory subunit 4 homolog	2	905.4	-0.65066	1.4795e-69	205.24	yes	1.474	1.417	1.361	0.496	0.647	0.605
121	AAEEAAPPAPTATAEGEAPPAK	Peaxi162Scf00043g00067.1	Photosystem I reaction center subunit IV B, chloroplastic	3	683.004	-0.77066	2.6974e-07	71.853	yes	NA	NA	NA	NA	NA	NA
122	AAEEAAPPAPTATAEGEAPPAK	Peaxi162Scf00043g00067.1	Photosystem I reaction center subunit IV B, chloroplastic	3	683.004	-0.76749	9.2663e-19	115.42	yes	1.145	1.178	1.027	0.762	0.962	0.927
123	AAEEAAPPAPTATAEGEAPPAK	Peaxi162Scf00043g00067.1	Photosystem I reaction center subunit IV B, chloroplastic	2	1024	-0.41337	7.1915e-47	165.1	yes	1.198	1.171	1.05	0.796	0.866	0.919
124	AAEEGQVISVHSVDAWNEQLQK	Peaxi162Scf00084g01116.1	thioredoxin H-type 1	3	827.407	-0.0031315	6.8298e-30	133.94	yes	1.011	0.998	1.014	0.896	0.998	1.082
125	AAEEGQVISVHSVDAWNEQLQK	Peaxi162Scf00084g01116.1	thioredoxin H-type 1	4	620.807	0.66191	0.00051975	45.885	yes	1.014	1.071	1.084	0.911	0.887	1.033
126	AAEEHAK	Peaxi162Scf00111g00222.1	Vacuolar protein sorting-associated protein 16 homolog	3	252.461	-2.1154	0.063059	44.692	yes	NA	NA	NA	NA	NA	NA
127	AAEEISLQR	Peaxi162Scf00402g00091.1	V-type proton ATPase subunit D	2	508.772	-0.68597	8.2342e-05	109.66	yes	0.974	0.985	1.022	0.984	0.943	1.091
128	AAEESYVALK	Peaxi162Scf00282g00418.1	Mediator of RNA polymerase II transcription subunit 14	2	540.782	-1.055	1.7442e-05	108.7	yes	1.014	1.001	1.155	0.82	1.172	0.839
129	AAEFMDIPVRR	Peaxi162Scf00444g00247.1	DnaJ / Sec63 Brl domains-containing protein	3	435.564	0.48974	0.013058	51.252	yes	NA	NA	NA	NA	NA	NA
130	AAEGAQK	Peaxi162Scf00668g00445.1	Protein kinase superfamily protein	2	337.677	0	0.069167	53.754	yes	NA	NA	NA	NA	NA	NA
131	AAEGLVGGAK	Peaxi162Scf00019g00016.1	sterol methyltransferase 1	3	291.499	-1.0776	0.0060252	58.246	yes	NA	NA	NA	NA	NA	NA
132	AAEGMEVSTDEIVRPR	Peaxi162Scf01216g00070.1	Ubiquitin carboxyl-terminal hydrolase 14	3	592.625	-1.6966	0.02094	56.937	yes	NA	NA	NA	NA	NA	NA
133	AAEGMEVSTDEIVRPR	Peaxi162Scf01216g00070.1	Ubiquitin carboxyl-terminal hydrolase 14	3	592.625	-0.85013	5.4509e-05	85.487	yes	NA	NA	NA	NA	NA	NA
134	AAEGMEVSTDEIVRPR	Peaxi162Scf01216g00070.1	Ubiquitin carboxyl-terminal hydrolase 14	3	587.293	-1.285	1.0736e-42	165.86	yes	1.01	1.14	1.024	0.99	0.854	0.982
135	AAEGMEVSTDEIVRPR	Peaxi162Scf01216g00070.1	Ubiquitin carboxyl-terminal hydrolase 14	4	440.722	-1.2493	6.3728e-08	101.75	yes	0.735	1.106	0.97	1.205	0.854	1.13
136	AAEILAK	Peaxi162Scf00358g01214.1	Pyruvate dehydrogenase E1 component subunit beta-1, mitochondrial	2	358.221	0.16128	0.024092	91.9	no	1.19	1.192	0.979	0.775	0.844	1.021
137	AAEILAK	Peaxi162Scf00358g01214.1	Pyruvate dehydrogenase E1 component subunit beta-1, mitochondrial	3	239.15	-0.26414	0.0087569	75.311	no	1.08	1.283	1.099	0.839	0.843	0.857
138	AAEILGYER	Peaxi162Scf00001g00341.1	Fumarate hydratase 1, mitochondrial	2	511.269	-0.80536	5.8351e-05	117.7	yes	1.178	1.206	1.298	0.75	0.783	0.785
139	AAEILGYER	Peaxi162Scf00001g00341.1	Fumarate hydratase 1, mitochondrial	2	511.269	-0.28113	0.012711	68.626	yes	1.208	1.214	1.031	0.787	0.852	0.908
140	AAELEGEHSR	Peaxi162Scf00035g00291.1	Unknown protein	3	366.844	-1.4946	0.0078574	54.784	yes	NA	NA	NA	NA	NA	NA
141	AAELEGEHSR	Peaxi162Scf00035g00291.1	Unknown protein	2	549.762	-1.4582	2.7645e-09	138.25	yes	1.257	1.217	1.21	0.723	0.781	0.811
142	AAELETEVSR	Peaxi162Scf00111g00008.1	Unknown protein	2	552.78	-0.55506	3.6316e-09	135.8	yes	1.049	1.016	1.029	0.937	0.964	1.006
143	AAELLLAELNEVQER	Peaxi162Scf00045g00173.1	Centromere-associated protein E, putative isoform 2	2	849.457	1.5081	2.0152e-09	106.93	yes	1.172	1.215	1.018	0.834	0.804	0.956
144	AAELNSSLVGEDSALSAGGASAR	Peaxi162Scf00192g01018.1	cleavage and polyadenylation specificity factor 160	3	711.685	-0.34656	4.6654e-15	97.049	yes	0.903	1.033	1.04	0.902	1.017	1.104
145	AAELQQGVAPFEEK	Peaxi162Scf00270g00819.1	4-hydroxy-3-methylbut-2-en-1-yl diphosphate synthase	2	758.886	0.77865	3.5107e-22	152.94	yes	1.756	1.744	1.345	0.344	0.4	0.412
146	AAELQQGVAPFEEK	Peaxi162Scf00270g00819.1	4-hydroxy-3-methylbut-2-en-1-yl diphosphate synthase	3	506.26	1.0191	0.0006726	71.08	yes	NA	NA	NA	NA	NA	NA
147	AAELYGLQILAEGIQDDSSNVTR	Peaxi162Scf00114g00001.1	arogenate dehydratase 6	3	821.75	0.93148	9.2342e-40	157.3	yes	1.412	1.319	1.487	0.528	0.695	0.559
148	AAELYGLQILAEGIQDDSSNVTR	Peaxi162Scf00114g00001.1	arogenate dehydratase 6	4	616.565	1.3442	4.692e-11	84.327	yes	NA	NA	NA	NA	NA	NA
149	AAELYGLQILAEGIQDDSSNVTR	Peaxi162Scf00114g00001.1	arogenate dehydratase 6	2	1232.12	1.6016	5.0848e-19	114.64	yes	1.69	1.68	1.488	0.424	0.341	0.378
150	AAELYNR	Peaxi162Scf00089g01127.1	31-kDa RNA binding protein	2	418.717	-0.67902	0.030096	82.671	yes	1.575	1.483	1.348	0.53	0.512	0.553
151	AAEMADVYLR	Peaxi162Scf00314g00334.1	D-tagatose-1,6-bisphosphate aldolase subunit GatY	3	380.19	0.54024	0.0025466	64.82	yes	NA	NA	NA	NA	NA	NA
152	AAEMADVYLR	Peaxi162Scf00314g00334.1	D-tagatose-1,6-bisphosphate aldolase subunit GatY	2	569.782	0.43913	0.00029497	100.82	yes	1.15	1.172	0.992	0.883	0.844	0.958
153	AAENVYIK	Peaxi162Scf00757g00422.1	Unknown protein	2	454.248	-1.5903	0.005636	103.55	yes	1.291	1.173	1.112	0.746	0.841	0.837
154	AAENVYIK	Peaxi162Scf00757g00422.1	Unknown protein	3	303.168	-1.1514	0.034621	50.04	yes	1.369	1.257	1.181	0.721	0.622	0.85
155	AAENVYIK	Peaxi162Scf00757g00422.1	Unknown protein	2	454.248	-2.012	0.005636	103.55	yes	1.33	1.212	1.309	0.64	0.765	0.745
156	AAENVYIK	Peaxi162Scf00757g00422.1	Unknown protein	3	303.168	-1.5986	0.0043104	75.738	yes	1.225	1.314	1.313	0.663	0.766	0.719
157	AAEPLKNEAK	Peaxi162Scf00038g01435.1	Protein FLX-like 3	3	357.533	-1.9806	0.0048275	60.255	yes	NA	NA	NA	NA	NA	NA
158	AAEPVTDNNNNHNR	Peaxi162Scf00331g00003.1	ATP-dependent RNA helicase ddx23	3	522.573	0	2.1498e-07	71.558	yes	NA	NA	NA	NA	NA	NA
159	AAEPVTDNNNNHNR	Peaxi162Scf00331g00003.1	ATP-dependent RNA helicase ddx23	3	522.573	-1.1668	6.3683e-31	168.83	yes	1.219	1.945	1.174	0.523	0.556	0.583
160	AAEPVTDNNNNHNR	Peaxi162Scf00331g00003.1	ATP-dependent RNA helicase ddx23	2	783.356	-1.494	3.1193e-16	140.53	yes	1.643	1.463	1.267	0.616	0.555	0.457
161	AAEQGSR	Peaxi162Scf00051g00109.1	Protein disulfide-isomerase	2	359.678	-0.69297	0.030166	82.563	no	NA	NA	NA	NA	NA	NA
162	AAEQIPVVQEVPIIDHELMNK	Peaxi162Scf00043g00132.1	myosin 2	3	791.754	1.1344	7.8855e-07	67.76	yes	NA	NA	NA	NA	NA	NA
163	AAEQLVK	Peaxi162Scf00076g00920.1	Asparagine--tRNA ligase	2	379.724	-0.67072	0.023464	94.114	no	1.29	1.167	1.19	0.751	0.807	0.795
164	AAEQLVK	Peaxi162Scf00076g00920.1	Asparagine--tRNA ligase	2	379.724	-0.69124	0.03099	81.296	no	1.217	1.159	1.044	0.799	0.86	0.921
165	AAEQVLIGK	Peaxi162Scf00330g00714.1	ATP-dependent zinc metalloprotease FtsH	2	464.777	-0.37189	0.0092425	73.499	no	NA	NA	NA	NA	NA	NA
166	AAESGDSSVFK	Peaxi162Scf00314g00027.1	Serine/threonine-protein phosphatase 6 regulatory ankyrin repeat subunit A	2	549.259	-2.5761	5.5892e-09	127.17	yes	1.268	1.309	1.11	0.689	0.772	0.852
167	AAESLPDEFEK	Peaxi162Scf00955g00322.1	Calcium-dependent lipid-binding (CaLB domain) family protein	2	618.293	1.0312	8.2068e-07	118.87	yes	1.182	1.229	1.126	0.766	0.793	0.904
168	AAESNDDATK	Peaxi162Scf00047g00633.1	26S proteasome non-ATPase regulatory subunit 1 homolog A	3	341.153	-1.3517	5.9036e-05	100.79	yes	NA	NA	NA	NA	NA	NA
169	AAEVGFIDPSQAVAK	Peaxi162Scf01205g00190.1	apyrase 1	3	501.6	-0.39973	2.4343e-07	101.3	yes	0.971	1.018	0.857	0.98	1.029	1.145
170	AAEVGFIDPSQAVAK	Peaxi162Scf01205g00190.1	apyrase 1	2	751.896	-0.33872	2.2993e-25	156.17	yes	0.993	1.036	0.846	0.957	1.02	1.15
171	AAEVPIEWEEHFVGK	Peaxi162Scf00026g02614.1	Isocitrate dehydrogenase [NAD] subunit 2, mitochondrial	3	580.958	0.47375	7.3813e-20	135.14	yes	1.107	0.938	0.897	0.823	1.109	1.127
172	AAEVPIEWEEHFVGK	Peaxi162Scf00026g02614.1	Isocitrate dehydrogenase [NAD] subunit 2, mitochondrial	3	580.958	1.1836	4.1125e-07	97.797	yes	NA	NA	NA	NA	NA	NA
173	AAFEEAEK	Peaxi162Scf00673g00220.1	calreticulin 1b	2	447.714	-0.69548	0.0055657	105.52	yes	1.327	1.237	1.071	0.727	0.765	0.872
174	AAFEEAEK	Peaxi162Scf00673g00220.1	calreticulin 1b	3	298.812	-0.41104	0.0023204	84.568	yes	1.263	1.288	1.353	0.616	0.721	0.76
175	AAFEEAEK	Peaxi162Scf00673g00220.1	calreticulin 1b	2	447.714	-2.3152	0.0059888	93.649	yes	1.367	1.18	1.207	0.648	0.802	0.795
176	AAFEEAEK	Peaxi162Scf00673g00220.1	calreticulin 1b	3	298.812	-1.8974	0.0024981	83.206	yes	NA	NA	NA	NA	NA	NA
177	AAFEEAEK	Peaxi162Scf00673g00220.1	calreticulin 1b	2	447.714	0	0.0047182	76.1	yes	NA	NA	NA	NA	NA	NA
178	AAFEEEIDKLSR	Peaxi162Scf00652g00018.1	Heat stress transcription factor A-5	3	469.909	0.65049	0.02222	45.28	yes	NA	NA	NA	NA	NA	NA
179	AAFESLR	Peaxi162Scf00345g00113.1	pentatricopeptide (PPR) repeat-containing protein	2	397.214	0.30151	0.030096	82.671	yes	1.03	1.06	0.834	1.001	1.006	1.069
180	AAFGAEEVTR	Peaxi162Scf00372g00004.1	early tobacco anther 1 [Nicotiana tabacum]	2	525.764	-0.34181	0.024148	60.547	yes	NA	NA	NA	NA	NA	NA
181	AAFGAEEVTR	Peaxi162Scf00372g00004.1	early tobacco anther 1 [Nicotiana tabacum]	3	350.845	-0.3251	0.00029609	83.869	yes	NA	NA	NA	NA	NA	NA
182	AAFGAEEVTR	Peaxi162Scf00372g00004.1	early tobacco anther 1 [Nicotiana tabacum]	2	525.764	-0.10777	0.0038849	75.229	yes	NA	NA	NA	NA	NA	NA
183	AAFNNPER	Peaxi162Scf00501g00129.1	Rad23 UV excision repair protein family	2	459.725	-0.51529	0.010278	86.67	no	1.537	1.575	1.135	0.604	0.526	0.623
184	AAFNNPER	Peaxi162Scf00501g00129.1	Rad23 UV excision repair protein family	2	459.725	-0.76073	0.0058713	96.948	no	NA	NA	NA	NA	NA	NA
185	AAGAELLPDGR	Peaxi162Scf00016g02527.1	TIP41-like family protein	2	535.285	-1.1848	0.005476	69.342	yes	NA	NA	NA	NA	NA	NA
186	AAGAELLPDGRR	Peaxi162Scf00016g02527.1	TIP41-like family protein	3	409.226	-1.5344	0.032433	41.598	yes	NA	NA	NA	NA	NA	NA
187	AAGAESSSGATSSGK	Peaxi162Scf00047g00633.1	26S proteasome non-ATPase regulatory subunit 1 homolog A	2	634.292	-1.7975	3.0958e-32	160.81	yes	1.808	1.733	1.725	0.212	0.234	0.288
188	AAGAPGHGAK	Peaxi162Scf00362g00143.1	Aminoacylase-1	3	279.484	-1.592	0.030331	46.447	yes	1.59	1.372	1.277	0.618	0.503	0.64
189	AAGAPGHGAK	Peaxi162Scf00362g00143.1	Aminoacylase-1	2	418.722	-1.6153	0.00014824	103.8	yes	NA	NA	NA	NA	NA	NA
190	AAGAPPTAAR	Peaxi162Scf00390g00324.1	Unknown protein	2	441.743	-0.54762	1.4869e-08	129.83	yes	1.614	1.543	1.248	0.483	0.538	0.573
191	AAGAPPTAAR	Peaxi162Scf00390g00324.1	Unknown protein	2	441.743	-0.49475	0.0040491	74.849	yes	1.534	1.52	1.115	0.551	0.558	0.723
192	AAGASWIQFDEPTLVK	Peaxi162Scf00342g00928.1	5-methyltetrahydropteroyltriglutamate--homocysteine methyltransferase	2	866.949	0.75098	4.5519e-53	195.23	yes	1.498	1.504	1.116	0.544	0.615	0.723
193	AAGASWIQFDEPTLVK	Peaxi162Scf00342g00928.1	5-methyltetrahydropteroyltriglutamate--homocysteine methyltransferase	4	433.978	0.65521	1.9979e-15	120.92	yes	1.453	1.495	1.2	0.578	0.575	0.7
194	AAGASWIQFDEPTLVLDLEAHK	Peaxi162Scf00163g00910.1	5-methyltetrahydropteroyltriglutamate--homocysteine methyltransferase	4	603.561	0.41251	1.0805e-23	125.04	no	1.554	1.702	1.252	0.521	0.372	0.599
195	AAGASWIQFDEPTLVLDLEAHK	Peaxi162Scf00163g00910.1	5-methyltetrahydropteroyltriglutamate--homocysteine methyltransferase	3	804.413	0.61116	0.036797	31.75	no	NA	NA	NA	NA	NA	NA
196	AAGDAAAEVVK	Peaxi162Scf00213g01313.1	DDB1- and CUL4-associated factor homolog 1	2	501.267	-1.1908	0.000542	89.189	yes	NA	NA	NA	NA	NA	NA
197	AAGDAGEFLK	Peaxi162Scf00674g00311.1	CBL-interacting protein kinase 8	2	489.748	-2.09	0.0051407	72.321	yes	NA	NA	NA	NA	NA	NA
198	AAGDSLAQLGK	Peaxi162Scf00611g00411.1	Eukaryotic translation initiation factor 3 subunit G	2	515.78	-0.22648	0.0052757	69.815	yes	1.383	1.348	1.098	0.639	0.748	0.784
199	AAGEEAVTR	Peaxi162Scf00043g00251.1	NADH dehydrogenase [ubiquinone] 1 alpha subcomplex subunit 9, mitochondrial	2	452.23	-0.46807	0.0043947	80.755	yes	1.208	1.139	1.044	0.869	0.921	0.819
200	AAGEEAVTR	Peaxi162Scf00043g00251.1	NADH dehydrogenase [ubiquinone] 1 alpha subcomplex subunit 9, mitochondrial	2	452.23	-1.5222	0.0036245	83.358	yes	1.154	1.268	1.022	0.677	0.878	1.002
201	AAGEEAVTR	Peaxi162Scf00043g00251.1	NADH dehydrogenase [ubiquinone] 1 alpha subcomplex subunit 9, mitochondrial	2	452.23	0	0.035128	53.124	yes	NA	NA	NA	NA	NA	NA
202	AAGEEPLPEEDPSNPVFKPIPEPSR	Peaxi162Scf00378g00062.1	Eukaryotic translation initiation factor 3 subunit H	3	901.448	-0.32742	4.5199e-10	70.449	yes	1.172	1.179	1.155	0.869	0.854	0.772
203	AAGEEPLPEEDPSNPVFKPIPEPSR	Peaxi162Scf00378g00062.1	Eukaryotic translation initiation factor 3 subunit H	4	676.338	-0.46451	1.9418e-22	106.93	yes	1.186	1.202	1.02	0.843	0.835	0.915
204	AAGEVGQK	Peaxi162Scf00516g00664.1	RNA-binding (RRM/RBD/RNP motifs) family protein	2	380.203	-1.3109	0.005854	97.431	yes	1.705	1.651	1.42	0.356	0.376	0.492
205	AAGEVLALQK	Peaxi162Scf00281g00319.1	Glucose-6-phosphate isomerase	3	333.866	0.32764	0.0041555	61.78	yes	1.618	1.534	1.392	0.392	0.475	0.588
206	AAGGFGGIR	Peaxi162Scf00174g01414.1	SKU5 similar 5	2	403.219	-0.79751	0.0024183	87.435	yes	NA	NA	NA	NA	NA	NA
207	AAGGGPVSR	Peaxi162Scf00002g05421.1	Suppressor of gene silencing 3, putative	2	386.209	-0.54595	0.00092237	92.491	yes	NA	NA	NA	NA	NA	NA
208	AAGLTVTDAVVMIDR	Peaxi162Scf01010g00217.1	Uridine 5'-monophosphate synthase	2	766.411	1.5306	1.5102e-19	141.55	yes	1.187	1.167	1.122	0.756	0.866	0.902
209	AAGLTVTDAVVMIDR	Peaxi162Scf01010g00217.1	Uridine 5'-monophosphate synthase	3	511.276	1.7996	1.5653e-10	114.64	yes	NA	NA	NA	NA	NA	NA
210	AAGMYGGLR	Peaxi162Scf00039g01234.1	Arginine biosynthesis bifunctional protein ArgJ 1	2	448.226	-0.99325	0.0031637	84.916	yes	NA	NA	NA	NA	NA	NA
211	AAGMYGGLR	Peaxi162Scf00039g01234.1	Arginine biosynthesis bifunctional protein ArgJ 1	2	448.226	-0.40155	0.0058092	78.324	yes	NA	NA	NA	NA	NA	NA
212	AAGSAEATTLEASK	Peaxi162Scf00207g01130.1	Serine/threonine protein phosphatase 2A 55 kDa regulatory subunit B beta isoform	2	653.828	-1.6617	8.3122e-23	157.68	yes	1.375	1.39	1.191	0.615	0.676	0.752
213	AAGSTPEVR	Peaxi162Scf00128g00137.1	Copper amine oxidase family protein	2	444.233	-1.3965	0.0072172	76.345	yes	1.346	1.36	1.116	0.677	0.725	0.776
214	AAGVLAEEGGLAVK	Peaxi162Scf00523g00112.1	RNA recognition motif (RRM)-containing protein	2	642.862	-0.19718	1.4168e-30	170.79	yes	1.222	1.28	1.084	0.769	0.789	0.856
215	AAGVLAEEGGLAVK	Peaxi162Scf00523g00112.1	RNA recognition motif (RRM)-containing protein	3	428.91	0.44926	6.1845e-05	85.554	yes	1.404	1.379	1.035	0.588	0.782	0.812
216	AAGVLDNFAEGEK	Peaxi162Scf00129g00731.1	B12D protein	3	440.886	0.39682	0.00040081	75.89	yes	1.344	1.244	1.017	0.732	0.773	0.892
217	AAGVLDNFAEGEK	Peaxi162Scf00129g00731.1	B12D protein	2	660.825	0.4948	2.4544e-15	141.34	yes	1.218	1.394	1.074	0.668	0.769	0.877
218	AAGVLDNFAEGEK	Peaxi162Scf00129g00731.1	B12D protein	2	660.825	-0.72821	2.6339e-15	141	yes	1.207	1.298	1.046	0.718	0.831	0.9
219	AAGVLDNFAEGEK	Peaxi162Scf00129g00731.1	B12D protein	3	440.886	0.39723	0.00010647	84.365	yes	1.247	1.231	1.154	0.706	0.845	0.817
220	AAGVLENFAEGEK	Peaxi162Scf00017g02227.1	B12D protein	2	667.833	0.95916	2.1285e-31	173.44	yes	1.488	1.39	1.158	0.577	0.667	0.72
221	AAGVLENFAEGEK	Peaxi162Scf00017g02227.1	B12D protein	3	445.558	1.0196	0.0035786	59.227	yes	NA	NA	NA	NA	NA	NA
222	AAGVLENFAEGEK	Peaxi162Scf00017g02227.1	B12D protein	3	445.558	0.50546	4.8049e-05	89.43	yes	1.272	1.336	1.434	0.619	0.614	0.724
223	AAGVLENFAEGEK	Peaxi162Scf00017g02227.1	B12D protein	2	667.833	0.14104	4.2307e-22	157.86	yes	1.404	1.353	1.211	0.64	0.667	0.725
224	AAHEAAER	Peaxi162Scf00102g01851.1	FAS-associated factor 2-B	2	427.709	-1.0885	0.0019884	125.47	yes	1.418	1.313	1.367	0.584	0.661	0.658
225	AAHEAAER	Peaxi162Scf00102g01851.1	FAS-associated factor 2-B	3	285.475	-0.65936	0.0094306	64.734	yes	1.909	1.275	1.564	0.257	0.346	0.649
226	AAHEAAER	Peaxi162Scf00102g01851.1	FAS-associated factor 2-B	3	285.475	-1.3532	0.0016898	89.401	yes	1.728	1.176	1.131	0.38	0.742	0.843
227	AAHEAAER	Peaxi162Scf00102g01851.1	FAS-associated factor 2-B	2	427.709	-1.2799	0.047491	64.711	yes	1.417	1.395	1.249	0.574	0.771	0.594
228	AAHFEESMK	Peaxi162Scf00311g00045.1	Transitional endoplasmic reticulum ATPase	2	525.24	-1.0217	1.0897e-13	171.56	no	0.908	0.932	0.907	1.011	1.198	1.043
229	AAHFEESMK	Peaxi162Scf00311g00045.1	Transitional endoplasmic reticulum ATPase	3	355.827	-1.28	0.044297	48.423	no	NA	NA	NA	NA	NA	NA
230	AAHNQYER	Peaxi162Scf00450g00514.1	TUDOR-SN protein 1 isoform 2, partial	3	330.158	-1.3188	0.0088868	65.246	yes	NA	NA	NA	NA	NA	NA
231	AAHPELVAFIER	Peaxi162Scf00377g00038.1	CCR4-NOT transcription complex subunit 1	3	451.582	-0.22001	0.0027784	62.088	yes	NA	NA	NA	NA	NA	NA
232	AAHVYSEAK	Peaxi162Scf00228g00614.1	Galactokinase	3	325.835	-1.8409	0.00042637	88.37	yes	1.079	1.045	1.836	0.676	0.781	0.584
233	AAIEASK	Peaxi162Scf00714g00057.1	Ubiquitin-like superfamily protein, putative isoform 2	2	345.195	-2.102	0.029748	83.206	yes	1.447	1.51	1.346	0.529	0.559	0.608
234	AAIEDGRIPGSIVLR	Peaxi162Scf00004g02916.1	Protein of unknown function (DUF399 and DUF3411)	3	522.97	0.49573	4.6098e-07	96.489	yes	NA	NA	NA	NA	NA	NA
235	AAIENEK	Peaxi162Scf00111g10127.1	Gb:AAD10662.1, putative isoform 5	2	387.703	-1.5322	0.024471	91.318	yes	NA	NA	NA	NA	NA	NA
236	AAIKEESEGK	Peaxi162Scf00128g00827.1	Glyceraldehyde-3-phosphate dehydrogenase, cytosolic	3	354.521	-3.2451	0.0008041	74.611	yes	1.315	1.27	1.126	0.693	0.825	0.772
237	AAIKEESEGK	Peaxi162Scf00128g00827.1	Glyceraldehyde-3-phosphate dehydrogenase, cytosolic	2	531.277	-3.2574	3.8261e-08	130.56	yes	1.274	1.358	1.204	0.653	0.752	0.76
238	AAIKEESEGK	Peaxi162Scf00128g00827.1	Glyceraldehyde-3-phosphate dehydrogenase, cytosolic	4	266.142	-3.457	0.00062396	76.228	yes	NA	NA	NA	NA	NA	NA
239	AAIKEESEGK	Peaxi162Scf00128g00827.1	Glyceraldehyde-3-phosphate dehydrogenase, cytosolic	3	354.521	0.37086	0.00086478	73.885	yes	1.188	1.209	1.129	0.696	0.84	0.938
240	AAIKEESEGK	Peaxi162Scf00128g00827.1	Glyceraldehyde-3-phosphate dehydrogenase, cytosolic	3	354.521	-2.3653	0.00090243	73.435	yes	1.345	1.253	1.196	0.653	0.773	0.779
241	AAIKEESEGK	Peaxi162Scf00128g00827.1	Glyceraldehyde-3-phosphate dehydrogenase, cytosolic	2	531.277	-2.3556	0.0008349	101.35	yes	1.337	1.277	1.191	0.614	0.748	0.832
242	AAIKEESEGK	Peaxi162Scf00128g00827.1	Glyceraldehyde-3-phosphate dehydrogenase, cytosolic	3	354.521	-2.4795	0.043629	41.689	yes	NA	NA	NA	NA	NA	NA
243	AAILQAPVSDR	Peaxi162Scf01766g00011.1	Alpha/beta-Hydrolases superfamily protein isoform 1	2	570.822	-0.45806	0.0053863	69.554	yes	NA	NA	NA	NA	NA	NA
244	AAILQAPVSDREYR	Peaxi162Scf01766g00011.1	Alpha/beta-Hydrolases superfamily protein isoform 1	3	530.286	0	1.0083e-08	77.776	yes	NA	NA	NA	NA	NA	NA
245	AAIPSPPR	Peaxi162Scf00937g00013.1	Glycogen debranching enzyme	2	404.737	-1.3981	0.030223	70.525	yes	NA	NA	NA	NA	NA	NA
246	AAIQETVSATLNR	Peaxi162Scf00363g00317.1	Photosystem II stability/assembly factor HCF136	2	687.373	0.50787	5.6263e-06	103.3	yes	NA	NA	NA	NA	NA	NA
247	AAIQETVSATLNR	Peaxi162Scf00363g00317.1	Photosystem II stability/assembly factor HCF136	3	458.584	1.2205	0.0018805	64.104	yes	1.104	1.075	0.97	0.831	0.969	1.05
248	AAIQTAEEHLVSQNRPK	Peaxi162Scf00130g00011.1	villin 2	4	473.755	-0.70025	3.8332e-23	136.63	yes	1.16	1.13	1.361	0.828	0.81	0.712
249	AAIQTAEEHLVSQNRPK	Peaxi162Scf00130g00011.1	villin 2	4	473.755	-0.69898	1.1235e-12	117.18	yes	NA	NA	NA	NA	NA	NA
250	AAITQIDVAK	Peaxi162Scf00252g00915.1	Protein WEAK CHLOROPLAST MOVEMENT UNDER BLUE LIGHT 1	2	515.301	-0.29361	0.00057683	95.094	yes	1.439	1.478	1.027	0.655	0.648	0.751
251	AAIVMEGEVNTDGTR	Peaxi162Scf00209g00069.1	Protein NRT1/ PTR FAMILY 2.13	2	781.878	0	3.749e-08	71.354	yes	NA	NA	NA	NA	NA	NA
252	AAIVNSQTLEEVAR	Peaxi162Scf00314g00830.1	U2 small nuclear ribonucleoprotein A	2	750.904	-0.11361	5.4449e-10	119	yes	1.152	1.269	1.141	0.806	0.785	0.846
253	AAIVNSQTLEEVAR	Peaxi162Scf00314g00830.1	U2 small nuclear ribonucleoprotein A	3	500.939	0.70863	6.2621e-10	116.19	yes	NA	NA	NA	NA	NA	NA
254	AAIVNSQTLEEVAR	Peaxi162Scf00314g00830.1	U2 small nuclear ribonucleoprotein A	2	750.904	0.70445	5.396e-16	136.57	yes	1.145	1.163	1.195	0.828	0.773	0.897
255	AAIVTPDDQIK	Peaxi162Scf00009g00431.1	Protein NRT1/ PTR FAMILY 2.11	2	585.822	-1.5984	3.095e-13	133.05	yes	0.993	0.983	0.888	0.988	1.006	1.143
256	AAIVTPDDQIK	Peaxi162Scf00009g00431.1	Protein NRT1/ PTR FAMILY 2.11	3	390.884	-0.73106	1.2691e-09	126.39	yes	NA	NA	NA	NA	NA	NA
257	AAIVTPDDQIK	Peaxi162Scf00009g00431.1	Protein NRT1/ PTR FAMILY 2.11	3	390.884	-0.29259	4.7525e-05	97.813	yes	NA	NA	NA	NA	NA	NA
258	AAKDDDIEEIR	Peaxi162Scf00599g00123.1	Sphingomyelin synthetase family protein	2	637.815	-1.7458	0.00022561	104.17	yes	1.09	1.055	0.87	0.927	0.963	1.095
259	AAKDDDIEEIR	Peaxi162Scf00599g00123.1	Sphingomyelin synthetase family protein	3	425.546	-1.3047	0.02874	44.511	yes	NA	NA	NA	NA	NA	NA
260	AALASGADKDEEDSEGR	Peaxi162Scf00011g00428.1	ankyrin repeat-containing 2B	3	574.259	-1.4587	1.561e-38	171.25	yes	1.31	1.283	1.063	0.684	0.781	0.879
261	AALASGADKDEEDSEGR	Peaxi162Scf00011g00428.1	ankyrin repeat-containing 2B	2	860.885	-1.3794	2.0025e-90	233.37	yes	1.268	1.247	1.122	0.656	0.815	0.892
262	AALASGADKDEEDSEGR	Peaxi162Scf00011g00428.1	ankyrin repeat-containing 2B	3	574.259	1.1857	0.0039075	54.764	yes	NA	NA	NA	NA	NA	NA
263	AALASGADKDEEDSEGR	Peaxi162Scf00011g00428.1	ankyrin repeat-containing 2B	3	574.259	-1.5928	1.0293e-16	120.11	yes	1.262	1.221	1.081	0.703	0.796	0.937
264	AALASGADKDEEDSEGR	Peaxi162Scf00011g00428.1	ankyrin repeat-containing 2B	3	574.259	-1.0958	4.9482e-12	109.72	yes	1.167	1.29	1.123	0.714	0.792	0.914
265	AALDLIFEEGLENVLAR	Peaxi162Scf00062g00919.1	alanine:glyoxylate aminotransferase	2	937.007	2.0391	4.4617e-16	122.14	yes	1.278	1.348	1.309	0.636	0.732	0.698
266	AALDLIFEEGLENVLAR	Peaxi162Scf00062g00919.1	alanine:glyoxylate aminotransferase	3	625.007	2.0554	4.2646e-17	127.66	yes	NA	NA	NA	NA	NA	NA
267	AALDTQSLEDEPGCGK	Peaxi162Scf00444g00720.1	tripeptidyl peptidase ii	3	564.258	-0.50375	9.1185e-11	109.79	yes	NA	NA	NA	NA	NA	NA
268	AALEADQAR	Peaxi162Scf00102g01851.1	FAS-associated factor 2-B	2	472.743	-0.92146	0.0013352	91.095	yes	1.13	1.202	1.085	0.802	0.889	0.892
269	AALEAGASLAPGESR	Peaxi162Scf00444g00317.1	Protein SGT1 homolog	2	700.362	-0.25294	1.1358e-25	157.68	yes	1.086	1.197	1.398	0.701	0.77	0.849
270	AALEAGASLAPGESR	Peaxi162Scf00444g00317.1	Protein SGT1 homolog	3	467.244	0.32956	2.0582e-07	102.09	yes	1.029	1.062	0.701	1.084	0.952	1.171
271	AALEFAEK	Peaxi162Scf00238g00125.1	NAD(P)-binding Rossmann-fold superfamily protein	2	439.735	1.0484	0.0055657	105.52	yes	NA	NA	NA	NA	NA	NA
272	AALEMLER	Peaxi162Scf00372g01015.1	serine carboxypeptidase-like 48	2	466.747	-0.27114	0.074762	59.597	yes	NA	NA	NA	NA	NA	NA
273	AALEPLPPKDEK	Peaxi162Scf00024g00053.1	TRAF-like superfamily protein	3	436.578	0.85951	0.004564	56.205	yes	NA	NA	NA	NA	NA	NA
274	AALEPTDLVEVFFK	Peaxi162Scf00558g00043.1	Isoleucine--tRNA ligase	3	526.952	2.4511	8.0198e-05	83.204	yes	1.114	1.105	0.987	0.968	0.975	0.851
275	AALEPTDLVEVFFK	Peaxi162Scf00558g00043.1	Isoleucine--tRNA ligase	2	789.924	2.584	2.18e-38	183.96	yes	1.035	1.021	1.045	0.919	0.966	1.014
276	AALEQDKDTEMDVDETSAK	Peaxi162Scf00673g00440.1	Nucleolar protein 56	3	699.316	-0.061145	5.2103e-34	153.19	yes	1.45	1.293	1.189	0.609	0.686	0.773
277	AALESDTK	Peaxi162Scf00258g00430.1	Enoyl-[acyl-carrier-protein] reductase [NADH] 1	2	417.714	-2.0295	0.0055002	106.6	no	1.626	1.441	1.409	0.444	0.536	0.543
278	AALESDTK	Peaxi162Scf00258g00430.1	Enoyl-[acyl-carrier-protein] reductase [NADH] 1	3	278.812	-1.714	0.0011577	98.523	no	NA	NA	NA	NA	NA	NA
279	AALESGNPAIPNR	Peaxi162Scf00123g00096.1	phenylalanine ammonia-lyase 2	2	655.347	-2.4463	1.6484e-26	164.13	yes	1.517	1.556	1.454	0.463	0.573	0.436
280	AALESGNPAIPNR	Peaxi162Scf00123g00096.1	phenylalanine ammonia-lyase 2	3	437.233	-1.6001	2.1772e-08	108.35	yes	1.556	1.681	1.257	0.465	0.503	0.537
281	AALGESAEAIADLTK	Peaxi162Scf00264g00044.1	Tetratricopeptide repeat protein 13	3	487.259	1.578	8.8453e-16	131.66	yes	NA	NA	NA	NA	NA	NA
282	AALIADEIAK	Peaxi162Scf00095g00414.1	Pyruvate, phosphate dikinase 2	2	507.795	0.23926	4.2257e-08	121.9	yes	NA	NA	NA	NA	NA	NA
283	AALKDCVEEMNDTIDR	Peaxi162Scf00054g02318.1	Plant invertase/pectin methylesterase inhibitor superfamily protein	3	627.289	-0.27232	0.00029427	69.188	yes	NA	NA	NA	NA	NA	NA
284	AALKDCVEEMNDTIDR	Peaxi162Scf00054g02318.1	Plant invertase/pectin methylesterase inhibitor superfamily protein	3	627.289	-1.532	1.0778e-10	107.69	yes	NA	NA	NA	NA	NA	NA
285	AALMEDAEFQVK	Peaxi162Scf00096g00313.1	SOUL heme-binding family protein	2	676.332	-2.158	5.5019e-15	145.31	yes	0.973	0.932	0.924	1.081	0.962	1.128
286	AALNEHDLELR	Peaxi162Scf00100g00715.1	E3 ubiquitin-protein ligase BRE1-like 2	3	427.558	0.32609	8.961e-05	91.202	yes	NA	NA	NA	NA	NA	NA
287	AALPAEPQVEGDLHDEASLTK	Peaxi162Scf00690g00025.1	Cyclin-L1-1	3	731.034	-0.44449	5.9015e-38	153.56	yes	1.28	1.253	1.281	0.696	0.686	0.804
288	AALPAEPQVEGDLHDEASLTK	Peaxi162Scf00690g00025.1	Cyclin-L1-1	4	548.527	-0.20314	0.005573	39.188	yes	NA	NA	NA	NA	NA	NA
289	AALPESAESAPPKPR	Peaxi162Scf01350g00014.1	Unknown protein	2	760.907	-1.7323	9.1768e-20	145.1	yes	1.116	1.125	1.18	0.746	0.928	0.904
290	AALPESAESAPPKPR	Peaxi162Scf01350g00014.1	Unknown protein	4	380.957	-1.2391	2.0592e-10	112.42	yes	1.08	1.009	1.093	0.943	1.001	0.873
291	AALPESAESAPPKPR	Peaxi162Scf01350g00014.1	Unknown protein	3	507.607	-1.347	1.5916e-20	143.56	yes	1.124	1.283	1.025	0.781	0.874	0.912
292	AALPLLTDELLHGMMEAPLR	Peaxi162Scf00602g00515.1	Cyanate hydratase	3	736.39	0.62638	7.4178e-20	123.63	yes	0.933	1.038	0.979	1.092	0.983	0.975
293	AALSAEPR	Peaxi162Scf00078g01145.1	Single-stranded DNA-binding protein WHY2, mitochondrial	2	407.725	0	0.0079045	70.525	yes	NA	NA	NA	NA	NA	NA
294	AALSDEYFVK	Peaxi162Scf00807g00038.1	citrate synthase 2	2	571.79	1.0263	4.3347e-09	133.81	yes	NA	NA	NA	NA	NA	NA
295	AALSDEYFVK	Peaxi162Scf00807g00038.1	citrate synthase 2	3	381.529	1.5027	0.000129	93.649	yes	1.108	1.06	1.123	0.87	0.92	0.918
296	AALSDEYFVQR	Peaxi162Scf00154g00814.1	citrate synthase 3	2	649.822	-0.79878	2.4314e-19	162.26	yes	0.861	0.854	0.955	0.986	1.194	1.149
297	AALTAAR	Peaxi162Scf00187g00114.1	26S proteasome non-ATPase regulatory subunit 11 homolog	2	337.203	-0.75482	0.030334	82.305	yes	1.545	1.485	1.253	0.541	0.611	0.564
298	AAMEMQAEAER	Peaxi162Scf01026g00243.1	SPFH/Band 7/PHB domain-containing membrane-associated protein family	2	626.768	-1.4043	0.053434	71.085	no	NA	NA	NA	NA	NA	NA
299	AAMEMQAEAER	Peaxi162Scf01026g00243.1	SPFH/Band 7/PHB domain-containing membrane-associated protein family	2	618.771	-0.71499	5.2047e-09	127.56	no	0.974	0.981	0.804	1.025	1.036	1.179
300	AAMEMQAEAER	Peaxi162Scf01026g00243.1	SPFH/Band 7/PHB domain-containing membrane-associated protein family	3	412.85	-0.66528	2.1566e-06	110.08	no	1.086	1	1.134	0.894	0.981	0.905
301	AAMGTENADEIK	Peaxi162Scf00016g03449.1	mitochondrial heat shock protein 70-1	2	633.288	-2.3373	4.2009e-08	119.88	yes	1.344	1.285	1.081	0.639	0.798	0.854
302	AAMGTENADEIK	Peaxi162Scf00016g03449.1	mitochondrial heat shock protein 70-1	2	633.288	-1.4216	0.064142	68.171	yes	1.386	1.219	1.154	0.625	0.723	0.892
303	AAMGTENADEIK	Peaxi162Scf00016g03449.1	mitochondrial heat shock protein 70-1	3	422.527	-0.74392	0.0063087	57.225	yes	NA	NA	NA	NA	NA	NA
304	AAMGTENADEIK	Peaxi162Scf00016g03449.1	mitochondrial heat shock protein 70-1	2	625.29	-1.2262	6.306e-37	188.09	yes	1.306	1.332	1	0.693	0.777	0.891
305	AAMGTENADEIK	Peaxi162Scf00016g03449.1	mitochondrial heat shock protein 70-1	3	417.196	-0.86738	6.0543e-08	117.79	yes	NA	NA	NA	NA	NA	NA
306	AAMGTENADEIK	Peaxi162Scf00016g03449.1	mitochondrial heat shock protein 70-1	2	625.29	-1.2713	2.3631e-20	153.39	yes	1.23	1.162	1.16	0.733	0.823	0.892
307	AAMGTENADEIK	Peaxi162Scf00016g03449.1	mitochondrial heat shock protein 70-1	3	417.196	-1.1721	4.1959e-07	107.09	yes	1.108	1.117	1.166	0.824	0.813	0.972
308	AAMHHGGEIK	Peaxi162Scf00413g00514.1	Domain of unknown function (DUF303)	4	263.384	-1.1591	0.0041255	58.981	yes	NA	NA	NA	NA	NA	NA
309	AAMHHGGEIK	Peaxi162Scf00413g00514.1	Domain of unknown function (DUF303)	3	350.843	-1.3136	0.00043647	79.148	yes	1.359	1.195	1.31	0.676	0.691	0.768
310	AAMHHGGEIK	Peaxi162Scf00413g00514.1	Domain of unknown function (DUF303)	2	525.761	-1.243	0.00052379	96.171	yes	1.378	1.218	1.336	0.635	0.69	0.743
311	AAMQAAEELHR	Peaxi162Scf00667g00025.1	Peptidyl-prolyl cis-trans isomerase E	3	409.536	-0.53687	0.00084158	72.289	yes	NA	NA	NA	NA	NA	NA
312	AANDVLSESLGLSGPK	Peaxi162Scf00201g00422.1	Pentatricopeptide repeat (PPR) superfamily protein	3	519.942	0.63274	0.071311	34.666	yes	NA	NA	NA	NA	NA	NA
313	AANDVLSESLGLSGPK	Peaxi162Scf00201g00422.1	Pentatricopeptide repeat (PPR) superfamily protein	3	519.942	-0.0023697	0.0048732	56.25	yes	NA	NA	NA	NA	NA	NA
314	AANEEMSNTSR	Peaxi162Scf00267g01221.1	Unknown protein	2	605.262	-0.97513	0.001583	78.529	yes	1.1	1.241	1.161	0.702	0.942	0.854
315	AANTDYR	Peaxi162Scf00002g00017.1	Copper amine oxidase family protein	2	405.691	-0.75262	0.04914	73.324	yes	1.238	1.39	1.335	0.63	0.694	0.713
316	AANTDYR	Peaxi162Scf00002g00017.1	Copper amine oxidase family protein	2	405.691	-0.96918	0.02427	91.626	yes	1.379	1.374	1.368	0.534	0.705	0.64
317	AAPAHPK	Peaxi162Scf00651g00012.1	Protein SUPPRESSOR OF GENE SILENCING 3	3	231.134	-1.5437	0.056917	46.351	yes	NA	NA	NA	NA	NA	NA
318	AAPEDPGSCYQQ	Peaxi162Scf29894g00007.1	beta-hexosaminidase 3	2	661.77	-1.0672	0.0013138	78.683	yes	NA	NA	NA	NA	NA	NA
319	AAPEGSFILLHGCAHNPTGIDPTLEQWEK	Peaxi162Scf00116g00313.1	aspartate aminotransferase 5	4	797.892	1.4269	1.4463e-51	157.66	yes	1.383	1.387	1.405	0.516	0.643	0.666
320	AAPEMLDIVYK	Peaxi162Scf00047g00084.1	Zinc-binding dehydrogenase family protein	2	625.328	-0.076213	6.8088e-06	113.61	yes	NA	NA	NA	NA	NA	NA
321	AAPEMLDIVYK	Peaxi162Scf00047g00084.1	Zinc-binding dehydrogenase family protein	3	417.221	0.11748	0.002493	63.624	yes	0.971	1.014	1.1	0.909	0.931	1.075
322	AAPENKDNVMVAK	Peaxi162Scf01174g00012.1	RNA-binding KH domain-containing protein	3	462.906	-2.6014	1.8382e-08	109.83	yes	0.995	0.981	0.959	0.947	1.056	1.061
323	AAPKPPSPAEEK	Peaxi162Scf00660g00120.1	Dihydrolipoyllysine-residue succinyltransferase component of 2-oxoglutarate dehydrogenase complex	3	407.887	-2.1133	0.00011573	83.087	yes	1.251	1.189	1.115	0.714	0.851	0.88
324	AAPKPPSPAEEK	Peaxi162Scf00660g00120.1	Dihydrolipoyllysine-residue succinyltransferase component of 2-oxoglutarate dehydrogenase complex	3	407.887	0.52889	0.0020654	64.104	yes	1.198	1.071	1.142	0.845	0.867	0.877
325	AAPKPPSPAEEK	Peaxi162Scf00660g00120.1	Dihydrolipoyllysine-residue succinyltransferase component of 2-oxoglutarate dehydrogenase complex	2	611.327	-0.44635	2.5596e-06	114.7	yes	1.172	1.176	1.03	0.811	0.888	0.922
326	AAPLLEPAPR	Peaxi162Scf00362g00094.1	Translocase of chloroplast 132, chloroplastic	2	517.803	-0.035313	0.012737	64.841	yes	NA	NA	NA	NA	NA	NA
327	AAPLLEPAPR	Peaxi162Scf00362g00094.1	Translocase of chloroplast 132, chloroplastic	3	345.538	0.080544	0.0010982	71.451	yes	NA	NA	NA	NA	NA	NA
328	AAPPPEK	Peaxi162Scf00386g00921.1	CASP-like protein	2	355.198	-1.3311	0.031685	80.229	yes	NA	NA	NA	NA	NA	NA
329	AAPPSGPPR	Peaxi162Scf00723g00045.1	high mobility group A	2	425.233	-0.9709	0.011201	70.747	yes	0.962	0.995	1.12	0.952	0.901	1.071
330	AAPPVPGAVR	Peaxi162Scf00828g00312.1	Unknown protein	2	467.777	-1.2452	0.0051799	72.23	yes	1.615	1.454	1.418	0.439	0.527	0.546
331	AAPSPAESESAK	Peaxi162Scf00313g00818.1	methyl-CPG-binding domain 10	3	382.188	-0.998	0.00079099	72.29	yes	NA	NA	NA	NA	NA	NA
332	AAPSPAESESAK	Peaxi162Scf00313g00818.1	methyl-CPG-binding domain 10	2	572.778	-1.7743	2.1483e-14	143.42	yes	1.483	1.571	1.457	0.41	0.521	0.558
333	AAPSPAESESAK	Peaxi162Scf00313g00818.1	methyl-CPG-binding domain 10	3	382.188	-1.9648	0.00027268	78.548	yes	1.352	1.306	1.279	0.731	0.659	0.673
334	AAPSPAESESAK	Peaxi162Scf00313g00818.1	methyl-CPG-binding domain 10	2	572.778	-2.3244	1.2217e-09	128.54	yes	1.586	1.422	1.378	0.501	0.568	0.544
335	AAPSPAESESAKK	Peaxi162Scf00313g00818.1	methyl-CPG-binding domain 10	3	424.886	-1.8645	0.00029964	77.894	yes	1.303	1.325	1.305	0.673	0.666	0.729
336	AAPSPAESESAKK	Peaxi162Scf00313g00818.1	methyl-CPG-binding domain 10	3	424.886	-2.5309	0.0038066	59.227	yes	1.134	1.249	1.412	0.94	0.583	0.682
337	AAPSSPPVGQQATPTESLGLK	Peaxi162Scf00398g00717.1	Dihydrolipoyllysine-residue acetyltransferase component of pyruvate dehydrogenase complex	4	509.772	0.89234	4.0108e-06	63.869	yes	NA	NA	NA	NA	NA	NA
338	AAPSSPPVGQQATPTESLGLK	Peaxi162Scf00398g00717.1	Dihydrolipoyllysine-residue acetyltransferase component of pyruvate dehydrogenase complex	3	679.36	0.46173	1.4591e-81	206.63	yes	1.247	1.355	1.292	0.632	0.749	0.725
339	AAPSSPPVGQQATPTESLGLK	Peaxi162Scf00398g00717.1	Dihydrolipoyllysine-residue acetyltransferase component of pyruvate dehydrogenase complex	2	1018.54	0.72936	1.8783e-94	222.06	yes	1.332	1.239	1.332	0.657	0.745	0.694
340	AAPSVPPK	Peaxi162Scf00104g00187.1	Eukaryotic translation initiation factor 5	2	383.727	0	0.032755	60.436	yes	NA	NA	NA	NA	NA	NA
341	AAPSVPPK	Peaxi162Scf00104g00187.1	Eukaryotic translation initiation factor 5	2	383.727	-1.2551	0.008293	89.698	yes	1.36	1.34	1.265	0.652	0.63	0.753
342	AAPSVPPK	Peaxi162Scf00104g00187.1	Eukaryotic translation initiation factor 5	3	256.153	-1.2418	0.015937	58.604	yes	NA	NA	NA	NA	NA	NA
343	AAPTTDLNR	Peaxi162Scf00117g00418.1	ORM1-like protein 2	2	479.751	-0.6662	6.3271e-05	116.05	yes	0.921	0.98	1.059	0.972	1.022	1.046
344	AAPVDELQVQGVHNPGLLR	Peaxi162Scf00397g00522.1	conserved hypothetical protein	3	671.701	-0.89974	1.2068e-14	112.99	yes	1.195	1.103	1.174	0.782	0.901	0.847
345	AAPVYITVGDGGNQEGLASR	Peaxi162Scf02135g00018.1	purple acid phosphatase 26	2	987.998	-0.61237	3.7617e-43	167.9	yes	1.096	0.953	1.066	0.897	1.011	0.977
346	AAPVYITVGDGGNQEGLASR	Peaxi162Scf02135g00018.1	purple acid phosphatase 26	3	659.001	0.0024054	2.4566e-08	81.807	yes	NA	NA	NA	NA	NA	NA
347	AAQAEIDSVAWAK	Peaxi162Scf00786g00116.1	dynamin-like protein	2	680.349	0.67538	3.3891e-15	139.58	yes	1.259	1.21	1.066	0.723	0.822	0.92
348	AAQAEIDSVAWAK	Peaxi162Scf00786g00116.1	dynamin-like protein	3	453.902	0.6922	1.0856e-08	113.99	yes	1.192	1.265	1.092	0.757	0.819	0.874
349	AAQDALLVR	Peaxi162Scf00083g01223.1	fructose-bisphosphate aldolase 2	2	478.78	-1.1125	0.00099688	92.239	yes	1.151	1.208	1.22	0.759	0.742	0.92
350	AAQDHMK	Peaxi162Scf00002g00511.1	Stress-induced-phosphoprotein 1	2	400.69	-0.91746	0.024471	91.318	yes	1.535	1.543	1.398	0.439	0.522	0.563
351	AAQDIALAELAPTHPIR	Peaxi162Scf00447g00048.1	general regulatory factor 8	3	596.332	-0.25176	1.0861e-06	89.669	yes	1.078	0.958	1.08	1.098	0.827	0.959
352	AAQDIATAELAPTHPIR	Peaxi162Scf00030g01820.1	general regulatory factor 2	3	592.32	-0.67403	9.92e-17	120.9	yes	NA	NA	NA	NA	NA	NA
353	AAQDIATAELAPTHPIR	Peaxi162Scf00030g01820.1	general regulatory factor 2	3	592.32	-0.86984	1.732e-08	96.805	yes	1.022	1.033	0.988	0.995	0.842	1.12
354	AAQDIATAELAPTHPIR	Peaxi162Scf00030g01820.1	general regulatory factor 2	2	887.976	-0.64766	1.0606e-22	141.3	yes	1.105	1.098	1.03	0.841	0.874	1.052
355	AAQDIATAELAPTHPIR	Peaxi162Scf00030g01820.1	general regulatory factor 2	3	592.32	-0.60342	7.015e-09	102.5	yes	NA	NA	NA	NA	NA	NA
356	AAQDIATAELAPTHPIR	Peaxi162Scf00030g01820.1	general regulatory factor 2	3	592.32	1.6034	5.0062e-12	109.87	yes	NA	NA	NA	NA	NA	NA
357	AAQDIATAELAPTHPIR	Peaxi162Scf00030g01820.1	general regulatory factor 2	3	592.32	-1.195	0.077057	31.895	yes	1.123	1.138	0.874	0.769	0.945	1.151
358	AAQDNYER	Peaxi162Scf00579g00316.1	nuclear pore anchor	2	483.717	-1.1587	0.014133	80.787	yes	0.859	0.721	0.999	1.011	1.284	1.125
359	AAQEHMK	Peaxi162Scf00102g01138.1	stress-inducible protein, putative	3	272.134	-0.83175	0.020615	60.972	yes	NA	NA	NA	NA	NA	NA
360	AAQEHMK	Peaxi162Scf00102g01138.1	stress-inducible protein, putative	2	407.697	-1.1779	0.025955	105.14	yes	1.784	1.653	1.517	0.325	0.347	0.374
361	AAQEIALADLPPTHPIR	Peaxi162Scf00281g00042.1	general regulatory factor 8	3	605.004	1.0664	1.6878e-06	87.676	yes	1.115	1.133	0.997	0.945	0.815	0.996
362	AAQEIALADLPPTHPIR	Peaxi162Scf00281g00042.1	general regulatory factor 8	4	454.005	1.5815	0.058969	31.297	yes	NA	NA	NA	NA	NA	NA
363	AAQEIALADLPPTHPIR	Peaxi162Scf00281g00042.1	general regulatory factor 8	2	907.002	0.46422	2.5526e-13	119.48	yes	NA	NA	NA	NA	NA	NA
364	AAQEIALADLPPTHPIR	Peaxi162Scf00281g00042.1	general regulatory factor 8	4	454.005	1.4377	0.0045807	52.52	yes	NA	NA	NA	NA	NA	NA
365	AAQEIALADLPPTHPIR	Peaxi162Scf00281g00042.1	general regulatory factor 8	4	454.005	-0.046809	0.01629	43.208	yes	NA	NA	NA	NA	NA	NA
366	AAQEIALADLPPTHPIR	Peaxi162Scf00281g00042.1	general regulatory factor 8	3	605.004	-0.34378	0.00072519	65.022	yes	1.052	1.229	1.047	0.821	0.885	0.966
367	AAQEIALADLPPTHPIR	Peaxi162Scf00281g00042.1	general regulatory factor 8	2	907.002	-0.80267	2.0747e-11	111.57	yes	1.209	1.184	1.181	0.784	0.856	0.785
368	AAQEIALADLPPTHPIR	Peaxi162Scf00281g00042.1	general regulatory factor 8	4	454.005	0.48486	0.038224	36.127	yes	NA	NA	NA	NA	NA	NA
369	AAQEIALADLPPTHPIR	Peaxi162Scf00281g00042.1	general regulatory factor 8	4	454.005	0.53899	0.058969	31.297	yes	NA	NA	NA	NA	NA	NA
370	AAQEIALADLPPTHPIR	Peaxi162Scf00281g00042.1	general regulatory factor 8	3	605.004	-0.5156	9.2608e-05	72.21	yes	NA	NA	NA	NA	NA	NA
371	AAQEIALADLPPTHPIR	Peaxi162Scf00281g00042.1	general regulatory factor 8	4	454.005	-0.1261	0.031521	37.687	yes	NA	NA	NA	NA	NA	NA
372	AAQEIALADLPPTHPIR	Peaxi162Scf00281g00042.1	general regulatory factor 8	3	605.004	0.2204	0.023101	42.716	yes	NA	NA	NA	NA	NA	NA
373	AAQEIALADLPPTHPIR	Peaxi162Scf00281g00042.1	general regulatory factor 8	3	605.004	-0.73567	0.0084054	51.27	yes	NA	NA	NA	NA	NA	NA
374	AAQEIALADLPPTHPIR	Peaxi162Scf00281g00042.1	general regulatory factor 8	4	454.005	-0.39426	0.036031	36.637	yes	NA	NA	NA	NA	NA	NA
375	AAQEIALADLPPTHPIR	Peaxi162Scf00281g00042.1	general regulatory factor 8	3	605.004	1.3875	0.019542	44.788	yes	NA	NA	NA	NA	NA	NA
376	AAQELIR	Peaxi162Scf00171g00341.1	NAD(P)-binding Rossmann-fold superfamily protein	2	400.735	-1.465	0.044509	75.109	yes	NA	NA	NA	NA	NA	NA
377	AAQEVQGK	Peaxi162Scf00133g00523.1	Alanine--tRNA ligase	2	415.722	-0.95493	0.016045	79.148	yes	NA	NA	NA	NA	NA	NA
378	AAQEVQGK	Peaxi162Scf00133g00523.1	Alanine--tRNA ligase	2	415.722	-1.1997	0.033294	68.657	yes	NA	NA	NA	NA	NA	NA
379	AAQFDLVK	Peaxi162Scf00362g00143.1	Aminoacylase-1	3	297.836	-0.90703	0.0049891	73.665	yes	NA	NA	NA	NA	NA	NA
380	AAQFDLVK	Peaxi162Scf00362g00143.1	Aminoacylase-1	2	446.25	-1.2935	0.0057038	101.65	yes	1.148	1.227	0.987	0.81	0.82	1.009
381	AAQFDLVK	Peaxi162Scf00362g00143.1	Aminoacylase-1	2	446.25	-0.90354	0.0057038	101.65	yes	1.304	1.259	1.062	0.734	0.828	0.814
382	AAQFDLVK	Peaxi162Scf00362g00143.1	Aminoacylase-1	3	297.836	-0.4805	0.013489	60.91	yes	NA	NA	NA	NA	NA	NA
383	AAQGMPLR	Peaxi162Scf00377g00416.1	T-complex protein 1 alpha subunit	2	422.229	-1.0796	0.033745	68.383	yes	NA	NA	NA	NA	NA	NA
384	AAQLPTHDLTDLSTLR	Peaxi162Scf00112g01216.1	RING/FYVE/PHD-type zinc finger family protein	3	584.648	0.71196	0.00093395	65.47	yes	NA	NA	NA	NA	NA	NA
385	AAQMLSGIDLDSGMR	Peaxi162Scf00690g00117.1	COP9 signalosome complex subunit 4	3	522.253	0.75988	5.6434e-05	80.387	yes	NA	NA	NA	NA	NA	NA
386	AAQMLSGIDLDSGMR	Peaxi162Scf00690g00117.1	COP9 signalosome complex subunit 4	2	782.877	0.40171	3.2913e-07	105.02	yes	NA	NA	NA	NA	NA	NA
387	AAQQASEDWYR	Peaxi162Scf00074g01833.1	plastid transcriptionally active 4	2	662.799	-0.11038	9.8068e-06	110.98	yes	1.273	1.271	1.27	0.727	0.76	0.699
388	AAQQNIYLEK	Peaxi162Scf00119g01313.1	Unknown protein	2	589.314	-0.54547	2.0686e-05	106.67	yes	NA	NA	NA	NA	NA	NA
389	AAQTEEPTKPSSPK	Peaxi162Scf00133g00613.1	RNA-binding (RRM/RBD/RNP motifs) family protein	3	490.919	-2.552	8.8652e-10	114.64	yes	1.564	1.567	1.315	0.404	0.529	0.621
390	AAQYGQITEK	Peaxi162Scf00482g00049.1	double-stranded DNA-binding family protein	2	554.785	-2.8743	0.00035992	99.5	yes	NA	NA	NA	NA	NA	NA
391	AARPPPQPVDPSSR	Peaxi162Scf00320g00717.1	ribophorin II (RPN2) family protein	2	737.892	-0.59655	3.0353e-08	109.02	yes	1.031	1.081	1.106	0.748	0.868	1.166
392	AARPPPQPVDPSSR	Peaxi162Scf00320g00717.1	ribophorin II (RPN2) family protein	3	492.264	-0.40202	4.0658e-05	88.122	yes	1.183	1.264	0.982	0.802	0.758	1.01
393	AASAADMVVLVVGLDQSIER	Peaxi162Scf00152g00433.1	beta-D-xylosidase 4	3	682.03	3.0077	1.8361e-11	100.46	yes	0.945	1.145	0.983	0.932	0.96	1.035
394	AASAADMVVLVVGLDQSIER	Peaxi162Scf00152g00433.1	beta-D-xylosidase 4	3	682.03	3.1523	2.7174e-15	115.56	yes	1.417	1.244	1.248	0.627	0.743	0.721
395	AASAADMVVLVVGLDQSIER	Peaxi162Scf00152g00433.1	beta-D-xylosidase 4	2	1022.54	3.1846	1.5999e-52	183.07	yes	1.033	0.975	0.997	0.911	1.001	1.083
396	AASAQGSDSVEFR	Peaxi162Scf00362g00725.1	ubiquitin-protein ligase 4	2	662.81	-1.4936	0.0011143	78.902	yes	NA	NA	NA	NA	NA	NA
397	AASDAAFVAK	Peaxi162Scf01157g00006.1	Mitochondrial import receptor subunit TOM9-2	3	317.503	-1.5866	0.0034697	63.076	yes	1.158	1.131	1.269	0.658	0.842	0.942
398	AASDAAFVAK	Peaxi162Scf01157g00006.1	Mitochondrial import receptor subunit TOM9-2	2	475.751	-2.0436	4.2257e-08	121.9	yes	1.142	1.207	1.225	0.715	0.847	0.863
399	AASDAAFVAK	Peaxi162Scf01157g00006.1	Mitochondrial import receptor subunit TOM9-2	2	475.751	-0.91655	0.00037062	99.283	yes	1.202	1.147	1.086	0.765	0.824	0.975
400	AASDDEPFTGLAFK	Peaxi162Scf00002g00510.1	Elongation factor G	2	734.851	0.63933	4.5659e-30	167.32	yes	1.347	1.327	1.26	0.63	0.717	0.718
401	AASDGADILDCPVQMAK	Peaxi162Scf01165g00215.1	SHV3-like 1	3	587.943	0.78023	8.7247e-17	122.33	yes	1.148	1.215	1.054	0.788	0.851	0.944
402	AASDGADILDCPVQMAK	Peaxi162Scf01165g00215.1	SHV3-like 1	2	881.411	0.91308	9.3022e-69	200.58	yes	1.223	1.205	1.068	0.766	0.806	0.932
403	AASEASVPGDEKPPGSK	Peaxi162Scf00152g00127.1	Phosphatidylinositol 3,4,5-trisphosphate 3-phosphatase and dual-specificity protein phosphatase PTEN	4	407.455	-1.6575	0.016805	45.384	yes	NA	NA	NA	NA	NA	NA
404	AASEEGVK	Peaxi162Scf00045g01833.1	NAD(P)-binding Rossmann-fold superfamily protein	2	395.701	-1.2163	0.0055283	106.42	yes	1.523	1.494	1.238	0.539	0.598	0.609
405	AASEEGVKR	Peaxi162Scf00045g01833.1	NAD(P)-binding Rossmann-fold superfamily protein	3	316.17	-1.8352	0.0026871	68.657	yes	1.362	1.452	1.158	0.592	0.738	0.697
406	AASEMAEAAASGGK	Peaxi162Scf00516g00523.1	Alanine--tRNA ligase	2	625.788	-0.1451	0.00013978	89.911	yes	NA	NA	NA	NA	NA	NA
407	AASEMAEAAASGGK	Peaxi162Scf00516g00523.1	Alanine--tRNA ligase	3	417.528	-0.034642	0.004436	58.32	yes	NA	NA	NA	NA	NA	NA
408	AASEMAEAAASSGK	Peaxi162Scf00133g00523.1	Alanine--tRNA ligase	3	427.531	0.11173	7.1658e-05	84.297	yes	1.262	1.189	0.907	0.79	0.942	0.91
409	AASEMAEAAASSGK	Peaxi162Scf00133g00523.1	Alanine--tRNA ligase	2	640.793	-0.60558	8.2614e-38	179.56	yes	1.222	1.179	1.105	0.734	0.831	0.931
410	AASEQALNEK	Peaxi162Scf00037g00923.1	acyl-CoA binding protein 4	2	530.767	-1.7746	0.00049186	96.82	yes	NA	NA	NA	NA	NA	NA
411	AASEQALNEK	Peaxi162Scf00037g00923.1	acyl-CoA binding protein 4	2	530.767	-1.2725	2.693e-09	138.45	yes	1.481	1.37	1.147	0.592	0.688	0.722
412	AASGATGPQR	Peaxi162Scf00078g00534.1	Tubulin-specific chaperone E [Zea mays]	2	458.236	-1.7983	0.0014955	83.775	yes	NA	NA	NA	NA	NA	NA
413	AASGSADFSAK	Peaxi162Scf00361g00912.1	Eukaryotic translation initiation factor 3 subunit I	2	506.241	-2.6216	0.014938	62.338	yes	1.258	1.17	0.989	0.789	0.869	0.925
414	AASIYGDAR	Peaxi162Scf00649g00057.1	SH3 domain-containing protein	2	462.233	-0.53894	6.601e-05	115.13	yes	1.041	1.084	0.97	0.93	0.92	1.054
415	AASLNQDPVNTVR	Peaxi162Scf00064g00220.1	Calcineurin-like metallo-phosphoesterase superfamily protein	2	692.863	-0.38943	0.00041617	86.413	yes	0.941	1.06	0.778	1.02	0.982	1.22
416	AASNGGEDTK	Peaxi162Scf00119g00829.1	bromo-adjacent homology (BAH) domain-containing protein	2	475.215	0	0.010037	63.073	yes	NA	NA	NA	NA	NA	NA
417	AASPEEDGSSDSKDK	Peaxi162Scf00564g00049.1	Chaperone protein dnaJ 15	3	508.222	-1.0523	0.015839	49.595	yes	NA	NA	NA	NA	NA	NA
418	AASSEGVALIAPDTSPR	Peaxi162Scf00130g00828.1	S-formylglutathione hydrolase YeiG	2	821.426	-0.5055	5.023e-30	155	yes	1.248	1.253	1.014	0.797	0.81	0.879
419	AASSEGVALIAPDTSPR	Peaxi162Scf00130g00828.1	S-formylglutathione hydrolase YeiG	3	547.953	0.12521	6.3974e-05	74.726	yes	NA	NA	NA	NA	NA	NA
420	AASSEGVALIAPDTSPR	Peaxi162Scf00130g00828.1	S-formylglutathione hydrolase YeiG	3	547.953	-0.27316	3.1821e-06	82.725	yes	NA	NA	NA	NA	NA	NA
421	AASSEGVALIAPDTSPR	Peaxi162Scf00130g00828.1	S-formylglutathione hydrolase YeiG	2	821.426	-0.46532	1.152e-22	140.89	yes	1.417	1.461	0.817	0.656	0.701	0.948
422	AASTIYATIDLEK	Peaxi162Scf00827g00010.1	phospholipase D alpha 1	3	465.917	2.4817	0.00021074	79.089	yes	NA	NA	NA	NA	NA	NA
423	AASYGQTR	Peaxi162Scf00438g00624.1	HVA22-like protein G	2	427.212	-0.7345	0.014206	80.676	yes	1.112	1.148	1.108	0.76	0.926	0.947
424	AATAEDPDWLLEQR	Peaxi162Scf00096g01721.1	Lysosomal Pro-X carboxypeptidase	2	807.892	-0.16747	6.441e-12	125.36	yes	1.102	1.128	1.025	0.889	0.828	1.029
425	AATAEDPDWLLEQR	Peaxi162Scf00096g01721.1	Lysosomal Pro-X carboxypeptidase	3	538.93	-0.14102	1.1212e-05	92.039	yes	NA	NA	NA	NA	NA	NA
426	AATAEDPDWLLEQR	Peaxi162Scf00096g01721.1	Lysosomal Pro-X carboxypeptidase	2	807.892	-0.57946	2.2932e-22	155.09	yes	1.056	1.112	0.952	0.897	0.923	1.06
427	AATAEDPDWLLEQR	Peaxi162Scf00096g01721.1	Lysosomal Pro-X carboxypeptidase	3	538.93	-0.18118	6.2621e-10	116.19	yes	0.994	1.103	0.857	0.872	1.1	1.073
428	AATAPPNSLNK	Peaxi162Scf00149g01112.1	vesicle-associated membrane protein 721	3	361.865	-1.4819	2.4227e-06	108.9	yes	1.409	1.336	1.055	0.687	0.744	0.769
429	AATDGADVLDCPIQMTK	Peaxi162Scf00285g00945.1	SHV3-like 1	3	607.95	-0.72354	5.4725e-06	80.738	yes	NA	NA	NA	NA	NA	NA
430	AATDGADVLDCPIQMTK	Peaxi162Scf00285g00945.1	SHV3-like 1	3	602.618	0.29689	2.5379e-06	84.859	yes	NA	NA	NA	NA	NA	NA
431	AATDGADVLDCPIQMTK	Peaxi162Scf00285g00945.1	SHV3-like 1	2	903.424	0.60885	9.2626e-91	231.21	yes	1.094	1.059	0.94	0.885	0.971	1.05
432	AATDGADVLDCPIQMTK	Peaxi162Scf00285g00945.1	SHV3-like 1	4	452.216	0.82915	7.5474e-09	100.68	yes	1.069	1.149	1.012	0.806	0.979	0.985
433	AATDGADVLDCPIQMTK	Peaxi162Scf00285g00945.1	SHV3-like 1	3	602.618	1.9634	9.0068e-05	72.433	yes	NA	NA	NA	NA	NA	NA
434	AATELVKPNPSHPEVDGGR	Peaxi162Scf00016g02848.1	Cyclin-related, putative isoform 1	4	494.256	0.41924	7.3434e-06	77.08	yes	NA	NA	NA	NA	NA	NA
435	AATEMWEK	Peaxi162Scf01096g00033.1	Octicosapeptide/Phox/Bem1p (PB1) domain-containing protein / tetratricopeptide repeat (TPR)-containing protein	2	483.223	-1.387	0.005636	103.55	yes	1.233	1.229	1.019	0.759	0.858	0.901
436	AATGGFTPDR	Peaxi162Scf00921g00134.1	PHD finger family protein / bromo-adjacent homology (BAH) domain-containing protein	2	496.743	-1.0629	0.0017372	81.017	yes	1.141	1.297	0.944	0.829	0.817	0.972
437	AATMEMIK	Peaxi162Scf00047g01927.1	1-aminocyclopropane-1-carboxylate oxidase 1	2	447.725	-0.20109	0.012062	83.948	yes	NA	NA	NA	NA	NA	NA
438	AATNNFDPANK	Peaxi162Scf00000g00708.1	Leucine-rich repeat transmembrane protein kinase	2	581.778	-1.6546	2.7339e-13	134.56	yes	1.208	1.12	0.87	0.837	0.88	1.085
439	AATNNFSSEFIVSESGEK	Peaxi162Scf01481g00034.1	Protein kinase superfamily protein	3	639.634	0.1163	1.2359e-12	110.82	yes	NA	NA	NA	NA	NA	NA
440	AATQISQDLETSLSR	Peaxi162Scf00188g00713.1	HXXXD-type acyl-transferase family protein	2	810.415	0.61829	5.5331e-05	90.806	yes	NA	NA	NA	NA	NA	NA
441	AATQSQEFFR	Peaxi162Scf00038g02246.1	Phosphoinositide phosphatase family protein	2	592.788	-1.6171	0.0034808	76.165	yes	NA	NA	NA	NA	NA	NA
442	AATSLAMGSGLVDPNR	Peaxi162Scf00472g00054.1	Subtilase family protein	2	780.396	-0.43821	3.8812e-05	88.243	yes	1.164	1.069	0.924	0.907	0.884	1.052
443	AATVAAEEISR	Peaxi162Scf00003g02043.1	BAT2 domain-containing protein 1	2	559.296	0.053845	1.2204e-08	120.55	yes	1.438	1.414	0.99	0.711	0.581	0.866
444	AAVAEDLAEGHGDVGAR	Peaxi162Scf00397g00526.1	NADP-dependent malic enzyme 3	2	819.398	-1.65	5.7528e-23	143.43	yes	1.125	1.027	1.037	0.885	0.956	0.97
445	AAVAEDLAEGHGDVGAR	Peaxi162Scf00397g00526.1	NADP-dependent malic enzyme 3	3	546.601	-1.7774	1.8601e-08	96.096	yes	NA	NA	NA	NA	NA	NA
446	AAVAEHK	Peaxi162Scf00015g10039.1	nuclear pore complex protein Nup50a [Nicotiana benthamiana]	3	242.47	-1.9958	0.074871	41.502	yes	NA	NA	NA	NA	NA	NA
447	AAVAESLYVLEPNK	Peaxi162Scf00015g00253.1	N-alpha-acetyltransferase 16, NatA auxiliary subunit	3	501.94	0.49699	2.3914e-05	90.412	yes	NA	NA	NA	NA	NA	NA
448	AAVAYGPGQPLVIEQVQVDPPQEMEVR	Peaxi162Scf00074g00140.1	alcohol dehydrogenase 1	4	730.877	1.7847	4.5584e-07	63.138	yes	NA	NA	NA	NA	NA	NA
449	AAVAYGPGQPLVIEQVQVDPPQEMEVR	Peaxi162Scf00074g00140.1	alcohol dehydrogenase 1	3	974.167	1.884	1.845e-20	96.052	yes	1.279	1.2	0.988	0.802	0.724	1.007
450	AAVAYGPGQPLVIEQVQVDPPQEMEVR	Peaxi162Scf00074g00140.1	alcohol dehydrogenase 1	3	974.167	0.82795	1.0259e-41	144.48	yes	1.117	1.422	0.966	0.836	0.633	1.025
451	AAVAYGPGQPLVIEQVQVDPPQEMEVR	Peaxi162Scf00074g00140.1	alcohol dehydrogenase 1	4	730.877	0.80513	0.0044172	36.613	yes	NA	NA	NA	NA	NA	NA
452	AAVAYGPGQPLVIEQVQVDPPQEMEVR	Peaxi162Scf00074g00140.1	alcohol dehydrogenase 1	2	1460.75	0.746	7.7102e-69	177.49	yes	1.236	1.239	1.332	0.69	0.788	0.715
453	AAVAYGPGQPLVIEQVQVDPPQEMEVR	Peaxi162Scf00074g00140.1	alcohol dehydrogenase 1	3	974.167	2.1501	1.0259e-41	144.48	yes	1.08	1.071	1.18	0.805	1.001	0.863
454	AAVAYGPGQPLVIEQVQVDPPQEMEVR	Peaxi162Scf00074g00140.1	alcohol dehydrogenase 1	3	974.167	1.3423	1.3198e-33	129.27	yes	1.073	1.117	0.95	0.847	0.923	1.089
455	AAVAYGPGQPLVIEQVQVDPPQEMEVR	Peaxi162Scf00074g00140.1	alcohol dehydrogenase 1	4	730.877	1.702	0.00010551	47.7	yes	NA	NA	NA	NA	NA	NA
456	AAVAYGPGQPLVIEQVQVDPPQEMEVR	Peaxi162Scf00074g00140.1	alcohol dehydrogenase 1	3	974.167	1.6263	8.5861e-41	133.53	yes	1.187	1.29	0.965	0.863	0.817	0.878
457	AAVDSQMEVLSR	Peaxi162Scf00444g00531.1	Chloroplast thylakoid membrane, putative isoform 1	3	435.887	1.2117	0.0012331	66.953	yes	1.111	1.191	0.92	0.898	0.836	1.044
458	AAVDSQMEVLSR	Peaxi162Scf00444g00531.1	Chloroplast thylakoid membrane, putative isoform 1	2	653.327	-1.2586	1.6247e-06	109.95	yes	NA	NA	NA	NA	NA	NA
459	AAVDYDTK	Peaxi162Scf00458g00029.1	annexin 5	2	441.714	-2.332	0.0059888	93.649	yes	NA	NA	NA	NA	NA	NA
460	AAVEAAGGSVR	Peaxi162Scf00129g00316.1	50S ribosomal protein L15	2	494.265	-0.42054	7.0415e-09	125.72	yes	1.361	1.337	1.374	0.587	0.639	0.701
461	AAVEAMVK	Peaxi162Scf00076g00107.1	3-oxoacyl-[acyl-carrier-protein] reductase 1	2	409.726	-0.41908	0.0057824	99.442	yes	NA	NA	NA	NA	NA	NA
462	AAVEEGIVVGGGCTLLR	Peaxi162Scf00038g00838.1	60 kDa chaperonin 1	3	567.638	-0.33205	0.00015407	66.809	yes	NA	NA	NA	NA	NA	NA
463	AAVEEGIVVGGGCTLLR	Peaxi162Scf00038g00838.1	60 kDa chaperonin 1	2	850.954	-0.44242	5.1399e-06	89.877	yes	1.339	1.263	1.286	0.611	0.738	0.763
464	AAVEHQK	Peaxi162Scf00171g01121.1	Glycosyltransferase family 29 (sialyltransferase) family protein	3	261.477	-2.2017	0.0099299	73.039	yes	NA	NA	NA	NA	NA	NA
465	AAVESPK	Peaxi162Scf00314g00724.1	Staphylococcal nuclease domain-containing protein 1	2	351.195	-2.3177	0.024836	100.19	yes	1.397	1.272	1.174	0.64	0.819	0.699
466	AAVETVK	Peaxi162Scf01446g00025.1	Golgi-localized GRIP domain-containing protein	2	359.211	-2.7978	0.037212	77.923	yes	NA	NA	NA	NA	NA	NA
467	AAVGAPNVLGDCPFSQR	Peaxi162Scf00015g02219.1	dehydroascorbate reductase 2	2	879.933	0.0041424	8.0335e-09	105.5	yes	1.151	1.162	1.096	0.866	0.808	0.917
468	AAVGAPNVLGDCPFSQR	Peaxi162Scf00015g02219.1	dehydroascorbate reductase 2	3	586.958	0.23799	3.2956e-06	82.349	yes	1.195	1.074	0.97	0.951	0.909	0.901
469	AAVGAPNVLGDCPFSQR	Peaxi162Scf00015g02219.1	dehydroascorbate reductase 2	3	586.958	0.089998	5.0564e-07	91.592	yes	1.099	1.008	0.985	0.813	1.094	1
470	AAVGAPNVLGDCPFSQR	Peaxi162Scf00015g02219.1	dehydroascorbate reductase 2	2	879.933	-0.27302	3.0801e-57	197.29	yes	1.107	1.149	1.085	0.834	0.89	0.935
471	AAVIGDTIGDPLK	Peaxi162Scf01093g00117.1	K(+)-insensitive pyrophosphate-energized proton pump	3	423.906	0.64796	3.4444e-06	96.745	no	NA	NA	NA	NA	NA	NA
472	AAVIGDTIGDPLK	Peaxi162Scf01093g00117.1	K(+)-insensitive pyrophosphate-energized proton pump	2	635.356	0.79191	7.6887e-22	156.81	no	1.124	1.14	0.948	0.907	0.859	1.022
473	AAVIGDTVGDPLK	Peaxi162Scf00088g00820.1	K(+)-insensitive pyrophosphate-energized proton pump	3	419.235	0.36206	0.00013467	81.92	yes	NA	NA	NA	NA	NA	NA
474	AAVIGDTVGDPLK	Peaxi162Scf00088g00820.1	K(+)-insensitive pyrophosphate-energized proton pump	2	628.348	-0.22116	1.1872e-07	107.39	yes	NA	NA	NA	NA	NA	NA
475	AAVISENIR	Peaxi162Scf00247g00720.1	conserved hypothetical protein	2	486.777	-0.31842	0.01028	72.042	yes	NA	NA	NA	NA	NA	NA
476	AAVKEEENFK	Peaxi162Scf00423g00076.1	UDP-Glycosyltransferase superfamily protein	3	388.868	-0.64573	0.0012011	69.864	yes	1.099	1.048	0.94	0.862	1.018	1.033
477	AAVKEEENFK	Peaxi162Scf00423g00076.1	UDP-Glycosyltransferase superfamily protein	2	582.798	-0.74246	0.0011176	99.5	yes	NA	NA	NA	NA	NA	NA
478	AAVKEEENFK	Peaxi162Scf00423g00076.1	UDP-Glycosyltransferase superfamily protein	4	291.903	-0.80425	0.0013179	67.334	yes	NA	NA	NA	NA	NA	NA
479	AAVLAEMDAVGR	Peaxi162Scf00037g00424.1	long-chain acyl-CoA synthetase 7	3	401.545	1.1179	6.4736e-06	96.229	yes	NA	NA	NA	NA	NA	NA
480	AAVLAEMDAVGR	Peaxi162Scf00037g00424.1	long-chain acyl-CoA synthetase 7	2	601.814	0.65585	1.2926e-06	111.93	yes	1.078	0.933	0.943	0.887	1.013	1.147
481	AAVLFEGGNWDR	Peaxi162Scf00074g00082.1	conserved hypothetical protein	2	667.828	-0.22974	0.0053297	69.03	yes	NA	NA	NA	NA	NA	NA
482	AAVMHDVLDAMPEGIK	Peaxi162Scf00089g00635.1	Pre-mRNA-processing-splicing factor	4	424.965	0.44571	0.00022552	68.972	yes	NA	NA	NA	NA	NA	NA
483	AAVPSGASTGIYEALELR	Peaxi162Scf00433g00096.1	Enolase	2	902.976	0.34426	2.1631e-46	178.06	no	1.108	1.12	1.195	0.83	0.862	0.884
484	AAVPSGASTGIYEALELR	Peaxi162Scf00433g00096.1	Enolase	3	602.32	-0.27501	1.1825e-23	136.34	no	1.195	1.15	1.142	0.879	0.751	0.883
485	AAVPSGASTGIYEALELR	Peaxi162Scf00433g00096.1	Enolase	3	602.32	1.0845	1.6958e-07	91.317	no	NA	NA	NA	NA	NA	NA
486	AAVPSGASTGIYEALELR	Peaxi162Scf00433g00096.1	Enolase	3	602.32	0.88325	3.6465e-09	99.044	no	NA	NA	NA	NA	NA	NA
487	AAVPSGASTGIYEALELR	Peaxi162Scf00433g00096.1	Enolase	3	602.32	0.63341	1.4873e-12	109.04	no	NA	NA	NA	NA	NA	NA
488	AAVPSGASTGIYEALELR	Peaxi162Scf00433g00096.1	Enolase	2	902.976	1.1703	0.048548	45.916	no	NA	NA	NA	NA	NA	NA
489	AAVPSGASTGIYEALELR	Peaxi162Scf00433g00096.1	Enolase	3	602.32	0.42702	2.6372e-09	101.08	no	NA	NA	NA	NA	NA	NA
490	AAVPSGASTGIYEALELR	Peaxi162Scf00433g00096.1	Enolase	3	602.32	0.4048	1.4873e-12	109.04	no	1.123	1.089	1	0.837	0.889	1.062
491	AAVPSGASTGIYEALELR	Peaxi162Scf00433g00096.1	Enolase	3	602.32	0.32437	0.00032599	65.274	no	NA	NA	NA	NA	NA	NA
492	AAVPSGASTGIYEALELR	Peaxi162Scf00433g00096.1	Enolase	3	602.32	0	6.3721e-07	68.789	no	NA	NA	NA	NA	NA	NA
493	AAVPSGASTGIYEALELR	Peaxi162Scf00433g00096.1	Enolase	2	902.976	0	1.4999e-07	72.932	no	NA	NA	NA	NA	NA	NA
494	AAVPSGASTGIYEALELR	Peaxi162Scf00433g00096.1	Enolase	3	602.32	0.83617	3.9813e-06	79.514	no	NA	NA	NA	NA	NA	NA
495	AAVPSGASTGIYEALELR	Peaxi162Scf00433g00096.1	Enolase	2	902.976	1.554	5.9811e-09	103.99	no	1.069	1.058	1.209	0.886	0.865	0.913
496	AAVPSGASTGIYEALELR	Peaxi162Scf00433g00096.1	Enolase	3	602.32	1.4424	9.049e-07	82.877	no	NA	NA	NA	NA	NA	NA
497	AAVSALQHQPIVNAVIDGDDIIYR	Peaxi162Scf00235g00427.1	Dihydrolipoyllysine-residue succinyltransferase component of 2-oxoglutarate dehydrogenase complex	3	860.126	-1.0977	2.0437e-10	77.067	yes	NA	NA	NA	NA	NA	NA
498	AAVSALQHQPIVNAVIDGDDIIYR	Peaxi162Scf00235g00427.1	Dihydrolipoyllysine-residue succinyltransferase component of 2-oxoglutarate dehydrogenase complex	4	645.346	-0.9967	1.0093e-05	53.481	yes	0.987	1.001	1.2	0.952	0.953	0.907
499	AAVSALQNQPIVNAVIDGDDIIYR	Peaxi162Scf00660g00120.1	Dihydrolipoyllysine-residue succinyltransferase component of 2-oxoglutarate dehydrogenase complex	3	852.454	0.60312	4.7362e-22	106.58	yes	1.106	1.086	1.267	0.818	0.865	0.859
500	AAVSALQNQPIVNAVIDGDDIIYR	Peaxi162Scf00660g00120.1	Dihydrolipoyllysine-residue succinyltransferase component of 2-oxoglutarate dehydrogenase complex	4	639.592	0.93692	1.3841e-22	114.39	yes	1.645	1.15	1.018	0.648	0.667	0.872
501	AAVSAMPELLR	Peaxi162Scf00273g01016.1	ARM repeat superfamily protein isoform 1	2	579.321	-0.016789	0.00095019	80.245	no	0.931	1.33	0.857	0.877	0.939	1.065
502	AAVSAMPELLR	Peaxi162Scf00273g01016.1	ARM repeat superfamily protein isoform 1	3	386.55	0.18052	0.011469	51.567	no	NA	NA	NA	NA	NA	NA
503	AAVSAMPELLR	Peaxi162Scf00273g01016.1	ARM repeat superfamily protein isoform 1	2	579.321	0.67273	0.00015733	100.93	no	1.059	1.101	1.11	0.846	0.918	0.966
504	AAVVSDSELK	Peaxi162Scf00271g00732.1	Protein NRT1/ PTR FAMILY 8.3	2	509.774	-0.26855	1.48e-09	141.88	yes	0.81	0.811	0.792	1.159	1.126	1.301
505	AAVVSDSELK	Peaxi162Scf00271g00732.1	Protein NRT1/ PTR FAMILY 8.3	3	340.185	-0.01511	0.0005642	77.662	yes	NA	NA	NA	NA	NA	NA
506	AAWEFAEK	Peaxi162Scf00194g00939.1	NAD(P)-binding Rossmann-fold superfamily protein	2	476.232	-0.3598	0.0055657	105.52	yes	1.193	1.131	1.131	0.782	0.871	0.893
507	AAWEFAEK	Peaxi162Scf00194g00939.1	NAD(P)-binding Rossmann-fold superfamily protein	2	476.232	1.0186	0.0055657	105.52	yes	1.157	1.093	1.104	0.82	0.891	0.935
508	AAYALSQDVGVIACIGELLEER	Peaxi162Scf00362g01044.1	triosephosphate isomerase	3	793.074	2.4867	1.9527e-31	145.55	yes	1.114	1.193	1.187	0.785	0.955	0.767
509	AAYALSQDVGVIACIGELLEER	Peaxi162Scf00362g01044.1	triosephosphate isomerase	4	595.057	2.7178	0.00046678	48.872	yes	NA	NA	NA	NA	NA	NA
510	AAYALSQDVGVIACIGELLEER	Peaxi162Scf00362g01044.1	triosephosphate isomerase	3	793.074	2.4023	4.4603e-10	87.319	yes	NA	NA	NA	NA	NA	NA
511	AAYDATK	Peaxi162Scf00873g00113.1	D-aminoacyl-tRNA deacylases	2	370.185	-1.6265	0.049336	73.248	yes	NA	NA	NA	NA	NA	NA
512	AAYDENGCLK	Peaxi162Scf00966g00004.1	GDSL esterase/lipase	2	570.753	-1.6583	2.1226e-06	118.28	yes	NA	NA	NA	NA	NA	NA
513	AAYDLTPR	Peaxi162Scf00069g01214.1	Eukaryotic translation initiation factor 3 subunit E	2	474.743	-0.31502	0.057091	77.072	yes	NA	NA	NA	NA	NA	NA
514	AAYENEACIENMVK	Peaxi162Scf00450g00314.1	alpha/beta-Hydrolases superfamily protein	3	547.913	-0.50375	8.2386e-10	115.12	yes	0.769	0.819	0.803	1.178	1.139	1.291
515	AAYENEACIENMVK	Peaxi162Scf00450g00314.1	alpha/beta-Hydrolases superfamily protein	2	821.366	-0.51437	1.0216e-37	178.14	yes	0.719	0.717	0.783	1.172	1.351	1.257
516	AAYNNPER	Peaxi162Scf00814g00225.1	Rad23 UV excision repair protein family	2	467.722	-1.9566	0.014352	80.455	no	NA	NA	NA	NA	NA	NA
517	AAYPIEYIPNAK	Peaxi162Scf00626g00720.1	Phosphoenolpyruvate carboxykinase [ATP]	3	450.575	1.0513	0.019591	46.844	yes	NA	NA	NA	NA	NA	NA
518	AAYQPEAVIDMK	Peaxi162Scf00281g00711.1	WD and tetratricopeptide repeat protein, putative	3	445.892	-0.12162	0.0030963	61.11	yes	NA	NA	NA	NA	NA	NA
519	ACCEASLK	Peaxi162Scf00286g00533.1	NAD(P)-linked oxidoreductase superfamily protein	2	469.707	-2.4158	0.0055283	106.42	yes	0.833	0.893	0.713	1.028	1.185	1.348
520	ACCPELAGLVESNPICLCQLLGQPDK	Peaxi162Scf00978g00116.1	Bifunctional inhibitor/lipid-transfer protein/seed storage 2S albumin superfamily protein	3	981.467	0.27654	4.2454e-82	195.31	yes	1.043	1.027	0.865	0.924	0.991	1.151
521	ACCPELAGLVESNPICLCQLLGQPDK	Peaxi162Scf00978g00116.1	Bifunctional inhibitor/lipid-transfer protein/seed storage 2S albumin superfamily protein	4	736.352	0.26666	5.2761e-26	111.11	yes	0.985	1.065	0.732	0.977	1.059	1.182
522	ACCPELAGLVESNPICLCQLLGQPDK	Peaxi162Scf00978g00116.1	Bifunctional inhibitor/lipid-transfer protein/seed storage 2S albumin superfamily protein	5	589.283	0.23415	8.3325e-07	62.193	yes	1.099	0.867	0.931	0.917	1.091	1.096
523	ACCPELAGLVESNPICLCQLLGQPDK	Peaxi162Scf00978g00116.1	Bifunctional inhibitor/lipid-transfer protein/seed storage 2S albumin superfamily protein	3	981.467	2.0518	0.013985	32.548	yes	1.199	1.326	0.714	0.808	0.822	1.13
524	ACDEQQHWK	Peaxi162Scf00484g00020.1	Clathrin, heavy chain	3	401.173	-1.3885	0.0017457	74.165	no	1.091	1.098	1.015	0.808	0.979	1.01
525	ACDEQQHWK	Peaxi162Scf00484g00020.1	Clathrin, heavy chain	2	601.256	-2.3501	0.0078989	75.387	no	NA	NA	NA	NA	NA	NA
526	ACEDLIFNHLK	Peaxi162Scf00352g00717.1	Inositol monophosphatase family protein	3	453.896	0.24614	2.0861e-06	110.39	no	NA	NA	NA	NA	NA	NA
527	ACEDLIFNHLK	Peaxi162Scf00352g00717.1	Inositol monophosphatase family protein	3	453.896	-1.6756	4.7939e-05	97.734	no	1.225	1.222	1.226	0.719	0.765	0.843
528	ACENATQPLK	Peaxi162Scf00192g00022.1	C-1-tetrahydrofolate synthase, cytoplasmic	2	566.277	0	2.6028e-07	93.345	yes	NA	NA	NA	NA	NA	NA
529	ACETTVER	Peaxi162Scf00459g00123.1	apyrase 2	2	483.221	-0.87194	0.0067506	92.051	yes	1.123	1.088	0.991	0.85	0.935	1.014
530	ACGAVENYANK	Peaxi162Scf00009g00811.1	Sap , putative isoform 1 [Theobroma cacao]	2	598.772	-0.042018	0.00019368	99.539	yes	0.935	0.91	0.841	1.017	1.097	1.201
531	ACGLLPIVDEEK	Peaxi162Scf00011g01639.1	Beta-glucosidase, GBA2 type family protein	3	448.567	2.4837	0.0005872	74.751	yes	NA	NA	NA	NA	NA	NA
532	ACIITPEDR	Peaxi162Scf00009g00431.1	Protein NRT1/ PTR FAMILY 2.11	2	537.766	-1.1006	0.0049796	79.489	yes	NA	NA	NA	NA	NA	NA
533	ACPDIYATEGIK	Peaxi162Scf00753g00440.1	endonuclease 2	2	669.324	-0.96452	5.6527e-15	145.29	yes	NA	NA	NA	NA	NA	NA
534	ACPDIYATEGIK	Peaxi162Scf00753g00440.1	endonuclease 2	3	446.552	-0.4944	0.0001501	80.245	yes	0.563	0.629	0.599	1.309	1.435	1.466
535	ACPDIYATEGIK	Peaxi162Scf00753g00440.1	endonuclease 2	3	446.552	0.75486	8.4067e-08	117.09	yes	0.159	0.132	0.176	1.896	1.853	1.783
536	ACPDIYATEGIK	Peaxi162Scf00753g00440.1	endonuclease 2	2	669.324	0.3758	7.1698e-07	115.34	yes	0.225	0.174	0.234	1.776	1.777	1.815
537	ACPFILGNECCER	Peaxi162Scf01058g00146.1	Protein NRT1/ PTR FAMILY 8.1	2	813.347	-0.68474	0.0004823	85.271	yes	0.971	0.89	0.969	1.006	1.1	1.065
538	ACPFILGNECCER	Peaxi162Scf01058g00146.1	Protein NRT1/ PTR FAMILY 8.1	3	542.567	-0.74014	0.002951	61.03	yes	NA	NA	NA	NA	NA	NA
539	ACQDVMDYSDTDVAEYLYK	Peaxi162Scf00444g00617.1	LOCATED IN: endoplasmic reticulum, plasma membrane	2	1143.48	0.60061	1.4864e-51	177.08	yes	0.937	0.865	1.078	0.984	1.146	0.989
540	ACQSQGVK	Peaxi162Scf00403g00840.1	Acidic endochitinase	2	439.213	-1.5599	0.016389	78.939	yes	1.786	1.832	1.214	0.339	0.376	0.452
541	ACVDMDQK	Peaxi162Scf00328g01214.1	Naringenin,2-oxoglutarate 3-dioxygenase	2	483.705	-1.4724	0.046802	64.841	yes	NA	NA	NA	NA	NA	NA
542	ACVDMDQK	Peaxi162Scf00328g01214.1	Naringenin,2-oxoglutarate 3-dioxygenase	2	483.705	-1.9742	0.0059888	93.649	yes	NA	NA	NA	NA	NA	NA
543	ACVGLAPENNMILEYK	Peaxi162Scf00295g00058.1	Inositol-3-phosphate synthase	3	607.967	0.12887	0.032777	41.695	yes	NA	NA	NA	NA	NA	NA
544	ACVVFPDQPDMR	Peaxi162Scf00207g00440.1	Low PSII Accumulation 3	2	717.829	-0.96684	0.00081306	79.886	yes	NA	NA	NA	NA	NA	NA
545	ACYDAGVAK	Peaxi162Scf00479g00065.1	---	2	477.721	-1.7156	0.0062796	77.662	yes	1.272	1.251	1.297	0.687	0.712	0.78
546	ADAEGLHEIR	Peaxi162Scf00000g00284.1	Oxidoreductase, zinc-binding dehydrogenase family protein	2	555.781	-1.2959	0.00037062	99.283	yes	1.343	1.289	1.063	0.661	0.809	0.835
547	ADAEKFEFQAEVSR	Peaxi162Scf00553g00114.1	heat shock protein 90.1	3	542.93	-0.093919	0.00029898	76.82	yes	0.972	0.926	0.854	1.011	0.971	1.266
548	ADAEKFEFQAEVSR	Peaxi162Scf00553g00114.1	heat shock protein 90.1	3	542.93	0.016937	0.00046484	74.141	yes	1.089	0.986	0.891	0.91	1.009	1.115
549	ADAFEYADQILEK	Peaxi162Scf00434g00329.1	thylakoid lumen 18.3 kDa protein	3	504.912	1.9209	0.00045445	74.987	yes	1.206	1.087	1.072	0.978	0.846	0.811
550	ADAFEYADQILEK	Peaxi162Scf00434g00329.1	thylakoid lumen 18.3 kDa protein	2	756.864	2.1343	4.479e-27	170.11	yes	1.132	1.086	1.009	0.846	0.945	0.982
551	ADAFEYADQILEK	Peaxi162Scf00434g00329.1	thylakoid lumen 18.3 kDa protein	2	756.864	0.63414	2.493e-21	151.56	yes	1.107	1.109	0.986	0.875	0.948	0.976
552	ADAGASK	Peaxi162Scf00274g00004.1	Eukaryotic translation initiation factor 5A-1	2	310.156	-1.1403	0.058802	69.598	no	1.513	1.518	1.34	0.501	0.554	0.574
553	ADAGEEGLK	Peaxi162Scf00156g00114.1	Isopentenyl-diphosphate Delta-isomerase II	2	445.217	-1.254	0.016419	66.19	no	1.318	1.313	1.017	0.775	0.764	0.813
554	ADAGHVGVEK	Peaxi162Scf01607g00112.1	chloroplast stem-loop binding protein of 41 kDa	3	328.17	-1.779	0.0031794	63.624	yes	1.636	1.525	1.423	0.386	0.508	0.522
555	ADAGHVGVEK	Peaxi162Scf01607g00112.1	chloroplast stem-loop binding protein of 41 kDa	2	491.751	-2.0893	1.2752e-05	111.63	yes	NA	NA	NA	NA	NA	NA
556	ADAHGKDQEIYSVK	Peaxi162Scf00089g00840.1	glucan synthase-like 8	4	390.947	-0.69334	0.0035071	59.709	yes	NA	NA	NA	NA	NA	NA
557	ADASTVWK	Peaxi162Scf00453g00029.1	Unknown protein	3	293.152	-0.70736	0.0057645	62.107	yes	NA	NA	NA	NA	NA	NA
558	ADATVTLTPHQGQEASDELLPINFGGLAK	Peaxi162Scf00110g01213.1	Pyruvate kinase family protein	3	998.512	0.9431	2.3415e-142	239.47	yes	0.976	0.97	0.957	0.972	1.038	1.087
559	ADATVTLTPHQGQEASDELLPINFGGLAK	Peaxi162Scf00110g01213.1	Pyruvate kinase family protein	5	599.51	0.64313	3.2682e-60	159.66	yes	NA	NA	NA	NA	NA	NA
560	ADATVTLTPHQGQEASDELLPINFGGLAK	Peaxi162Scf00110g01213.1	Pyruvate kinase family protein	4	749.136	-0.70156	6.8291e-20	93.179	yes	NA	NA	NA	NA	NA	NA
561	ADDADLMIIAR	Peaxi162Scf00327g00614.1	ATP-dependent zinc metalloprotease FtsH	2	602.306	-0.43212	0.0040037	72.817	yes	NA	NA	NA	NA	NA	NA
562	ADDATHFLDVIR	Peaxi162Scf00284g00818.1	Clathrin, heavy chain	3	458.233	1.0067	8.149e-15	141.13	yes	1.048	0.979	1.015	0.999	0.928	1.031
563	ADDATQFLDVIHAAENADVYHDLVK	Peaxi162Scf00045g02530.1	Clathrin, heavy chain	4	693.338	2.214	4.6846e-35	134.03	yes	0.923	0.793	1	1.04	1.14	1.104
564	ADDATQFLDVIHAAENADVYHDLVK	Peaxi162Scf00045g02530.1	Clathrin, heavy chain	4	693.338	2.0354	7.6657e-90	205.77	yes	0.985	0.899	0.739	0.891	1.089	1.396
565	ADDATQFLDVIHAAENADVYHDLVK	Peaxi162Scf00045g02530.1	Clathrin, heavy chain	3	924.115	2.3396	1.8618e-89	200.98	yes	0.935	0.963	0.826	0.957	1.171	1.147
566	ADDATQFLDVIHAAENADVYHDLVK	Peaxi162Scf00045g02530.1	Clathrin, heavy chain	5	554.872	2.4471	1.3754e-28	119.76	yes	0.979	1.072	0.811	1.029	0.813	1.295
567	ADDCVGPEVEK	Peaxi162Scf00452g00330.1	Phosphoglycerate kinase family protein	2	609.769	-1.3452	3.4164e-05	105.65	yes	1.335	1.196	1.064	0.699	0.814	0.891
568	ADDDQVTK	Peaxi162Scf00417g01346.1	DUF21 domain-containing protein	2	446.206	-1.8658	0.020758	76.282	yes	1.439	1.411	1.176	0.603	0.649	0.721
569	ADDDYDYLFK	Peaxi162Scf00384g00123.1	Ras-related protein Rab-11A	2	632.772	-0.9195	4.8921e-06	116.55	yes	NA	NA	NA	NA	NA	NA
570	ADDEPLQELFK	Peaxi162Scf00444g00247.1	DnaJ / Sec63 Brl domains-containing protein	2	652.822	-0.040815	2.6673e-09	130.1	yes	0.924	1.014	0.931	0.972	0.968	1.191
571	ADDEPLQELFK	Peaxi162Scf00444g00247.1	DnaJ / Sec63 Brl domains-containing protein	2	652.822	0.30695	6.944e-09	125.82	yes	1.065	1.025	0.983	0.903	0.949	1.075
572	ADDEYDYLFK	Peaxi162Scf00469g00626.1	Ras-related protein Rab-11B	3	426.856	1.5502	0.0069998	56.404	yes	NA	NA	NA	NA	NA	NA
573	ADDGSDTVTFMFESPTQDK	Peaxi162Scf01058g00150.1	proliferating cell nuclear antigen 2	3	702.965	0.081755	3.0318e-11	103.88	yes	1.115	1.065	1.057	0.86	0.903	0.999
574	ADDGSDTVTFMFESPTQDK	Peaxi162Scf01058g00150.1	proliferating cell nuclear antigen 2	3	702.965	-0.2711	2.274e-14	111.01	yes	1.145	1.134	0.945	0.834	0.932	1.01
575	ADDGSDTVTFMFESPTQDK	Peaxi162Scf01058g00150.1	proliferating cell nuclear antigen 2	3	697.633	1.035	4.1813e-26	139.88	yes	1.061	1.083	1.061	0.85	0.914	1.031
576	ADDGSDTVTFMFESPTQDK	Peaxi162Scf01058g00150.1	proliferating cell nuclear antigen 2	2	1045.95	1.7447	8.4478e-88	220.34	yes	1.035	1.09	0.977	0.84	1.021	1.037
577	ADDGSDTVTFMFESPTQDK	Peaxi162Scf01058g00150.1	proliferating cell nuclear antigen 2	4	523.477	1.3389	7.0639e-34	148.41	yes	NA	NA	NA	NA	NA	NA
578	ADDGSDTVTFMFESPTQDK	Peaxi162Scf01058g00150.1	proliferating cell nuclear antigen 2	3	697.633	0.45128	2.0951e-11	103.88	yes	NA	NA	NA	NA	NA	NA
579	ADDHEGPMDINK	Peaxi162Scf00534g00212.1	conserved hypothetical protein	3	447.863	-2.0088	4.1578e-10	125.54	yes	NA	NA	NA	NA	NA	NA
580	ADDHEGPMDINK	Peaxi162Scf00534g00212.1	conserved hypothetical protein	2	671.291	-1.8458	7.9687e-07	114.87	yes	1.286	1.125	1.109	0.781	0.862	0.837
581	ADDLEVMLR	Peaxi162Scf00160g00838.1	Glycosyl hydrolase family 10 protein	2	531.268	0.0064969	4.499e-05	121.73	yes	0.994	1.024	0.9	1.051	0.952	1.079
582	ADDTMNLGGIK	Peaxi162Scf00119g00129.1	Acetyl-coenzyme A synthetase	3	378.854	1.4396	2.4227e-06	108.9	yes	NA	NA	NA	NA	NA	NA
583	ADDTMNLGGVK	Peaxi162Scf00738g00220.1	Acetyl-coenzyme A synthetase	2	560.769	-0.25997	0.00010665	102.87	yes	NA	NA	NA	NA	NA	NA
584	ADDTMNLGGVK	Peaxi162Scf00738g00220.1	Acetyl-coenzyme A synthetase	3	374.182	0.36003	0.00010007	90.05	yes	NA	NA	NA	NA	NA	NA
585	ADDTTQFLDVIR	Peaxi162Scf00484g00020.1	Clathrin, heavy chain	2	697.352	0.25918	1.7121e-14	143.94	yes	0.959	1.01	0.843	0.922	1.083	1.182
586	ADDTTQFLDVIR	Peaxi162Scf00484g00020.1	Clathrin, heavy chain	2	697.352	0.39809	4.7147e-20	147.66	yes	1.018	0.95	0.88	0.959	1.07	1.123
587	ADDTVLR	Peaxi162Scf01164g00004.1	conserved hypothetical protein	2	395.209	-0.5892	0.027389	86.833	yes	NA	NA	NA	NA	NA	NA
588	ADDVPLDVR	Peaxi162Scf00640g00042.1	Sulfate adenylyltransferase	2	500.259	-0.19138	0.0027895	86.18	yes	1.195	1.165	1.059	0.804	0.838	0.938
589	ADDVPLDVR	Peaxi162Scf00640g00042.1	Sulfate adenylyltransferase	2	500.259	-1.0006	0.011449	70.399	yes	NA	NA	NA	NA	NA	NA
590	ADEDYDYLFK	Peaxi162Scf01018g00311.1	Ras-related protein Rab-11B	3	426.856	-0.2655	0.0018217	66.19	yes	0.929	0.933	1.058	0.952	1.106	1.022
[truncated: 39,456 more rows]

## Sheet: Protein Ratio
-3.7	1	-3.4	1	-4	1	-3.4	1
-2.8	2	-3.1	2	-2.7	2	-2.9	1
[truncated: 60 more rows]
