# Supplementary material for: Phosphoproteome analysis reveals the involvement of protein dephosphorylation in ethylene-induced corolla senescence in petunia
Source: BMC Plant Biol. 2021 Nov 3;21:512. doi: 10.1186/s12870-021-03286-x (PMC8565076; doi:10.1186/s12870-021-03286-x)
Supplement: Supplementary file 2 — Additional file 2. [file 12870_2021_3286_MOESM2_ESM.xlsx]

## Sheet: Site_quant
Protein accession	Position	Amino acid	Protein description	Localization probability	PEP	Score	Modified sequence	Charge	Mass error [ppm]	MS/MS Count	Air16-1	Air16-2	Air16-3	Eth16-1	Eth16-2	Eth16-3	Eth16/Air16 Ratio	Eth16/Air16 BH-FDR
Peaxi162Scf00359g01222.1	81	S	Phosphoglycerate mutase, 2,3-bisphosphoglycerate-independent	1	3.55746e-52	141.98	AHGNAVGLPTEDDMGNS(1)EVGHNALGAGR	4	-0.91446	23	0.964	0.997	0.985	0.973	1.022	0.951	1	1
Peaxi162Scf00004g03212.1	651	S	ABC-2 type transporter family protein	0.767828	1.40098e-22	142.45	S(0.768)LS(0.394)S(0.838)QEGLSSPIP	2	-0.27305	1	0.788	0.994	1.162	0.956	1.043	0.945	1	1
Peaxi162Scf00149g00721.1	477	S	Trypsin family protein	0.773317	3.53923e-31	147.75	NASAAGIDSAVGES(0.227)S(0.773)PAER	3	0.34955	4	1.115	0.948	0.882	1.063	1.017	0.867	1.001	0.995487
Peaxi162Scf00624g00914.1	34	T	Mitochondrial import inner membrane translocase subunit TIM22-1	1	0.0228979	51.445	MPT(1)MEEIR	2	2.9944	1	0.826	0.989	1.126	0.864	1.17	0.912	1.002	0.991725
Peaxi162Scf00009g00519.1	319	S	Major facilitator superfamily protein	1	0.00145674	58.024	KAS(1)S(1)ILQPDEQK	3	0.1471	1	0.942	1.032	0.972	0.948	1.055	0.941	0.999	0.990905
Peaxi162Scf00009g00519.1	318	S	Major facilitator superfamily protein	1	0.00145674	58.024	KAS(1)S(1)ILQPDEQK	3	0.1471	2	0.942	1.032	0.972	0.948	1.055	0.941	0.999	0.990905
Peaxi162Scf00740g00331.1	244	T	binding	1	0.042799	47.302	PPMAT(1)IHEDIR	2	-4.1261	1	1.098	0.896	0.955	1.212	1.015	0.713	0.997	0.988561
Peaxi162Scf00201g10021.1	139	S	Chaperone protein ClpB	0.777558	2.13479e-17	81.844	EVIDS(0.197)ES(0.778)ERS(0.022)EENQY(0.003)GDNEDEEVNQAR	3	-0.54098	1	0.872	1.184	0.89	0.883	1.007	1.064	1.003	0.985872
Peaxi162Scf00228g00515.1	252	S	RNA binding	0.99968	6.65142e-09	82.925	EVEEIFS(1)PYGR	2	-1.3457	2	0.805	1.013	1.132	1.015	0.834	1.092	0.997	0.985449
Peaxi162Scf00128g01777.1	257	T	conserved hypothetical protein	0.993333	7.26657e-23	125.04	DVT(0.007)DT(0.993)DEEADNLQHQLMK	3	-2.5998	5	0.953	1.012	0.98	0.996	0.998	0.953	1.001	0.982073
Peaxi162Scf00366g00121.1	373	S	Vacuolar sorting protein 39	0.999036	1.25773e-34	116.45	GS(0.192)S(0.809)GLS(0.999)DDLDSTPSNVLESDEMDIESK	3	1.5131	1	0.935	1.006	1.002	0.882	1.037	1.029	1.002	0.982073
Peaxi162Scf00366g00121.1	370	S	Vacuolar sorting protein 39	0.808683	1.25773e-34	116.45	GS(0.192)S(0.809)GLS(0.999)DDLDSTPSNVLESDEMDIESK	3	1.5131	1	0.935	1.006	1.002	0.882	1.037	1.029	1.002	0.982073
Peaxi162Scf00516g00648.1	195	T	ENTH/VHS/GAT family protein	0.998771	0.00619054	49.621	DHES(0.001)LAPIFT(0.999)PPR	3	0.65038	2	0.735	0.943	1.271	0.986	0.966	0.982	0.995	0.982073
Peaxi162Scf00128g00627.1	531	S	T-complex protein 1 subunit epsilon	0.962922	0.00315308	67.385	IDDVIS(0.963)PS(0.037)EY	2	0.90735	1	0.805	0.869	1.275	1.073	0.908	0.949	0.994	0.97558
Peaxi162Scf00031g00232.1	79	S	RNA-binding protein-related	0.998451	2.26717e-12	94.384	NADDRY(0.001)S(0.998)PEFDHSGGPPR	4	-0.34378	4	1.131	0.972	0.848	0.965	1.09	0.883	0.996	0.974667
Peaxi162Scf00382g00219.1	635	S	Protein kinase superfamily protein	0.999956	0.000895693	44.158	S(1)ADMFCDDIFGES(0.792)PT(0.208)GIR	3	-0.60888	1	0.705	0.964	1.263	0.826	0.854	1.28	1.01	0.974667
Peaxi162Scf00382g00219.1	647	S	Protein kinase superfamily protein	0.791806	0.000895693	44.158	S(1)ADMFCDDIFGES(0.792)PT(0.208)GIR	3	-0.60888	1	0.705	0.964	1.263	0.826	0.854	1.28	1.01	0.974667
Peaxi162Scf00128g01613.1	1389	S	GYF domain-containing protein	0.781416	3.00896e-21	119.97	VS(0.219)S(0.781)NQEGLSELTSDTLVR	3	1.2629	1	0.958	0.906	1.076	0.977	1.043	0.928	1.003	0.974667
Peaxi162Scf00118g00149.1	5	S	1-aminocyclopropane-1-carboxylate synthase 9	1	0.00933372	46.016	MKLLS(1)EK	3	0.35752	1	0.641	1	1.288	1.001	0.803	1.162	1.013	0.965238
Peaxi162Scf00386g00221.1	492	S	sodium hydrogen exchanger 2	0.752958	0.00381133	42.118	S(0.002)FIVPLLDS(0.753)T(0.753)QDS(0.492)EADLER	3	1.2416	1	1.008	0.891	1.037	1.202	0.904	0.854	1.008	0.957798
Peaxi162Scf00386g00221.1	493	T	sodium hydrogen exchanger 2	0.752958	0.00381133	42.118	S(0.002)FIVPLLDS(0.753)T(0.753)QDS(0.492)EADLER	3	1.2416	1	1.008	0.891	1.037	1.202	0.904	0.854	1.008	0.957798
Peaxi162Scf00439g00019.1	10	S	RNA-binding (RRM/RBD/RNP motifs) family protein	0.915066	0.00308476	44.998	Y(0.18)S(0.915)RS(0.915)PS(0.99)PWEEK	3	-0.75887	3	1	1.04	0.911	0.993	1.024	0.924	0.997	0.957798
Peaxi162Scf00180g00010.1	301	T	IQ-domain 13	1	0.0158396	67.704	GLQMFT(1)PR	2	0.74427	2	0.923	1.007	1.019	1.024	0.956	0.96	0.997	0.950031
Peaxi162Scf00349g00111.1	1043	S	Sodium/hydrogen exchanger 7	0.99287	0.00631865	63.091	S(0.993)Y(0.006)PEVPS(0.001)NR	2	0.98417	3	0.884	0.995	1.059	0.937	0.97	1.048	1.006	0.940728
Peaxi162Scf00365g00110.1	129	S	Elongation factor 1-delta 1	1	5.73832e-21	100.66	AS(1)AAEEEDDDDDVDLFGEETEEEKK	3	1.8623	1	0.946	1.006	1.007	0.75	1.12	1.051	0.987	0.928685
Peaxi162Scf00037g00923.1	557	S	acyl-CoA binding protein 4	0.976517	0.000251274	42.709	MMET(0.006)PVPDS(0.988)VS(0.977)AVHNAT(0.012)NAT(0.017)R	3	-1.6713	2	0.949	1.034	0.973	0.999	0.881	1.056	0.993	0.924363
Peaxi162Scf00745g00839.1	21	S	Major facilitator superfamily protein	0.999403	3.53813e-30	121.32	S(0.999)Y(0.001)GEIDNVTEPLLIGEHHNENYTIR	3	1.9738	6	0.895	1.005	1.053	0.988	0.972	0.975	0.994	0.92178
Peaxi162Scf00803g00311.1	266	S	Auxin efflux carrier family protein	0.989557	0.0115032	56.087	S(0.01)IS(0.99)CLAEPR	2	1.1266	1	0.985	1.033	0.924	1.001	1.002	0.952	1.004	0.921058
Peaxi162Scf00397g00111.1	415	S	Glutathione-regulated potassium-efflux system protein KefC	0.976246	9.21562e-10	83.934	EVQLDDSWLAS(0.016)EPLS(0.976)MDES(0.008)R	3	1.0924	3	0.86	0.979	1.118	1.028	0.934	0.965	0.99	0.91847
Peaxi162Scf00037g01327.1	107	T	Dormancy/auxin associated family protein	0.901563	6.17753e-10	110.37	S(0.049)S(0.049)T(0.902)FS(0.001)YENASGIGPR	2	-1.1228	3	0.646	1.422	0.924	0.979	0.977	0.943	0.969	0.916914
Peaxi162Scf00540g00515.1	131	S	Pleckstrin homology (PH) domain superfamily protein	0.989114	0.000325265	66.893	S(0.989)VT(0.009)DS(0.002)EVVDYDSR	2	1.6805	1	0.855	0.991	1.087	0.99	1.003	0.969	1.01	0.913327
Peaxi162Scf00842g00319.1	421	S	Transaldolase	0.86519	0.0044151	44.543	S(0.865)FDS(0.133)LLDS(0.002)LQEK	3	0.22835	1	0.711	0.903	1.294	0.872	0.901	1.218	1.029	0.912519
Peaxi162Scf01108g00331.1	216	T	S-adenosyl-L-methionine-dependent methyltransferases superfamily protein	0.945246	1.19945e-05	58.324	IDEPVELSNNS(0.003)ADPLT(0.945)PDS(0.052)L	3	1.2792	1	0.808	0.913	1.201	0.972	1.043	0.957	1.017	0.910775
Peaxi162Scf00314g00830.1	21	S	U2 small nuclear ribonucleoprotein A	1	0.00159656	50.222	INPNIGGEILDS(1)S(1)K	3	1.0379	1	0.632	1.086	1.274	0.803	0.77	1.307	0.963	0.906427
Peaxi162Scf00314g00830.1	20	S	U2 small nuclear ribonucleoprotein A	1	0.00159656	50.222	INPNIGGEILDS(1)S(1)K	3	1.0379	1	0.632	1.086	1.274	0.803	0.77	1.307	0.963	0.906427
Peaxi162Scf00680g00017.1	744	S	Calcium-binding EF hand family protein	0.971993	4.66988e-07	69.639	EIS(0.037)PT(0.171)HRDS(0.796)PDS(0.972)MS(0.025)NADAK	4	-0.81461	2	1.051	0.989	0.915	0.905	1.055	0.969	0.991	0.904963
Peaxi162Scf00684g00002.1	62	S	Plant neutral invertase family protein	0.988453	7.28141e-12	79.62	SFSEAAQMGLS(0.988)PPS(0.012)R	3	-1.7438	8	0.948	0.965	1.037	0.978	0.982	0.977	0.996	0.904352
Peaxi162Scf00123g00129.1	400	S	Protein kinase superfamily protein	0.780276	0.000164027	95.183	IVEPT(0.219)S(0.78)PES(0.001)ER	2	0.58315	4	1.012	0.969	0.96	0.968	1.02	0.964	1.004	0.902844
Peaxi162Scf00744g00336.1	353	S	Kelch-like protein 8	1	3.63331e-12	88.872	TLADEIIIDS(1)DDDDVHLK	4	0.74598	2	0.936	1.021	1	0.994	1.064	0.87	0.99	0.900683
Peaxi162Scf00732g00145.1	234	S	RNA-binding KH domain-containing protein	0.901802	0.000554822	45.82	EES(0.001)PGPS(0.006)GS(0.069)VS(0.902)PFNT(0.016)S(0.006)GMK	3	0.70434	1	0.88	1.007	1.047	0.944	1.02	0.996	1.009	0.899701
Peaxi162Scf00287g01716.1	396	S	IQ-domain 32	0.774761	0.00191394	65.467	VQLDS(0.17)ES(0.775)T(0.055)EVR	2	0.87819	1	0.912	0.983	1.039	1.007	0.893	1.064	1.01	0.897638
Peaxi162Scf01253g00021.1	622	S	conserved hypothetical protein	1	0.0264341	52.255	AFQNS(1)PR	2	-0.34394	1	1.008	1.05	0.874	1.01	0.874	1.088	1.014	0.896593
Peaxi162Scf00075g01322.1	124	S	IQ-domain 13	0.824162	0.00182412	60.157	ASSQWVT(0.176)S(0.824)PK	3	-0.62581	1	1.014	1.022	0.901	1.045	0.96	0.957	1.009	0.890239
Peaxi162Scf00301g00415.1	42	T	Subtilase family protein	0.986958	0.00235789	41.621	IY(0.791)T(0.82)VLLEDES(0.388)FVS(0.014)T(0.987)K	2	-3.9813	1	0.611	0.978	1.407	0.864	0.897	1.104	0.956	0.884022
Peaxi162Scf00301g00415.1	30	Y	Subtilase family protein	0.790891	0.00235789	41.621	IY(0.791)T(0.82)VLLEDES(0.388)FVS(0.014)T(0.987)K	2	-3.9813	1	0.611	0.978	1.407	0.864	0.897	1.104	0.956	0.884022
Peaxi162Scf00301g00415.1	31	T	Subtilase family protein	0.819798	0.00235789	41.621	IY(0.791)T(0.82)VLLEDES(0.388)FVS(0.014)T(0.987)K	2	-3.9813	1	0.611	0.978	1.407	0.864	0.897	1.104	0.956	0.884022
Peaxi162Scf00095g00117.1	191	S	CBS domain-containing protein with a domain of unknown function (DUF21)	0.999246	4.12054e-07	102.5	ALVS(0.999)IHS(0.001)QEAGK	3	0.010179	1	0.932	0.979	1.025	0.986	0.925	1.05	1.009	0.881739
Peaxi162Scf00599g00008.1	107	S	ASR4 protein [Solanum peruvianum]	0.924279	1.84869e-16	124.25	TSYGEGDT(0.032)IDS(0.924)GY(0.044)GNK	3	0.75013	3	1.009	1.001	0.926	0.978	1.048	0.934	1.008	0.879721
Peaxi162Scf00183g00024.1	537	S	mitogen-activated protein kinase kinase kinase 3	0.994811	1.06138e-05	62.032	ENVNT(0.024)IT(0.521)S(0.46)LPVS(0.995)PIGS(1)PLR	3	-0.59206	2	0.884	1.032	1.009	1.168	0.901	0.912	1.019	0.879565
Peaxi162Scf00183g00024.1	541	S	mitogen-activated protein kinase kinase kinase 3	0.999606	1.06138e-05	62.032	ENVNT(0.024)IT(0.521)S(0.46)LPVS(0.995)PIGS(1)PLR	3	-0.59206	2	0.884	1.032	1.009	1.168	0.901	0.912	1.019	0.879565
Peaxi162Scf00252g00914.1	121	S	Vacuolar import/degradation, Vid27-related protein	0.926491	1.51366e-05	53.998	S(0.025)S(0.025)S(0.023)NEES(0.926)DEENDGNEWVLK	3	3.602	1	0.853	1.07	1.008	1.009	0.973	0.987	1.013	0.87712
Peaxi162Scf00032g02417.1	59	S	SMAD/FHA domain-containing protein isoform 1	1	0.00895012	44.252	S(1)RS(1)PDPLLPAR	3	0.083654	1	0.924	1.046	1.01	1.188	0.982	0.73	0.973	0.87712
Peaxi162Scf00032g02417.1	57	S	SMAD/FHA domain-containing protein isoform 1	1	0.00895012	44.252	S(1)RS(1)PDPLLPAR	3	0.083654	1	0.924	1.046	1.01	1.188	0.982	0.73	0.973	0.87712
Peaxi162Scf01108g00213.1	520	S	Protein transport protein SEC31	1	6.56973e-06	50.986	EAVNQENLMHVMDNGEDFFNNLPS(1)PK	4	0.83056	1	0.964	0.997	0.981	0.961	0.99	1	1.003	0.874572
Peaxi162Scf00382g00219.1	855	Y	Protein kinase superfamily protein	0.997443	9.94092e-09	115.29	NEITPY(0.997)LVS(0.002)R	2	1.2435	2	1.239	0.956	0.792	0.975	1.141	0.768	0.966	0.872133
Peaxi162Scf00647g00013.1	497	S	Protein of unknown function, DUF593	0.915606	1.82277e-10	72.687	NES(0.916)GLS(0.082)MEGS(0.002)S(0.001)VSELEGESVADR	3	-0.73295	2	0.89	1.059	1.011	1.003	0.964	0.96	0.989	0.866301
Peaxi162Scf00220g00411.1	570	T	THO complex subunit 1	0.995548	7.10383e-18	110.74	IATVNISQEDT(0.004)PT(0.996)PEDNQK	3	-0.98039	1	1.035	0.983	0.92	0.993	0.999	0.968	1.007	0.865952
Peaxi162Scf00268g00071.1	71	T	Plant neutral invertase family protein	0.994667	2.59553e-10	124.07	SVLDT(0.995)PT(0.004)S(0.001)SVR	3	-0.1114	1	0.919	0.973	1.041	0.959	1.025	0.976	1.009	0.85865
Peaxi162Scf00047g02132.1	271	S	RNA-binding protein 1	0.912948	0.0279172	45.357	GDPS(0.004)LGY(0.001)S(0.913)S(0.082)R	2	0.30209	1	0.909	1.025	1.001	1.016	0.933	1.016	1.01	0.85865
Peaxi162Scf00588g01013.1	753	T	Anaphase-promoting complex subunit 4	0.999998	0.000269537	61.276	ALVYILDEDEDEVS(1)DT(1)E	3	-0.64379	2	1.225	0.633	1.031	0.943	0.97	1.099	1.043	0.856235
Peaxi162Scf00020g00421.1	299	S	U-box domain-containing protein kinase family protein	0.88989	2.55142e-05	53.998	LS(0.003)S(0.008)S(0.024)S(0.075)S(0.89)AENLDDSPAFSVAR	2	1.2716	1	1.089	0.946	0.891	1.038	1.025	0.912	1.017	0.854954
Peaxi162Scf00171g00430.1	1026	S	Argonaute family protein	0.828079	3.31019e-05	51.473	FYMEPES(0.038)S(0.101)DGGS(0.828)VT(0.025)S(0.008)GAAAGR	3	0.053999	1	0.792	1.011	1.112	0.907	1.017	1.064	1.025	0.853856
Peaxi162Scf00295g01123.1	50	T	Ras-related protein Rab-6A	0.998667	0.0266395	66.92	T(0.999)MY(0.001)LEDR	2	-0.32214	1	0.777	1.012	1.123	1.073	0.898	1.024	1.029	0.84651
Peaxi162Scf00535g00076.1	605	S	Pyridoxal phosphate (PLP)-dependent transferases superfamily protein	0.999995	1.09938e-05	61.488	S(1)PAS(1)RDFGEIEEEPETSK	3	0.39866	2	0.88	1.023	1.072	1.01	0.825	1.071	0.977	0.844087
Peaxi162Scf00088g00125.1	291	S	BSD domain-containing protein	0.993878	9.80794e-27	96.117	NTTS(0.001)YADNQS(0.994)ENEEDVS(0.005)FSDLEDDDTDISDR	3	3.0745	1	0.896	0.945	1.082	1.001	1.048	0.923	1.017	0.844087
Peaxi162Scf01313g00013.1	154	S	ortholog of sugar beet HS1 PRO-1 2	0.986777	1.30176e-11	91.166	GTAPVGDLTS(0.001)S(0.004)T(0.002)T(0.006)VLS(0.987)R	3	0.049716	3	0.926	0.929	1.108	0.986	0.99	0.94	0.984	0.840287
Peaxi162Scf00084g00118.1	3497	S	Pleckstrin (PH) domain-containing protein isoform 1	1	1.06405e-15	129.77	ELASWGAVS(1)DRR	3	-0.38555	4	0.911	1.004	1.043	0.984	0.99	0.953	0.99	0.839448
Peaxi162Scf00078g01329.1	363	S	transportin 1	1	1.8344e-44	158.78	LHGS(1)EDGEDDDEDIVNLWNLR	3	1.9984	1	0.813	1.115	0.959	0.766	1.325	0.939	1.05	0.838484
Peaxi162Scf00020g00184.1	286	S	isoflavone reductase family protein	0.809277	5.47699e-07	69.693	SASQTSSNLPLT(0.041)QPAS(0.809)PS(0.149)K	3	1.3504	1	0.946	1.023	0.956	1.03	1.074	0.872	1.017	0.836858
Peaxi162Scf00145g01214.1	463	S	Exocyst complex component SEC8	0.969375	0.000265753	57.366	S(0.969)MPT(0.026)DIS(0.004)WNPDSDASR	2	2.6422	2	0.861	0.94	1.103	0.826	1.044	1.126	1.032	0.829725
Peaxi162Scf00260g00042.1	17	S	Amino acid permease family protein	1	0.0126872	59.367	INEVPS(1)PR	2	-0.012525	4	1.049	1.018	0.852	1.011	1.083	0.892	1.023	0.828693
Peaxi162Scf00362g00335.1	98	S	Protein of unknown function (DUF630 and DUF632)	0.88961	0.00186299	61.11	DLPEAS(0.89)S(0.11)PPVK	3	1.3144	3	0.87	0.994	1.062	0.971	0.985	1.017	1.016	0.828447
Peaxi162Scf00132g00020.1	292	T	Protein kinase superfamily protein	0.949394	0.0223572	56.043	HSVPLT(0.949)S(0.05)R	2	-0.84007	2	1.141	0.997	0.755	1.129	1.126	0.772	1.046	0.827123
Peaxi162Scf00680g00057.1	368	S	tonoplast monosaccharide transporter2	1	6.84556e-30	117.36	DGDGYPSDGGGIDSDDNLQS(1)PLIS(1)R	3	0.77756	2	0.83	1.013	1.138	0.939	1.089	0.861	0.969	0.826544
Peaxi162Scf00209g00326.1	790	S	conserved hypothetical protein	0.924885	0.00053472	66.215	NLSQS(0.016)VS(0.925)FS(0.059)GR	3	-0.10504	1	1.105	1.016	0.794	1.03	0.975	0.992	1.028	0.814721
Peaxi162Scf00680g00057.1	281	S	tonoplast monosaccharide transporter2	0.999954	4.0934e-06	87.429	PVT(0.002)GQS(0.789)S(0.209)LGLVS(1)R	3	0.34301	5	1.161	0.887	0.84	1.026	1.186	0.813	1.047	0.801163
Peaxi162Scf01049g00047.1	342	T	phototropin 2	0.798443	1.14129e-06	62.739	SAET(0.002)DS(0.013)MS(0.187)T(0.798)PGQNT(0.989)PQWET(0.01)R	3	0.60045	1	0.809	1.075	1.11	0.92	0.851	1.107	0.961	0.79652
Peaxi162Scf01049g00047.1	347	T	phototropin 2	0.989119	1.26408e-05	55.986	SAET(0.002)DS(0.013)MS(0.187)T(0.798)PGQNT(0.989)PQWET(0.01)R	3	0.60045	1	0.809	1.075	1.11	0.92	0.851	1.107	0.961	0.79652
Peaxi162Scf00347g00125.1	527	S	Zinc finger CCCH-type with G patch domain-containing protein [Morus notabilis]	0.92251	8.27195e-06	52.898	LIGAGDEDS(0.923)DFT(0.074)VT(0.004)GIQSQR	3	3.504	1	0.842	1.05	1.024	1.089	0.95	0.953	1.026	0.79652
Peaxi162Scf00301g00078.1	201	S	Calcium-binding EF-hand family protein	0.921953	6.69709e-06	54.521	DIT(0.006)T(0.019)T(0.061)FPS(0.922)FVFHS(0.991)EVDEIAT(0.001)	3	1.1388	1	0.949	0.903	1.04	1.244	0.97	0.807	1.045	0.794337
Peaxi162Scf00301g00078.1	206	S	Calcium-binding EF-hand family protein	0.990766	6.69709e-06	54.521	DIT(0.006)T(0.019)T(0.061)FPS(0.922)FVFHS(0.991)EVDEIAT(0.001)	3	1.1388	1	0.949	0.903	1.04	1.244	0.97	0.807	1.045	0.794337
Peaxi162Scf00404g00061.1	152	S	conserved hypothetical protein	0.906966	0.00338772	56.043	AVT(0.001)EPT(0.093)S(0.907)PK	3	2.2292	2	0.836	1.062	1.119	1.19	0.686	0.975	0.945	0.79183
Peaxi162Scf00688g00431.1	42	T	PATELLIN 2	0.999914	2.68161e-05	57.802	ESESTPQPEPVPVPET(1)PEK	3	2.0557	1	0.946	0.99	1.027	0.925	1.046	0.949	0.985	0.791273
Peaxi162Scf00025g00711.1	305	S	Phosphoinositide phospholipase C 4	0.991331	1.30349e-13	109.44	S(0.002)DS(0.006)DRS(0.991)Y(0.001)EDEDDSIHR	3	-2.2971	4	1.014	0.993	0.925	0.947	1.018	1.002	1.012	0.78317
Peaxi162Scf00335g01514.1	114	S	conserved hypothetical protein	0.999993	1.68946e-20	102.03	LAQDHANYDS(1)AEDDDQDFSPYLR	3	-4.2823	1	0.789	1.061	1.045	1.182	0.953	0.888	1.044	0.782649
Peaxi162Scf00462g00022.1	841	S	glutamate receptor 3.4	0.999965	0.000158876	71.98	QINHSSDVQQS(1)PV	2	-0.36038	1	0.875	1.061	0.985	0.945	1.04	0.998	1.021	0.782483
Peaxi162Scf00073g01924.1	299	T	Fe superoxide dismutase 2	0.849137	0.000755761	64.104	EMYVES(0.15)T(0.849)DS(0.001)DAE	2	-0.79354	2	0.868	0.996	1.057	1.018	0.976	0.986	1.02	0.780521
Peaxi162Scf00599g00008.1	124	T	ASR4 protein [Solanum peruvianum]	0.8988	3.32212e-15	99.396	TSYGDS(0.005)GY(0.002)ENKT(0.899)S(0.085)Y(0.007)GDS(0.002)GYENK	3	1.0873	3	1.08	0.985	0.839	0.978	1.135	0.894	1.035	0.780415
Peaxi162Scf00816g00006.1	722	S	Patatin-like phospholipase domain-containing protein	0.97218	0.00563421	68.557	DPFS(0.028)PS(0.972)PR	2	-0.48229	2	0.915	0.976	1.028	1.02	1.068	0.895	1.022	0.777552
Peaxi162Scf00386g00415.1	256	S	Protein ALWAYS EARLY 3	0.996345	0.000232605	64.201	GGS(0.996)PQVS(0.004)HTPNR	3	0.86231	1	1.047	0.984	0.95	0.864	0.913	1.117	0.971	0.776546
Peaxi162Scf00129g00836.1	550	S	Cellulose-synthase-like C4	0.890207	0.00263061	48.623	RLS(0.89)ES(0.11)GLELYGK	3	0.72475	1	0.839	0.975	1.083	1.159	0.852	1.007	1.042	0.773657
Peaxi162Scf00490g00311.1	917	S	Guanylate-binding family protein	1	2.45189e-12	89.721	IDEHEAGVES(1)VHDMDT(1)IDR	3	-1.7303	8	0.954	0.991	1.01	1.001	0.981	0.949	0.992	0.772669
Peaxi162Scf00438g00823.1	93	T	Plant neutral invertase family protein	0.999965	0.00870955	79.311	WSGINT(1)PR	2	0.63799	2	1.139	0.965	0.786	0.97	1.155	0.902	1.047	0.771596
Peaxi162Scf00217g00812.1	310	S	Protein of unknown function (DUF630 and DUF632)	0.998689	0.0144023	42.947	S(0.21)KS(0.791)PDLS(0.999)PLR	3	-2.671	1	0.899	0.966	1.121	0.899	0.9	1.086	0.966	0.763171
Peaxi162Scf00020g00184.1	187	S	isoflavone reductase family protein	0.987354	7.81802e-22	113.13	AQSPPSSPPEVAPS(0.987)S(0.01)PS(0.002)QT(0.001)R	3	-1.2577	1	0.96	0.959	1.042	0.986	0.938	0.999	0.987	0.756538
Peaxi162Scf00479g00119.1	1046	T	nuclear matrix constituent protein-related	1	0.0054381	41.672	AVPAT(1)PVEVS(1)GGDNGELR	3	-1.3144	1	1.039	1.007	0.919	0.992	0.986	0.942	0.985	0.756232
Peaxi162Scf00152g00111.1	368	T	conserved hypothetical protein	0.952788	9.49949e-05	71.148	LAVVS(0.002)NAGS(0.998)NANT(0.953)PS(0.047)K	3	0.031288	2	0.98	0.995	1.001	0.845	1.016	1.039	0.974	0.755631
Peaxi162Scf00152g00111.1	364	S	conserved hypothetical protein	0.999764	9.49949e-05	71.148	LAVVS(1)NAGS(1)NANT(0.945)PS(0.055)K	3	-0.74957	2	0.98	0.995	1.001	0.845	1.016	1.039	0.974	0.755631
Peaxi162Scf00026g00034.1	754	S	HEAT SHOCK PROTEIN 89.1	0.790854	9.8261e-29	101.59	LEEADIES(0.188)S(0.791)EES(0.01)S(0.01)AEGS(0.001)EAQVVEPSEVR	3	4.0751	1	0.903	1.054	0.954	1.12	0.981	0.9	1.031	0.755631
Peaxi162Scf00679g00411.1	151	S	Protein phosphatase 2C family protein	0.999834	0.00112792	42.03	GFQS(1)GPLDLGLY(0.006)S(0.994)GPLER	3	-0.15871	1	0.953	0.954	1.013	0.961	0.931	1.089	1.021	0.753741
Peaxi162Scf00679g00411.1	160	S	Protein phosphatase 2C family protein	0.994106	0.00112792	42.03	GFQS(1)GPLDLGLY(0.006)S(0.994)GPLER	3	-0.15871	1	0.953	0.954	1.013	0.961	0.931	1.089	1.021	0.753741
Peaxi162Scf00110g02021.1	32	S	fructose-bisphosphate aldolase 2	0.752788	1.09293e-06	77.505	GILAADES(0.753)T(0.222)GT(0.025)IGK	2	-0.12301	2	0.946	0.992	0.991	0.942	0.981	1.047	1.014	0.746414
Peaxi162Scf00316g00526.1	21	S	1,2-dihydroxy-3-keto-5-methylthiopentene dioxygenase 2	0.999175	4.89101e-14	107.21	EDVIQAWY(0.001)MDDS(0.999)DEDQR	3	0.49862	3	0.966	0.963	1.042	1.057	0.946	0.905	0.979	0.745196
Peaxi162Scf00389g00952.1	54	T	ABC-2 type transporter family protein	1	1.18699e-11	90.062	QPIS(0.002)FEDS(0.998)PDWDDT(1)DIEVR	3	-0.49309	1	0.981	0.909	1.013	1.139	1.004	0.863	1.035	0.745196
Peaxi162Scf00479g00119.1	1051	S	nuclear matrix constituent protein-related	1	2.06868e-20	114.76	AVPAT(1)PVEVS(1)GGDNGELR	3	-1.3144	6	0.978	0.996	0.963	0.982	0.962	1.015	1.007	0.74461
Peaxi162Scf00045g02530.1	85	T	Clathrin, heavy chain	0.99847	1.30076e-10	111.57	RPIT(0.998)ADS(0.002)ALMNPNSR	3	0.6471	4	0.851	1.059	1	1.075	0.931	0.995	1.031	0.74301
Peaxi162Scf00599g00002.1	270	T	Unknown protein	0.999964	2.60528e-12	98.684	TTSEDISYGEET(1)PYGGEK	3	2.1687	1	0.939	1.023	0.957	1.069	1.012	0.905	1.023	0.740734
Peaxi162Scf00218g00063.1	468	S	Poly(A) RNA polymerase cid14 [Morus notabilis]	0.841178	6.60449e-06	72.583	S(0.841)S(0.135)PELT(0.023)DTYGEVTSQGR	2	-0.97113	1	0.883	1.032	1.063	0.924	0.95	1.025	0.973	0.736936
Peaxi162Scf00890g00113.1	155	S	AMP deaminase	0.835516	6.82653e-32	131.42	S(0.157)HS(0.836)VS(0.007)GDLHGVQPDPIAADILR	3	0.92231	6	0.896	0.98	1.11	1.062	0.914	0.91	0.967	0.736428
Peaxi162Scf00011g01423.1	166	S	Coatomer subunit delta	0.984402	0.000755476	55.66	GGFMALQS(0.016)MGS(0.984)GR	3	-0.7721	1	0.984	0.926	0.942	1.297	1.071	0.714	1.081	0.736108
Peaxi162Scf00111g00222.1	885	S	Vacuolar protein sorting-associated protein 16 homolog	0.81297	9.7681e-06	70.699	QT(0.187)FS(0.813)QNAAASSIFDTLR	3	0.80184	1	0.799	1	1.059	1.328	0.825	0.924	1.077	0.733613
Peaxi162Scf00152g00613.1	218	S	proline iminopeptidase	0.996889	0.000278212	61.409	LNS(0.997)DDLET(0.003)QYAAAR	3	-3.1692	1	0.977	0.841	1.085	0.99	0.965	1.044	1.033	0.728303
Peaxi162Scf00588g01013.1	751	S	Anaphase-promoting complex subunit 4	0.999998	0.000269537	61.276	ALVYILDEDEDEVS(1)DT(1)E	3	-0.64379	1	1.557	0.433	1.169	1.241	0.397	0.982	0.829	0.7258
Peaxi162Scf00680g00017.1	741	S	Calcium-binding EF hand family protein	0.994785	1.34261e-13	99.923	EIS(0.001)PT(0.004)HRDS(0.995)PDS(0.911)MS(0.09)NADAK	3	0.30301	4	1.001	0.966	0.999	0.905	1.042	0.964	0.981	0.719296
Peaxi162Scf00159g00068.1	276	S	Auxin efflux carrier family protein	0.78733	4.3195e-08	84.327	LSNFGPADNMYS(0.017)VQS(0.787)S(0.195)R	3	0.19382	2	0.954	0.939	1.035	1.004	0.982	0.983	1.014	0.718692
Peaxi162Scf00006g00717.1	666	S	Transducin/WD40 repeat-like superfamily protein, putative isoform 2	0.9995	3.4246e-07	104.38	NLS(0.999)GVAS(0.001)LDDEPR	2	-2.2236	4	0.965	1.015	0.988	1.038	0.958	0.922	0.983	0.717409
Peaxi162Scf00311g00032.1	50	S	Unknown protein	1	1.91681e-09	87.511	HNS(1)EEMQGDQPLSAYDVK	3	-0.0027648	2	0.91	0.955	1.047	0.919	1.007	1.066	1.027	0.713561
Peaxi162Scf00180g00215.1	349	S	RNA binding	0.765904	1.28159e-14	100.7	QS(0.516)S(0.424)PT(0.06)PGVLS(0.231)S(0.766)PS(0.003)GEQLQR	3	-2.0855	2	0.908	1.006	1.066	1.02	0.992	0.882	0.971	0.710175
Peaxi162Scf00125g00041.1	427	S	Eukaryotic peptide chain release factor subunit 1-3	0.999638	2.59619e-55	174.87	SFDEPS(1)DEGEYFEDSD	2	1.7594	8	1.041	1.045	0.893	0.959	0.976	0.969	0.975	0.708801
Peaxi162Scf00072g00054.1	100	S	RING/U-box superfamily protein	0.999997	7.80745e-16	94.802	DNDAPPPPPS(1)EHGADPSDDDYLR	3	0.38136	2	0.975	1.013	0.935	0.958	0.959	1.064	1.02	0.708402
Peaxi162Scf00036g01015.1	1026	S	Protein kinase superfamily protein	0.999992	1.34637e-05	75.548	GLS(0.95)MS(0.05)DLLS(1)PLAR	3	-0.51242	3	0.915	0.921	1.166	1.006	1.027	0.823	0.951	0.708402
Peaxi162Scf00036g01015.1	1020	S	Protein kinase superfamily protein	0.986785	1.34637e-05	75.548	GLS(0.987)MS(0.013)DLLS(1)PLAR	3	-0.1736	2	0.915	0.921	1.166	1.006	1.027	0.823	0.951	0.708402
Peaxi162Scf00286g00911.1	745	S	Pentatricopeptide repeat (PPR) superfamily protein	0.999652	6.06056e-27	141.64	SATGVISSAS(1)QNEGNDK	3	0.0046992	1	0.998	1.01	0.95	0.981	0.97	0.981	0.991	0.708402
Peaxi162Scf00128g01333.1	886	S	Calmodulin-binding transcription activator 4	1	1.67005e-21	136.66	HDTELIDES(1)EDEDILK	3	0.31944	1	1.108	1	0.778	0.942	1.089	1.005	1.052	0.703953
Peaxi162Scf00257g00104.1	33	T	Adenine nucleotide alpha hydrolases-like superfamily protein	0.943404	1.84155e-06	65.428	FPPPT(0.056)T(0.943)PS(0.042)AT(0.095)ET(0.708)PT(0.155)AGAQR	3	-1.214	8	0.878	1.002	1.035	0.953	1.04	0.999	1.026	0.701592
Peaxi162Scf00314g00031.1	153	S	Unknown protein	1	7.32297e-26	138.66	APVTEGEGGNAS(1)DYLK	2	-1.2116	1	0.913	1.036	1.028	0.908	0.951	1.039	0.973	0.701592
Peaxi162Scf00357g00219.1	30	S	Ypt/Rab-GAP domain of gyp1p superfamily protein	0.792873	0.00289214	62.357	QEHS(0.793)PT(0.207)EGLAR	2	1.787	1	0.936	1.002	0.987	1.051	0.959	0.966	1.017	0.701573
Peaxi162Scf00167g00074.1	184	S	Branchpoint-bridging protein	0.773042	0.00054838	57.595	S(0.204)PS(0.773)PEPLY(0.023)DNMGVR	2	-0.83846	2	0.902	1	1.015	1.02	1.035	0.931	1.024	0.70038
Peaxi162Scf01197g00005.1	125	S	RING/U-box superfamily protein	0.963582	3.22479e-06	91.401	S(0.99)FDES(0.047)DS(0.964)LNDVNK	3	1.5514	1	0.903	1.056	1.021	1.029	0.944	0.926	0.973	0.6991
Peaxi162Scf01111g00112.1	514	S	CLUB isoform 1	0.929694	9.54392e-10	111.31	T(0.002)NS(0.93)S(0.068)PVNFESSISR	2	0.52714	1	1.056	1.098	0.844	0.995	0.913	0.97	0.96	0.695835
Peaxi162Scf00061g00092.1	344	S	tonoplast monosaccharide transporter2	1	0.00133992	54.225	NENWDEES(1)QRDGDK	3	0.44411	1	1.164	0.956	0.906	0.933	1.139	0.753	0.934	0.693399
Peaxi162Scf00282g00336.1	145	S	Tetratricopeptide repeat (TPR)-like superfamily protein	1	6.35409e-09	62.487	HNVPNEVPDEPEEFS(1)S(1)EDDGEIPEQPPVK	4	-1.064	1	1.213	1.023	0.788	0.898	0.953	0.987	0.938	0.691495
Peaxi162Scf00282g00336.1	144	S	Tetratricopeptide repeat (TPR)-like superfamily protein	1	6.35409e-09	62.487	HNVPNEVPDEPEEFS(1)S(1)EDDGEIPEQPPVK	4	-1.064	1	1.213	1.023	0.788	0.898	0.953	0.987	0.938	0.691495
Peaxi162Scf00714g00057.1	374	S	Ubiquitin-like superfamily protein, putative isoform 2	0.954192	3.15596e-42	167.64	DIEEHVVS(1)PLS(0.954)S(0.046)PR	2	-0.78558	14	0.968	1.005	0.967	0.989	0.989	0.981	1.006	0.69093
Peaxi162Scf00217g00812.1	95	S	Protein of unknown function (DUF630 and DUF632)	0.968672	5.95844e-09	98.702	S(0.005)LS(0.031)QFS(0.919)FS(0.595)S(0.45)PS(0.032)IS(0.969)R	2	-0.96295	2	0.895	1	1.09	0.968	0.901	1.018	0.967	0.690327
Peaxi162Scf00528g00220.1	527	S	Calcium-binding EF-hand family protein	0.891068	4.25618e-05	46.847	LSMEEDAEDAS(0.027)NGS(0.891)ADVWDES(0.082)LEAPF	3	-0.61064	1	1.167	0.84	0.853	1.188	0.99	0.889	1.072	0.689337
Peaxi162Scf00392g00517.1	137	S	Protein phosphatase 2C family protein	0.784802	1.31132e-08	95.409	TDQAILS(0.02)NS(0.785)S(0.196)NLGR	3	0.077882	1	0.936	0.981	0.902	0.988	1.392	0.746	1.109	0.68931
Peaxi162Scf00128g00550.1	78	S	Nucleoporin GLE1	1	0.00161215	45.883	GFVMQVS(1)DDDEEDMER	3	0.4871	1	0.854	0.949	1.09	1.021	0.913	1.087	1.044	0.688962
Peaxi162Scf00673g00228.1	692	S	ATP-dependent RNA helicase DBP4	0.993507	4.60839e-09	69.578	GREDDDDEELS(0.994)ES(0.006)DAEILVGR	3	1.0152	1	0.856	1.101	1.041	1.02	0.903	0.953	0.959	0.688763
Peaxi162Scf00213g01515.1	229	T	conserved hypothetical protein	0.862921	0.0513223	42.314	AHQT(0.863)S(0.065)S(0.065)DS(0.006)DT(0.001)AVR	2	-0.35886	1	1.279	1.241	0.623	1.325	0.703	0.657	0.854	0.68687
Peaxi162Scf00132g00120.1	1045	S	glucan synthase-like 5	0.997261	3.16806e-06	103.83	ADS(0.82)S(0.183)VS(0.997)LLFK	2	0.96696	2	0.934	1.01	1.024	0.936	0.96	1.016	0.981	0.68388
Peaxi162Scf00016g03244.1	433	Y	conserved hypothetical protein	1	0.0340711	40.103	LIY(1)DLGR	3	-3.9395	1	1.071	1.04	0.77	0.933	1.008	1.105	1.057	0.683506
Peaxi162Scf00420g00729.1	616	S	hydroxyproline-rich glycoprotein family protein	0.933656	0.0117648	40.516	S(0.063)FS(0.934)IPS(0.004)NDQR	3	-0.18611	1	0.728	1.011	1.336	1.116	0.738	0.904	0.897	0.683506
Peaxi162Scf00658g00843.1	876	S	AP-3 complex subunit beta-2	0.993584	0.0150936	51.957	IS(0.994)IGDIS(0.006)S(0.001)R	2	1.9051	2	0.997	1.023	0.95	0.988	1.011	0.914	0.981	0.674548
Peaxi162Scf01112g00136.1	2554	S	ubiquitin-protein ligase 2	0.883233	2.86035e-08	54.505	DVALHS(0.009)VS(0.024)EAS(0.082)EHPS(0.883)QEAEQT(0.002)GPSEEQQR	4	1.1092	1	0.898	1.06	1.022	0.981	0.939	0.98	0.973	0.674548
Peaxi162Scf00815g00227.1	303	S	Autophagy-related protein 13	0.895819	1.96427e-11	93.342	SPYELSS(0.102)S(0.896)PS(0.002)NVYGQR	3	-1.1461	2	0.85	1.063	1.085	0.955	0.911	1.006	0.958	0.673984
Peaxi162Scf00074g02034.1	163	T	cyclin-dependent kinase D1	1	0.0139155	55.461	FT(1)HQVFAR	3	-0.55566	1	0.7	0.994	1.155	0.968	0.955	1.162	1.083	0.673389
Peaxi162Scf00232g00614.1	280	S	WPP domain interacting protein 2	1	1.43487e-32	130.33	GNDGES(1)ENVS(1)QEDLAAESPWDVK	3	-0.57186	3	0.969	1.06	0.95	0.91	0.962	1.03	0.974	0.673246
Peaxi162Scf01058g00013.1	214	T	ARID/BRIGHT DNA-binding domain	1	4.00085e-11	95.205	IIDT(1)DDEEGEEVPTLK	3	-0.4385	1	0.862	0.959	1.072	0.983	1.101	0.934	1.043	0.671271
Peaxi162Scf00002g04712.1	137	S	---	1	0.0235622	51.727	NLS(1)LGVER	2	0.67179	2	1.08	0.932	0.876	0.943	1.131	0.953	1.048	0.667806
Peaxi162Scf00038g00722.1	881	S	Phox-associated domain	1	0.00744463	63.624	NVALS(1)PPK	2	1.3352	1	1.059	0.909	0.941	1.066	0.971	0.963	1.031	0.66753
Peaxi162Scf00888g00114.1	162	T	plasma-membrane associated cation-binding protein 1	0.997586	2.26195e-11	98.882	ATEEET(0.027)S(0.131)S(0.844)AAT(0.998)AAEVK	3	0.3684	2	0.846	1.085	1.077	0.91	0.9	1.048	0.95	0.663477
Peaxi162Scf00789g00113.1	378	S	Phototropic-responsive NPH3 family protein	0.766927	9.95763e-13	81.847	GIT(0.087)T(0.391)S(0.522)PAPS(0.767)S(0.233)FEIGT(0.2)S(0.579)PS(0.174)S(0.047)DPLR	3	-2.958	1	0.972	0.988	1.037	1.06	0.821	0.995	0.96	0.663477
Peaxi162Scf00553g00071.1	315	S	Transcription elongation factor family protein, putative isoform 1	0.976779	0.00974319	48.391	EVS(0.023)EAVS(0.977)GLDLR	2	-1.1664	1	0.908	0.974	1.108	0.907	1.024	0.947	0.963	0.662013
Peaxi162Scf00223g01514.1	14	S	pleiotropic drug resistance 4	1	6.70568e-32	160.67	S(1)AS(1)FREDGDDEEALR	3	-0.17163	9	0.934	1	0.992	0.965	0.975	1.036	1.017	0.662013
Peaxi162Scf00382g00023.1	18	S	Unknown protein	0.999997	3.28491e-07	77.221	DNSDELEINS(1)PEVK	3	0.94037	1	1.018	0.907	0.986	0.926	1.021	1.045	1.028	0.661237
Peaxi162Scf00647g00324.1	924	T	DNA gyrase subunit A	0.999932	1.4869e-28	114.68	IQSASLISAADEET(1)DVEDGEAVLS	2	-0.3987	3	0.945	1.054	0.882	1.118	1.079	0.847	1.057	0.660178
Peaxi162Scf00220g00229.1	238	S	zinc induced facilitator-like 1	0.99811	6.78876e-08	81.884	MPPQDS(0.998)Y(0.002)QALEAASDAK	3	0.63369	4	0.839	0.883	1.151	0.994	0.968	1.083	1.06	0.659508
Peaxi162Scf00020g00088.1	172	S	ubiquitin-conjugating enzyme 5	0.98364	1.55081e-07	60.814	S(0.008)S(0.008)DEEMS(0.984)EAEYDSADEAVAGPVDP	3	2.0249	1	0.846	0.964	1.086	1.009	1.027	0.978	1.041	0.658382
Peaxi162Scf00039g00420.1	174	S	Phosphatidate phosphatase LPIN3	0.999963	1.35444e-18	107.75	FYEFQDEQS(1)S(0.999)LDDS(0.001)EFGSSR	3	-0.99366	3	0.974	0.976	0.985	0.982	1.017	0.963	1.009	0.658382
Peaxi162Scf00123g00068.1	75	S	29 kDa ribonucleoprotein A, chloroplastic	0.918749	3.29123e-30	122.81	VT(0.034)LS(0.966)DFEVEAGDEEGS(0.081)FS(0.919)GEEEER	3	-1.782	2	0.934	0.991	1.084	1.113	0.854	0.887	0.948	0.656885
Peaxi162Scf00123g00068.1	61	S	29 kDa ribonucleoprotein A, chloroplastic	0.966041	3.29123e-30	122.81	VT(0.034)LS(0.966)DFEVEAGDEEGS(0.081)FS(0.919)GEEEER	3	-1.782	2	0.934	0.991	1.084	1.113	0.854	0.887	0.948	0.656885
Peaxi162Scf00083g00086.1	47	S	Unknown protein	0.999619	3.41562e-05	70.889	S(1)PPAESSLTDILVR	3	1.5742	1	0.798	0.988	1.047	1.003	0.803	1.308	1.099	0.651738
Peaxi162Scf00061g00092.1	386	S	tonoplast monosaccharide transporter2	0.999976	9.83769e-23	117.7	DLGPPTSLS(1)MR	2	0.99656	4	0.891	0.977	1.041	1.018	0.943	1.037	1.031	0.650887
Peaxi162Scf00152g00111.1	360	S	conserved hypothetical protein	0.999967	0.00105448	52.898	LAVVS(1)NAGS(1)NANT(0.945)PS(0.055)K	3	-0.74957	1	0.924	0.966	1.002	0.93	0.938	1.157	1.046	0.650687
Peaxi162Scf00944g00011.1	273	S	Arginine--tRNA ligase	0.931268	0.0177688	42.317	FDS(0.069)DS(0.931)DFKER	3	2.4492	1	1.104	1.001	0.767	0.998	1.099	0.96	1.064	0.650661
Peaxi162Scf00097g01810.1	261	S	Zinc finger CCCH domain-containing protein 17	0.991674	7.1209e-09	65.801	DDEIS(0.008)REPS(0.992)PGFDVLVDDELR	3	-4.4737	1	0.932	1.022	1.022	0.988	1.005	0.91	0.975	0.644501
Peaxi162Scf00210g00617.1	227	S	Protein of unknown function, DUF593	0.999965	1.36335e-06	64.701	YAFGES(1)PRS(1)CDQFQDLEQR	3	3.6949	1	0.888	0.953	1.064	0.996	0.964	1.044	1.034	0.641925
Peaxi162Scf00210g00617.1	224	S	Protein of unknown function, DUF593	0.999798	1.36335e-06	64.701	YAFGES(1)PRS(1)CDQFQDLEQR	3	3.6949	1	0.888	0.953	1.064	0.996	0.964	1.044	1.034	0.641925
Peaxi162Scf00379g00054.1	704	S	C-terminal domain phosphatase-like 1	0.769682	0.00449882	58.626	VSPSFPS(0.23)ES(0.77)PR	2	-0.42431	1	0.949	1.017	0.945	0.967	1.084	0.946	1.03	0.641689
Peaxi162Scf00884g00213.1	186	T	BES1-interacting Myc-like protein 2	0.760655	0.000605812	58.712	DNENT(0.761)PT(0.222)T(0.018)GNQHMDFR	3	-0.35387	1	0.874	0.977	1.05	0.947	0.995	1.069	1.038	0.639892
Peaxi162Scf00888g00114.1	142	S	plasma-membrane associated cation-binding protein 1	0.999591	0.000502271	58.246	DVEVS(1)AAPAETETK	3	0.81388	1	0.87	0.9	1.095	1.186	0.92	0.953	1.068	0.639555
Peaxi162Scf00065g00111.1	662	S	Unknown protein	0.998079	3.6866e-11	73.574	EEVY(0.001)FNEDS(0.998)DEEDAAS(0.001)AFVANATR	3	-2.2825	1	0.865	1.012	1.016	1.056	0.899	1.069	1.045	0.639501
Peaxi162Scf00676g00220.1	463	S	Serine/arginine repetitive matrix protein 1	0.853694	9.37491e-05	67.785	S(0.854)LS(0.146)PEES(0.049)LS(0.259)PS(0.693)PIYR	2	-2.5996	2	0.789	0.944	1.132	1.038	0.999	1.023	1.068	0.635102
Peaxi162Scf00044g01218.1	689	S	LMBR1 domain-containing protein 2 homolog A	0.806238	3.7335e-11	118.21	AS(0.133)S(0.806)S(0.087)ES(0.974)LDEIFQK	2	-1.0312	4	0.918	1.006	1.058	1.018	0.94	0.936	0.97	0.633757
Peaxi162Scf00044g01218.1	692	S	LMBR1 domain-containing protein 2 homolog A	0.997178	3.7335e-11	118.21	AS(0.462)S(0.517)S(0.023)ES(0.997)LDEIFQK	2	2.1914	4	0.918	1.006	1.058	1.018	0.94	0.936	0.97	0.633757
Peaxi162Scf00209g00005.1	1491	S	G2484-1 protein, putative isoform 4	0.992721	5.47183e-05	72.316	QPT(0.007)GVS(0.993)GNIIEDSER	2	1.4148	3	0.931	0.976	1.02	0.983	0.996	0.995	1.016	0.633757
Peaxi162Scf00017g00815.1	84	Y	Serine/threonine-protein phosphatase 4 regulatory subunit 3	1	0.00137829	52.576	HRIS(1)AEDIY(1)RK	2	-3.2672	2	0.924	0.932	1.054	0.959	1.023	1.012	1.029	0.633757
Peaxi162Scf00017g00815.1	79	S	Serine/threonine-protein phosphatase 4 regulatory subunit 3	1	0.00137829	52.576	HRIS(1)AEDIY(1)RK	2	-3.2672	2	0.924	0.932	1.054	0.959	1.023	1.012	1.029	0.633757
Peaxi162Scf00957g00111.1	355	S	phospholipase C 2	0.992333	0.000125421	82.529	RLS(0.992)LS(0.008)EQELAK	3	0.34913	1	0.95	1.008	0.94	0.995	1.114	0.905	1.04	0.633757
Peaxi162Scf00209g00220.1	638	S	Leucine-rich repeat protein kinase family protein	0.98883	4.00866e-06	80.738	LQVETGLAES(0.989)PS(0.011)K	3	2.428	3	0.955	1	1.031	1.018	0.866	1.005	0.968	0.632953
Peaxi162Scf00557g00719.1	328	S	RNA-binding (RRM/RBD/RNP motifs) family protein	0.999916	8.67753e-53	165	SKPEEIDS(1)PGYAAAES(1)PLPER	3	-0.48846	3	0.858	0.989	1.05	0.951	1.033	1.029	1.04	0.625265
Peaxi162Scf01270g00119.1	568	T	Plasma-membrane choline transporter family protein	1	0.0463595	55.806	DVIVPT(1)PR	2	0.30208	2	0.926	1.04	1.008	0.988	0.97	0.949	0.977	0.621123
Peaxi162Scf00179g00529.1	563	S	Leucine-rich repeat protein kinase family protein	1	6.18354e-09	90.475	LANIAGGS(1)PILQS(1)DR	2	0.24205	3	0.999	1.04	0.936	1.005	0.943	0.96	0.977	0.617832
Peaxi162Scf00599g00002.1	64	T	Unknown protein	0.790699	4.60674e-07	63.625	STDGETQYSENT(0.005)AY(0.18)GDT(0.791)PY(0.025)GEK	3	3.0571	1	0.974	0.999	0.951	0.97	1.041	0.966	1.018	0.617832
Peaxi162Scf00005g04016.1	62	S	---	0.838438	1.31952e-17	136.26	NTNATVIQEPS(0.162)S(0.838)PK	2	-0.9605	2	1.352	0.937	0.794	0.908	1.024	0.813	0.89	0.616799
Peaxi162Scf00127g00018.1	387	S	RNA polymerase-associated protein CTR9 homolog	1	0.000348924	62.739	QALS(1)ES(1)DEDEPLPR	2	-0.43112	1	0.941	0.978	1.003	1.034	0.992	0.953	1.02	0.609939
Peaxi162Scf00127g00018.1	389	S	RNA polymerase-associated protein CTR9 homolog	1	0.000348924	62.739	QALS(1)ES(1)DEDEPLPR	2	-0.43112	1	0.941	0.978	1.003	1.034	0.992	0.953	1.02	0.609939
Peaxi162Scf00312g00726.1	62	S	tobamovirus multiplication 2A	1	1.91798e-85	208.64	AANRPADYDS(1)DDEYIGGPR	2	0.76304	28	0.972	1.008	0.976	0.978	0.985	0.969	0.992	0.606167
Peaxi162Scf00848g00025.1	184	S	Calcium-dependent lipid-binding (CaLB domain) family protein	0.999163	0.00319711	61.649	GS(0.999)Y(0.001)GQPAYGER	2	-0.49841	1	0.87	1.037	1.097	0.926	1.005	0.93	0.952	0.602681
Peaxi162Scf00680g00017.1	782	S	Calcium-binding EF hand family protein	0.96173	1.08127e-38	131.99	GNNTVETDLMYMHSDEES(0.236)KS(0.802)PQGS(0.962)PR	4	1.7406	5	0.952	0.989	0.987	0.958	1.015	0.996	1.014	0.59895
Peaxi162Scf00061g00092.1	365	S	tonoplast monosaccharide transporter2	0.993839	1.73419e-06	63.138	HSDASGAES(0.003)DDNLRS(0.994)PLLS(0.003)R	3	1.6386	1	1.094	0.98	0.799	1.064	1.021	0.971	1.064	0.589769
Peaxi162Scf00737g00412.1	308	S	Leucine-rich repeat protein kinase family protein	1	1.24422e-05	90.707	EEFGS(1)GVQEPEK	3	0.66872	3	0.875	1.011	1.02	0.996	1.02	0.989	1.034	0.582541
Peaxi162Scf00129g01541.1	322	S	Unknown protein	0.84678	3.93092e-32	153.36	LDSAT(0.102)S(0.847)S(0.051)EDILGGLK	2	1.7246	2	1.298	1.012	0.775	0.913	1.024	0.809	0.89	0.581905
Peaxi162Scf00643g00647.1	613	S	Protein kinase superfamily protein	1	0.00314884	42.068	LDDICMDDDQHGS(1)VR	3	-0.71052	1	0.892	0.978	1.037	1.024	0.998	0.977	1.032	0.581091
Peaxi162Scf00121g01412.1	173	S	Unknown protein	0.968995	5.77116e-05	73.834	AT(0.031)VS(0.969)EVLMEVEK	3	1.1004	1	0.934	0.9	1.063	0.982	0.986	1.044	1.04	0.567285
Peaxi162Scf00132g00526.1	341	T	Pre-mRNA-processing factor 6	0.998483	6.85336e-08	89.484	ILDSVT(0.001)GQT(0.998)NVDPK	3	-0.98948	2	0.984	0.97	0.957	1.063	1.003	0.93	1.029	0.563854
Peaxi162Scf00599g00002.1	351	S	Unknown protein	0.843289	8.40508e-20	102.69	DT(0.111)PS(0.843)ET(0.046)PYGEETNYGDADTYGK	3	-0.22836	1	0.926	1.039	0.941	1.022	1.042	0.943	1.035	0.563671
Peaxi162Scf00545g00213.1	600	S	LisH dimerization motif,WD40/YVTN repeat-like-containing domain isoform 2	1	6.85351e-21	108.5	FVDDGS(1)LDDNVESFLSHDDADPR	3	2.768	1	0.892	0.997	1.124	1	0.878	0.969	0.945	0.563243
Peaxi162Scf00129g01541.1	258	S	Unknown protein	1	2.60439e-12	90.475	DDEAS(1)EIAAEGQDTAEIPK	3	1.6366	2	0.925	0.995	0.989	0.978	1.066	0.954	1.031	0.561221
Peaxi162Scf00676g00220.1	204	S	Serine/arginine repetitive matrix protein 1	0.946576	0.00436993	63.29	S(0.947)T(0.053)DDLNPVDR	2	0.16742	2	0.874	0.994	1.033	0.989	0.99	1.031	1.038	0.560549
Peaxi162Scf00420g00087.1	272	S	Pentatricopeptide repeat-containing protein	0.940279	8.21952e-14	103.31	S(0.06)DFS(0.94)PPDQSESQGFSNR	3	-0.80071	2	0.748	1.088	1.248	0.904	0.841	1	0.89	0.55972
Peaxi162Scf00516g00648.1	201	S	ENTH/VHS/GAT family protein	0.822416	8.03934e-27	139.11	T(0.144)VS(0.822)AS(0.034)EPNDTLAQQIQR	3	-1.0327	3	0.984	1.044	0.956	1	0.992	0.901	0.97	0.555032
Peaxi162Scf00968g00210.1	396	S	U-box domain-containing protein 4	0.841168	0.000101949	49.707	S(0.386)S(0.386)S(0.386)EDS(0.841)LPGVAGNVLALDVER	3	2.5807	1	0.882	1.013	1.161	0.938	1.083	0.759	0.91	0.552469
Peaxi162Scf01650g00034.1	302	S	Autophagy-related protein 13	0.997581	0.00404572	45.458	TQPY(0.002)VGS(0.998)PPLHR	3	2.4207	2	0.747	1.069	1.308	0.989	0.686	1.013	0.86	0.549037
Peaxi162Scf00125g01022.1	60	S	beta-amylase 1	0.828972	4.32409e-05	63.979	VS(0.157)PS(0.829)PT(0.209)PS(0.807)PPMS(0.998)PLGR	2	0.50496	1	0.895	1.069	0.899	0.964	1.161	0.942	1.071	0.547356
Peaxi162Scf00125g01022.1	68	S	beta-amylase 1	0.997766	4.32409e-05	63.979	VS(0.157)PS(0.829)PT(0.209)PS(0.807)PPMS(0.998)PLGR	2	0.50496	1	0.895	1.069	0.899	0.964	1.161	0.942	1.071	0.547356
Peaxi162Scf00125g01022.1	64	S	beta-amylase 1	0.80716	4.32409e-05	63.979	VS(0.157)PS(0.829)PT(0.209)PS(0.807)PPMS(0.998)PLGR	2	0.50496	1	0.895	1.069	0.899	0.964	1.161	0.942	1.071	0.547356
Peaxi162Scf01650g00034.1	407	S	Autophagy-related protein 13	0.999858	0.0115524	56.02	SSLPPMS(1)PR	2	-0.73846	2	0.958	1.046	0.972	0.999	0.955	0.951	0.976	0.547356
Peaxi162Scf00122g02315.1	140	S	DNA-binding protein [Nicotiana tabacum]	0.797862	1.3941e-10	63.304	QAGEADDEES(0.091)DKS(0.798)KS(0.111)EVDEEDGSGEEEEDDD	4	1.1229	1	1.101	1.199	0.781	0.914	0.901	0.948	0.897	0.547249
Peaxi162Scf00416g00310.1	417	T	Cytochrome P450 superfamily protein	0.985994	3.09483e-15	130.27	QT(0.986)S(0.014)NISILDVNAR	2	-1.5971	6	0.978	1.067	0.945	0.962	1.011	0.911	0.965	0.545139
Peaxi162Scf00912g00114.1	708	S	Unknown protein	0.974716	5.84769e-06	96.247	EAT(0.025)LS(0.975)QHDAFEK	3	0.43669	2	0.932	0.987	0.994	1.049	0.995	0.949	1.027	0.543318
Peaxi162Scf00014g00294.1	148	S	conserved hypothetical protein	1	0.000343028	92.247	S(1)PPVAAPLPR	3	-0.078467	8	0.996	0.962	1.004	0.973	0.996	0.951	0.986	0.542564
Peaxi162Scf00013g02411.1	45	S	Golgi SNAP receptor complex member 1-2	0.993351	5.46989e-21	122.34	VTQGGYVEAGS(0.993)PT(0.006)LGSSR	3	0.60827	4	1.107	1.002	0.9	0.96	0.998	0.896	0.948	0.537816
Peaxi162Scf00160g00717.1	709	S	ERD (early-responsive to dehydration stress) family protein	1	0.00216265	46.249	DVPENDEENVS(1)IHK	4	0.291	1	1.037	1.004	0.966	0.986	0.841	1.035	0.952	0.532929
Peaxi162Scf00953g00116.1	244	T	Cellulose synthase family protein	0.879076	3.29799e-38	148.09	GVGDIDAS(0.121)T(0.879)DVLVDDSLLNDEAR	3	2.6674	1	0.882	1	1.019	1.038	0.997	0.976	1.038	0.530405
Peaxi162Scf00087g00128.1	345	S	Ubiquitin carboxyl-terminal hydrolase 24	0.971381	1.77902e-69	193.85	SSLVS(0.029)S(0.971)EEDEEWETVGR	2	-0.64697	5	0.999	1.014	0.958	0.996	0.981	0.935	0.98	0.52819
Peaxi162Scf00303g00043.1	527	T	isoflavone reductase family protein	0.997883	0.00391677	45.305	INPDES(0.004)ADAT(0.998)T(0.998)DDGER	3	0.096315	1	0.934	0.949	1.137	0.959	0.873	1.004	0.939	0.518305
Peaxi162Scf00303g00043.1	526	T	isoflavone reductase family protein	0.997883	0.00391677	45.305	INPDES(0.004)ADAT(0.998)T(0.998)DDGER	3	0.096315	1	0.934	0.949	1.137	0.959	0.873	1.004	0.939	0.518305
Peaxi162Scf00303g00043.1	209	S	isoflavone reductase family protein	0.789554	0.000199117	66.893	IT(0.001)S(0.017)QPAS(0.79)PS(0.193)GAAAK	2	1.1373	1	1.17	1.013	0.867	0.995	0.983	0.818	0.917	0.518305
Peaxi162Scf00680g00057.1	276	S	tonoplast monosaccharide transporter2	0.914132	5.61993e-05	70.615	PVTGQS(0.086)S(0.914)LGLVS(1)R	3	1.3238	1	0.81	0.914	1.089	1.055	1.213	0.863	1.113	0.515276
Peaxi162Scf00348g00817.1	19	S	Guanine nucleotide-binding protein subunit gamma 3	0.999634	0.000114571	86.214	S(1)PPQYPDLYGK	2	2.9913	4	0.793	0.923	1.12	1.028	1.055	1.017	1.093	0.509687
Peaxi162Scf00188g01025.1	518	S	18S pre-ribosomal assembly protein gar2-related	0.999999	7.50695e-08	80.702	S(1)FAFPVLQS(0.005)EWNS(0.625)S(0.37)PVR	3	-1.118	2	0.925	1.143	0.969	0.931	0.852	1.04	0.93	0.508417
Peaxi162Scf01197g00005.1	119	S	RING/U-box superfamily protein	0.999989	1.06731e-82	209.31	S(1)FDESDSLNDVNK	2	-0.57109	6	0.91	1.005	0.986	0.945	1.01	1.053	1.037	0.505846
Peaxi162Scf00431g00415.1	346	S	WD repeat-containing protein 55 homolog	0.973175	6.39969e-09	102.08	GQDAGS(0.973)S(0.027)NNFFADL	2	1.1646	1	0.899	0.941	1.206	0.961	0.88	0.953	0.917	0.500511
Peaxi162Scf00599g00008.1	104	T	ASR4 protein [Solanum peruvianum]	0.853612	2.03143e-12	102.89	TSYGEGDT(0.854)IDS(0.145)GY(0.001)GNK	2	-0.45016	3	1.134	1.007	0.885	0.927	0.995	0.91	0.936	0.499773
Peaxi162Scf00038g02246.1	869	S	Phosphoinositide phosphatase family protein	0.978918	3.29084e-42	168.89	GS(0.979)S(0.021)ESLATFSEK	2	2.2451	5	0.903	1.004	0.998	0.982	0.977	1.047	1.035	0.499305
Peaxi162Scf00680g00017.1	791	S	Calcium-binding EF hand family protein	0.995172	1.67242e-39	154.65	T(0.004)AFDS(0.995)PS(0.001)GEYSDNHFGETFK	4	2.8565	3	0.823	0.944	1.086	1.039	1.084	0.949	1.077	0.497352
Peaxi162Scf00916g00219.1	342	S	Calcium-dependent protein kinase (CDPK) family protein	0.986631	0.025563	52.867	S(0.013)ES(0.987)GIFR	2	-1.7687	1	0.839	1.006	1.026	1.067	1.044	0.942	1.063	0.493508
Peaxi162Scf00120g00519.1	278	S	AT hook motif DNA-binding family protein	0.99418	2.99485e-11	94.301	DISPQIGGS(0.994)PIS(0.004)S(0.001)AGFR	3	-0.23108	4	0.908	0.957	1.037	0.989	0.984	1.035	1.037	0.49155
Peaxi162Scf00228g00731.1	64	S	O-acetyltransferase family protein	0.956049	3.12102e-13	119.95	AVLLEGGGLQS(0.044)AS(0.956)PR	3	-1.4661	2	0.713	0.96	1.132	0.975	1.027	1.145	1.122	0.489905
Peaxi162Scf00529g00005.1	43	T	Protein phosphatase 2C family protein	0.999523	0.0293928	59.09	T(1)PVPGS(0.729)PT(0.199)S(0.072)AVGVR	2	0.5821	1	0.927	1.025	1.065	0.849	0.958	1.034	0.942	0.488979
Peaxi162Scf00166g01119.1	134	T	2-oxoglutarate (2OG) and Fe(II)-dependent oxygenase superfamily protein	1	0.0115545	41.876	QWY(1)T(1)REFT(1)K	2	-2.943	1	0.905	0.979	0.966	1.158	1.061	0.866	1.082	0.482034
Peaxi162Scf00166g01119.1	138	T	2-oxoglutarate (2OG) and Fe(II)-dependent oxygenase superfamily protein	1	0.0115545	41.876	QWY(1)T(1)REFT(1)K	2	-2.943	1	0.905	0.979	0.966	1.158	1.061	0.866	1.082	0.482034
Peaxi162Scf00166g01119.1	133	Y	2-oxoglutarate (2OG) and Fe(II)-dependent oxygenase superfamily protein	1	0.0115545	41.876	QWY(1)T(1)REFT(1)K	2	-2.943	1	0.905	0.979	0.966	1.158	1.061	0.866	1.082	0.482034
Peaxi162Scf00193g00726.1	316	S	nudix hydrolase homolog 3	0.928328	0.00292957	43.823	RHS(0.928)ES(0.052)LLDDT(0.017)IS(0.003)QER	3	-1.2344	1	0.975	0.951	1.094	1.012	0.985	0.837	0.938	0.481336
Peaxi162Scf00213g01515.1	416	S	conserved hypothetical protein	0.974998	0.000335293	54.582	RY(0.001)DS(0.02)DDS(0.975)GY(0.004)DEGHDAK	3	-0.85499	1	0.836	0.983	1.037	0.961	0.978	1.136	1.077	0.478031
Peaxi162Scf00891g00220.1	556	S	Transducin family protein / WD-40 repeat family protein	1	0.0122796	47.971	NHMIDS(1)PR	3	0.52487	1	0.887	0.914	0.993	1.326	0.885	0.958	1.134	0.477774
Peaxi162Scf00009g00026.1	275	S	pantothenate kinase 2	1	4.13166e-06	103.14	S(1)FDDLLELSQR	2	1.8291	1	0.875	1.115	1.057	1.027	0.843	0.934	0.92	0.472224
Peaxi162Scf00039g00420.1	179	S	Phosphatidate phosphatase LPIN3	0.988238	1.29795e-31	138.78	FYEFQDEQS(0.279)S(0.721)LDDS(0.988)EFGS(0.009)S(0.002)R	3	0.85798	2	0.918	1.012	1.092	1.037	0.904	0.895	0.938	0.468389
Peaxi162Scf00269g00314.1	156	S	Apoptosis inhibitor 5	1	3.47234e-09	94.973	HIETVDEQMS(1)DDNLR	3	-1.2348	6	0.942	1.036	1.008	0.92	0.964	1.002	0.967	0.468239
Peaxi162Scf01205g00167.1	176	T	Dedicator of cytokinesis protein 8	0.999862	0.0012935	80.853	GT(1)PDNGYLWQR	2	-0.55718	1	0.874	0.962	1.23	0.964	0.882	0.92	0.902	0.468156
Peaxi162Scf00359g00124.1	48	S	RNA-binding protein pno1	0.999999	1.1029e-06	66.972	DLS(1)RAS(1)LGNEDELISSTNR	3	-1.9667	1	0.894	1.037	1.098	0.876	0.926	1.023	0.933	0.466556
Peaxi162Scf00001g00129.1	94	S	Protein of unknown function (DUF810)	0.936195	0.00200491	49.621	SSPVMS(0.001)LS(0.063)PS(0.936)FQR	3	0.93035	1	0.784	1.009	1.042	0.999	0.96	1.15	1.097	0.466223
Peaxi162Scf00237g00201.1	101	S	Avr9/Cf-9 rapidly elicited protein 75 [Nicotiana tabacum]	1	0.0197968	56.916	S(1)IAFVAR	2	0.28464	1	0.884	1.212	1.002	1.055	0.936	0.744	0.883	0.466223
Peaxi162Scf00920g00113.1	280	S	tonoplast monosaccharide transporter2	0.999974	3.76224e-06	90.453	PVTGQSTLGLAS(1)R	2	-1.4349	4	1.194	0.908	0.962	0.905	1.037	0.826	0.903	0.464603
Peaxi162Scf00395g00317.1	673	S	Leucine-rich receptor-like protein kinase family protein	0.999997	7.8407e-08	80.844	EGTGGVVVSAQDLAAS(1)R	3	0.64717	2	0.904	1.01	1.097	0.917	0.966	0.965	0.946	0.457273
Peaxi162Scf00155g01015.1	118	S	cation-chloride co-transporter 1	1	1.88396e-08	99.092	SMTGDQIQAPPS(1)PR	2	-1.0446	13	0.984	0.977	0.955	1.004	1.034	0.951	1.025	0.453207
Peaxi162Scf00548g10014.1	34	S	BSD domain-containing protein	0.99322	1.74057e-18	83.12	SIANTLNLNDDESESNDAVSAHS(0.007)DDNNS(0.993)PR	3	-0.28116	1	0.823	1.086	0.94	0.994	0.99	1.107	1.085	0.451752
Peaxi162Scf00092g01022.1	1075	S	Acyl-CoA N-acyltransferase with RING/FYVE/PHD-type zinc finger protein	0.93112	3.09875e-15	131.32	S(0.034)DS(0.931)PAT(0.034)AIDLR	2	0.52503	5	0.993	1.028	0.975	1.022	0.966	0.887	0.96	0.446701
Peaxi162Scf00599g00002.1	293	T	Unknown protein	0.94307	4.35636e-21	122.34	T(0.01)T(0.01)HGDT(0.943)PY(0.036)GETNTYGEAK	3	0.32988	2	0.94	0.995	0.979	1.038	0.996	0.96	1.027	0.446515
Peaxi162Scf00182g00112.1	201	T	RING/U-box superfamily protein	0.930443	0.0213921	45.764	VVPS(0.07)T(0.93)PHMPR	3	-0.66113	1	0.796	1.184	1.129	0.909	0.903	0.902	0.873	0.44519
Peaxi162Scf00075g01236.1	221	Y	mitogen-activated protein kinase 3	0.998729	8.85017e-15	124.91	VTSETDFMT(1)EY(0.999)VVT(0.001)R	3	1.2398	3	0.97	0.995	0.935	1.039	1.041	0.934	1.039	0.443614
Peaxi162Scf00047g00141.1	62	S	F-box associated ubiquitination effector family protein	0.88853	6.10757e-08	54.505	NASIAAAADSIAAAS(0.106)DS(0.889)DDDEEY(0.005)EEKR	4	3.6851	1	1.051	0.889	0.894	1.128	1.096	0.883	1.096	0.439504
Peaxi162Scf00530g00823.1	286	S	Trafficking protein particle complex subunit 13	0.993314	0.000402398	92.856	LS(0.001)S(0.005)DGS(0.993)PLPK	3	-0.38353	4	1.075	1.031	0.907	0.962	0.983	0.906	0.946	0.438151
Peaxi162Scf00516g00221.1	482	S	DEK domain-containing chromatin associated protein	0.999998	2.94658e-42	126.27	AIITEVINNMS(1)EDEEEDEPEDGDEAEKR	4	0.12549	5	0.938	1.018	1.03	0.934	0.956	0.996	0.967	0.43796
Peaxi162Scf00047g00633.1	327	S	26S proteasome non-ATPase regulatory subunit 1 homolog A	0.999909	6.47941e-34	153.19	LQPSEAAQPS(1)PAESDR	2	-0.047351	13	1.015	0.996	0.875	0.97	1.054	1.01	1.051	0.434617
Peaxi162Scf00076g00824.1	9	S	Vps51/Vps67 family (components of vesicular transport) protein	0.853374	0.000665358	52.424	VVT(0.002)T(0.008)PT(0.122)S(0.853)PS(0.012)PT(0.002)T(0.001)DQR	3	0.68969	2	0.875	1.034	1.145	0.945	0.936	0.907	0.913	0.433327
Peaxi162Scf00092g01022.1	48	S	Acyl-CoA N-acyltransferase with RING/FYVE/PHD-type zinc finger protein	0.787567	1.58676e-05	66.467	LVPS(0.788)DS(0.216)ES(0.427)S(0.569)EEFLEPIR	3	1.8526	1	0.838	1.072	1.171	0.913	1.011	0.823	0.892	0.433316
Peaxi162Scf00788g10013.1	368	S	GDP-D-mannose 3',5'-epimerase	0.999981	6.02192e-05	66.606	VVGTQAPVQLGS(1)LR	3	-0.0058286	3	1.087	0.972	0.966	0.96	1.025	0.844	0.935	0.432482
Peaxi162Scf00680g00057.1	445	S	tonoplast monosaccharide transporter2	1	4.57126e-05	82.109	IYLHQEGGPGS(1)R	3	-0.34005	9	1.003	1.059	0.932	0.982	0.949	0.949	0.962	0.432482
Peaxi162Scf00067g01923.1	88	Y	Unknown protein	0.999994	0.00706972	51.113	KS(0.667)S(0.667)AS(0.667)CEY(1)R	2	2.9253	2	0.777	0.754	1.219	1.078	1.129	1.007	1.169	0.430489
Peaxi162Scf00072g00089.1	275	S	plasma membrane intrinsic protein 2	0.871178	0.0270602	40.014	ALGS(0.871)FRS(0.695)S(0.245)T(0.095)S(0.095)QA	2	-0.53414	1	0.936	0.946	1.026	1.018	0.992	0.988	1.031	0.428299
Peaxi162Scf01340g00216.1	486	S	MATE efflux family protein	1	0.0136122	53.237	EWGGAAAS(1)D	2	0.17446	3	0.926	1.035	1.068	0.911	0.874	1.042	0.933	0.423402
Peaxi162Scf00021g01518.1	269	T	Brefeldin A-inhibited guanine nucleotide-exchange protein 2	0.996252	1.55812e-08	91.889	VLQDIDGVFS(0.004)AGT(0.996)PR	3	-0.22329	1	0.997	1.031	1.01	0.944	1.046	0.822	0.926	0.42334
Peaxi162Scf00446g00211.1	168	S	vesicle associated protein	0.929078	7.92865e-09	82.479	VVYIS(0.998)PHS(0.262)S(0.811)PGNS(0.929)EDVFK	3	1.8603	1	0.922	1.05	1.028	0.958	0.986	0.924	0.956	0.422244
Peaxi162Scf00065g01031.1	220	Y	phospholipase D P1	0.999998	0.00900698	61.56	LS(0.5)FS(0.5)PEY(1)GPK	2	0.99005	1	0.937	0.995	1.082	1.018	0.917	0.912	0.945	0.418713
Peaxi162Scf00000g06117.1	45	T	RNA binding	0.830383	0.000564216	65.219	HS(0.17)T(0.83)PELPPYPDK	3	1.644	2	0.897	0.992	0.99	1.046	1.067	0.929	1.057	0.418713
Peaxi162Scf00916g00135.1	1131	S	Transducin/WD40 repeat-like superfamily protein isoform 2	0.977037	2.4459e-21	116.96	SLYGSAADGT(0.046)S(0.977)S(0.977)DEEETSK	3	-0.38022	1	0.887	1	1.256	0.807	0.737	1.112	0.845	0.418491
Peaxi162Scf00074g01921.1	703	S	General vesicular transport factor p115	0.94685	0.00366143	54.784	IVEAY(0.001)S(0.052)S(0.947)PK	3	0.16969	1	1.013	0.937	1.082	0.982	0.829	1.007	0.929	0.418196
Peaxi162Scf00329g00816.1	548	S	Calcium-dependent lipid-binding (CaLB domain) family protein	0.997466	0.000111498	47.132	S(0.01)VNLDAS(0.992)DDELS(0.997)DFDERDNAIY(0.001)EQR	3	-0.73608	1	0.966	0.964	0.984	0.976	1.046	0.97	1.027	0.415092
Peaxi162Scf00329g00816.1	543	S	Calcium-dependent lipid-binding (CaLB domain) family protein	0.992354	0.000111498	47.132	S(0.01)VNLDAS(0.992)DDELS(0.997)DFDERDNAIY(0.001)EQR	3	-0.73608	1	0.966	0.964	0.984	0.976	1.046	0.97	1.027	0.415092
Peaxi162Scf00027g00235.1	107	S	Vesicle-fusing ATPase	0.982251	0.00243533	48.376	DEQVDAVS(0.982)LAS(0.018)QIR	3	0.74245	1	0.833	0.949	1.073	1.054	1.009	1.012	1.077	0.413436
Peaxi162Scf00888g00114.1	159	S	plasma-membrane associated cation-binding protein 1	0.845501	8.77064e-12	98.882	ATEEET(0.021)S(0.133)S(0.846)AATAAEVK	3	-1.9549	2	0.826	0.989	1.042	1.003	0.996	1.076	1.076	0.411477
Peaxi162Scf00515g00430.1	375	S	U1 small nuclear ribonucleoprotein 70 kDa	0.999806	1.95512e-12	119.76	S(1)RDGEYDYENVEPK	3	-0.7048	4	0.947	1.046	0.998	0.996	0.931	0.957	0.964	0.411385
Peaxi162Scf00153g00138.1	391	T	Splicing factor 3B subunit 1	0.999999	1.49496e-09	79.407	LLAT(1)PT(1)PIGT(1)PLYSIPEENR	3	-1.8535	2	0.969	0.943	0.984	0.938	1.018	1.06	1.041	0.402682
Peaxi162Scf00796g00213.1	1903	S	nuclear pore complex protein gp210b [Nicotiana benthamiana]	0.999434	7.68659e-08	110.97	SSPAVVS(0.001)EHS(0.999)PR	3	0.96348	3	0.974	1.115	0.966	0.876	0.855	1.063	0.915	0.40203
Peaxi162Scf00632g00022.1	440	S	binding	0.999999	8.37995e-05	63.998	ESEGEAVNVAPAS(1)PK	4	1.8756	3	0.951	1.045	1.005	0.945	1.015	0.908	0.956	0.399853
Peaxi162Scf00124g00019.1	793	S	villin 4	1	1.18181e-18	112.34	GRS(1)PAFNALAATFENPNAR	3	1.2785	1	0.88	1.118	1.066	0.919	0.845	1.017	0.908	0.396424
Peaxi162Scf00450g00514.1	1082	S	TUDOR-SN protein 1 isoform 2, partial	0.843434	5.32109e-31	137.38	TAS(0.004)S(0.021)S(0.131)LS(0.843)GIEDDDWNVEDNR	2	1.1187	1	1.227	1.006	0.858	0.891	0.955	0.892	0.886	0.39586
Peaxi162Scf00799g00113.1	716	S	ATP binding microtubule motor family protein	0.999898	0.0101408	68.625	QPSES(1)ER	2	2.6869	2	0.703	0.605	1.214			1.145	0.454	0.395504
Peaxi162Scf00835g00112.1	205	S	XH/XS domain-containing protein	0.948467	9.92026e-07	98.339	S(0.948)S(0.051)PSSNIYGWVAR	2	-1.4999	2	0.905	0.982	1.01	1.039	1.007	0.971	1.041	0.394707
Peaxi162Scf02035g00009.1	187	S	RNA-binding (RRM/RBD/RNP motifs) family protein	1	0.0319855	51.113	ELS(1)PGPR	2	-1.0053	1	0.891	1.052	1.107	0.904	1.016	0.873	0.916	0.386819
Peaxi162Scf00662g00415.1	134	S	Transmembrane amino acid transporter family protein	0.988982	1.41428e-05	85.163	S(0.989)S(0.989)HT(0.022)LLPPLPSR	3	0.77945	3	0.846	0.944	1.063	0.977	1.054	1.044	1.078	0.3859
Peaxi162Scf00395g00317.1	711	S	Leucine-rich receptor-like protein kinase family protein	0.888558	2.91527e-05	51.323	GS(0.008)HFT(0.073)WS(0.918)PES(0.982)GDS(0.889)Y(0.037)T(0.082)AES(0.011)LAR	3	-0.22556	1	0.842	0.943	1.06	1.037	1.023	1.029	1.086	0.378717
Peaxi162Scf00395g00317.1	708	S	Leucine-rich receptor-like protein kinase family protein	0.982228	2.91527e-05	51.323	GS(0.008)HFT(0.073)WS(0.918)PES(0.982)GDS(0.889)Y(0.037)T(0.082)AES(0.011)LAR	3	-0.22556	1	0.842	0.943	1.06	1.037	1.023	1.029	1.086	0.378717
Peaxi162Scf00691g00123.1	999	S	WD40/YVTN repeat-like-containing domain	0.999533	0.000573438	54.253	QLNYS(1)PGGAADVTAK	3	0.90459	1	0.908	0.988	0.981	1.016	1.088	0.94	1.058	0.378717
Peaxi162Scf00680g00017.1	778	S	Calcium-binding EF hand family protein	0.801766	1.08127e-38	131.99	GNNTVETDLMYMHSDEES(0.236)KS(0.802)PQGS(0.962)PR	4	1.7406	4	0.932	1.021	1.042	0.939	0.953	0.982	0.96	0.378173
Peaxi162Scf00698g00417.1	40	S	14 kDa zinc-binding protein	0.997396	8.5059e-22	136.49	EAALSALPSDS(0.997)PT(0.003)IFDK	3	1.4863	1	0.946	1.035	0.865	1.083	1.088	0.922	1.087	0.37734
Peaxi162Scf00128g01744.1	73	S	Unknown protein	1	0.00302641	72.243	RFS(1)PDLR	3	-0.11988	2	0.982	0.977	0.872	1.037	0.907	1.174	1.101	0.37625
Peaxi162Scf00222g00716.1	225	S	Anaphase-promoting complex subunit 2	0.996554	4.66021e-09	93.768	LPDYCS(0.997)DT(0.003)DSNINQK	3	0.31918	3	0.874	0.959	1.043	1.004	1.031	1.01	1.059	0.37055
Peaxi162Scf00557g00719.1	284	S	RNA-binding (RRM/RBD/RNP motifs) family protein	0.992006	4.0185e-32	153.18	AS(0.008)S(0.992)PPEEGMLEYGDR	2	-1.0726	16	0.941	1.009	1.037	0.959	0.953	0.975	0.967	0.37041
Peaxi162Scf00232g00036.1	882	S	Transducin/WD40 repeat-like superfamily protein	0.999403	3.23165e-07	77.871	TFCS(0.001)QAS(0.999)DLGIEMAR	3	0.15615	2	0.931	0.993	0.963	1.089	0.986	0.96	1.051	0.37034
Peaxi162Scf00209g00844.1	28	S	glutathione S-transferase TAU 18	0.999981	1.17654e-23	138.05	S(1)VDYEFLEEQFGSK	3	0.53114	1	0.889	1.03	1.143	0.994	0.872	0.911	0.907	0.361549
Peaxi162Scf00254g00420.1	982	S	Double-strand-break repair protein rad21 homolog	0.819286	0.000143527	61.276	EDASILAEVS(0.181)CGS(0.819)PHR	3	0.79403	3	0.857	0.973	1.01	1.136	1.023	0.939	1.091	0.357111
Peaxi162Scf00378g00612.1	956	S	DEAD-box ATP-dependent RNA helicase 42	0.988099	3.79218e-23	124.51	EYGFEEDKS(0.012)DS(0.988)EDEDDGIRK	4	1.3067	1	1.061	1.035	0.932	0.893	1.024	0.91	0.934	0.355563
Peaxi162Scf00420g00133.1	83	S	Copine family protein 2	0.999999	6.13116e-11	122.97	RYS(1)QIADNYR	3	-0.37299	5	0.679	0.935	1.111	1.013	0.992	1.257	1.197	0.353802
Peaxi162Scf00119g00829.1	13	S	bromo-adjacent homology (BAH) domain-containing protein	0.984531	6.78557e-70	192.6	AVT(0.014)IS(0.985)DS(0.002)DDEDNVPLSR	3	-0.02483	2	0.927	1.068	1.028	0.882	0.97	0.984	0.938	0.353536
Peaxi162Scf01144g00012.1	556	Y	Protein NRT1/ PTR FAMILY 7.3	0.999351	0.00907039	45.653	Y(0.999)IEFEARSSGK	2	-0.061385	1	0.866	0.93	1.387	0.897	0.884	0.811	0.814	0.352544
Peaxi162Scf00475g00124.1	37	S	product [Oryza sativa Japonica Group]	1	4.89004e-54	174.87	SVYIES(1)DS(1)EDDLPK	2	-1.2147	4	0.945	1.047	1.007	0.977	0.914	0.978	0.957	0.351247
Peaxi162Scf00104g01815.1	68	S	Methyltransferase-like protein 10	0.86609	4.22735e-06	54.466	SVAADS(0.004)WS(0.029)IKS(0.866)EY(0.002)GS(0.045)T(0.055)LDDEQR	3	1.619	1	0.861	0.989	1.015	1.015	1.07	0.976	1.068	0.350533
Peaxi162Scf00827g00520.1	1141	S	Unknown protein	0.910548	3.03446e-05	50.505	S(0.003)EIT(0.009)EDEDMKDS(0.911)ET(0.077)EGNEVPLGK	4	0.080928	1	0.95	1.043	1.072	0.853	1.07	0.846	0.903	0.347079
Peaxi162Scf00714g00124.1	1214	S	Unknown protein	0.99947	0.0055502	42.314	EFS(0.999)DDELPPGWT(0.001)R	3	2.2098	1	0.932	0.934	1.025	1.044	0.973	1.007	1.046	0.34662
Peaxi162Scf00060g00711.1	343	S	ABC-2 type transporter family protein	0.900479	0.000999903	47.058	T(0.005)S(0.005)NQNPEAS(0.9)PT(0.088)HGLS(0.001)LK	3	0.074898	1	1.013	0.777	0.964	1.058	1.258	0.896	1.166	0.34662
Peaxi162Scf00916g00135.1	1130	S	Transducin/WD40 repeat-like superfamily protein isoform 2	0.977037	2.4459e-21	116.96	SLYGSAADGT(0.046)S(0.977)S(0.977)DEEETSK	3	-0.38022	3	0.884	1.031	1.208	0.843	0.796	1.046	0.86	0.345278
Peaxi162Scf00057g00623.1	184	S	Brassinosteroid signalling positive regulator (BZR1) family protein	0.84847	2.48231e-11	95.849	IS(0.012)NS(0.987)APVT(0.002)PPLS(0.848)S(0.139)PT(0.012)R	2	-0.2132	3	0.823	0.975	1.042	1.029	1.086	0.983	1.091	0.345278
Peaxi162Scf00689g00017.1	429	S	histone deacetylase 6	1	2.35853e-31	148.2	IWNGEDYES(1)DADEDERPR	3	0.18478	2	1.092	1.059	0.897	0.959	0.972	0.87	0.919	0.345278
Peaxi162Scf00263g01424.1	481	T	Protein kinase superfamily protein	0.989744	0.000221648	75.764	GGVMT(0.99)AET(0.01)GTYR	2	-0.67401	2	0.911	1.011	1.126	0.868	0.966	0.961	0.917	0.345024
Peaxi162Scf00825g00234.1	582	T	Phosphoinositide phospholipase C 6	1	4.87474e-05	74.776	QFT(1)MAAAVAPADIK	3	-2.5484	2	0.948	1.057	1.064	1.004	0.989	0.776	0.902	0.344444
Peaxi162Scf00620g00617.1	227	S	Protein FAM63A	0.877124	9.92852e-09	81.224	GRS(0.122)FDDS(0.877)PIS(0.001)ITDHHTER	4	0.84866	1	0.935	0.983	1.136	1.007	0.907	0.872	0.912	0.33817
Peaxi162Scf00114g00810.1	10	S	tonoplast intrinsic protein 2	0.99797	1.47749e-12	118.23	PINQIS(0.002)LGS(0.998)HEELR	3	2.2281	3	0.824	0.849	1.096	1.049	1.199	0.942	1.152	0.338152
Peaxi162Scf00000g00571.1	599	S	cationic amino acid transporter 8	0.999654	0.00273553	93.429	GS(1)FSQVL	2	-2.2805	1	0.924	1.038	1.166	1.037	0.708	0.941	0.859	0.338152
Peaxi162Scf00231g00328.1	426	S	Cyclin-dependent kinase F-1	1	1.16625e-26	143.57	HSAQDEDS(1)PDEWGDYR	3	0.92493	5	0.967	1.008	1.002	0.967	0.939	0.995	0.974	0.337525
Peaxi162Scf00700g00141.1	425	S	Ankyrin repeat family protein	0.78344	0.00110161	52.862	MQNINS(0.198)S(0.783)PGT(0.014)S(0.004)FR	3	-0.53631	2	0.966	0.891	1.019	1.039	1.042	0.963	1.058	0.334299
Peaxi162Scf00574g00092.1	949	T	Plasma membrane ATPase 1	0.999965	5.57849e-10	114.64	GLDIETIQQAYT(1)V	2	0.23976	4	0.763	0.963	1.071	1.129	1.003	1.03	1.13	0.333121
Peaxi162Scf00112g00048.1	440	S	DNA polymerase III subunit gamma/tau	1	3.1637e-06	59.048	QELDS(1)DLAS(1)EARS(1)GEQHNFR	3	0.6172	1	0.949	1.055	0.993	0.975	0.963	0.937	0.959	0.332817
Peaxi162Scf00268g00071.1	49	S	Plant neutral invertase family protein	0.980701	0.00055763	72.797	S(0.995)LS(0.024)ELS(0.981)IGLSR	2	2.7221	1	0.953	1.029	1.035	0.882	1.017	0.942	0.942	0.332157
Peaxi162Scf01113g00011.1	16	S	CAA30379.1 protein, putative	0.759887	6.60162e-06	72.585	TDSEVTSIAPS(0.24)S(0.76)PDHNR	3	0.43135	5	0.904	0.985	1.23	0.881	0.912	0.894	0.861	0.332064
Peaxi162Scf00089g01334.1	111	S	JOKA2 [Nicotiana tabacum]	0.968465	0.00763452	44.37	S(0.005)S(0.005)GNS(0.005)T(0.016)PLRS(0.968)PR	3	-0.25179	1	1.066	1.049	0.925	0.89	1.02	0.901	0.925	0.329038
Peaxi162Scf00684g00122.1	211	T	ubiquitin fusion degradation 1	0.991368	1.64098e-07	86.8	TPAEGQET(0.991)PT(0.009)EEEPK	3	0.10788	2	0.884	1.076	1.107	0.846	0.96	0.961	0.902	0.327641
Peaxi162Scf01070g00016.1	65	S	Potassium transporter family protein	0.999965	1.48764e-05	88.282	VDS(1)LDVESMQIK	3	-0.69237	3	0.874	0.937	1.041	1.09	0.966	1.025	1.08	0.325864
Peaxi162Scf00362g00138.1	534	S	Calcium-dependent protein kinase family protein	1	0.00218478	78.548	NS(1)LNFS(1)MR	2	-2.866	4	1.282	1.032	0.856	0.868	1.007	0.747	0.827	0.325864
Peaxi162Scf00580g00016.1	804	S	Calcium-binding EF hand family protein	0.999475	1.07539e-31	138.36	S(0.999)PT(0.001)DSPIR	2	-0.68469	38	0.932	1	0.98	0.983	1.014	0.999	1.029	0.324106
Peaxi162Scf00702g00617.1	588	S	Unknown protein	0.98902	3.55822e-15	130.27	ES(0.005)S(0.989)FT(0.006)DNTQGER	2	-0.057835	3	1.004	1.032	0.953	0.944	0.991	0.949	0.965	0.322893
Peaxi162Scf00504g00036.1	357	S	3beta-hydroxysteroid-dehydrogenase/decarboxylase isoform 2	0.91736	9.34865e-55	182.09	ES(0.004)S(0.917)FS(0.076)S(0.002)YS(0.001)DTDEESK	2	0.75439	3	0.816	0.983	1.039	1.056	1.03	1.013	1.092	0.321299
Peaxi162Scf00128g00625.1	576	S	RNA-binding (RRM/RBD/RNP motifs) family protein	0.966413	0.00963347	46.844	DWS(0.034)GNS(0.966)ERR	3	-0.18142	1	0.792	1.079	0.899	1.078	0.93	1.202	1.159	0.321299
Peaxi162Scf01112g00136.1	2875	S	ubiquitin-protein ligase 2	1	1.37832e-05	83.633	PVLEGPIS(1)PDQR	2	0.58426	3	0.827	0.908	1.053	1.154	1.108	0.91	1.138	0.31984
Peaxi162Scf00039g00420.1	175	S	Phosphatidate phosphatase LPIN3	0.999263	1.29795e-31	138.78	FYEFQDEQS(1)S(0.999)LDDS(0.001)EFGSSR	3	-0.99366	5	0.955	1.013	1.043	1.009	0.944	0.9	0.948	0.31729
Peaxi162Scf00114g00810.1	7	S	tonoplast intrinsic protein 2	0.981342	0.000701275	55.437	PINQIS(0.981)LGS(0.019)HEELR	3	0.44332	1	0.848	0.96	1.007	1.083	1.134	0.914	1.112	0.31626
Peaxi162Scf00169g00092.1	114	S	vacuolar protein sorting-associated protein 20.2	1	1.9986e-08	111.22	AIQS(1)EINLEDVQK	3	-0.87402	1	0.906	1.029	1.129	0.998	0.878	0.899	0.906	0.315158
Peaxi162Scf00450g00738.1	287	S	AP2/B3-like transcriptional factor family protein isoform 1	0.784449	0.000142367	42.301	QLVPLEAQS(0.241)GNDS(0.784)DEVAS(0.955)EILEGS(0.019)R	3	-3.8412	1	0.911	0.997	0.971	1.024	1.066	0.952	1.057	0.315054
Peaxi162Scf01112g00136.1	1176	S	ubiquitin-protein ligase 2	1	1.30394e-12	118.19	APAS(1)PMETDETHSR	3	-1.073	20	0.908	1.018	1.124	0.914	0.91	0.971	0.916	0.313997
Peaxi162Scf00048g00209.1	54	S	---	0.993154	2.84142e-18	136.49	TEMGQEGS(0.007)PS(0.993)PAALR	2	-0.26748	10	1.045	0.946	0.831	1.05	1.118	0.957	1.107	0.312701
Peaxi162Scf00689g00558.1	730	T	Plasma membrane ATPase 2	0.997618	2.6707e-07	104.55	GLDIETIQQS(0.001)Y(0.001)T(0.998)V	2	-2.0174	13	0.827	0.953	1.049	1.107	0.996	1.012	1.101	0.312238
Peaxi162Scf00650g00002.1	489	S	Zinc finger CCCH domain-containing protein 30	0.89652	5.02378e-39	158.75	TLTPSNLDDLFSTES(0.006)S(0.098)S(0.897)PR	3	-0.06923	2	0.946	0.957	1.182	0.998	0.882	0.857	0.887	0.30953
Peaxi162Scf00153g01023.1	201	S	conserved hypothetical protein	1	7.62109e-10	113.28	DDNES(1)IEFDYDR	2	1.8619	1	0.855	1.023	0.978	1.072	1.028	0.98	1.078	0.309328
Peaxi162Scf00150g00916.1	470	S	C-terminal isoform 2	0.771186	0.0001339	52.359	DDGS(0.771)T(0.253)AS(0.909)S(0.736)S(0.242)GS(0.088)PWFQLR	2	1.9	2	0.865	0.985	0.884	1.317	0.872	1.075	1.194	0.307739
Peaxi162Scf00007g01221.1	88	S	TraB family protein	0.970348	3.63954e-07	56.68	VDGAIVNS(0.478)S(0.53)NHS(0.97)EEES(0.022)VVEAEEER	3	-1.5772	1	1.043	0.886	0.912	0.951	1.061	1.081	1.089	0.30433
Peaxi162Scf00079g00248.1	171	S	conserved hypothetical protein	0.889251	1.07441e-23	138.66	SLQPS(0.012)S(0.099)S(0.889)ASGTPLPQ	2	-0.38041	9	0.881	0.95	1.024	0.987	0.99	1.098	1.077	0.304029
Peaxi162Scf00921g00021.1	585	S	Protein kinase superfamily protein	0.965457	2.11968e-05	102.53	DPLSWS(0.965)T(0.034)R	2	-1.5223	2	0.947	1.052	1.007	0.976	0.971	0.913	0.951	0.303487
Peaxi162Scf00173g00210.1	146	S	calcium/calmodulin protein kinase 1	0.999544	0.000229537	73.279	GVTNVSEPGS(1)PK	3	-0.16188	4	0.939	0.929	1.015	0.964	1.053	1.016	1.052	0.302945
Peaxi162Scf00060g00123.1	394	T	Unknown protein	0.999999	2.52886e-12	83.236	DVSKDESEEEGNEAT(1)EEEKDDEK	5	0.14398	2	0.875	1.047	0.935	0.989	1.06	1.027	1.077	0.300652
Peaxi162Scf01412g00012.1	244	S	Aluminium induced protein with YGL and LRDR motifs	0.999092	0.000955846	63.682	VGS(0.999)AANWAT(0.001)WGQ	2	2.2985	1	0.962	1.107	1.02	1.046	0.91	0.788	0.888	0.300156
Peaxi162Scf00346g00112.1	872	S	E3 ubiquitin-protein ligase HOS1	0.828505	1.71306e-08	85.737	S(0.007)DDT(0.164)S(0.829)EDEDYFSPDGLAR	2	0.38026	1	1.137	0.989	0.935	0.982	0.93	0.869	0.909	0.294619
Peaxi162Scf00165g00615.1	643	S	Cyclophilin-like peptidyl-prolyl cis-trans isomerase family protein	0.996551	1.17642e-81	198.87	GLVSYEDIS(0.997)PT(0.006)GT(0.997)N	2	-0.739	7	0.831	0.97	1.028	1.046	1.04	1.03	1.101	0.293374
Peaxi162Scf00814g00242.1	2074	S	HEAT repeat-containing protein	0.951385	5.52752e-06	75.533	IEEFT(0.049)GS(0.951)QDGFHDEK	3	0.29617	2	0.977	1.098	0.955	0.984	0.932	0.912	0.933	0.293374
Peaxi162Scf00526g00822.1	199	T	cyclin-dependent kinase C	0.999998	1.9971e-09	80.859	SFSNDHNANLT(1)NR	2	1.0442	3	0.829	1.071	1.345	0.828	0.809	0.871	0.773	0.292683
Peaxi162Scf00254g00512.1	125	T	30S ribosomal protein S5	0.989968	5.97613e-118	233.1	TFGYIDEPT(0.99)DS(0.01)DSEDDDER	2	-0.28732	16	1.056	0.936	0.793	1.077	1.147	0.954	1.141	0.286961
Peaxi162Scf00204g00116.1	293	S	LAG1 longevity assurance homolog 3	0.943903	1.29784e-17	106.58	GQLSEDVRS(0.944)DS(0.056)EEEDDHED	3	-0.11077	2	0.916	1.003	1.142	0.916	0.906	0.957	0.908	0.285155
Peaxi162Scf01446g00025.1	90	S	Golgi-localized GRIP domain-containing protein	0.998396	9.67452e-32	132.78	SQIVGWQNVHS(0.998)DS(0.002)DEPAQQIR	3	0.43069	6	0.927	0.995	0.985	0.988	1.012	1	1.032	0.285155
Peaxi162Scf00087g00128.1	344	S	Ubiquitin carboxyl-terminal hydrolase 24	0.906257	1.68117e-08	86.832	S(0.099)S(0.099)LVS(0.906)S(0.896)EEDEEWETVGR	3	0.99179	1	0.883	0.923	1.02	1.154	0.978	0.987	1.104	0.285031
Peaxi162Scf00057g00143.1	184	S	mitogen-activated protein kinase kinase kinase 3	0.999586	0.00111613	56.081	QRS(1)PLASDYETGSR	3	-0.18647	2	0.963	0.978	1.083	0.996	0.926	0.908	0.936	0.28351
Peaxi162Scf00744g00311.1	369	T	Protein of unknown function (DUF1423)	1	2.41186e-07	79.426	AEQS(1)EET(1)QS(1)DNIQDIFK	3	0.1712	2	0.923	1.101	1.03	0.938	0.93	0.923	0.914	0.281457
Peaxi162Scf00744g00311.1	366	S	Protein of unknown function (DUF1423)	1	2.41186e-07	79.426	AEQS(1)EET(1)QS(1)DNIQDIFK	3	0.1712	2	0.923	1.101	1.03	0.938	0.93	0.923	0.914	0.281457
Peaxi162Scf00178g00048.1	758	S	ERD (early-responsive to dehydration stress) family protein	0.89405	1.60036e-06	65.598	VS(0.038)AGS(0.507)S(0.561)PS(0.894)LPDAVLHEQH	3	-0.09367	4	0.869	0.959	1.03	1.052	1.029	0.989	1.074	0.279106
Peaxi162Scf00457g00214.1	651	S	cyclic nucleotide-gated channel 17	0.942859	0.00572818	40.724	DLAAMES(0.943)FS(0.057)MDER	3	1.6944	1	1.054	1.045	1.035	0.986	0.717	0.976	0.855	0.275162
Peaxi162Scf00286g00911.1	76	S	Pentatricopeptide repeat (PPR) superfamily protein	0.992336	2.39108e-08	60.762	LSESEAADNS(0.001)T(0.001)HS(0.002)AVS(0.005)DDEHHS(0.992)DGDQR	4	-0.14297	1	1.164	1.082	0.868	0.965	0.899	0.844	0.87	0.274525
Peaxi162Scf00202g00001.1	151	S	NAD(P)H dehydrogenase (quinone)	0.996359	7.87047e-05	70.793	GGS(0.996)PY(0.003)GAGT(0.001)YAGDGSR	2	-0.48272	1	0.927	1.018	1.08	0.933	0.963	0.933	0.935	0.271856
Peaxi162Scf00057g00020.1	191	S	P-loop containing nucleoside triphosphate hydrolases superfamily protein	0.931105	5.85321e-10	112.94	S(0.005)IS(0.931)ES(0.064)TLGR	2	-0.37217	2	0.9	0.992	0.981	0.993	1.074	0.983	1.062	0.269304
Peaxi162Scf01363g00027.1	203	S	Cyclin-dependent kinase F-1	0.999497	0.00015941	58.952	HIS(1)DVPS(0.999)EGS(0.995)LFT(0.005)EEK	3	2.5407	1	0.939	1.036	1.156	0.976	0.975	0.725	0.855	0.266653
Peaxi162Scf01363g00027.1	206	S	Cyclin-dependent kinase F-1	0.995467	0.00015941	58.952	HIS(1)DVPS(0.999)EGS(0.995)LFT(0.005)EEK	3	2.5407	1	0.939	1.036	1.156	0.976	0.975	0.725	0.855	0.266653
Peaxi162Scf01363g00027.1	199	S	Cyclin-dependent kinase F-1	0.999951	0.00015941	58.952	HIS(1)DVPS(0.999)EGS(0.995)LFT(0.005)EEK	3	2.5407	1	0.939	1.036	1.156	0.976	0.975	0.725	0.855	0.266653
Peaxi162Scf00647g00321.1	96	S	ATPase E1-E2 type family protein / haloacid dehalogenase-like hydrolase family protein	1	0.0135837	51.073	EVNFGDLGS(1)K	2	0.58188	1	1.002	0.993	1	0.93	1.003	0.941	0.96	0.266653
Peaxi162Scf00150g00916.1	473	S	C-terminal isoform 2	0.908947	0.0001339	52.359	DDGS(0.771)T(0.253)AS(0.909)S(0.736)S(0.242)GS(0.088)PWFQLR	2	1.9	3	0.852	1.011	0.872	1.292	0.917	1.053	1.193	0.265315
Peaxi162Scf01412g00004.1	313	S	nucleolin like 2	0.87624	4.58665e-08	73.831	VADDES(0.033)ENDS(0.876)EGS(0.091)DDEEPQK	3	0.7768	1	0.958	0.981	0.91	0.975	0.984	1.13	1.084	0.26173
Peaxi162Scf00858g00214.1	274	S	N6-adenosine-methyltransferase subunit METTL14	0.770738	0.000649309	59.705	AT(0.229)S(0.771)HDIADSHER	3	0.67013	1	0.936	1.058	1.028	0.905	0.973	0.958	0.938	0.261131
Peaxi162Scf00038g01130.1	220	Y	Actin binding family protein, putative isoform 2	0.999573	0.0058823	42.031	TRLEAQVADY(1)AK	3	4.2833	1	0.551	1.078	2.848	0.145	0.105	0.437	0.153	0.260215
Peaxi162Scf00004g10118.1	931	S	RING/U-box superfamily protein isoform 1	0.999911	3.05037e-06	62.781	DQDIDEGPSVWHLPDNS(1)VR	3	-1.6667	1	0.827	0.943	1.046	1.091	0.982	1.059	1.112	0.258373
Peaxi162Scf00424g00069.1	453	S	Chaperone DnaJ-domain superfamily protein	0.999348	1.45162e-18	135.95	S(0.999)PPVS(0.001)QLDELEDFAR	3	-0.66011	2	0.903	1.022	1.16	0.882	0.94	0.918	0.888	0.25027
Peaxi162Scf00813g00002.1	125	S	Unknown protein	0.920396	1.60402e-38	152.66	APEDSEDSPYGALLS(0.08)ES(0.92)PR	3	3.0865	4	0.927	1.013	1.106	0.904	0.929	0.964	0.918	0.246934
Peaxi162Scf00469g00224.1	207	S	general regulatory factor 9	0.978713	0.000651574	44.683	QAFDEAIS(0.979)ELDS(0.021)LNEDSYK	3	0.083988	1	0.735	0.898	1.081	1.084	0.972	1.222	1.208	0.246422
Peaxi162Scf00152g01021.1	141	S	Serine/arginine-rich splicing factor 2 [Morus notabilis]	1	0.0119256	48.527	S(1)RS(1)LDLNER	3	-0.44183	3	0.979	1.006	0.984	0.962	0.966	0.988	0.982	0.246177
Peaxi162Scf00194g00732.1	1201	S	nuclear pore complex protein Nup160a [Nicotiana benthamiana]	0.999992	0.0050337	83.045	ITMEDQS(1)PR	2	0.078071	2	1.099	0.883	0.589	1.078	1.425	0.984	1.356	0.245054
Peaxi162Scf00015g00841.1	820	T	stomatal cytokinesis defective / SCD1 protein (SCD1)	0.95064	1.59293e-13	106.05	WTSDSGTVDSNES(0.049)GT(0.951)PR	3	-0.38783	1	0.918	1.033	1.105	0.91	0.9	0.974	0.911	0.244613
Peaxi162Scf00110g02021.1	41	S	fructose-bisphosphate aldolase 2	0.75738	2.50402e-07	90.561	RLS(0.757)S(0.243)INVENVESNR	3	0.25192	4	0.811	0.907	1.071	1.119	1.001	1.052	1.137	0.24425
Peaxi162Scf00601g00007.1	136	S	Transcription elongation factor Spt6	0.99999	4.57424e-26	130.83	DMEDEHTGFS(1)EEEEFDETGR	3	-0.35593	2	0.961	1.014	1.041	1.005	0.916	0.925	0.944	0.242292
Peaxi162Scf00920g00113.1	370	T	tonoplast monosaccharide transporter2	0.998996	5.57776e-37	159.01	QGT(0.999)NAET(0.001)NVGPPTSLSMR	3	-1.0591	11	0.968	1.027	0.989	0.976	0.946	0.971	0.97	0.240593
Peaxi162Scf00420g00245.1	327	S	conserved hypothetical protein	0.965124	0.000326774	76.196	AAS(0.965)FS(0.035)RPDSFR	3	0.030266	5	0.849	0.965	1.016	1.038	1.035	1.04	1.1	0.240593
Peaxi162Scf00082g00019.1	178	S	protein arginine methyltransferase 3	1	9.61577e-05	66.826	EFEQIS(1)IDEDDFK	3	-1.3372	1	1.025	0.98	1.08	1.015	0.942	0.787	0.889	0.239235
Peaxi162Scf00180g00010.1	251	T	IQ-domain 13	0.985029	0.035174	48.794	T(0.015)AHLT(0.985)PR	3	2.0638	1	0.76	1.059	0.936	1.016	1.034	1.176	1.171	0.236618
Peaxi162Scf00516g00432.1	257	Y	Homeodomain-interacting protein kinase 2	0.999212	7.93395e-21	144.47	TVYSY(0.999)IQSR	3	-0.575	6	0.924	0.973	0.888	1.13	1.147	0.9	1.141	0.235604
Peaxi162Scf00853g00434.1	542	S	RNA-binding protein 47	0.998599	0.00300391	52.247	PMAPLS(0.999)S(0.999)RS(0.003)YDR	2	-1.8865	2	1	1.053	1.386	0.38	0.678	1.163	0.646	0.234273
Peaxi162Scf00853g00434.1	541	S	RNA-binding protein 47	0.998599	0.00300391	52.247	PMAPLS(0.999)S(0.999)RS(0.003)YDR	2	-1.8865	2	1	1.053	1.386	0.38	0.678	1.163	0.646	0.234273
Peaxi162Scf00424g00069.1	190	S	Chaperone DnaJ-domain superfamily protein	0.9292	6.40877e-31	139.33	DFDDLLAGFGS(0.007)S(0.062)S(0.929)PAT(0.001)S(0.001)SR	3	-0.17598	2	0.903	1.062	1.103	0.886	0.939	0.942	0.902	0.233493
Peaxi162Scf00217g00812.1	85	S	Protein of unknown function (DUF630 and DUF632)	0.920586	0.000822409	56.684	S(0.078)LS(0.921)QFS(0.014)FS(0.292)S(0.542)PS(0.109)IS(0.045)R	2	-1.0365	2	0.989	0.965	1.06	0.976	0.963	0.905	0.944	0.233235
Peaxi162Scf00329g00939.1	280	S	Zinc finger CCCH domain-containing protein 17	1	0.00719685	47.174	ELS(1)PGFDVLVDDELR	2	-1.2985	1	0.938	0.894	0.898	1.12	0.918	1.221	1.194	0.233235
Peaxi162Scf00274g00827.1	16	S	Unknown protein	0.925303	7.26094e-05	98.062	QGS(0.925)S(0.075)GLVWDDK	2	4.0192	6	1.086	1.092	0.904	0.908	0.976	0.87	0.894	0.231962
Peaxi162Scf00035g02717.1	831	S	MEI2-like protein 5	0.813686	7.05904e-09	89.011	RPDGSYFGDS(0.186)LDS(0.814)PK	3	-1.2533	2	0.89	1.075	1.179	0.789	0.875	0.99	0.844	0.229917
Peaxi162Scf00078g01335.1	139	T	SKP1-like 4	1	2.80617e-06	97.095	NDFT(1)PEEEEEVRR	3	-0.039044	4	0.99	0.956	0.883	1.035	1.127	0.952	1.101	0.229309
Peaxi162Scf00236g01011.1	15	S	Protein NRT1/ PTR FAMILY 1.2	0.998537	1.70253e-21	119.76	TEEHNDYDDDQS(0.999)PS(0.001)DINPR	3	-0.75702	1	1.152	0.914	1.04	0.815	0.913	0.978	0.871	0.228704
Peaxi162Scf00007g01817.1	186	S	Outer arm dynein light chain 1 protein	0.997014	0.00438563	47.774	NES(0.003)IFS(0.997)IGDAK	3	-0.3794	1	1.017	0.891	0.802	1.088	1.276	0.922	1.213	0.227244
Peaxi162Scf00611g00052.1	15	S	Unknown protein	0.973769	1.38485e-07	56.648	GGDQS(0.974)PPPEY(0.003)S(0.023)HGIEMGDTGGVNLDK	3	1.1122	1	0.875	1.142	1.094	0.922	0.914	0.873	0.871	0.227234
Peaxi162Scf00714g00057.1	173	S	Ubiquitin-like superfamily protein, putative isoform 2	0.991563	2.96652e-27	115.55	GTVIIDDDDDEVVPS(0.992)PLS(0.007)T(0.002)HAAR	3	0.13725	6	0.823	0.95	1.039	1.083	0.997	1.058	1.116	0.226805
Peaxi162Scf00472g00222.1	28	S	syntaxin of plants 71	1	9.86953e-06	75.548	HKDS(1)NVAGDDAFVR	3	0.27767	1	0.98	0.928	0.919	0.958	1.147	1.009	1.102	0.226805
Peaxi162Scf00305g00005.1	442	T	Leucine-rich repeat protein kinase family protein	0.99999	4.40058e-05	78.326	GAGRT(1)PLNWETR	3	-0.62338	2	0.882	0.969	1.004	0.971	1.056	1.048	1.077	0.223337
Peaxi162Scf01292g00028.1	39	S	Basic-leucine zipper (bZIP) transcription factor family protein	0.998897	5.16048e-06	110.39	RAQS(0.999)ET(0.001)FFR	3	-1.2758	9	0.908	1.012	0.961	1.015	0.989	1.04	1.057	0.222139
Peaxi162Scf00430g00515.1	316	S	binding	0.993355	0.000239634	55.453	EDACS(0.007)EDIDPAANRS(0.993)PK	3	-1.1371	1	0.948	1.127	0.987	0.888	0.939	0.953	0.908	0.222066
Peaxi162Scf03101g00003.1	304	S	Basic-leucine zipper (bZIP) transcription factor family protein	0.963701	0.00193628	73.36	S(0.025)VS(0.964)MDS(0.011)FVGK	2	0.18314	2	0.848	0.984	0.981	1.027	0.972	1.14	1.116	0.221614
Peaxi162Scf00920g00114.1	407	S	conserved hypothetical protein	0.807283	0.00664265	44.998	MAAMFGDS(0.807)S(0.193)GDEGGFD	2	1.0616	1	1.118	1.059	0.908	0.973	0.898	0.877	0.891	0.221614
Peaxi162Scf00341g00049.1	480	S	Peptidyl-prolyl cis-trans isomerase D	0.998715	2.24813e-07	78.419	GVS(1)VS(1)VS(0.999)PPVGAQS(0.001)R	2	-0.50521	3	0.869	0.966	1.005	1.101	1.011	0.988	1.092	0.221061
Peaxi162Scf00836g00219.1	27	S	Nuclear factor related to kappa-B-binding protein	0.999915	5.09971e-42	168.05	DTMLS(1)S(1)EDEEFER	2	-1.2282	3	0.981	1.041	0.975	0.982	0.936	0.957	0.959	0.22089
Peaxi162Scf00836g00219.1	28	S	Nuclear factor related to kappa-B-binding protein	0.999997	5.09971e-42	168.05	DTMLS(1)S(1)EDEEFER	2	-1.2282	3	0.981	1.041	0.975	0.982	0.936	0.957	0.959	0.22089
Peaxi162Scf00643g00657.1	1013	S	Argonaute family protein	0.945087	5.38931e-12	85.855	FY(0.001)MEPET(0.04)S(0.945)DS(0.013)GS(0.001)VTSGATTNR	3	0.28708	3	0.711	0.94	1.065	1.17	1.003	1.105	1.207	0.220064
Peaxi162Scf00287g00127.1	184	S	Calcium-binding tetratricopeptide family protein	0.998589	0.000380766	65.196	NDNSDVYS(0.001)EGWS(0.999)R	2	0.7294	3	1.049	0.897	0.825	1.044	1.173	0.981	1.154	0.219823
Peaxi162Scf00129g01541.1	130	S	Unknown protein	0.838977	2.23978e-60	165.48	AIS(0.839)S(0.161)QIVHMLNYEESSEDLGEDTTEK	3	1.9696	2	0.933	1.046	1.074	0.866	0.973	0.949	0.913	0.219823
Peaxi162Scf00225g00128.1	358	S	Protein kinase superfamily protein	0.999999	8.44788e-27	145.17	LPS(1)LPSNNDSGVSYPR	3	0.89596	3	0.95	1.046	1.048	0.989	0.949	0.865	0.921	0.217897
Peaxi162Scf00066g00107.1	472	T	Target of Myb protein 1	0.80408	0.000344288	92.247	HVFGGS(0.196)T(0.804)PPR	3	-0.37282	4	0.842	0.785	1.019	1.142	0.893	1.341	1.276	0.217184
Peaxi162Scf00015g00272.1	220	S	RNA-binding family protein with retrovirus zinc finger-like domain isoform 3	0.990886	0.00402896	42.348	KY(0.011)S(0.692)PS(0.306)PDERS(0.991)PQER	4	0.37198	1	0.962	1.011	1.065	1.005	0.914	0.892	0.925	0.215026
Peaxi162Scf00434g00727.1	682	S	homolog of yeast autophagy 18 (ATG18) H	0.928295	0.00174369	41.41	DLVMADS(0.072)LS(0.928)EDDDMGEK	3	-0.55851	1	0.926	1.213	1.012	0.925	0.947	0.783	0.843	0.213828
Peaxi162Scf00698g00016.1	119	S	Translocase of chloroplast 159, chloroplastic	0.999999	5.05078e-13	100.76	NPNEDFS(1)S(1)VEDYDDSR	2	-0.38944	2	0.984	0.939	0.894	0.981	1.158	0.992	1.111	0.213763
Peaxi162Scf00698g00016.1	118	S	Translocase of chloroplast 159, chloroplastic	1	5.05078e-13	100.76	NPNEDFS(1)S(1)VEDYDDSR	2	-0.38944	2	0.984	0.939	0.894	0.981	1.158	0.992	1.111	0.213763
Peaxi162Scf01186g00003.1	99	S	Protein kinase superfamily protein	0.854037	0.0129958	43.672	RFS(0.854)T(0.146)PHPER	3	0.62579	2	1.056	1.059	0.991	0.758	0.949	1.007	0.874	0.213651
Peaxi162Scf00166g01032.1	253	S	Unknown protein	0.99989	0.00150585	60.541	AEGEEYGS(1)GGYGR	2	-3.1532	1	0.955	0.962	0.95	1.069	1.028	0.964	1.068	0.212752
Peaxi162Scf00920g00113.1	431	S	tonoplast monosaccharide transporter2	0.961722	8.41573e-05	72.321	IYLHEEGGT(0.038)GS(0.962)R	3	-0.11375	10	0.962	1.007	0.931	1.01	1.011	0.994	1.04	0.209071
Peaxi162Scf00516g00650.1	223	T	cellulose synthase-like D3	0.9721	0.00240866	67.997	S(0.028)HT(0.972)ADFDHNR	3	0.41129	1	0.831	1.107	1.324	0.761	0.788	0.939	0.763	0.209071
Peaxi162Scf00128g00218.1	313	S	Phototropic-responsive NPH3 family protein	0.999887	4.04805e-09	97.69	S(1)AENIDLEFQESR	3	-0.38262	5	0.858	0.991	0.996	1.069	1.012	1.012	1.087	0.209071
Peaxi162Scf00643g00647.1	630	S	Protein kinase superfamily protein	1	1.41348e-12	96.598	S(1)IGVGINS(1)DAADIGS(1)EVR	2	0.4585	1	0.824	0.985	1.003	1.016	1.106	1.016	1.116	0.208581
Peaxi162Scf00643g00647.1	623	S	Protein kinase superfamily protein	1	1.41348e-12	96.598	S(1)IGVGINS(1)DAADIGS(1)EVR	2	0.4585	1	0.824	0.985	1.003	1.016	1.106	1.016	1.116	0.208581
Peaxi162Scf00643g00647.1	616	S	Protein kinase superfamily protein	1	1.41348e-12	96.598	S(1)IGVGINS(1)DAADIGS(1)EVR	2	0.4585	1	0.824	0.985	1.003	1.016	1.106	1.016	1.116	0.208581
Peaxi162Scf00092g00020.1	30	S	Protein kinase superfamily protein	0.992711	2.17482e-06	109.44	LEGVGT(0.007)IS(0.993)DK	2	-0.43473	3	1.246	1.09	0.856	0.819	0.923	0.853	0.813	0.207527
Peaxi162Scf00395g00317.1	705	S	Leucine-rich receptor-like protein kinase family protein	0.985543	2.56078e-15	98.766	GS(0.001)HFT(0.013)WS(0.986)PESGDSYTAESLAR	3	3.2505	4	0.815	0.901	1.048	1.082	1.069	1.054	1.16	0.207311
Peaxi162Scf00282g00075.1	158	S	TPX2 (targeting protein for Xklp2) protein family	0.918365	0.00927143	51.004	T(0.001)LQPNS(0.918)PLT(0.057)S(0.023)R	2	-0.22931	1	0.979	1.042	1.01	0.971	0.983	0.87	0.932	0.202512
Peaxi162Scf00102g00176.1	422	T	Coiled-coil domain-containing-like protein	0.765534	0.037729	43.442	T(0.766)HFS(0.234)QQQLK	3	-3.6351	1	0.95	1.096	1.04	0.815	0.985	0.943	0.889	0.202101
Peaxi162Scf00240g00106.1	228	T	40S ribosomal protein S3-3	1	0.00131352	56.817	APVAVPT(1)EIEVPVMQQ	3	1.1097	1	0.775	0.996	1.002	1.135	1.048	1.017	1.154	0.201396
Peaxi162Scf00297g00048.1	219	S	Cytokinin riboside 5'-monophosphate phosphoribohydrolase LOG8	1	2.9811e-15	131.4	ELAYPAEQS(1)PPK	2	0.11433	8	0.882	0.976	1.002	0.989	1.034	1.046	1.073	0.200809
Peaxi162Scf01149g00326.1	270	S	Leucine-rich repeat and IQ domain-containing protein 3, putative isoform 1	0.968198	0.0104774	61.161	S(0.016)S(0.016)YS(0.968)PVNF	2	-0.83911	1	0.842	0.936	1.019	1.06	0.968	1.134	1.13	0.198869
Peaxi162Scf00931g00055.1	266	S	FYVE zinc finger containing protein [Oryza sativa Japonica Group] gb|ABF98106.1| FYVE zinc finger family protein, expressed [Oryza sativa Japonica Group]	0.987956	3.71893e-07	60.527	QIEEQELLGDDEES(0.988)DDELS(0.009)S(0.003)LIR	3	2.8154	1	0.937	0.92	1.011	0.978	1.022	1.054	1.065	0.197123
Peaxi162Scf00680g00017.1	948	S	Calcium-binding EF hand family protein	1	3.29715e-34	150.65	GYS(1)FDDGDPFGSSGPFK	3	-0.43023	2	0.816	0.903	1.065	1.03	1.061	1.083	1.14	0.197062
Peaxi162Scf01089g10011.1	396	S	Cactin	1	2.73377e-16	131.18	S(1)MS(1)PEPFLNEEAK	3	0.41816	11	0.949	1.035	1.049	0.931	0.943	0.947	0.93	0.195731
Peaxi162Scf00088g00614.1	649	S	Octicosapeptide/Phox/Bem1p (PB1) domain-containing protein / tetratricopeptide repeat (TPR)-containing protein	0.957025	0.00026785	84.507	LNELS(0.043)S(0.957)PNK	3	-0.16984	3	1.132	1.143	0.871	0.893	0.923	0.847	0.846	0.194055
Peaxi162Scf00212g01215.1	686	T	peroxisomal ABC transporter 1	0.922858	4.55485e-19	101.85	ADAPS(0.002)LT(0.051)DT(0.923)EFNDNQHS(0.024)DT(0.001)DR	3	-0.41955	1	0.91	0.966	0.991	1.03	1.062	0.968	1.067	0.193461
Peaxi162Scf00064g01826.1	35	T	MOB kinase activator-like 1	0.999514	0.000136926	87.99	HIDAT(1)LGSGNLR	2	-0.33337	5	0.893	0.962	1	0.973	1.064	1.037	1.077	0.192447
Peaxi162Scf00000g01611.1	31	S	chloride channel C	0.886181	0.000352387	88.561	NFS(0.886)T(0.225)VS(0.697)ES(0.191)GIR	2	-0.14625	4	1.063	1.054	0.963	0.959	0.981	0.814	0.894	0.1914
Peaxi162Scf00002g05421.1	102	S	Suppressor of gene silencing 3, putative	0.999204	0.00642548	65.157	EY(0.001)S(0.999)PPPGR	2	-1.4675	1	0.956	1.043	1.077	0.95	0.827	0.981	0.897	0.18751
Peaxi162Scf00648g00013.1	256	S	Dehydration-responsive element-binding protein 1D	0.999766	7.96915e-05	93.345	NRPS(1)PDYGR	2	0.81455	4	1.884	1.246	0.752	0.52	0.611	0.469	0.412	0.187322
Peaxi162Scf00232g00614.1	276	S	WPP domain interacting protein 2	1	1.43487e-32	130.33	GNDGES(1)ENVS(1)QEDLAAESPWDVK	3	-0.57186	1	1.015	1.177	0.971	0.732	0.937	0.97	0.834	0.186423
Peaxi162Scf00074g02040.1	166	S	ubiquitin-conjugating enzyme 5	0.995665	4.91006e-20	109.68	S(0.002)S(0.002)DEEVS(0.996)EDEYASSDDEVAGK	3	-0.73322	3	0.961	0.969	0.959	1.032	1.024	0.97	1.047	0.18576
Peaxi162Scf00765g00049.1	984	T	exocyst complex component sec5	0.991399	4.92385e-26	140.32	ATECVAEATET(0.991)PT(0.008)HSR	3	0.10124	1	1.19	0.91	1.085	0.992	0.747	0.857	0.815	0.182218
Peaxi162Scf00620g00617.1	223	S	Protein FAM63A	0.950521	1.78875e-17	102.29	S(0.951)FDDS(0.049)PISITDHHTER	3	-1.7615	5	0.943	0.953	1.002	1.024	0.99	0.998	1.039	0.182218
Peaxi162Scf00690g00014.1	447	S	Protein kinase superfamily protein	1	0.00044139	69.721	FS(1)ELLEQLVESR	2	0.48834	2	0.752	0.98	0.99	1.082	1.093	1.095	1.201	0.182218
Peaxi162Scf00599g00008.1	173	S	ASR4 protein [Solanum peruvianum]	0.798054	1.34226e-05	53.444	GAAAY(0.031)S(0.798)S(0.063)ET(0.063)T(0.045)KFEDNTEEGK	3	-0.20998	1	0.956	0.995	1.075	0.934	0.933	0.961	0.935	0.181099
Peaxi162Scf00098g00815.1	575	S	Serine/threonine protein phosphatase family protein	0.999788	0.00177267	73.881	QMS(1)INSVPK	2	-1.0147	4	1.018	1.094	0.944	0.896	0.968	0.928	0.914	0.179431
Peaxi162Scf01445g00008.1	206	S	Eukaryotic translation initiation factor 6-2	0.999971	5.54674e-09	116.73	S(1)LIDTYV	2	-0.3028	1	0.99	0.977	1.016	0.988	0.95	0.952	0.969	0.177785
Peaxi162Scf00156g00313.1	415	S	Protein phosphatase 2C family protein	0.798162	0.00184703	66.004	DDVS(0.091)S(0.798)PT(0.111)ALNR	2	3.2126	1	0.941	0.977	0.991	1.001	0.988	1.009	1.031	0.177333
Peaxi162Scf00362g00145.1	450	S	tonoplast monosaccharide transporter2	0.877251	0.000694123	44.183	GS(0.123)LVS(0.877)LPGGDIPGGGEFAR	3	-0.073725	1	0.765	0.945	1.015	1.09	1.092	1.081	1.197	0.175813
Peaxi162Scf00031g00073.1	54	S	Secretory carrier-associated membrane protein 1	1	2.18441e-12	114.96	LS(1)PLPHEPADFYDR	3	1.0327	5	0.899	1.1	1.235	0.846	0.834	0.848	0.782	0.175639
Peaxi162Scf00312g00614.1	142	S	inositol polyphosphate 5-phosphatase I	0.98702	2.07656e-06	104.09	S(0.013)FS(0.987)APPS(1)PVLR	2	0.18954	6	0.86	0.981	0.998	1.063	1.035	1.002	1.092	0.175007
Peaxi162Scf00049g01318.1	333	S	Calcium-dependent protein kinase (CDPK) family protein	0.975889	0.00622975	85.67	T(0.024)ES(0.976)GIFR	2	-0.21157	3	1.02	0.935	0.735	1.164	1.197	0.958	1.234	0.174531
Peaxi162Scf00232g00614.1	250	S	WPP domain interacting protein 2	1	2.04838e-32	157.28	SMNYDGELS(1)DEAQDR	2	-0.64274	20	0.946	1.003	0.938	0.979	1.031	1.022	1.05	0.174531
Peaxi162Scf00058g00202.1	177	S	Outward rectifying potassium channel protein	1	0.0205112	53.013	GQDQFS(1)PR	2	-0.40187	1	0.895	0.89	0.962	0.933	1.075	1.221	1.175	0.174182
Peaxi162Scf00015g00149.1	16	S	Geranylgeranyl transferase type-1 subunit beta	0.999995	1.97599e-09	101.53	ILPDPES(1)DPDSTPK	3	-0.4427	3	0.952	0.993	0.961	1.026	0.989	0.989	1.034	0.173598
Peaxi162Scf00099g00079.1	888	S	Guanylate-binding family protein	0.999621	1.66914e-05	65.184	TDEYEAGVES(1)DFDMGTK	3	0.14381	1	1.265	1.077	0.912	0.819	0.86	0.824	0.769	0.173149
Peaxi162Scf00038g00727.1	506	S	ATP binding microtubule motor family protein isoform 1	1	0.00123583	66.27	S(1)LS(1)KGNNS(1)K	2	-3.1474	4	1.104	1.024	0.941	0.962	0.93	0.877	0.902	0.170721
Peaxi162Scf00038g00727.1	508	S	ATP binding microtubule motor family protein isoform 1	1	0.00123583	66.27	S(1)LS(1)KGNNS(1)K	2	-3.1474	4	1.104	1.024	0.941	0.962	0.93	0.877	0.902	0.170721
Peaxi162Scf00038g00727.1	513	S	ATP binding microtubule motor family protein isoform 1	1	0.00123583	66.27	S(1)LS(1)KGNNS(1)K	2	-3.1474	4	1.104	1.024	0.941	0.962	0.93	0.877	0.902	0.170721
Peaxi162Scf00518g00017.1	4	T	---	1	0.0272503	49.715	DPS(1)T(1)IRK	2	2.2625	2	0.813	0.92	1.018	1.186	0.977	1.066	1.174	0.170721
Peaxi162Scf00518g00017.1	3	S	---	1	0.0272503	49.715	DPS(1)T(1)IRK	2	2.2625	2	0.813	0.92	1.018	1.186	0.977	1.066	1.174	0.170721
Peaxi162Scf00823g00217.1	61	S	Unknown protein	1	0.0140668	42.52	S(1)QLLHNFS(1)R	3	-0.82465	1	0.982	1.089	1.22	0.684	0.682	1.08	0.743	0.169657
Peaxi162Scf00823g00217.1	54	S	Unknown protein	1	0.0140668	42.52	S(1)QLLHNFS(1)R	3	-0.82465	1	0.982	1.089	1.22	0.684	0.682	1.08	0.743	0.169657
Peaxi162Scf00479g00119.1	882	S	nuclear matrix constituent protein-related	0.999967	1.20234e-19	94.574	LQTDYGVGEVEASQDIQEDS(1)QHS(1)NIK	4	1.7219	2	1.035	0.917	0.884	1.06	1.024	1.022	1.095	0.168375
Peaxi162Scf00479g00119.1	885	S	nuclear matrix constituent protein-related	0.99998	1.20234e-19	94.574	LQTDYGVGEVEASQDIQEDS(1)QHS(1)NIK	4	1.7219	2	1.035	0.917	0.884	1.06	1.024	1.022	1.095	0.168375
Peaxi162Scf01073g00116.1	58	S	Protein kinase superfamily protein	0.970911	0.0259732	52.579	IMS(0.971)T(0.029)EIK	2	-1.1209	1	1.027	1.092	0.982	1.01	0.906	0.811	0.879	0.168375
Peaxi162Scf00373g00021.1	293	S	Tudor/PWWP/MBT superfamily protein isoform 3	0.972069	1.66248e-11	80.117	GQLLDHPAEGAVS(0.972)GDS(0.028)GVVEK	3	1.3011	1	0.884	1.094	1.169	0.898	0.855	0.901	0.843	0.168282
Peaxi162Scf00038g01715.1	436	S	casein kinase 1-like protein 2	0.840042	0.000524566	90.412	T(0.16)S(0.84)PIVSSDQK	2	-1.6039	1	1.32	1.08	0.911	0.79	0.807	0.824	0.731	0.168126
Peaxi162Scf00599g00002.1	28	S	Unknown protein	0.993405	3.0509e-22	143.05	TT(0.006)S(0.993)EDALYGEK	2	-0.11037	8	1.151	1.093	0.919	0.865	0.899	0.872	0.833	0.168124
Peaxi162Scf00003g05364.1	197	S	conserved hypothetical protein	1	0.000896547	56.424	VNLDS(1)PPGS(1)PWK	3	-0.96545	1	1.067	1.138	0.923	0.888	0.976	0.822	0.859	0.167515
Peaxi162Scf00003g05364.1	201	S	conserved hypothetical protein	1	0.000896547	56.424	VNLDS(1)PPGS(1)PWK	3	-0.96545	1	1.067	1.138	0.923	0.888	0.976	0.822	0.859	0.167515
Peaxi162Scf00314g00426.1	299	S	Leucine-rich repeat protein kinase family protein	0.999209	0.00479719	56.404	S(0.999)VDVGT(0.001)YK	2	0.52082	2	0.791	1.029	0.955	1.075	1.024	1.097	1.152	0.167
Peaxi162Scf00840g00421.1	1221	S	glycine-rich protein	0.999991	8.98762e-31	141.23	QNS(1)S(1)GYLGDESNLMGDDK	3	0.54837	6	1.018	1.046	0.951	0.938	0.952	0.959	0.945	0.165128
Peaxi162Scf00828g00116.1	295	S	Pyruvate dehydrogenase E1 component subunit alpha, mitochondrial	0.85256	6.76654e-07	82.121	YHGHS(0.124)MS(0.853)DPGS(0.018)T(0.006)YR	2	-1.2614	5	0.939	1.091	1.039	0.883	0.916	0.972	0.903	0.163965
Peaxi162Scf00129g01125.1	136	S	Unknown protein	1	0.000942954	82.85	ASAFPES(1)PAR	2	-0.47042	2	0.945	1.035	1.104	0.848	0.976	0.918	0.889	0.163003
Peaxi162Scf00398g00725.1	380	S	3-phosphoinositide-dependent protein kinase	0.999128	0.000362786	93.649	LAS(0.999)IDS(0.001)FDSK	3	-0.31042	2	1.091	1.097	0.912	0.871	0.913	0.941	0.879	0.15891
Peaxi162Scf00268g00071.1	44	S	Plant neutral invertase family protein	0.994829	0.00055763	72.797	S(0.995)LS(0.024)ELS(0.981)IGLSR	2	2.7221	3	0.936	1.023	1.107	0.91	0.923	0.939	0.904	0.15823
Peaxi162Scf00074g00016.1	740	S	Nuclear pore complex protein Nup96 homolog	0.999633	0.000409032	57.525	VPFFS(1)DDEETPSTPK	3	1.2261	1	0.789	1.01	0.967	1.124	1.076	1.009	1.16	0.158196
Peaxi162Scf00020g02340.1	299	T	RING/U-box superfamily protein	1	0.00573657	84.615	EMVFDET(1)P	2	1.0256	3	0.941	1.069	1.078	0.922	0.91	0.91	0.888	0.158196
Peaxi162Scf00047g01619.1	2	T	NADH dehydrogenase [ubiquinone] 1 alpha subcomplex subunit 13-B	1	0.0144667	46.37	MT(1)EAMIR	2	3.6402	1	0.807	1.243	1.279	0.783	0.888	0.721	0.719	0.157941
Peaxi162Scf00287g00122.1	190	S	LTV1, putative	1	4.36442e-05	62.589	ALDPEVAALLDDS(1)DFS(1)R	3	1.3929	2	0.837	0.918	0.947	1.288	0.966	1.05	1.223	0.15642
Peaxi162Scf00359g00124.1	51	S	RNA-binding protein pno1	1	6.56701e-55	176.85	AS(1)LGNEDELISSTNR	2	-1.2532	13	0.961	1.036	1.015	0.921	0.956	0.974	0.947	0.156159
Peaxi162Scf00088g01217.1	683	S	sucrose phosphate synthase 1F	0.993512	3.20273e-156	246.69	TDDDDENS(0.994)ET(0.006)DSPSDSLR	3	0.20156	3	1.019	0.925	0.735	1.126	1.227	0.981	1.244	0.153493
Peaxi162Scf00599g00008.1	183	T	ASR4 protein [Solanum peruvianum]	0.986816	0.000114273	68.458	FEDNT(0.987)EEGKT(0.007)S(0.006)EDYEK	3	-0.21392	1	1.128	1.241	0.86	0.813	0.875	0.858	0.788	0.153298
Peaxi162Scf00571g00036.1	256	T	mitogen-activated protein kinase 16	0.999174	3.1704e-25	127.3	VSFNDAPSAIFWT(0.999)DY(0.992)VAT(0.008)R	3	-0.60045	2	1.056	1.069	1.047	1.006	0.777	0.838	0.826	0.151578
Peaxi162Scf00571g00036.1	258	Y	mitogen-activated protein kinase 16	0.992457	3.1704e-25	127.3	VSFNDAPSAIFWT(0.999)DY(0.992)VAT(0.008)R	3	-0.60045	2	1.056	1.069	1.047	1.006	0.777	0.838	0.826	0.151578
Peaxi162Scf00038g01416.1	136	S	PRA1 (Prenylated rab acceptor) family protein	0.916875	8.40437e-31	144.27	KTDDLYDEEAAAGFVS(0.917)PS(0.042)S(0.042)	2	-1.6263	3	0.886	0.994	0.932	1.122	1.056	0.966	1.118	0.149418
Peaxi162Scf00920g00113.1	274	S	tonoplast monosaccharide transporter2	0.8983	8.79289e-06	93.812	PVT(0.002)GQS(0.898)T(0.1)LGLASR	3	-0.94788	4	1.313	1.019	0.928	0.801	0.932	0.755	0.763	0.149118
Peaxi162Scf00362g00138.1	530	S	Calcium-dependent protein kinase family protein	1	1.93422e-05	103.44	NS(1)LNFS(1)MR	2	-2.866	4	1.358	1.086	0.879	0.772	0.921	0.707	0.722	0.148749
Peaxi162Scf01013g00124.1	270	S	Retrograde Golgi transport protein RGP1-like protein	0.971865	0.00208598	48.919	T(0.005)FGS(0.012)S(0.026)LS(0.972)LQS(0.712)S(0.274)LAR	3	-0.76644	1	0.932	1.019	1.221	0.803	0.895	0.914	0.823	0.14772
Peaxi162Scf00078g00548.1	215	S	KH domain-containing protein	1	7.64892e-37	161.51	DVIAEADAGGS(1)PALVAR	3	1.0784	8	1.036	1.056	0.962	0.903	0.895	0.995	0.915	0.14772
Peaxi162Scf00194g00215.1	543	S	Unknown protein	0.882599	0.00106332	53.308	S(0.883)VVT(0.117)EELAAPDAK	3	-0.37438	1	0.937	0.938	0.932	1.096	0.966	1.086	1.121	0.14772
Peaxi162Scf00194g00215.1	308	S	Unknown protein	1	7.69703e-54	179.14	AEEIES(1)PAIEEVK	3	-1.1415	6	0.975	1.003	1.033	0.909	0.979	0.96	0.946	0.147266
Peaxi162Scf00037g01417.1	275	S	Nodulin MtN3 family protein	0.922672	7.72605e-22	122.51	S(0.037)LS(0.923)IS(0.518)S(0.423)S(0.075)S(0.024)LGSHNDDDIEK	3	-1.1326	4	0.941	1.023	1.127	0.863	0.94	0.928	0.884	0.14591
Peaxi162Scf00924g00019.1	47	Y	Unknown protein	0.999977	0.0209576	58.32	VSIFNDPDEY(1)MPK	2	1.8989	1	0.937	0.994	0.904	1.016	1.107	0.987	1.097	0.143803
Peaxi162Scf00322g01517.1	779	S	SH3 domain-containing protein isoform 3	0.880765	5.30132e-06	51.976	YESFENPLAGS(0.199)GS(0.596)HS(0.324)FGS(0.881)HEEER	3	-1.24	1	1.013	1.03	1.091	0.993	0.925	0.755	0.853	0.14258
Peaxi162Scf00048g00209.1	52	S	---	0.99696	1.16617e-07	84.895	TEMGQEGS(0.997)PS(0.003)PAALR	3	2.3527	7	1.173	1.001	0.947	0.92	0.895	0.877	0.863	0.141804
Peaxi162Scf00674g00022.1	279	T	Octicosapeptide/Phox/Bem1p family protein	0.996394	0.00133736	74.611	VY(0.001)T(0.996)PEY(0.002)Y(0.001)QQK	3	-0.97403	2	0.867	1.161	1.182	0.818	0.856	0.892	0.799	0.141612
Peaxi162Scf00338g00422.1	268	S	carbonic anhydrase 2	0.999986	2.27837e-05	107.29	LTPSVS(1)L	2	-1.3149	1	0.793	1.075	0.683	1.18	1.178	1.173	1.384	0.141464
Peaxi162Scf00920g00113.1	383	S	tonoplast monosaccharide transporter2	0.987843	5.57776e-37	159.01	QGT(0.956)NAET(0.044)NVGPPT(0.001)S(0.011)LS(0.988)MR	2	-0.43777	8	1.047	1.033	0.95	0.944	0.963	0.919	0.933	0.141099
Peaxi162Scf01662g00119.1	673	S	DWNN domain, a CCHC-type zinc finger	0.999252	0.00150984	51.495	RPERPS(0.999)PDLDY(0.001)HR	4	-1.2691	2	0.992	0.978	0.904	1.003	1.024	1.024	1.062	0.137563
Peaxi162Scf00299g00625.1	23	S	FUNCTIONS IN: molecular_function unknown	0.885884	0.000515252	71.08	VNNDRS(0.999)IS(0.886)PT(0.115)R	2	-0.34117	5	1.447	1.14	0.913	0.75	0.723	0.677	0.614	0.134871
Peaxi162Scf00011g00173.1	514	S	chloride channel C	0.803305	8.54144e-06	100.4	LS(0.01)VS(0.596)S(0.591)GS(0.803)IILR	2	-1.945	1	0.94	1.018	0.787	1.158	1.049	1.036	1.181	0.132848
Peaxi162Scf00901g00032.1	94	S	Unknown protein	1	0.00109015	64.64	VEPIS(1)PGVLK	3	-0.90093	1	1.05	1.155	0.954	0.894	0.971	0.778	0.837	0.132124
Peaxi162Scf00141g01427.1	523	S	calcium-dependent protein kinase 13	1	0.0373365	46.101	DGS(1)LNLGNE	2	-0.094686	1	0.961	0.987	0.814	1.165	1.038	1.015	1.165	0.131837
Peaxi162Scf00680g00057.1	419	S	tonoplast monosaccharide transporter2	1	0.00281989	55.975	WS(1)EREGEDGNK	3	0.10487	1	1.076	1.147	0.961	0.949	0.93	0.727	0.818	0.12859
Peaxi162Scf00120g00018.1	522	S	Protein kinase superfamily protein	1	5.77116e-05	73.834	VQS(1)PNAVVMHPR	3	0.011995	3	0.97	1.047	1.13	0.859	0.795	1	0.843	0.128479
Peaxi162Scf00213g01732.1	247	S	TATA-binding protein-associated factor 172	0.993458	0.00100477	56.428	DADTEAPQS(0.006)QDIIS(0.993)PR	2	0.23201	1	0.934	1.012	0.888	1.02	1.083	1.009	1.098	0.128273
Peaxi162Scf00780g00043.1	187	S	PRLI-interacting factor, putative	0.99821	1.5344e-06	51.104	LRS(0.998)PGNEDEEEEEGGGS(0.334)S(0.334)ES(0.334)DVEEHVEVER	3	2.1508	1	0.917	0.917	0.891	1.005	1.203	1.054	1.197	0.12823
Peaxi162Scf00305g00005.1	626	S	Leucine-rich repeat protein kinase family protein	0.806412	0.00111111	41.45	S(0.097)S(0.097)FMDS(0.806)GGDIIDNGEVQR	3	-0.16144	1	0.851	0.923	0.978	1.109	1.16	0.953	1.171	0.127438
Peaxi162Scf00680g00057.1	275	S	tonoplast monosaccharide transporter2	0.909996	4.0934e-06	87.429	PVT(0.011)GQS(0.91)S(0.083)LGLVS(0.997)R	2	0.41687	2	1.4	1.063	0.911	0.702	0.919	0.702	0.689	0.1273
Peaxi162Scf01131g00013.1	333	S	Phox (PX) domain-containing protein	0.999094	1.0464e-16	99.907	DT(0.046)NS(0.949)ELGT(0.005)DDLS(0.999)LDEDATSPIDK	3	0.7308	1	1.021	1.078	0.989	0.894	1.002	0.844	0.887	0.126772
Peaxi162Scf00065g00099.1	573	S	Mono-/di-acylglycerol lipase, N-terminal	0.920057	0.000709764	65.212	DLENILDS(0.92)DCES(0.08)	2	-2.7923	1	0.868	0.894	1.015	1.147	1.044	0.998	1.148	0.126672
Peaxi162Scf00007g01817.1	232	S	Outer arm dynein light chain 1 protein	1	4.9224e-05	74.141	S(0.27)S(0.329)S(0.401)MPNIHS(1)PVR	3	-0.88696	4	0.922	1.063	1.143	0.892	0.854	0.934	0.857	0.126335
Peaxi162Scf00016g02248.1	512	S	Phosphatidylinositol 3,4,5-trisphosphate 3-phosphatase and dual-specificity protein phosphatase PTEN	0.926429	1.55204e-08	75.529	NNDKDDVFS(0.068)DDES(0.926)EES(0.006)GMSK	3	-0.27888	1	1.379	1.173	0.831	0.727	0.822	0.773	0.686	0.125774
Peaxi162Scf00957g00037.1	607	S	Zinc finger CCCH domain-containing protein 29	0.993929	0.0113193	62.869	S(0.006)QS(0.994)FGFR	2	-1.041	1	0.913	1.001	0.963	1.027	1.011	1.01	1.059	0.125129
Peaxi162Scf00129g01040.1	615	S	Potassium transporter family protein	1	4.80206e-07	99.796	S(1)FEAVEDMDDNEK	3	-2.9863	3	0.871	0.927	0.995	1.113	0.969	1.083	1.133	0.124867
Peaxi162Scf00063g00115.1	18	S	Protein of unknown function (DUF3537)	0.833273	8.75848e-05	58.952	EALS(0.381)S(0.833)GY(0.037)S(0.748)IHEQS(0.001)VEIK	3	-1.1593	3	0.833	0.945	1.011	1.032	1.108	1.03	1.137	0.124573
Peaxi162Scf01024g00324.1	294	S	Regulator of nonsense transcripts 2	0.999105	1.69274e-09	86.832	GVEGES(0.999)GDET(0.001)LDEGAEGSK	3	-0.88193	3	0.896	0.937	0.999	1.072	1.059	0.978	1.098	0.123453
Peaxi162Scf01105g00015.1	268	S	NAC domain protein,	1	1.53535e-09	107.72	ERS(1)EDPELSLAQSK	3	0.47522	3	0.879	0.954	1.007	1.015	1.027	1.057	1.091	0.12304
Peaxi162Scf00188g00106.1	570	S	Phosphatidylinositol 4-kinase gamma 7	0.998773	0.00318676	46.494	S(0.999)ANEQLPAS(0.001)SSFVK	3	-2.0491	2	0.938	1.05	1.126	0.902	0.952	0.847	0.867	0.12304
Peaxi162Scf00770g00128.1	392	T	myb-like transcription factor family protein	0.951105	0.00594571	46.892	EAS(0.001)Y(0.001)T(0.003)ET(0.043)PET(0.951)PPKR	3	0.35354	1	0.922	0.949	0.984	0.992	1.003	1.081	1.077	0.121776
Peaxi162Scf00599g00002.1	265	S	Unknown protein	0.804894	4.00198e-06	63.225	T(0.067)T(0.067)S(0.059)EDIS(0.805)Y(0.001)GEETPYGGEK	3	-1.2439	1	0.922	0.868	0.941	1.174	1.142	0.935	1.19	0.120893
Peaxi162Scf00189g00017.1	91	S	conserved hypothetical protein	0.982651	3.91113e-05	68.639	DQENPPIMS(0.983)PT(0.013)NT(0.005)HK	3	0.26786	2	0.936	1.05	1.102	0.937	0.88	0.924	0.888	0.120379
Peaxi162Scf00050g00513.1	818	S	Protein kinase superfamily protein	1	3.41587e-29	110.13	AANENDAELADAHGVVEFDS(1)DNDNVNK	3	-1.2887	1	0.822	0.831	1.03	1.092	1.112	1.115	1.237	0.120304
Peaxi162Scf00847g00008.1	667	S	ABC transporter B family member 1	0.802196	1.50587e-06	110.51	NS(0.001)VS(0.197)S(0.802)PIITR	2	-0.83586	6	1.292	1.129	0.893	0.836	0.903	0.679	0.73	0.119008
Peaxi162Scf00877g00001.1	73	S	Protein PLASTID MOVEMENT IMPAIRED 2	0.956511	9.01921e-10	107.72	T(0.043)QHS(0.957)GELTELGYAK	3	0.58775	1	0.922	1.055	1.186	0.919	0.846	0.865	0.831	0.11861
Peaxi162Scf01716g00006.1	439	S	catalase 2	0.994767	0.00199297	83.045	S(0.005)FS(0.995)PDRQER	2	2.2773	2	0.913	1.018	0.895	1.033	1.008	1.083	1.105	0.118095
Peaxi162Scf00004g04124.1	315	T	Magnesium transporter NIPA2	0.814283	0.00141523	59.606	GNYTPLS(0.013)PT(0.814)LS(0.127)T(0.046)R	3	1.4302	2	1.002	0.987	1.098	0.841	0.927	0.97	0.887	0.116133
Peaxi162Scf00535g00076.1	602	S	Pyridoxal phosphate (PLP)-dependent transferases superfamily protein	0.999997	1.09938e-05	71.853	S(1)PAS(1)RDFGEIEEEPETSK	3	0.39866	4	0.97	1.014	1.051	0.928	0.906	0.981	0.928	0.115056
Peaxi162Scf00386g00221.1	480	T	sodium hydrogen exchanger 2	0.934647	1.3922e-08	118.24	MIS(0.765)S(0.307)EPT(0.935)T(0.993)PK	2	0.85652	4	0.918	1.002	0.937	0.986	1.046	1.045	1.077	0.114673
Peaxi162Scf00329g00716.1	600	S	Leucine-rich repeat protein kinase family protein	0.986053	3.86803e-10	86.519	EEETESGEEPAS(0.986)S(0.986)NEAS(0.028)EEK	3	-1.4471	2	0.946	0.931	0.937	0.988	1.103	1.045	1.114	0.114347
Peaxi162Scf00450g00738.1	292	S	AP2/B3-like transcriptional factor family protein isoform 1	0.992057	1.03388e-05	51.444	QLVPLEAQS(0.854)GNDS(0.15)DEVAS(0.992)EILEGS(0.004)R	3	2.8393	2	0.871	0.991	0.972	1.047	1.053	1.007	1.096	0.114231
Peaxi162Scf01365g00028.1	31	S	60S ribosomal protein L8	1	0.00103907	77.185	FRS(1)LDFGER	3	0.51936	2	0.922	0.948	0.882	1.029	1.206	0.99	1.172	0.114203
Peaxi162Scf00001g00036.1	119	S	Protein phosphatase 2C family protein	0.993371	4.49206e-17	126.07	TDQAILS(0.007)HS(0.993)PDLGR	2	0.89041	5	0.937	0.925	0.902	1.066	1.18	0.96	1.16	0.112961
Peaxi162Scf00515g00430.1	361	S	U1 small nuclear ribonucleoprotein 70 kDa	1	0.000307881	96.435	S(1)RDYDGEVDLGR	2	0.79929	7	0.966	1.039	1.002	0.943	0.957	0.958	0.95	0.11214
Peaxi162Scf00133g00613.1	255	S	RNA-binding (RRM/RBD/RNP motifs) family protein	0.934964	8.15341e-106	218.98	IAEEHASNPAETQAHVS(0.004)S(0.061)DS(0.935)PK	3	1.19	2	0.971	0.99	1.166	0.862	0.93	0.885	0.856	0.111804
Peaxi162Scf00130g00011.1	826	S	villin 2	0.990485	5.72283e-27	123.19	S(0.501)S(0.547)PVRS(0.958)ADS(0.99)NPPENDVS(0.002)T(0.002)AEVQDSEK	4	0.6469	8	0.856	0.949	0.986	1.055	1.061	1.054	1.136	0.111348
Peaxi162Scf00848g00218.1	228	S	Divalent ion symporter	1	1.66501e-05	52.898	DVEDAAAEVVPEDEVVS(1)HR	3	-0.35045	2	0.775	0.934	1.021	1.099	1.038	1.12	1.193	0.110963
Peaxi162Scf00486g00311.1	20	S	Guanine nucleotide-binding protein alpha-1 subunit	0.999914	3.51799e-38	151	HYS(1)QADDEENVQTAEIER	2	-0.45395	3	1.032	0.85	0.869	1.114	1.108	1.002	1.172	0.110862
Peaxi162Scf00424g00069.1	277	S	Chaperone DnaJ-domain superfamily protein	0.999964	0.00156801	64.64	SVPPFS(1)PEK	3	-0.13216	1	0.851	0.952	0.936	1.133	1.161	0.952	1.185	0.108804
Peaxi162Scf01600g00024.1	508	S	Ypt/Rab-GAP domain of gyp1p superfamily protein	1	0.00043416	58.516	LINDENT(1)EQEVS(1)DDVIR	3	0.54184	1	0.843	0.964	0.966	1.156	1.021	1.021	1.153	0.107903
Peaxi162Scf00009g00434.1	709	T	Plasma membrane ATPase 3	1	2.94079e-10	117.2	GLDIDT(1)IQQAYT(1)V	2	2.3108	3	0.784	0.953	0.978	1.187	1.09	1.004	1.208	0.107572
Peaxi162Scf00391g00425.1	75	S	Plant neutral invertase family protein	0.778974	0.00396567	59.864	SALDT(0.015)PAS(0.779)S(0.206)AR	2	1.8303	2	0.953	1.068	1.028	0.941	0.947	0.912	0.918	0.106957
Peaxi162Scf00287g00122.1	187	S	LTV1, putative	1	0.000465923	50.202	ALDPEVAALLDDS(1)DFS(1)R	3	1.3929	2	0.794	1.076	0.778	1.156	1.18	1.05	1.279	0.106462
Peaxi162Scf00242g00913.1	289	S	Kinase-related protein of unknown function (DUF1296)	0.998919	5.16723e-25	112.74	QTEDETQGS(0.001)DDS(0.999)ANEDLGSSLSSR	3	0.10899	2	0.879	1.01	0.936	1.005	1.051	1.066	1.105	0.106462
Peaxi162Scf00049g01112.1	3	S	SWIB complex BAF60b domain-containing protein, putative	0.915989	0.0512963	42.426	VS(0.916)DT(0.084)ELVGR	2	1.9452	1	0.859	0.889	1.034	1.078	1.028	1.075	1.143	0.10565
Peaxi162Scf00207g00428.1	293	S	Magnesium transporter MRS2-1	0.999986	1.4231e-26	113.35	STDGALS(0.032)VS(0.968)APVS(1)PVS(0.329)S(0.671)PPENR	3	-0.62939	10	0.911	0.96	0.985	1.027	1.023	1.027	1.077	0.10507
Peaxi162Scf00096g01112.1	595	S	SWAP (Suppressor-of-White-APricot)/surp RNA-binding domain-containing protein	1	2.25274e-59	179.79	QSDSANDYDDYERDS(1)PVRK	4	0.72604	6	1.134	1.09	0.925	0.91	0.916	0.831	0.844	0.104646
Peaxi162Scf00644g00042.1	270	S	C2 calcium/lipid-binding plant phosphoribosyltransferase family protein	0.825328	4.46218e-05	68.134	AS(0.55)S(0.448)VS(0.177)S(0.825)FVSDAVLDR	3	-2.3955	1	1.009	0.74	0.938	1.062	1.076	1.173	1.232	0.104364
Peaxi162Scf02035g00009.1	230	S	RNA-binding (RRM/RBD/RNP motifs) family protein	1	0.00556685	68.847	FS(1)PIAGGR	2	1.4953	1	1.087	1.195	0.974	0.817	0.988	0.697	0.768	0.103992
Peaxi162Scf00021g00624.1	459	S	RNA-binding (RRM/RBD/RNP motifs) family protein	0.933267	0.00526432	57.401	T(0.066)RGS(0.933)PEY(0.001)GR	3	0.30008	1	1.604	1.139	0.988	0.609	0.558	0.647	0.486	0.103654
Peaxi162Scf00037g00236.1	289	S	Nucleolar GTPase	0.863372	0.00247213	60.255	T(0.137)LS(0.863)LDVPSK	3	-0.5791	3	1.18	1.16	0.936	0.83	0.821	0.823	0.755	0.10364
Peaxi162Scf00457g00214.1	678	S	cyclic nucleotide-gated channel 17	0.990176	5.19235e-55	172.95	TIDETEQTEEQDQGS(0.202)AS(0.743)S(0.065)NPS(0.99)PR	3	-0.19349	2	0.832	0.95	0.952	1.049	1.2	1	1.188	0.103446
Peaxi162Scf00129g01541.1	1715	T	Unknown protein	0.983763	1.79819e-24	126.91	HEEPT(0.009)T(0.008)EGT(0.984)PEELEVEEK	3	-1.1413	3	1.094	1.012	0.963	0.958	0.908	0.901	0.902	0.103187
Peaxi162Scf00000g00708.1	766	S	Leucine-rich repeat transmembrane protein kinase	0.79264	0.000665896	65.949	LDEEENT(0.004)HIS(0.793)T(0.204)R	3	0.29205	3	1.012	0.976	1.062	0.928	0.936	0.928	0.915	0.103117
Peaxi162Scf00312g00614.1	146	S	inositol polyphosphate 5-phosphatase I	1	2.07656e-06	104.09	S(0.013)FS(0.987)APPS(1)PVLR	2	0.18954	5	0.81	0.97	0.993	1.064	1.087	1.044	1.152	0.102796
Peaxi162Scf00160g00123.1	17	T	conserved hypothetical protein	1	2.82765e-05	73.928	DAVET(1)DAEEIIDMAGK	3	1.5091	1	0.858	0.933	0.874	1.162	1.251	0.939	1.258	0.102046
Peaxi162Scf00011g00750.1	122	S	Serine/threonine-protein kinase SRK2B	0.919372	8.78582e-34	150.22	S(0.919)T(0.078)VGT(0.003)PAYIAPEVLSR	2	0.18403	3	0.998	1.066	0.988	0.937	0.93	0.929	0.916	0.101483
Peaxi162Scf00120g00519.1	329	S	AT hook motif DNA-binding family protein	0.965018	9.22264e-07	62.069	VSTGQGLHQS(0.965)PENGDY(0.035)DHLQD	3	-0.477	1	1.016	1.05	0.993	0.983	0.936	0.865	0.91	0.101033
Peaxi162Scf00349g00096.1	90	S	Unknown protein	0.999956	1.26056e-06	90.453	EYS(1)RS(1)VS(1)PEEK	2	-0.89072	7	1.423	1.252	0.914	0.66	0.676	0.688	0.564	0.100633
Peaxi162Scf00616g00630.1	200	S	phototropin 1	1	0.00042824	84.365	GIPRVS(1)EDLR	3	-0.10676	3	0.862	0.952	0.987	1.075	0.989	1.092	1.127	0.100371
Peaxi162Scf00034g00049.1	83	S	Transducin/WD40 repeat-like superfamily protein	0.999388	0.0026049	48.907	S(0.999)VDNDHHFQTTYR	3	0.55386	1	0.951	1.063	1.084	0.853	0.917	0.957	0.88	0.100309
Peaxi162Scf00004g03212.1	654	S	ABC-2 type transporter family protein	0.837868	8.74822e-11	120.63	S(0.768)LS(0.394)S(0.838)QEGLSSPIP	2	-0.27305	2	0.937	1.053	1.16	0.885	0.84	0.925	0.841	0.100041
Peaxi162Scf00662g00415.1	133	S	Transmembrane amino acid transporter family protein	0.988982	1.07301e-06	104.95	S(0.989)S(0.989)HT(0.022)LLPPLPSR	3	0.77945	5	0.851	0.951	0.993	1.004	1.1	1.057	1.131	0.100041
Peaxi162Scf00827g00520.1	1264	S	Unknown protein	0.937886	7.8171e-05	65.149	DSIEKEDDLQS(0.938)MS(0.062)EEK	3	1.2105	1	1.012	1.043	0.969	0.933	0.929	0.974	0.938	0.0993433
Peaxi162Scf00074g02034.1	157	S	cyclin-dependent kinase D1	1	0.0115642	76.605	LFGS(1)PDR	2	0.41534	1	1.037	0.812	0.738	1.079	1.31	1.071	1.337	0.0979559
Peaxi162Scf00450g00738.1	283	S	AP2/B3-like transcriptional factor family protein isoform 1	0.853745	1.03388e-05	51.444	QLVPLEAQS(0.854)GNDS(0.15)DEVAS(0.992)EILEGS(0.004)R	3	2.8393	1	0.8	0.98	0.976	1.088	1.029	1.105	1.169	0.0979559
Peaxi162Scf00016g03449.1	530	S	mitochondrial heat shock protein 70-1	0.999938	7.01733e-06	95.57	SSGGLS(1)EDEIDK	2	-0.54694	4	1.056	1.077	0.95	0.931	0.947	0.873	0.892	0.0976407
Peaxi162Scf00141g01024.1	624	S	Malectin/receptor-like protein kinase family protein	0.999247	4.73759e-05	89.471	GS(0.999)FGYLDPEYFR	2	3.3139	2	0.956	1.114	1.265	0.8	0.78	0.8	0.714	0.0974359
Peaxi162Scf00089g00936.1	143	T	MA3 domain-containing protein	0.999418	0.00024408	71.98	LLDT(0.999)DGES(0.001)HIDR	3	-0.24007	2	0.904	1.103	1.399	0.733	0.68	0.863	0.668	0.0971454
Peaxi162Scf00452g00621.1	235	S	Interactor of constitutive active ROPs 2	0.795505	0.0017616	48.391	T(0.009)S(0.009)GS(0.085)NS(0.796)PT(0.101)NFQFQSR	3	3.1219	1	0.98	0.987	1.059	0.961	0.937	0.93	0.935	0.0971454
Peaxi162Scf01600g00024.1	503	T	Ypt/Rab-GAP domain of gyp1p superfamily protein	1	3.18528e-11	92.098	LINDENT(1)EQEVS(1)DDVIR	3	0.54184	2	0.837	0.897	1.018	1.147	1.038	1.04	1.172	0.096918
Peaxi162Scf00475g00124.1	39	S	product [Oryza sativa Japonica Group]	1	4.89004e-54	174.87	SVYIES(1)DS(1)EDDLPK	2	-1.2147	4	0.963	1.059	1.035	0.955	0.884	0.948	0.912	0.0966735
Peaxi162Scf00016g01945.1	645	S	Protein kinase superfamily protein	0.99947	0.00216062	49.595	S(0.001)FLIET(0.272)S(0.727)PPQS(0.999)PL	2	2.8106	3	1.049	1.059	0.955	0.96	0.927	0.89	0.907	0.0966735
Peaxi162Scf00163g00910.1	725	S	5-methyltetrahydropteroyltriglutamate--homocysteine methyltransferase	0.99989	3.46912e-05	67.928	YGAGIGPGVYDIHS(1)PR	3	-0.4624	2	0.957	1.121	1.274	0.785	0.808	0.761	0.702	0.0960355
Peaxi162Scf00179g00529.1	558	S	Leucine-rich repeat protein kinase family protein	1	2.3564e-12	113.71	LANIAGGS(1)PILQS(1)DR	2	0.24205	9	1.092	1.066	0.965	0.982	0.871	0.841	0.863	0.0949923
Peaxi162Scf01167g00115.1	183	S	DNA replication licensing factor mcm2	0.930518	2.05932e-11	96.341	NLDDTDGIPS(0.068)S(0.931)PGAS(0.002)QR	2	0.84082	1	0.875	1.002	0.916	1.033	1.122	1.012	1.134	0.0949923
Peaxi162Scf00599g00008.1	147	S	ASR4 protein [Solanum peruvianum]	0.817693	4.39865e-06	102.5	T(0.182)S(0.818)YGDSGYGEK	2	1.7578	3	1.44	1.172	0.963	0.691	0.704	0.644	0.57	0.0924234
Peaxi162Scf00413g00012.1	9	T	plasma membrane intrinsic protein 2	0.999998	4.97459e-06	108.58	DIEVAT(1)EYAPK	2	-0.012164	3	0.85	0.859	1.038	1.049	1.066	1.115	1.176	0.0924039
Peaxi162Scf00039g00420.1	612	T	Phosphatidate phosphatase LPIN3	0.983589	2.81698e-06	78.501	TGEDDSGMPS(0.014)T(0.984)PT(0.002)GR	2	0.35574	4	1.528	1.185	0.971	0.605	0.662	0.615	0.511	0.0923537
Peaxi162Scf00557g00719.1	298	T	RNA-binding (RRM/RBD/RNP motifs) family protein	0.999989	5.99682e-20	106.37	AS(0.144)S(0.856)PPEEGMLEYGDRAT(1)PS(1)PQR	3	0.20843	12	0.953	0.988	0.954	1	0.99	1.03	1.043	0.0923118
Peaxi162Scf00557g00719.1	300	S	RNA-binding (RRM/RBD/RNP motifs) family protein	0.999999	5.99682e-20	106.37	AS(0.144)S(0.856)PPEEGMLEYGDRAT(1)PS(1)PQR	3	0.20843	12	0.953	0.988	0.954	1	0.99	1.03	1.043	0.0923118
Peaxi162Scf00129g01541.1	74	T	Unknown protein	0.987888	3.14215e-08	96.143	SDEQT(0.002)T(0.01)GT(0.988)PHLGEK	3	1.0747	2	0.98	1.012	1.001	0.955	0.982	0.942	0.962	0.0906544
Peaxi162Scf00079g00248.1	175	T	conserved hypothetical protein	0.910738	6.46193e-16	128.67	SLQPS(0.02)S(0.127)S(0.843)AS(0.099)GT(0.911)PLPQ	2	-0.18188	3	0.885	0.878	1.023	1.028	1.051	1.093	1.139	0.0902368
Peaxi162Scf00073g02118.1	18	S	exocyst complex component sec10	0.969539	1.39022e-20	125.23	S(0.03)AS(0.97)AES(1)DPLVLDIDDFK	2	1.4372	3	1.046	1.109	0.946	0.883	0.931	0.911	0.879	0.0896835
Peaxi162Scf00017g00815.1	695	S	Serine/threonine-protein phosphatase 4 regulatory subunit 3	1	3.50056e-52	138.93	GLEKEEEEYFNEDS(1)DEEDSASASVANASR	4	-3.3548	1	0.935	1.109	1.07	0.886	0.897	0.922	0.869	0.089669
Peaxi162Scf00970g00006.1	745	S	Unknown protein	0.866865	0.011692	45.876	S(0.867)AS(0.087)DT(0.033)DS(0.004)S(0.01)EEELSR	2	-0.67503	1	0.983	1.016	1.153	0.829	0.851	0.964	0.839	0.0896111
Peaxi162Scf00128g00625.1	550	S	RNA-binding (RRM/RBD/RNP motifs) family protein	0.999896	4.37008e-17	100.69	ES(0.183)S(0.815)Y(0.002)GGEDNASEYGYGEVS(1)HDK	3	0.45283	2	0.894	0.886	0.914	1.116	1.19	1.004	1.229	0.0896111
Peaxi162Scf00825g00234.1	891	S	Phosphoinositide phospholipase C 6	0.998258	0.00178555	65.278	RLS(0.998)LS(0.002)EPK	3	-0.28514	2	0.964	1.014	1.224	0.891	0.865	0.816	0.803	0.0892354
Peaxi162Scf00769g00021.1	305	S	Serine incorporator 3	0.997314	5.25675e-10	101.48	AGSSTT(0.002)FLS(0.997)PPS(0.286)S(0.715)PR	3	-0.22341	5	0.865	0.949	1.001	1.056	1.061	1.018	1.114	0.0887886
Peaxi162Scf00516g00648.1	331	S	ENTH/VHS/GAT family protein	1	2.38492e-38	133.72	KPAVVSSEPEPAVIPVAVEPDES(1)PR	3	0.51611	8	0.779	0.909	1.018	1.061	1.071	1.156	1.215	0.0863325
Peaxi162Scf00132g01511.1	151	S	Ph phosphatase inhibitors [Theobroma cacao]	0.99554	1.78216e-08	78.3	RQGS(0.764)S(0.24)LEEAS(0.996)DDEIEDLEK	3	0.71776	2	1	0.982	1.089	0.954	0.93	0.877	0.899	0.0863325
Peaxi162Scf00841g00032.1	13	S	Unknown protein	0.999972	0.00313533	79.659	EYFS(1)PQPR	2	0.34909	2	0.887	0.886	0.893	1.052	1.063	1.235	1.257	0.0860858
Peaxi162Scf00391g00425.1	44	S	Plant neutral invertase family protein	0.972987	4.7215e-05	94.94	S(0.973)LS(0.04)ELS(0.981)IGLS(0.007)K	2	0.55999	2	0.974	1.048	1.058	0.886	0.983	0.882	0.893	0.0850007
Peaxi162Scf00391g00425.1	49	S	Plant neutral invertase family protein	0.998644	4.7215e-05	94.94	S(0.966)LS(0.035)ELS(0.999)IGLSK	3	0.012513	2	0.974	1.048	1.058	0.886	0.983	0.882	0.893	0.0850007
Peaxi162Scf00341g00049.1	506	S	Peptidyl-prolyl cis-trans isomerase D	0.999601	0.0447756	76.073	T(0.001)QIT(0.999)PS(1)PPR	2	-0.12607	1	1.306	1.214	0.87	0.693	0.82	0.799	0.682	0.0845776
Peaxi162Scf00341g00049.1	504	T	Peptidyl-prolyl cis-trans isomerase D	0.999168	0.0447756	76.073	T(0.001)QIT(0.999)PS(1)PPR	2	-0.12607	1	1.306	1.214	0.87	0.693	0.82	0.799	0.682	0.0845776
Peaxi162Scf00516g00648.1	387	S	ENTH/VHS/GAT family protein	0.998583	0.000248092	79.614	QQS(0.999)PKDDLIS(0.001)F	3	-1.33	1	0.956	1.045	1.127	0.949	0.882	0.849	0.857	0.0845553
Peaxi162Scf00199g00027.1	1168	T	Protein kinase superfamily protein	0.999261	0.0128011	66.989	NT(0.001)LVT(0.999)GGVR	2	-0.51246	1	1.739	1.373	0.943	0.44	0.483	0.428	0.333	0.0839324
Peaxi162Scf00130g00011.1	807	S	villin 2	0.997128	6.01388e-05	67.4	TEGGS(0.003)PVRS(0.997)NR	3	-0.048716	2	2.089	1.4	0.997	0.213	0.295	0.217	0.162	0.0835732
Peaxi162Scf00044g01218.1	688	S	LMBR1 domain-containing protein 2 homolog A	0.816932	4.80496e-24	148.57	AS(0.817)S(0.175)S(0.008)ESLDEIFQK	3	0.46916	2	0.908	0.981	0.928	1.101	0.983	1.052	1.113	0.0827205
Peaxi162Scf00130g00011.1	811	S	villin 2	0.823586	6.01388e-05	67.4	T(0.01)EGGS(0.989)PVRS(0.615)NRS(0.563)S(0.824)PVR	2	-0.11303	1	2.163	1.434	1.001	0.165	0.253	0.146	0.123	0.0825813
Peaxi162Scf00130g00011.1	803	S	villin 2	0.989272	6.01388e-05	67.4	T(0.01)EGGS(0.989)PVRS(0.615)NRS(0.563)S(0.824)PVR	2	-0.11303	1	2.163	1.434	1.001	0.165	0.253	0.146	0.123	0.0825813
Peaxi162Scf00490g00311.1	923	T	Guanylate-binding family protein	1	3.77523e-06	65.741	IDEHEAGVES(1)VHDMDT(1)IDR	3	-1.7303	3	0.901	0.964	0.941	1.122	1.041	0.986	1.122	0.0825813
Peaxi162Scf00104g01815.1	53	S	Methyltransferase-like protein 10	0.999968	0.000380093	61.265	TVTAADLIS(1)DDDR	3	0.66147	2	0.857	0.799	1.042	1.114	1.06	1.124	1.222	0.0817965
Peaxi162Scf00420g00738.1	132	T	DHHC-type zinc finger family protein	0.999849	1.95225e-10	70.833	NAHPPEPEGYDGTVEGGGQT(1)PQLR	3	-0.52012	1	0.836	0.962	0.988	1.091	1.04	1.047	1.141	0.081741
Peaxi162Scf00463g00054.1	449	S	Protein kinase superfamily protein	0.977455	7.01908e-07	111.79	S(0.023)ES(0.977)IGWTPLR	2	1.9386	2	0.955	1.083	1.078	0.904	0.952	0.842	0.866	0.0806362
Peaxi162Scf00177g00620.1	653	S	Plasma membrane ATPase 4	0.999953	0.000600108	63.639	S(1)LQGVISSEFEPR	2	3.4353	2	0.932	1.113	1.134	0.808	0.892	0.91	0.821	0.0801284
Peaxi162Scf01124g00013.1	687	S	Eukaryotic translation initiation factor 3 subunit B	1	5.68114e-44	166.37	LRDGEVS(1)DEEEEYEAK	2	-0.77473	28	1.204	1.129	0.912	0.8	0.887	0.83	0.776	0.079777
Peaxi162Scf00683g00159.1	127	T	Ribosomal protein S24/S35, mitochondrial	1	1.19421e-15	128.06	HEHT(1)DDELMEELK	3	-1.4497	4	0.874	0.987	0.968	1.024	1.05	1.041	1.101	0.079387
Peaxi162Scf00037g00923.1	555	S	acyl-CoA binding protein 4	0.988001	8.66446e-05	50.029	MMET(0.006)PVPDS(0.988)VS(0.977)AVHNAT(0.012)NAT(0.017)R	3	-1.6713	4	0.976	1.054	1.011	0.955	0.9	0.954	0.924	0.0791297
Peaxi162Scf00737g00412.1	630	T	Leucine-rich repeat protein kinase family protein	0.999987	0.0120182	88.819	DSTVQT(1)P	2	0.29313	6	0.937	1.083	1.163	0.814	0.867	0.919	0.817	0.0791297
Peaxi162Scf00711g00512.1	199	S	F-box family protein	0.999724	0.000193644	66.059	S(1)FIHPSENEASR	3	-0.31213	2	0.981	1.063	1.002	0.927	0.968	0.907	0.92	0.0791297
Peaxi162Scf00404g00061.1	151	T	conserved hypothetical protein	0.934792	0.000273074	96.113	AVT(0.001)EPT(0.935)S(0.065)PK	2	1.7807	2	0.958	1.074	1.072	0.871	0.882	0.964	0.875	0.0791216
Peaxi162Scf00322g01517.1	776	S	SH3 domain-containing protein isoform 3	0.902252	9.15672e-28	120.61	YESFENPLAGS(0.02)GS(0.064)HS(0.902)FGS(0.014)HEEER	4	-0.38366	3	0.89	0.917	1.009	1.05	1.014	1.069	1.113	0.0787454
Peaxi162Scf00171g00930.1	431	S	Guanine nucleotide-binding protein alpha-2 subunit	0.99601	0.000255941	49.141	EDPIAFS(0.996)GGS(0.996)IPEY(0.008)LEHGR	3	0.12602	1	0.846	0.852	1.011	1.154	1.002	1.129	1.213	0.0786034
Peaxi162Scf00171g00930.1	428	S	Guanine nucleotide-binding protein alpha-2 subunit	0.99601	0.000255941	49.141	EDPIAFS(0.996)GGS(0.996)IPEY(0.008)LEHGR	3	0.12602	1	0.846	0.852	1.011	1.154	1.002	1.129	1.213	0.0786034
Peaxi162Scf00075g01322.1	355	T	IQ-domain 13	1	0.00937027	64.82	DIHLT(1)PPR	3	0.41936	5	0.912	1.156	1.169	0.896	0.819	0.814	0.781	0.0777974
Peaxi162Scf00744g00311.1	371	S	Protein of unknown function (DUF1423)	1	2.41186e-07	79.426	AEQS(1)EET(1)QS(1)DNIQDIFK	3	0.1712	1	0.999	1.217	1.06	0.825	0.82	0.83	0.755	0.0776574
Peaxi162Scf00153g00138.1	214	T	Splicing factor 3B subunit 1	1	0.0190705	58.04	WDAT(1)PT(1)PGR	2	0.59006	2	1.033	1.029	1.098	0.764	0.975	0.892	0.833	0.0772203
Peaxi162Scf00650g00002.1	503	S	Zinc finger CCCH domain-containing protein 30	0.935348	2.80933e-05	69.088	YSDQALAQAVFS(0.935)PT(0.065)HK	3	-1.2088	2	1.014	0.993	0.993	0.967	0.973	0.925	0.955	0.0769355
Peaxi162Scf00299g00625.1	21	S	FUNCTIONS IN: molecular_function unknown	0.999623	0.000515252	71.08	VNNDRS(1)IS(0.794)PT(0.207)R	3	-0.50548	7	1.411	1.139	0.898	0.758	0.78	0.685	0.645	0.0768703
Peaxi162Scf00391g00217.1	314	S	Protein phosphatase 2C family protein	0.964283	6.69842e-07	107.52	S(0.036)IS(0.964)AEGLENLR	3	-2.4803	1	1.045	1.027	1.167	0.986	0.727	0.811	0.779	0.0768164
Peaxi162Scf00459g00025.1	288	S	Protein phosphatase 2C family protein	0.918111	0.00126489	77.204	FLGDQEGS(0.918)S(0.082)R	2	-0.45264	1	0.931	0.977	0.971	0.999	1.041	1.001	1.056	0.076203
Peaxi162Scf00135g01114.1	572	S	calcium dependent protein kinase 1	0.965629	2.07906e-06	107.99	GLEHS(0.001)FS(0.966)T(0.033)GFR	2	-0.32394	3	0.87	0.918	1.011	1.032	1.081	1.044	1.128	0.0761787
Peaxi162Scf00111g01142.1	710	S	Calcium-dependent lipid-binding (CaLB domain) family protein	0.781756	4.33956e-05	90.453	ENHPFSQS(0.003)S(0.216)S(0.782)FR	2	-1.0649	2	0.983	1.009	1.31	0.848	0.812	0.764	0.734	0.0761658
Peaxi162Scf00072g00089.1	10	S	plasma membrane intrinsic protein 2	0.997491	5.80903e-15	126.16	NVGSEGS(0.997)FT(0.002)TK	2	-0.27409	3	1.388	1.167	0.987	0.696	0.701	0.689	0.589	0.0755105
Peaxi162Scf00349g00096.1	94	S	Unknown protein	1	1.26056e-06	90.453	S(1)VS(1)PEEK	2	-0.94256	5	1.547	1.356	0.952	0.535	0.528	0.58	0.426	0.0754785
Peaxi162Scf00102g00927.1	240	S	GC-rich sequence DNA-binding factor-like protein	1	2.59635e-87	174.63	AAAPDYIALDEGGNHGEAEGLS(1)DEEPEFQGR	4	1.6543	7	0.903	0.937	0.983	1.089	0.992	1.041	1.106	0.0743997
Peaxi162Scf01101g00007.1	179	T	cyclin-dependent kinase C	0.999984	0.00217483	56.339	SFSGDHNANLT(1)NR	3	0.62973	2	0.928	1.109	1.362	0.701	0.722	0.861	0.672	0.074364
Peaxi162Scf00123g00089.1	635	S	Divalent metal cation transporter MntH	0.848943	0.00793818	45.368	S(0.849)EDT(0.16)GS(0.299)GT(0.183)GS(0.497)LS(0.012)R	2	0.60433	1	0.756	1.443	1.876	0.352	0.361	0.592	0.32	0.0736466
Peaxi162Scf00016g02248.1	508	S	Phosphatidylinositol 3,4,5-trisphosphate 3-phosphatase and dual-specificity protein phosphatase PTEN	0.997885	1.17831e-09	80.813	NNDKDDVFS(0.998)DDES(0.002)EESGMSK	4	-0.58203	2	1.452	1.126	0.913	0.711	0.789	0.657	0.618	0.0734679
Peaxi162Scf01292g00028.1	27	T	Basic-leucine zipper (bZIP) transcription factor family protein	0.99052	4.29452e-31	152.13	TDLLLDQMPDT(0.991)PT(0.009)R	2	-0.38353	10	1.23	1.066	0.941	0.865	0.854	0.808	0.781	0.0725704
Peaxi162Scf00531g00022.1	138	T	Histone-lysine N-methyltransferase, H3 lysine-9 specific SUVH1	0.996783	6.07886e-09	70.761	AIVPVDNSSNNQVS(0.003)EFVVT(0.997)PR	3	2.8504	1	0.887	0.909	0.962	1.171	1.002	1.045	1.167	0.0725704
Peaxi162Scf00786g00435.1	328	S	DEAD-box ATP-dependent RNA helicase 31	0.999908	4.34802e-11	70.345	SSIMLDEDDIDS(1)EDEEEEQDGEGYK	3	0.3619	2	1.118	1.058	0.952	0.897	0.932	0.854	0.858	0.0724384
Peaxi162Scf01123g00232.1	875	S	multidrug resistance-associated protein 4	0.999983	0.00166843	68.355	S(1)PHQLTPK	2	-1.5003	3	0.865	0.934	0.98	1	1.063	1.123	1.146	0.0717158
Peaxi162Scf00256g00817.1	1933	S	DNAJ heat shock N-terminal domain-containing protein	0.958432	1.7969e-39	136.48	NADHSSEAYEAEDSSMQPPS(0.958)PT(0.041)LQER	3	-0.3415	6	0.905	0.949	0.993	1.054	1.007	1.027	1.085	0.0714138
Peaxi162Scf00680g00017.1	864	S	Calcium-binding EF hand family protein	0.799139	4.09796e-28	123.31	HFFDS(0.004)T(0.021)DFGAS(0.975)PVRT(0.198)ES(0.799)PGAES(0.003)R	4	-1.5389	2	0.756	0.851	0.984	1.151	1.155	1.148	1.333	0.0708354
Peaxi162Scf00244g01214.1	363	S	Suppressor of gene silencing 3, putative	0.905006	6.60224e-09	98.572	EPTIYQSDNVS(0.905)S(0.095)PR	3	0.026124	2	0.952	1.047	1.204	0.837	0.845	0.888	0.802	0.0700653
Peaxi162Scf00680g00057.1	364	S	tonoplast monosaccharide transporter2	0.999995	2.2471e-51	151.67	DGDGYPSDGGGIDSDDNLQS(1)PLIS(1)R	3	0.77756	6	0.811	0.931	1.005	1.08	1.096	1.057	1.177	0.0698931
Peaxi162Scf00420g00729.1	252	S	hydroxyproline-rich glycoprotein family protein	1	7.6754e-24	141.99	SYEPNDGELS(1)FDYR	2	3.5339	10	0.908	0.966	0.987	1.034	1.027	1.009	1.073	0.0697859
Peaxi162Scf00104g00818.1	546	S	RNA-binding KH domain-containing protein	0.755886	0.00565807	45.825	YS(0.001)S(0.003)IS(0.239)S(0.756)PPEMK	2	1.623	2	1.088	1.027	1.002	0.907	0.969	0.823	0.866	0.0693424
Peaxi162Scf01049g00047.1	539	S	phototropin 2	0.999381	1.99499e-09	114.56	NRLS(0.999)EQT(0.001)EQQSAK	3	0.29368	8	1.804	1.419	0.997	0.349	0.402	0.362	0.264	0.0685778
Peaxi162Scf00177g00620.1	650	S	Plasma membrane ATPase 4	1	0.00229519	76.073	EAQWVLS(1)QR	3	-0.93856	3	0.941	0.973	0.875	1.057	1.059	1.06	1.139	0.0676162
Peaxi162Scf00015g00039.1	31	S	nuclear pore complex protein Nup50a [Nicotiana benthamiana]	0.952254	1.22767e-06	102.5	RPVYYVQS(0.952)PS(0.048)R	3	0.37809	3	0.962	1.092	1.309	0.724	0.706	0.908	0.695	0.0676162
Peaxi162Scf00079g02016.1	125	T	DHHC-type zinc finger family protein	0.963109	4.17759e-06	102.97	QT(0.963)PS(0.037)LQFPR	2	-1.3655	5	0.957	0.982	0.809	1.079	1.112	1.046	1.178	0.0675997
Peaxi162Scf00314g00724.1	958	S	Staphylococcal nuclease domain-containing protein 1	1	2.98385e-136	240.31	AMWEYGDVES(1)DDEDSVPAR	3	-1.4556	27	0.941	1.073	1.14	0.866	0.872	0.905	0.838	0.0672621
Peaxi162Scf00703g00111.1	763	S	Oligopeptidase A	1	0.000130064	91.812	GREPS(1)PEPLLR	2	-0.33276	5	0.999	1.05	0.995	0.917	0.911	0.978	0.922	0.0671045
Peaxi162Scf00690g00014.1	159	S	Protein kinase superfamily protein	1	0.00396754	58.699	AHS(1)FNDLK	3	1.2447	1	1.003	1.134	1.317	0.749	0.708	0.752	0.64	0.0668971
Peaxi162Scf01313g00235.1	442	S	V-type proton ATPase subunit H	0.999819	0.0147831	60.436	YAS(1)FLQV	2	1.0616	1	1.342	0.998	1.024	0.847	0.698	0.796	0.696	0.0664199
Peaxi162Scf00089g00125.1	504	T	CBS / octicosapeptide/Phox/Bemp1 (PB1) domains-containing protein	0.844164	0.0192003	42.52	LHLDY(0.061)S(0.094)GT(0.844)PGR	3	0.24036	1	0.953	1.069	1.113	0.928	0.842	0.9	0.852	0.0663721
Peaxi162Scf00073g02333.1	903	S	Zinc ion binding,DNA binding,helicases,ATP binding,nucleic acid binding isoform 1	0.988046	0.00179276	54.898	LAYEPGS(0.988)PS(0.012)DK	3	0.14358	1	1.039	1.031	1.221	0.801	0.809	0.83	0.741	0.0663418
Peaxi162Scf00110g01922.1	244	S	Splicing factor U2AF 35 kDa subunit	1	0.00214398	60.307	NRS(1)PIREGS(1)EER	2	0.79485	1	1.93	1.54	0.999	0.203	0.334	0.215	0.168	0.066183
Peaxi162Scf00110g01922.1	250	S	Splicing factor U2AF 35 kDa subunit	1	0.00214398	60.307	NRS(1)PIREGS(1)EER	2	0.79485	1	1.93	1.54	0.999	0.203	0.334	0.215	0.168	0.066183
Peaxi162Scf00016g00734.1	810	S	Protein kinase superfamily protein	0.999915	0.0113569	40.645	S(0.463)S(0.538)WNAALFGS(1)WR	2	-1.9773	1	1.007	1.077	1.004	0.896	0.871	0.977	0.889	0.066183
Peaxi162Scf00450g00514.1	1080	S	TUDOR-SN protein 1 isoform 2, partial	0.872405	9.62384e-62	185.71	T(0.003)AS(0.018)S(0.106)S(0.872)LSGIEDDDWNVEDNR	3	-2.0232	2	0.877	0.983	0.958	1.074	1.041	1.016	1.111	0.0653802
Peaxi162Scf00009g00434.1	715	T	Plasma membrane ATPase 3	0.999987	2.78366e-11	123.29	GLDIDT(1)IQQAYT(1)V	2	2.3108	9	0.778	0.935	0.983	1.14	1.133	1.035	1.227	0.0652261
Peaxi162Scf00454g10013.1	219	S	conserved hypothetical protein	0.93696	0.00392996	64.705	LNS(0.937)S(0.061)RPVET(0.002)T(0.001)IDES	2	3.3187	1	1.051	1.195	1.015	0.829	0.845	0.824	0.766	0.0648402
Peaxi162Scf01049g00047.1	100	S	phototropin 2	0.999952	6.80547e-08	111.22	TDVGEGS(1)FLAISR	2	-0.21564	6	1.534	1.24	1.025	0.578	0.602	0.534	0.451	0.0629755
Peaxi162Scf01623g00013.1	466	T	Protein phosphatase 2C family protein	0.999668	1.88325e-14	125.89	ANT(1)LLTLPR	3	-0.81051	5	0.933	0.978	0.963	0.994	1.044	1.01	1.061	0.0629514
Peaxi162Scf00476g00615.1	424	S	Cupredoxin superfamily protein isoform 1	1	1.96621e-26	113.13	LELPGNEVVS(1)EEEDNDDETLYR	3	-1.1191	2	0.896	0.926	1.005	1.05	1.036	1.031	1.103	0.0629375
Peaxi162Scf00038g02335.1	715	S	STRUBBELIG-receptor family 6	0.951696	1.06643e-21	115.5	T(0.001)FGVDQGGS(0.952)RGET(0.033)DAQDY(0.015)EP	2	1.052	6	1.185	1.079	0.998	0.84	0.819	0.831	0.763	0.0617568
Peaxi162Scf00341g00049.1	478	S	Peptidyl-prolyl cis-trans isomerase D	0.999992	2.14119e-10	110.61	GVS(1)VS(1)VS(0.999)PPVGAQS(0.001)R	2	-0.50521	6	0.913	0.979	0.955	1.067	1.003	1.019	1.085	0.0610052
Peaxi162Scf00074g02036.1	643	S	AP-1 complex subunit beta	0.999381	2.38712e-137	252.71	TEEEEYADAGEQGYS(0.001)DS(0.999)PAR	2	1.0825	18	0.983	0.833	0.711	1.209	1.316	1.027	1.406	0.0610052
Peaxi162Scf00386g00224.1	14	T	Protein kinase superfamily protein	0.930385	5.73058e-15	115.72	EISS(0.005)S(0.061)ET(0.93)PS(0.004)GEVVVGR	2	2.0941	2	1.163	1.076	0.946	0.902	0.841	0.859	0.817	0.0610052
Peaxi162Scf00185g00818.1	110	S	syntaxin, putative	1	0.0259557	52.591	ALLVES(1)R	2	0.067407	1	0.958	1.079	1.134	0.826	0.939	0.853	0.826	0.0608989
Peaxi162Scf00071g00129.1	690	S	DEAD-box ATP-dependent RNA helicase 53	0.999999	4.49971e-12	99.846	FS(1)DNDGDNWGSDFRPR	3	-1.4184	2	1.446	1.253	1.003	0.609	0.645	0.603	0.502	0.0608216
Peaxi162Scf00015g01033.1	374	S	Cysteine-rich receptor-like protein kinase 6	0.759088	1.21759e-23	145.94	AFGGS(0.01)S(0.231)S(0.759)FIEDFSR	2	1.8259	2	0.981	1.145	1.032	0.846	0.944	0.853	0.837	0.060818
Peaxi162Scf00027g00016.1	11	S	phosphoenolpyruvate carboxylase 3	1	3.4352e-10	117.95	LAS(1)IDAQLR	2	-1.7596	4	1.153	1.25	0.992	0.749	0.78	0.777	0.679	0.0605943
Peaxi162Scf00429g00512.1	40	S	conserved hypothetical protein	1	0.0339213	44.318	WERDS(1)PK	3	-0.5854	1	1.788	1.417	1.037	0.355	0.306	0.421	0.255	0.0602121
Peaxi162Scf00557g00719.1	206	S	RNA-binding (RRM/RBD/RNP motifs) family protein	0.999566	7.33299e-07	103.43	QRAS(1)PDYGR	3	-0.33405	7	1.351	1.319	0.982	0.674	0.621	0.639	0.53	0.0600571
Peaxi162Scf00341g00049.1	769	S	Peptidyl-prolyl cis-trans isomerase D	0.943594	0.00620766	56.569	S(0.48)S(0.48)PGS(0.096)LS(0.944)PK	2	-0.50736	1	1.103	1.035	1.02	0.796	0.867	0.975	0.835	0.0597051
Peaxi162Scf00020g01226.1	473	S	C-terminal binding protein AN	1	0.000516163	96.034	FAS(1)PEDLR	2	-0.42504	6	1.142	1.092	0.948	0.89	0.901	0.817	0.82	0.0593644
Peaxi162Scf00110g02021.1	42	S	fructose-bisphosphate aldolase 2	0.980962	1.94467e-10	115.2	LS(0.019)S(0.981)INVENVESNR	2	0.89087	3	0.863	0.93	0.995	1.02	1.086	1.068	1.138	0.0592366
Peaxi162Scf00441g00413.1	36	S	Metal tolerance protein 4	0.998235	0.00142634	70.808	RNS(0.998)VT(0.001)SLR	3	-0.44321	1	0.988	1.146	1.051	0.786	0.944	0.871	0.817	0.0588907
Peaxi162Scf00038g00918.1	22	S	Downstream target of A-4, putative	0.97537	0.0269078	40.941	APPPS(0.975)PIAS(0.025)GR	2	1.684	1	1.074	1.132	0.991	0.874	0.858	0.858	0.81	0.0581345
Peaxi162Scf00444g00008.1	674	S	Dentin sialoph -related, putative isoform 1 [Theobroma cacao]	0.999998	4.64409e-17	125.23	LEAGYDS(1)PFEDGELR	2	0.73894	3	1.002	1.023	1.012	0.984	0.926	0.905	0.927	0.0573801
Peaxi162Scf00363g00615.1	314	S	P-loop containing nucleoside triphosphate hydrolases superfamily protein	0.794122	4.17771e-18	109.44	S(0.206)EAS(0.794)EEDVDVEASVEALEK	3	2.502	1	0.855	0.961	0.957	1.006	1.081	1.109	1.153	0.0569904
Peaxi162Scf00096g01311.1	1009	S	Leucine-rich receptor-like protein kinase family protein	0.970909	1.54308e-09	80.786	DTNDT(0.001)HQPT(0.028)PQS(0.971)PPADLLSI	3	2.4233	1	0.799	0.836	0.95	1.083	1.059	1.325	1.341	0.0564767
Peaxi162Scf00692g00318.1	448	S	DNA-directed DNA polymerases	0.993073	0.00387232	45.618	KDEVADT(0.007)APVS(0.993)PK	3	-0.88136	1	1.008	1.12	1.189	0.964	0.682	0.766	0.727	0.0564767
Peaxi162Scf00128g00625.1	534	S	RNA-binding (RRM/RBD/RNP motifs) family protein	0.843116	3.39038e-44	152.12	ES(0.157)S(0.843)YGGEDNASEYGYGEVSHDK	3	-0.021614	7	0.99	1.02	1.059	0.917	0.927	0.923	0.902	0.0564767
Peaxi162Scf00015g10043.1	96	T	Protein of unknown function (DUF630 and DUF632)	1	0.00027185	66.387	AAT(1)MPEILVPDPK	3	0.57656	2	0.999	1.005	1.146	0.887	0.926	0.835	0.841	0.0564727
Peaxi162Scf00362g00145.1	277	S	tonoplast monosaccharide transporter2	0.88529	0.00146845	60.669	PVT(0.114)GQS(0.885)VLGVASR	2	0.20112	2	1	0.867	0.853	1.128	1.128	1.015	1.203	0.056427
Peaxi162Scf00535g00076.1	689	S	Pyridoxal phosphate (PLP)-dependent transferases superfamily protein	0.913167	4.08279e-16	128.74	FFGIEDADQT(0.087)GS(0.913)R	3	-0.33651	1	1.13	1.025	0.982	0.919	0.91	0.841	0.851	0.0546479
Peaxi162Scf00358g00513.1	1038	S	Argonaute family protein	0.781677	0.00142557	71.202	FYLEPET(0.974)S(0.782)DGGS(0.22)VT(0.019)S(0.005)R	2	1.5709	1	1.063	1.138	0.954	0.863	0.905	0.879	0.839	0.0546479
Peaxi162Scf00358g00513.1	1037	T	Argonaute family protein	0.974418	0.00142557	71.202	FYLEPET(0.974)S(0.782)DGGS(0.22)VT(0.019)S(0.005)R	2	1.5709	1	1.063	1.138	0.954	0.863	0.905	0.879	0.839	0.0546479
Peaxi162Scf00015g00726.1	446	S	conserved hypothetical protein	1	0.00631865	63.091	LIDAGLS(1)PR	2	0.60119	1	1.076	1.066	0.966	0.857	0.936	0.92	0.873	0.0546479
Peaxi162Scf00207g00428.1	289	S	Magnesium transporter MRS2-1	0.971988	1.4231e-26	113.35	STDGALS(0.028)VS(0.972)APVS(1)PVS(0.456)S(0.544)PPENR	3	-0.431	8	0.924	0.956	0.967	1.007	1.007	1.075	1.085	0.0545987
Peaxi162Scf00322g01111.1	15	S	evolutionarily conserved C-terminal region 5	1	1.7464e-25	133.68	AVEPHNAAEQPIS(1)PKDER	3	-0.64161	11	0.966	1.075	1.113	0.815	0.901	0.925	0.837	0.0545987
Peaxi162Scf00057g00623.1	215	S	Brassinosteroid signalling positive regulator (BZR1) family protein	0.974235	8.54682e-07	62.398	ESMSAFNIPFFAAS(0.974)APT(0.24)S(0.558)PT(0.228)R	3	1.4799	1	0.702	0.934	0.951	1.056	1.196	1.214	1.34	0.0544143
Peaxi162Scf00535g00320.1	34	S	DA1	0.999979	2.95613e-05	71.644	ALQESLNVES(1)PPPR	3	-0.93628	3	0.849	0.893	0.992	1.153	1.064	1.033	1.189	0.0544143
Peaxi162Scf00745g00321.1	355	S	calmodulin-binding protein	0.826974	1.79879e-33	136.3	S(0.173)ES(0.827)DDDSDFADITTTSSPSWMEK	3	0.83076	1	1.013	1.138	1.278	0.753	0.73	0.761	0.654	0.0541497
Peaxi162Scf00836g00219.1	18	S	Nuclear factor related to kappa-B-binding protein	0.998375	0.000764241	70.089	FDS(0.002)EVS(0.998)PHSK	3	-0.25379	1	1.285	1.086	1.048	0.684	0.95	0.622	0.66	0.0538316
Peaxi162Scf00078g00112.1	235	S	SNARE-like superfamily protein	0.974626	0.0084603	62.799	S(0.975)GS(0.025)LNFQR	2	0.73745	1	1.382	1.143	1.001	0.747	0.855	0.504	0.597	0.0538316
Peaxi162Scf00463g00035.1	328	S	plastid movement impaired1	0.998317	0.00480058	66.663	TSFS(0.002)VPS(0.998)PR	2	-0.042811	4	1.351	1.088	0.969	0.787	0.816	0.673	0.668	0.0535521
Peaxi162Scf00445g00513.1	265	S	SH3 domain-containing protein	0.991068	1.81996e-27	118.41	LHSEMLVEEQLNESS(0.003)PQS(0.991)PNS(0.006)QR	3	-0.48818	2	0.767	0.909	0.996	1.13	1.145	1.064	1.25	0.0534361
Peaxi162Scf00304g01342.1	127	S	Autophagy-related protein 3	0.999999	3.0255e-11	94.234	GAEDDDLPS(1)IEALEISK	2	1.4204	2	0.875	0.945	0.97	0.999	1.088	1.083	1.136	0.0532371
Peaxi162Scf00152g01021.1	207	S	Serine/arginine-rich splicing factor 2 [Morus notabilis]	0.994836	0.00402759	46.89	KES(0.995)PGRS(0.111)PS(0.894)AR	4	-1.9317	1	1.052	1.376	1.09	0.909	0.676	0.544	0.605	0.0529231
Peaxi162Scf00152g01021.1	213	S	Serine/arginine-rich splicing factor 2 [Morus notabilis]	0.894208	0.00402759	46.89	KES(0.995)PGRS(0.111)PS(0.894)AR	4	-1.9317	1	1.052	1.376	1.09	0.909	0.676	0.544	0.605	0.0529231
Peaxi162Scf01089g10011.1	394	S	Cactin	1	2.73377e-16	131.18	S(1)MS(1)PEPFLNEEAK	3	0.41816	8	0.962	1.041	1.068	0.911	0.936	0.916	0.9	0.0526941
Peaxi162Scf00386g00221.1	484	S	sodium hydrogen exchanger 2	0.999927	1.2401e-08	81.763	S(1)FIVPLLDSTQDSEADLER	3	0.8673	5	0.97	1.061	1.048	0.885	0.918	0.952	0.895	0.0525801
Peaxi162Scf00535g00076.1	57	S	Pyridoxal phosphate (PLP)-dependent transferases superfamily protein	0.999836	1.43628e-05	74.141	EALEEAS(1)ENGSLIK	3	-0.10919	2	0.872	0.965	0.977	1.029	1.055	1.053	1.115	0.0523797
Peaxi162Scf00089g01529.1	27	S	Pre-mRNA-splicing regulator WTAP	1	1.90112e-26	139.9	S(1)FGDLDDDEDDIFGSK	3	-2.6134	1	1.07	0.97	1.024	0.943	0.924	0.907	0.905	0.0523797
Peaxi162Scf00205g01024.1	1116	S	MATE efflux family protein	0.951015	0.000360797	42.852	S(0.351)QDS(0.697)DDS(0.951)FGGDLGNDLS(0.001)PEEMK	3	2.5035	1	0.965	0.967	0.886	1.051	1.007	1.075	1.112	0.0520598
Peaxi162Scf00359g00124.1	30	S	RNA-binding protein pno1	0.869606	0.00189301	50.354	GVMPDY(0.128)S(0.87)MDFS(0.002)K	3	0.52338	1	0.974	1.029	1.163	0.897	0.862	0.865	0.829	0.0519996
Peaxi162Scf00223g01514.1	12	S	pleiotropic drug resistance 4	1	0.00483331	42.908	S(1)AS(1)FREDGDDEEALR	3	-0.17163	1	0.976	1.022	1.104	0.891	0.89	0.937	0.876	0.0519165
Peaxi162Scf00915g00018.1	143	S	phosphoprotein phosphatase inhibitors	1	2.37921e-05	72.09	KGS(1)FLEEDEDEDFEK	3	2.9641	1	1.281	1.288	0.999	0.684	0.692	0.677	0.575	0.0513292
Peaxi162Scf00003g05364.1	216	S	conserved hypothetical protein	0.871324	0.000251884	64.346	EEEYDEALDS(0.871)GS(0.129)DR	2	-0.54057	2	1.006	1.018	1.152	0.832	0.832	0.943	0.821	0.0509933
Peaxi162Scf00644g00042.1	267	S	C2 calcium/lipid-binding plant phosphoribosyltransferase family protein	0.939389	2.0519e-54	177.6	AS(0.036)S(0.939)VS(0.024)SFVSDAVLDR	2	0.59027	2	0.775	0.977	0.931	1.094	1.165	1.069	1.24	0.0508576
Peaxi162Scf00013g00075.1	417	S	Zinc finger CCCH domain-containing protein 55	0.887985	1.31363e-53	174.4	AFLDDHVQT(0.004)S(0.888)S(0.108)PR	2	-0.13522	5	0.975	1.047	1.242	0.795	0.828	0.859	0.76	0.0508343
Peaxi162Scf00377g00920.1	406	S	DNAJ homologue 3	1	2.46772e-26	145.77	QQEAYDS(1)EDDEPNVHR	3	-0.10079	5	0.97	1.029	1.037	0.955	0.923	0.937	0.927	0.050412
Peaxi162Scf00970g00006.1	749	T	Unknown protein	0.989663	1.85535e-09	111.77	SAS(0.009)DT(0.99)DS(0.001)SEEELSR	2	0.96013	1	1.075	1.155	0.975	0.783	0.878	0.916	0.804	0.0500774
Peaxi162Scf00174g00148.1	1430	S	Protein transport protein Sec16B	0.942685	0.00219825	56.205	Y(0.005)PS(0.943)MDS(0.053)ISNK	3	0.39055	1	0.941	1.138	1.217	0.881	0.769	0.79	0.74	0.0498461
Peaxi162Scf00011g01425.1	704	T	heat shock protein 70	0.999248	1.45504e-09	101.92	GPDGDVIDADFT(0.999)DS(0.001)K	2	1.0204	4	0.836	0.928	0.993	1.044	1.09	1.082	1.166	0.0498461
Peaxi162Scf00207g00145.1	446	T	Leucine-rich repeat protein kinase family protein	1	0.000425829	70.197	T(1)PLNWEIR	2	0.73964	6	0.882	0.941	0.971	1.034	1.109	1.019	1.132	0.0496772
Peaxi162Scf00316g00330.1	216	S	Aluminium induced protein with YGL and LRDR motifs	0.861452	6.43338e-23	138.55	VDS(0.861)S(0.139)GEVCGANFK	3	-0.98561	4	1.297	1.273	1.006	0.677	0.708	0.657	0.571	0.0496132
Peaxi162Scf00204g00116.1	295	S	LAG1 longevity assurance homolog 3	0.785185	1.18467e-06	67.827	GQLSEDVRS(0.215)DS(0.785)EEEDDHED	3	-0.47939	1	0.947	1.13	1.261	0.829	0.714	0.836	0.713	0.0493808
Peaxi162Scf00951g00329.1	16	S	plasma membrane intrinsic protein 1	0.999999	2.94143e-08	109.83	EEDVNLGANKYS(1)ER	2	0.45966	2	1.056	1.028	0.985	0.883	0.964	0.92	0.902	0.0491956
Peaxi162Scf00349g00096.1	133	S	Unknown protein	0.999487	1.15185e-05	56.172	S(0.999)RS(1)QT(0.999)PVREHS(0.999)PPY(0.003)DGPR	4	0.93133	1	0.856	0.824	0.981	1.024	1.206	1.12	1.259	0.0490177
Peaxi162Scf00020g00011.1	496	S	ESTs gb|AI993141, gb|T44787 and gb|T44786 come from this gene [Arabidopsis thaliana]	0.792039	0.00164146	54.276	IMQSDDLT(0.208)S(0.792)PK	3	1.429	1	0.842	0.868	0.94	0.996	1.145	1.228	1.271	0.0484762
Peaxi162Scf00389g00952.1	48	S	ABC-2 type transporter family protein	0.999654	4.1818e-31	147.45	QPISFEDS(1)PDWDDTDIEVR	3	-0.65282	3	1.007	1.031	1.027	0.928	0.972	0.871	0.904	0.048184
Peaxi162Scf00599g00002.1	261	S	Unknown protein	0.779664	1.17659e-24	131.86	T(0.104)T(0.104)S(0.78)EDIS(0.012)YGEETPYGGEK	2	-0.11051	3	0.959	0.96	0.82	1.068	1.129	1.051	1.186	0.048117
Peaxi162Scf00188g00433.1	941	S	ARM repeat superfamily protein isoform 1	0.999959	7.77311e-11	117.18	GRPS(1)YDYLDAMAK	3	2.3055	2	0.961	1.092	1.257	0.742	0.816	0.854	0.729	0.0476105
Peaxi162Scf00916g00135.1	1129	T	Transducin/WD40 repeat-like superfamily protein isoform 2	0.980519	2.02541e-37	149.41	SLYGSAADGT(0.981)S(0.018)S(0.001)DEEETSK	3	-0.20108	3	0.964	1.048	1.065	0.926	0.931	0.899	0.896	0.0475431
Peaxi162Scf00177g00618.1	447	S	V-type proton ATPase catalytic subunit A	0.999677	6.95066e-05	92.636	YS(1)GALESFYEK	3	0.44539	1	0.808	0.828	0.826	1.323	1.24	1.082	1.481	0.0475431
Peaxi162Scf00020g00232.1	352	S	alpha/beta-Hydrolases superfamily protein	0.989144	1.25253e-07	84.895	NQS(0.989)VES(0.011)MNFPVQQR	3	-0.78198	1	0.879	0.914	0.991	1.106	1.04	1.034	1.142	0.0472769
Peaxi162Scf00332g00112.1	310	T	TOPLESS-related 1	0.826835	0.00129663	43.696	T(0.827)PPT(0.082)NPS(0.083)VDY(0.007)PS(0.001)GESDHVAK	3	2.6629	2	0.984	1.035	1.088	0.865	0.955	0.892	0.873	0.0470611
Peaxi162Scf00153g01023.1	1739	S	conserved hypothetical protein	0.991028	4.34059e-20	109.19	DFDVSET(0.001)S(0.008)EGDS(0.991)EKGDHDVVR	4	-0.66542	2	0.827	0.908	0.961	1.006	1.152	1.145	1.225	0.0465241
Peaxi162Scf00232g00036.1	861	S	Transducin/WD40 repeat-like superfamily protein	0.998532	5.95436e-35	154.84	T(0.001)DIGS(0.999)QEELHSFVSENK	3	1.6036	7	1.196	1.04	0.983	0.857	0.884	0.811	0.793	0.0456916
Peaxi162Scf01243g00019.1	138	S	vesicle associated protein	0.999997	1.45542e-10	72.878	VVYVPANPPS(1)PVPEGS(1)EEGGS(1)PR	3	0.015256	2	0.867	0.937	0.948	1.1	1.128	0.996	1.172	0.0456916
Peaxi162Scf00241g00318.1	353	S	BCL-2-associated athanogene 7	1	7.36186e-12	73.227	SMVDELEAMLDVIDPQPGGRPLS(1)AAR	3	0.2869	4	0.983	1.055	1.005	0.92	0.955	0.933	0.923	0.0455963
Peaxi162Scf00057g00143.1	359	T	mitogen-activated protein kinase kinase kinase 3	1	0.00123065	63.681	IHS(1)GAVT(1)PIHPR	3	0.20492	1	1.268	1.095	0.967	0.753	0.775	0.866	0.719	0.0452253
Peaxi162Scf00057g00143.1	355	S	mitogen-activated protein kinase kinase kinase 3	1	0.00123065	63.681	IHS(1)GAVT(1)PIHPR	3	0.20492	1	1.268	1.095	0.967	0.753	0.775	0.866	0.719	0.0452253
Peaxi162Scf00249g00716.1	19	S	eukaryotic translation initiation factor 4E	0.931697	0.0126664	66.246	NS(0.068)ES(0.932)DPEDRER	2	-0.20842	2	1.721	1.451	0.853	0.351	0.554	0.492	0.347	0.0452253
Peaxi162Scf00232g00114.1	28	T	uridine kinase-like 3	0.9967	5.13225e-05	65.231	T(0.997)PGFEQPT(0.002)T(0.001)SIDDSFHK	3	0.5809	2	0.731	0.782	1.03	1.216	1.192	1.111	1.384	0.0450639
Peaxi162Scf00073g02118.1	21	S	exocyst complex component sec10	0.999969	2.45013e-11	91.238	S(0.03)AS(0.97)AES(1)DPLVLDIDDFK	2	1.4372	3	1.056	1.116	1.004	0.868	0.869	0.878	0.823	0.0448791
Peaxi162Scf00580g00016.1	1034	S	Calcium-binding EF hand family protein	0.999792	2.66676e-18	136.53	YDS(1)FNMQDGGLFASR	2	2.0269	5	0.975	1.103	1.024	0.916	0.911	0.895	0.877	0.0444051
Peaxi162Scf00230g00812.1	1420	S	kinase interacting (KIP1-like) family protein	1	0.00285368	52.071	DIMLDHAS(1)DR	3	-0.18047	2	0.993	1.075	0.999	0.905	0.919	0.948	0.904	0.0440082
Peaxi162Scf00928g00136.1	228	S	oligouridylate binding protein 1B	0.999555	1.91933e-26	139.81	S(1)VVELTAGTSDDGQEK	3	1.349	3	0.856	0.885	0.99	1.023	1.099	1.13	1.191	0.0439108
Peaxi162Scf00341g00049.1	476	S	Peptidyl-prolyl cis-trans isomerase D	1	2.14119e-10	110.61	GVS(1)VS(1)VS(0.999)PPVGAQS(0.001)R	2	-0.50521	5	0.912	0.977	0.947	1.073	1.008	1.027	1.096	0.043765
Peaxi162Scf00165g01842.1	172	T	ADP-ribosylation factor GTPase-activating protein 1	1	1.81338e-08	115.29	RNQT(1)VGDFR	2	-0.48719	6	1.376	1.204	1.049	0.656	0.647	0.659	0.541	0.0431814
Peaxi162Scf00297g01125.1	632	S	ARM repeat superfamily protein isoform 5	0.993297	0.00126499	68.515	SQSQS(0.007)GS(0.993)FK	3	0.25301	1	1.172	1.135	1.152	0.615	0.859	0.726	0.636	0.0431751
Peaxi162Scf00003g05340.1	363	S	conserved hypothetical protein	0.997742	2.16804e-22	124.39	FQQHS(0.002)AS(0.998)PEIVEVHEESFR	3	-1.2513	6	0.923	0.89	0.928	1.046	1.173	1.019	1.181	0.0431719
Peaxi162Scf00038g01322.1	481	S	Dentin sialoph -related, putative isoform 1 [Theobroma cacao]	1	0.00641904	47.774	DNILHHS(1)PDR	3	0.20185	2	1.004	1.086	1.25	0.685	0.782	0.901	0.709	0.0429549
Peaxi162Scf00347g00622.1	183	S	Synaptobrevin homolog YKT6	0.999752	4.10718e-06	82.651	SSDLSAAS(1)QMFYK	3	4.2961	1	0.988	1.148	1.02	0.904	0.869	0.873	0.838	0.0429266
Peaxi162Scf00087g02112.1	223	S	RNA-binding (RRM/RBD/RNP motifs) family protein	0.999988	0.000969232	61.409	S(1)PVHNGPSYDR	3	0.056995	2	0.975	1.241	1.302	0.621	0.606	0.893	0.603	0.0426168
Peaxi162Scf00268g00086.1	161	T	N-alpha-acetyltransferase 20	0.999024	0.0134027	56.514	RPVT(0.999)PDELEY(0.001)D	2	-1.2056	3	0.98	1.032	1.055	0.934	0.886	0.949	0.903	0.0426168
Peaxi162Scf00089g01334.1	310	S	JOKA2 [Nicotiana tabacum]	0.848094	0.0109813	43.761	VPNDGS(0.152)RS(0.848)PFR	3	0.11424	1	1.08	1.237	1.007	0.739	0.749	0.92	0.724	0.0426168
Peaxi162Scf00120g00519.1	272	S	AT hook motif DNA-binding family protein	0.999703	1.66215e-05	71.297	DIS(1)PQIGGS(0.615)PIS(0.278)S(0.108)AGFR	2	0.051783	2	0.905	0.934	0.991	1.027	1.025	1.058	1.099	0.0426168
Peaxi162Scf00648g00013.1	347	S	Dehydration-responsive element-binding protein 1D	0.788612	0.00485582	42.314	AAGPGNGLVS(0.211)S(0.789)PLK	3	-1.3166	1	0.97	1.093	1.087	0.928	0.833	0.892	0.842	0.0426168
Peaxi162Scf00039g00420.1	183	S	Phosphatidate phosphatase LPIN3	0.817346	7.26513e-49	172.02	FYEFQDEQSSLDDS(0.024)EFGS(0.817)S(0.159)R	2	-1.0739	3	1.098	1.109	0.998	0.854	0.858	0.861	0.803	0.0424418
Peaxi162Scf00258g00731.1	94	S	zinc ion binding	0.999972	0.000137659	69.261	EESGESAILS(1)PK	3	-0.89885	2	0.933	0.932	0.771	1.103	1.23	1.062	1.288	0.0418475
Peaxi162Scf00021g00624.1	443	S	RNA-binding (RRM/RBD/RNP motifs) family protein	0.999984	0.00146927	83.573	DRGS(1)PDYGR	2	0.17514	2	1.736	1.428	0.886	0.479	0.581	0.3	0.336	0.0418386
Peaxi162Scf00021g01518.1	1549	T	Brefeldin A-inhibited guanine nucleotide-exchange protein 2	0.994033	3.21649e-18	107.01	NSNAET(0.001)T(0.005)GT(0.994)DT(1)PDEDLENLR	3	1.6416	3	0.879	0.934	0.932	1.096	1.142	0.994	1.177	0.0416503
Peaxi162Scf00502g00825.1	161	S	S-adenosyl-L-methionine-dependent methyltransferases superfamily protein	0.999864	2.07338e-09	100.97	FYTNDAGPYWES(1)PR	3	0.13645	2	0.765	0.874	0.922	1.174	1.297	1.027	1.366	0.0414303
Peaxi162Scf00166g01048.1	51	S	ERD (early-responsive to dehydration stress) family protein	0.752844	0.000214193	93.424	S(0.001)QQT(0.246)S(0.753)DFNLER	2	1.1954	2	0.925	0.934	0.779	1.151	1.211	1.031	1.286	0.0410792
Peaxi162Scf00440g00217.1	279	T	pumilio 1	0.939559	0.00194449	75.088	S(0.03)T(0.03)T(0.94)PDPQLVAR	2	0.20477	1	1.15	1.567	1.21	0.518	0.526	0.498	0.393	0.0407969
Peaxi162Scf00201g00337.1	163	S	Presenilin-2	1	1.52829e-31	149.53	RDNDFGS(1)NENLESR	2	1.2779	2	1.176	1.081	0.978	0.809	0.916	0.803	0.781	0.0404195
Peaxi162Scf00528g00220.1	524	S	Calcium-binding EF-hand family protein	0.973442	1.16784e-07	57.845	LSMEEDAEDAS(0.973)NGS(0.026)ADVWDES(0.001)LEAPF	3	0.20702	2	0.999	1.135	1.145	0.758	0.946	0.756	0.75	0.0403621
Peaxi162Scf00349g00111.1	1097	S	Sodium/hydrogen exchanger 7	0.770742	0.000252247	57.798	EDS(0.771)S(0.218)DDS(0.011)GAEDEHLVR	3	0.5046	1	1.003	1.026	1.197	0.812	0.895	0.828	0.786	0.040205
Peaxi162Scf00104g00187.1	206	S	Eukaryotic translation initiation factor 5	1	3.39203e-06	79.676	AGS(1)S(1)DEDRAS(1)PPR	2	0.21664	3	1.044	1.307	1.385	0.603	0.573	0.626	0.482	0.0398247
Peaxi162Scf00637g00001.1	267	S	Leucine-rich repeat protein kinase family protein	1	0.0153518	57.203	AS(1)AEMLGK	2	1.3491	1	1.035	1.285	1.343	0.633	0.638	0.638	0.521	0.0397936
Peaxi162Scf00498g00523.1	200	T	serine/threonine protein kinase 2	0.969612	0.039937	48.091	EET(0.97)LT(0.97)ET(0.061)VAR	2	4.0306	1	0.881	0.942	0.973	1.033	1.031	1.099	1.131	0.0397936
Peaxi162Scf00498g00523.1	198	T	serine/threonine protein kinase 2	0.969612	0.039937	48.091	EET(0.97)LT(0.97)ET(0.061)VAR	2	4.0306	1	0.881	0.942	0.973	1.033	1.031	1.099	1.131	0.0397936
Peaxi162Scf03709g00005.1	93	S	Homeobox protein knotted-1-like 3	0.915072	1.22264e-20	100.95	IS(0.085)QHS(0.915)GDDHNNENTNEIEETGEK	3	-0.37592	2	1.178	1.151	0.951	0.783	0.88	0.805	0.752	0.0395652
Peaxi162Scf00599g00002.1	231	S	Unknown protein	0.97202	1.16762e-22	146.96	T(0.003)S(0.025)S(0.972)EDTPDSEK	2	-0.34132	2	1.409	1.361	1.048	0.541	0.585	0.565	0.443	0.0394401
Peaxi162Scf00263g00122.1	834	S	Unknown protein	0.955176	6.48529e-65	184.06	DSWEDGNPASWGSSPQYQPS(0.045)S(0.955)PR	2	0.34773	1	1.061	1.058	1.002	0.826	0.942	0.924	0.863	0.0394401
Peaxi162Scf00818g00217.1	143	S	GRAM domain family protein	0.992201	1.01581e-05	98.654	TS(0.007)PS(0.992)LADAAMGR	2	-0.3332	4	1.239	1.132	0.952	0.778	0.848	0.779	0.724	0.0388014
Peaxi162Scf00006g03411.1	1387	S	Brefeldin A-inhibited guanine nucleotide-exchange protein 5	0.988231	8.6605e-20	128.66	LADLEETGGMPS(0.988)PS(0.012)GR	2	0.23914	13	0.959	0.983	0.95	1.001	1.022	0.999	1.045	0.038728
Peaxi162Scf00106g01615.1	174	S	Ras-related small GTP-binding family protein	0.969739	2.08705e-15	133.25	GS(0.03)S(0.97)GNLVDIAR	2	1.0601	1	0.837	0.817	0.977	1.141	1.038	1.217	1.291	0.038656
Peaxi162Scf00073g02225.1	168	S	Nucleic acid-binding, OB-fold-like protein	0.791695	4.36974e-23	127.01	LNPFQQES(0.013)GT(0.986)ES(0.002)DSDT(0.208)DS(0.792)	2	1.2295	2	0.98	0.94	0.895	1.067	1.01	1.06	1.114	0.0386349
Peaxi162Scf00599g00008.1	114	S	ASR4 protein [Solanum peruvianum]	0.877001	1.60248e-15	126.83	T(0.123)S(0.877)YGDSGYENK	2	-0.32099	5	1.344	1.23	1.046	0.668	0.658	0.648	0.545	0.0386349
Peaxi162Scf00018g00064.1	433	S	Peroxisomal targeting signal 1 receptor	1	2.10595e-13	103.31	EQQGS(1)VNDEWVNEFSK	3	0.99665	1	0.952	0.954	0.873	1.113	1.06	1.016	1.148	0.0386278
Peaxi162Scf00354g00610.1	71	S	Unknown protein	0.999999	0.00658661	62.466	LYQFS(1)GMDIQK	2	2.3728	3	0.937	0.876	0.856	1.12	1.213	1.01	1.253	0.0384693
Peaxi162Scf00304g00518.1	29	S	Basic-leucine zipper (bZIP) transcription factor family protein	1	0.0047148	56.632	RAHS(1)EVNFR	3	2.0183	4	0.989	1.081	1.031	0.936	0.926	0.861	0.878	0.0380483
Peaxi162Scf00089g00936.1	74	S	MA3 domain-containing protein	0.890806	4.65932e-05	68.845	VAPPSAEVLS(0.017)T(0.092)S(0.891)PK	3	-0.065717	2	0.979	1.056	1.173	0.842	0.897	0.825	0.799	0.0380123
Peaxi162Scf00038g02450.1	12	S	Vacuolar cation/proton exchanger 2	0.999998	1.85058e-18	111.38	IDLES(1)DEEIPFSSSQSTNK	3	4.0779	1	0.964	1.096	1.139	0.812	0.875	0.892	0.806	0.0376576
Peaxi162Scf00599g00002.1	165	S	Unknown protein	0.958889	5.7062e-05	94.122	AT(0.04)S(0.959)EDT(0.001)PYGEK	2	-0.62127	4	1.042	1.31	1.334	0.61	0.643	0.625	0.509	0.0376576
Peaxi162Scf00599g00008.1	80	T	ASR4 protein [Solanum peruvianum]	0.976885	3.56729e-53	174.4	T(0.977)S(0.023)YGGGDTYGDNK	2	0.098118	6	1.479	1.152	0.984	0.65	0.747	0.581	0.547	0.0376576
Peaxi162Scf00286g01031.1	393	S	selenium-binding protein 1	0.989411	0.000118373	44.452	GNS(0.989)VLAES(0.003)EDGS(0.003)T(0.003)Y(0.003)QVDVPEVQGHR	3	-2.9788	1	0.684	0.754	0.99	1.203	1.119	1.368	1.52	0.0376526
Peaxi162Scf00329g00716.1	601	S	Leucine-rich repeat protein kinase family protein	0.986049	3.86803e-10	86.519	EEETESGEEPAS(0.986)S(0.986)NEAS(0.028)EEK	3	-1.4471	1	1.075	1.011	0.999	0.903	0.956	0.884	0.889	0.0375888
Peaxi162Scf00599g00218.1	74	S	Sterol 3-beta-glucosyltransferase	0.999768	0.000191409	63.462	SDAVFS(1)DELDGQR	3	0.26259	2	0.961	0.96	0.917	1.071	1.002	1.03	1.093	0.0375217
Peaxi162Scf00050g00513.1	663	S	Protein kinase superfamily protein	1	4.83404e-08	87.352	SDSEPFVADRPAS(1)LNR	3	1.0704	2	0.937	0.873	0.698	1.237	1.288	1.057	1.428	0.0373274
Peaxi162Scf00015g00272.1	213	S	RNA-binding family protein with retrovirus zinc finger-like domain isoform 3	0.977619	0.00402896	45.28	KY(0.028)S(0.978)PS(0.994)PDER	3	-2.1058	2	0.994	1.033	1.143	0.905	0.891	0.823	0.826	0.0372842
Peaxi162Scf00014g00294.1	128	S	conserved hypothetical protein	0.896262	0.00173976	63.624	S(0.104)PS(0.896)PVVAPK	3	0.66803	2	1.028	1.144	1.219	0.783	0.757	0.762	0.679	0.0371861
Peaxi162Scf00217g00812.1	306	S	Protein of unknown function (DUF630 and DUF632)	0.878654	0.00161666	66.989	S(0.119)KS(0.879)PDLS(0.002)PLR	3	0.64609	3	0.981	1.081	1.085	0.851	0.86	0.946	0.844	0.0371458
Peaxi162Scf00168g00311.1	414	S	Apoptotic chromatin condensation inducer in the nucleus [Morus notabilis]	1	4.64797e-31	151.39	TLGDVVDPNLS(1)PK	2	-1.6466	11	1.217	1.156	0.947	0.797	0.842	0.771	0.726	0.0368313
Peaxi162Scf01464g00027.1	64	S	Remorin family protein	0.998963	5.88795e-06	91.317	T(0.001)DDS(0.999)KALVVVEDK	3	-2.7795	1	1.284	1.173	0.946	0.735	0.818	0.736	0.673	0.0368165
Peaxi162Scf00525g00622.1	495	T	calcium-dependent protein kinase 4	1	4.92125e-06	72.935	NT(1)LNLGQALGLVQSEENL	2	-0.086305	2	1.091	1.132	1.036	0.954	0.809	0.732	0.766	0.0368165
Peaxi162Scf00540g00026.1	558	S	Zinc finger CCCH domain-containing protein 66	0.962139	0.0191823	57.347	S(0.038)QS(0.962)FIDR	2	0.7364	2	0.994	1.069	1.082	0.813	0.917	0.925	0.844	0.0366593
Peaxi162Scf00714g00057.1	371	S	Ubiquitin-like superfamily protein, putative isoform 2	0.999991	3.0048e-42	167.93	DIEEHVVS(1)PLS(0.939)S(0.061)PR	2	0.64219	22	0.978	1.03	1.007	0.95	0.955	0.943	0.945	0.0366593
Peaxi162Scf00994g00010.1	486	S	conserved hypothetical protein	0.97526	5.96344e-05	90.793	RLDS(0.006)IS(0.975)FS(0.019)R	3	-0.29848	4	1.277	1.092	0.986	0.845	0.79	0.72	0.702	0.0366197
Peaxi162Scf00431g00710.1	452	S	MLO-like protein 8	0.999735	0.00439406	73.887	TLGSAS(1)PR	2	-0.58794	2	1.858	1.42	1.207	0.237	0.252	0.234	0.161	0.0366113
Peaxi162Scf00026g02312.1	4	S	Protein kinase superfamily protein	1	0.0208653	52.725	GLS(1)GDGVK	2	-0.17694	1	1.023	1.007	1.199	0.808	0.843	0.877	0.783	0.0364682
Peaxi162Scf00647g00318.1	774	S	Leucine-rich repeat protein kinase family protein	0.840229	0.00374055	54.859	DTYGNQES(0.84)PS(0.159)HV	2	-1.0673	1	1.059	1.26	1.379	0.62	0.623	0.614	0.502	0.0363719
Peaxi162Scf00599g00002.1	198	S	Unknown protein	0.966902	6.22107e-11	124.42	T(0.001)T(0.028)S(0.967)EDT(0.005)PYGEK	2	0.13869	5	1.264	1.183	0.95	0.708	0.833	0.759	0.677	0.0361714
Peaxi162Scf00648g00013.1	289	T	Dehydration-responsive element-binding protein 1D	0.999984	0.00191893	88.37	DRLT(1)PDYGR	3	-0.29316	13	1.116	1.178	0.958	0.798	0.853	0.858	0.772	0.0360797
Peaxi162Scf00679g00411.1	142	S	Protein phosphatase 2C family protein	1	0.00137119	81.625	GFMS(1)GPIER	2	0.19229	1	0.995	1.084	1.093	0.943	0.806	0.872	0.826	0.0356801
Peaxi162Scf00254g00018.1	324	S	Leucine-rich repeat protein kinase family protein	1	0.00204998	64.374	DDIS(1)GGGGGER	2	-0.047731	1	1.085	1.049	0.98	0.863	0.904	0.937	0.868	0.0356741
Peaxi162Scf00217g00025.1	124	T	NF-kappa-B-activating protein	0.999997	7.31951e-70	162.29	FPGT(1)DDSEDDEELK	2	-1.5682	3	0.962	1.115	1.095	0.864	0.904	0.849	0.825	0.0356306
Peaxi162Scf00680g00017.1	908	S	Calcium-binding EF hand family protein	0.98971	0.000529279	86.911	DPFFDS(0.99)FS(0.01)R	2	-0.092752	2	1.009	1.123	1.121	0.939	0.743	0.823	0.77	0.0354027
Peaxi162Scf00016g02841.1	235	S	Zinc finger protein-like 1 homolog	0.968865	2.77006e-08	87.319	QNS(0.969)EVS(0.029)Y(0.002)FADDEDGKR	3	0.62902	3	1.363	1.356	1.059	0.564	0.61	0.577	0.463	0.0353932
Peaxi162Scf00655g00121.1	389	S	microtubule-associated proteins 70-2	0.953346	0.0151133	45.433	RS(0.047)PS(0.953)FQLR	3	1.7694	1	1.021	1.21	1.012	0.831	0.864	0.828	0.778	0.0352645
Peaxi162Scf00569g00415.1	244	T	general regulatory factor 2	1	8.41987e-21	119.41	DNLTLWTSDMQDDGT(1)DEIK	3	1.6109	3	0.854	0.974	0.95	1.078	1.056	1.057	1.149	0.0345124
Peaxi162Scf00022g00612.1	13	S	Protein kinase superfamily protein	0.758764	0.00533024	69.864	QS(0.241)S(0.759)LAPER	2	2.8279	3	1.409	1.464	1.083	0.495	0.47	0.532	0.378	0.0341372
Peaxi162Scf00072g00074.1	218	S	U-box domain-containing protein kinase family protein	0.993342	0.00893075	47.712	GIHT(0.998)GS(0.008)AVERS(0.993)QRR	3	3.4522	1	1.719	1.796	0.855	0.349	0.41	0.153	0.209	0.0341037
Peaxi162Scf00072g00074.1	211	T	U-box domain-containing protein kinase family protein	0.998272	0.00893075	47.712	GIHT(0.998)GS(0.008)AVERS(0.993)QRR	3	3.4522	1	1.719	1.796	0.855	0.349	0.41	0.153	0.209	0.0341037
Peaxi162Scf00286g00326.1	717	S	Leucine-rich repeat receptor-like protein kinase family protein	0.917661	0.000332397	54.559	S(0.495)S(0.495)PDWT(0.089)NNS(0.918)LES(0.004)VLNK	3	3.6268	1	0.98	1.102	1.052	0.855	0.893	0.928	0.854	0.0340334
Peaxi162Scf00449g00821.1	276	T	Cyclin-dependent kinase G-2	0.849007	0.0183514	59.227	S(0.151)LT(0.849)PEFGDSK	2	-1.204	1	0.698	0.921	0.783	1.244	1.252	1.241	1.556	0.0340162
Peaxi162Scf00604g00415.1	36	S	conserved hypothetical protein	1	3.74707e-16	86.628	S(1)LEDLLFNNNLPS(1)DDDDDEQFSNSR	3	0.52635	2	1.042	1.029	1.109	0.879	0.787	0.942	0.82	0.0339135
Peaxi162Scf00185g01120.1	48	S	Transcription factor IWS1	0.999754	7.18771e-05	66.152	ERS(1)PT(0.997)PVY(0.003)DDPHK	4	1.3003	3	1.059	1.085	1.217	0.79	0.766	0.787	0.697	0.0339077
Peaxi162Scf00014g00294.1	362	S	conserved hypothetical protein	0.999787	0.00026785	84.507	YNS(1)PQSLQK	3	-0.71679	4	1.018	1.165	1.005	0.848	0.866	0.888	0.816	0.0338723
Peaxi162Scf00349g00096.1	92	S	Unknown protein	1	1.26056e-06	90.453	S(1)VS(1)PEEK	2	-0.94256	9	1.273	1.182	0.945	0.739	0.762	0.794	0.675	0.0337692
Peaxi162Scf00499g00610.1	656	S	CLIP-associating protein 1-B	0.905219	2.89769e-07	86.411	S(0.047)S(0.047)S(0.905)LDLGVDPPSSR	2	0.91398	2	0.97	1.073	1.121	0.903	0.881	0.846	0.831	0.0330363
Peaxi162Scf00014g00294.1	166	S	conserved hypothetical protein	1	0.000507023	92.247	S(1)VPQS(1)PFK	3	-1.4713	4	0.973	1.046	1.1	0.914	0.886	0.895	0.864	0.0329701
Peaxi162Scf00904g00011.1	359	S	Protein phosphatase 2C family protein	0.995741	2.80905e-07	75.524	KAEPEGSQHS(0.009)GEIS(0.992)S(0.996)QES(0.003)	3	0.57866	2	0.97	1.093	1.147	0.881	0.807	0.875	0.798	0.0329186
Peaxi162Scf00153g00138.1	111	S	Splicing factor 3B subunit 1	1	0.00156961	54.953	VIS(1)PERNDPFLDK	3	-0.78889	1	1.055	1.036	1.064	0.917	0.933	0.791	0.837	0.032886
Peaxi162Scf00366g00625.1	26	S	Inorganic pyrophosphatase	0.975878	0.00622975	85.67	ILS(0.976)S(0.024)MSR	2	0.07891	3	1.714	1.592	1.144	0.293	0.25	0.241	0.176	0.0325501
Peaxi162Scf00553g00071.1	612	S	Transcription elongation factor family protein, putative isoform 1	0.999766	0.000606512	60.307	GSAATSAFRPAS(1)PR	3	-0.77797	1	0.951	1.159	1.225	0.789	0.825	0.767	0.714	0.0323477
Peaxi162Scf00111g00532.1	511	S	IAP-like protein 1 isoform 5	0.911672	1.75066e-05	47.524	NLEEGGS(0.02)T(0.017)VDRPQLPVQPADS(0.912)VEGT(0.051)VIDR	3	3.4857	1	1.165	1.117	0.967	0.885	0.794	0.831	0.773	0.0322933
Peaxi162Scf01558g00013.1	97	S	Eukaryotic protein of unknown function (DUF872)	0.976034	0.00315308	67.385	GFS(0.976)FS(0.024)NIPPV	2	0.29133	1	0.611	0.632	1.002	1.401	1.157	1.396	1.761	0.0319687
Peaxi162Scf00599g00002.1	72	S	Unknown protein	0.989492	1.59479e-06	109.14	T(0.002)NS(0.989)EDT(0.008)PYGEK	2	1.174	7	1.28	1.143	0.965	0.74	0.822	0.747	0.682	0.031958
Peaxi162Scf00708g00012.1	96	S	Plastid-lipid-associated protein, chloroplastic	1	0.0460857	43.798	EPS(1)EVELLK	2	-1.0666	1	0.97	1.06	1.107	0.875	0.885	0.907	0.85	0.031878
Peaxi162Scf00007g01221.1	109	S	TraB family protein	0.817846	5.40011e-53	148.14	GVGDDEVVS(0.818)T(0.182)VNEEEEEEEGQNSNLPYER	3	-0.0062775	3	0.923	0.972	0.941	1.011	1.071	1.021	1.094	0.0318091
Peaxi162Scf00088g01217.1	153	T	sucrose phosphate synthase 1F	0.999626	4.8919e-10	110.64	IS(0.202)S(0.798)VET(1)MEAWVNEQR	3	-3.9288	1	0.78	0.9	0.836	1.304	1.243	1.022	1.419	0.0318091
Peaxi162Scf00363g00520.1	327	T	nucleic acid binding protein, putative	0.99322	3.23638e-87	201.61	EDSSSEET(0.993)S(0.007)SEEEEDEKPAK	4	-0.13994	8	1.381	1.291	1.076	0.603	0.612	0.575	0.478	0.0315556
Peaxi162Scf00305g00005.1	275	S	Leucine-rich repeat protein kinase family protein	1	0.00574688	63.864	S(1)VEAGGGVK	2	-1.1206	1	1.082	1.073	0.992	0.925	0.91	0.823	0.845	0.031547
Peaxi162Scf00652g00120.1	239	T	RPM1-interacting protein 4	0.98293	3.03987e-06	100.23	GDDT(0.983)PDDS(0.017)PAVPK	3	0.36066	2	0.989	1.095	1.104	0.798	0.924	0.872	0.814	0.031547
Peaxi162Scf00332g00025.1	449	S	Unknown protein	0.999999	3.63138e-23	139.11	LVDVTSGQES(1)FAGK	2	-4.3296	5	1.078	1.07	0.971	0.88	0.924	0.894	0.865	0.031441
Peaxi162Scf00891g00219.1	303	T	TOPLESS-related 1	0.962596	1.15328e-13	99.954	T(0.963)PT(0.037)NNPAVDYQTADSEHMLK	3	2.4089	5	1.035	1.152	1.203	0.756	0.776	0.77	0.679	0.0309605
Peaxi162Scf00378g00825.1	236	S	ENTH/VHS family protein	0.999391	8.17882e-09	117.2	S(0.999)VDDYNYGSR	2	-0.28042	11	0.97	1.087	1.095	0.863	0.869	0.916	0.84	0.030819
Peaxi162Scf01310g00311.1	193	S	plasma-membrane associated cation-binding protein 1	0.9694	0.000186648	59.585	VEEVPAT(0.031)PAS(0.969)VEPPKA	3	-0.59607	1	0.773	0.925	0.923	1.133	1.223	1.06	1.303	0.0308081
Peaxi162Scf00254g00018.1	620	S	Leucine-rich repeat protein kinase family protein	0.886473	1.44784e-06	65.881	QS(0.001)S(0.003)DDPS(0.107)KGS(0.886)EAQT(0.003)PQESR	3	-1.2453	1	1.32	1.247	0.945	0.645	0.748	0.741	0.608	0.0308
Peaxi162Scf00744g00026.1	73	S	Unknown protein	0.803724	4.25227e-06	85.469	SNNETNQEPT(0.196)S(0.804)PK	3	1.3118	1	0.846	0.872	0.908	1.123	1.253	1.029	1.297	0.0305637
Peaxi162Scf00037g01417.1	226	S	Nodulin MtN3 family protein	1	0.00621285	52.49	EGS(1)AHLMR	3	-0.47845	2	1.045	1.149	1.024	0.936	0.821	0.802	0.795	0.0305443
Peaxi162Scf00623g00009.1	136	S	vesicle associated protein	0.909407	0.00445783	57.106	EGS(0.199)EEGS(0.909)S(0.892)PR	2	-1.1963	2	1.391	1.574	1.137	0.454	0.393	0.443	0.314	0.0304791
Peaxi162Scf00803g00115.1	142	S	vesicle associated protein	0.909407	1.27027e-12	80.117	EGS(0.199)EEGS(0.909)S(0.892)PR	2	-1.1963	2	1.391	1.574	1.137	0.454	0.393	0.443	0.314	0.0304791
Peaxi162Scf00680g00416.1	335	T	DHHC-type zinc finger family protein	1	0.0176727	64.803	GAWCT(1)PPR	2	0.15214	1	0.96	1.145	1.149	0.809	0.822	0.87	0.769	0.0304791
Peaxi162Scf01131g00013.1	325	S	Phox (PX) domain-containing protein	0.949439	8.97271e-38	139.85	DT(0.046)NS(0.949)ELGT(0.005)DDLS(0.999)LDEDATSPIDK	3	0.7308	2	1.059	1.118	0.99	0.842	0.932	0.855	0.83	0.0304791
Peaxi162Scf00038g02541.1	219	S	Ubiquitin-specific protease family C19-related protein	0.996598	0.00042573	59.709	VSGPLDS(0.003)MGS(0.997)AK	3	-0.052086	2	1.096	1.075	1.238	0.747	0.764	0.76	0.666	0.030139
Peaxi162Scf00361g00092.1	333	S	GDP-mannose transporter GONST4	0.99545	0.00239059	50.957	NDLRDDY(0.005)DDS(0.995)DEEK	3	-1.86	2	1.28	1.189	0.961	0.801	0.682	0.768	0.656	0.0300609
Peaxi162Scf00102g01436.1	496	S	SPX domain-containing membrane protein	0.999861	0.000110255	85.909	RPANSIAS(1)AYR	3	1.2328	1	0.798	0.771	0.99	1.174	1.233	1.091	1.367	0.0296444
Peaxi162Scf00683g00162.1	404	S	Protein kinase superfamily protein	0.971592	7.20298e-09	98.281	S(0.972)PS(0.027)WT(0.002)EGVSSPAVR	2	0.86762	2	0.999	1.052	1.099	0.846	0.858	0.946	0.841	0.0296444
Peaxi162Scf00102g01235.1	59	S	Hsc70-interacting protein	0.99895	2.53353e-18	103.25	S(0.001)YVVDES(0.999)DEEIGDIENEADK	3	2.8634	1	1.15	1.133	1	0.797	0.745	0.919	0.75	0.029354
Peaxi162Scf00014g00614.1	18	T	Auxin transporter-like protein 2	0.954573	3.81911e-11	81.406	QAEDAIVS(0.023)S(0.023)FNET(0.955)DHDGEVEK	3	0.53436	1	1.041	1.077	0.985	0.871	0.923	0.928	0.877	0.0291088
Peaxi162Scf00793g00038.1	1542	S	eukaryotic translation initiation factor 4G	0.99488	0.00738424	44.734	NMT(0.005)YRPAS(0.995)PPVR	3	-0.51071	1	1.447	1.087	1.044	0.698	0.716	0.614	0.567	0.0290255
Peaxi162Scf00386g00221.1	477	S	sodium hydrogen exchanger 2	0.985407	1.3922e-08	118.24	MIS(0.995)S(0.985)EPT(0.072)T(0.948)PK	3	0.049649	10	1.027	1.055	0.985	0.911	0.953	0.907	0.903	0.0289538
Peaxi162Scf00171g00430.1	1022	S	Argonaute family protein	0.814939	5.50292e-26	119.76	FYMEPES(0.185)S(0.815)DGGSVTSGAAAGR	2	0.030198	3	0.868	0.944	0.936	1.072	1.136	1.022	1.175	0.0289416
Peaxi162Scf00920g00113.1	312	S	tonoplast monosaccharide transporter2	1	0.00287582	80.916	LPEMGS(1)MR	2	-0.74683	3	0.993	1.109	1.043	0.863	0.865	0.934	0.846	0.0288647
Peaxi162Scf01650g00034.1	396	S	Autophagy-related protein 13	0.999445	0.000525811	77.776	YLSPNLS(0.999)DPNR	3	0.46554	3	0.988	1.055	1.079	0.943	0.885	0.861	0.861	0.0285096
Peaxi162Scf00001g00110.1	111	S	Ubiquitin carboxyl-terminal hydrolase 4	0.999293	0.00274259	74.392	SST(0.001)INS(0.999)PEK	2	0.49431	5	1.315	1.257	1.07	0.648	0.659	0.636	0.533	0.0284424
Peaxi162Scf00006g00402.1	151	S	Protein kinase superfamily protein	0.984422	4.89056e-15	127.66	LDS(0.984)IS(0.014)GS(0.001)TTLVR	3	2.2919	2	1.388	1.344	1.089	0.554	0.562	0.569	0.441	0.0284424
Peaxi162Scf00166g01032.1	359	S	Unknown protein	1	6.56346e-08	107.35	HGDDDDS(1)DDDEEKKQR	4	1.0078	3	1.518	1.394	1.129	0.445	0.443	0.481	0.339	0.0278673
Peaxi162Scf00680g00057.1	351	S	tonoplast monosaccharide transporter2	0.992805	2.32237e-07	57.325	DGDGY(0.005)PS(0.993)DGGGIDS(0.118)DDNLQS(0.853)PLIS(0.032)R	3	2.0302	2	0.802	0.911	0.978	1.116	1.109	1.088	1.231	0.0277209
Peaxi162Scf00379g00054.1	491	S	C-terminal domain phosphatase-like 1	1	0.000391016	53.359	VQPHGWFPAEEEMS(1)PR	3	1.2147	1	0.756	0.938	0.934	1.164	1.086	1.158	1.297	0.0275422
Peaxi162Scf00471g00710.1	135	S	Unknown protein	0.999999	0.00365529	77.14	S(1)PPPPYDL	2	0.40759	2	1.009	1.104	1.27	0.858	0.751	0.7	0.683	0.0273649
Peaxi162Scf00599g00002.1	135	T	Unknown protein	0.991803	0.0129099	72.34	T(0.008)NT(0.992)PYGEK	2	2.0488	1	1.491	1.584	1.151	0.368	0.399	0.339	0.262	0.0271479
Peaxi162Scf00570g00069.1	283	Y	Eukaryotic aspartyl protease family protein	0.899083	0.0194375	76.332	LST(0.052)VT(0.208)PY(0.899)T(0.841)K	2	-1.4765	2	1.019	1.04	1.113	0.92	0.895	0.801	0.825	0.0270689
Peaxi162Scf00570g00069.1	284	T	Eukaryotic aspartyl protease family protein	0.841111	0.0194375	76.332	LST(0.052)VT(0.208)PY(0.899)T(0.841)K	2	-1.4765	2	1.019	1.04	1.113	0.92	0.895	0.801	0.825	0.0270689
Peaxi162Scf00765g00049.1	995	S	exocyst complex component sec5	1	4.36059e-10	120.9	GS(1)DDILLDDR	2	-1.4725	6	0.989	1.065	1.052	0.916	0.862	0.937	0.874	0.0270689
Peaxi162Scf00025g02619.1	163	S	Transcription elongation factor (TFIIS) family protein, putative isoform 2, partial	0.999981	3.06463e-06	92.439	HQVPDFAYS(1)PNPR	2	-2.529	5	0.995	1.02	1.113	0.874	0.903	0.902	0.856	0.0269547
Peaxi162Scf00059g00016.1	737	T	Paired amphipathic helix protein Sin3-like 2	0.987596	3.89391e-07	84.195	LLVS(0.004)EAT(0.988)DDDVLS(0.009)K	3	4.0568	1	1.172	1.225	0.991	0.855	0.787	0.671	0.683	0.0269544
Peaxi162Scf00217g00025.1	344	S	NF-kappa-B-activating protein	1	0.000100261	98.902	ILELS(1)GDDGR	2	0.17018	2	1.078	1.102	0.996	0.814	0.871	0.93	0.823	0.0269544
Peaxi162Scf00599g00218.1	113	S	Sterol 3-beta-glucosyltransferase	0.786114	1.19622e-08	80.835	T(0.214)HS(0.786)LQPSLAMESPESNNR	3	-2.5376	2	1.004	1.079	1.104	0.942	0.82	0.837	0.816	0.0268874
Peaxi162Scf00106g01615.1	173	S	Ras-related small GTP-binding family protein	0.760989	0.000516968	78.326	GS(0.761)S(0.239)GNLVDIAR	2	0.024335	1	1.084	1.006	0.996	0.904	0.912	0.925	0.888	0.0268756
Peaxi162Scf00621g00411.1	258	S	bZIP transcription factor family protein	1	0.00125184	63.473	VAS(1)LEHLQNR	2	-0.59818	3	0.968	1.131	1.174	0.786	0.855	0.83	0.755	0.0264839
Peaxi162Scf00185g01120.1	202	S	Transcription factor IWS1	1	3.76993e-13	98.3	S(1)PGDAPQAEEGEEDDEIKR	4	-1.987	5	1.111	1.35	1.433	0.524	0.51	0.54	0.404	0.0264117
Peaxi162Scf00891g00220.1	543	T	Transducin family protein / WD-40 repeat family protein	0.853571	3.46451e-05	90.498	SEVPGT(0.854)PT(0.146)AGDLR	2	-0.39465	1	0.888	0.83	0.782	1.051	1.34	1.197	1.435	0.0260111
Peaxi162Scf00074g00350.1	509	S	Serine/threonine-protein kinase 25	0.991981	0.000628474	71.98	ASGNS(0.008)LS(0.992)APIK	2	1.1509	4	1.049	1.168	1.081	0.814	0.816	0.807	0.739	0.0260111
Peaxi162Scf00017g03135.1	438	S	Uridine-cytidine kinase C	0.954128	4.28082e-16	134.37	LSIEDDVAS(0.046)S(0.954)PR	2	-0.64753	6	1.08	1.096	0.99	0.851	0.934	0.844	0.83	0.0260111
Peaxi162Scf00128g00446.1	23	S	dual specificity protein phosphatase 1	0.955035	0.0106846	71.425	S(0.042)VS(0.955)WS(0.003)DR	2	0.32286	1	1.183	1.095	0.986	0.868	0.842	0.778	0.762	0.0254572
Peaxi162Scf00610g00377.1	1394	S	Transcription initiation factor TFIID subunit 1	1	0.00313533	79.659	AES(1)IDLEK	2	-0.59774	1	1.011	1.063	1.239	0.803	0.763	0.844	0.727	0.0250047
Peaxi162Scf00174g00148.1	51	S	Protein transport protein Sec16B	1	4.22212e-54	182.17	VLFVDGNES(1)DEAK	3	-1.0406	7	1.234	1.23	1.061	0.698	0.714	0.701	0.599	0.0250047
Peaxi162Scf00274g00347.1	131	T	Vacuolar fusion protein MON1 homolog A	0.806192	0.00128847	50.783	GS(0.11)S(0.1)NAT(0.806)S(0.879)RGNS(0.105)VDGEIR	3	-1.2917	1	0.875	0.921	0.965	1.085	1.105	1.021	1.163	0.0250047
Peaxi162Scf00274g00347.1	132	S	Vacuolar fusion protein MON1 homolog A	0.879359	0.00128847	50.783	GS(0.11)S(0.1)NAT(0.806)S(0.879)RGNS(0.105)VDGEIR	3	-1.2917	1	0.875	0.921	0.965	1.085	1.105	1.021	1.163	0.0250047
Peaxi162Scf00199g00027.1	681	S	Protein kinase superfamily protein	0.99998	1.01736e-15	135.23	HLS(1)ANQSATEEK	3	0.71247	5	1.536	1.455	1.151	0.384	0.436	0.404	0.296	0.0250047
Peaxi162Scf00587g00036.1	249	S	eukaryotic translation initiation factor 3 subunit C2	0.999999	9.17277e-35	121.83	IAAAS(1)DEEGDEDEDRDDTTETGTGWEK	3	0.31399	2	1.267	1.425	1.129	0.555	0.552	0.583	0.442	0.0249386
Peaxi162Scf01310g00311.1	190	T	plasma-membrane associated cation-binding protein 1	0.998573	2.74749e-19	126.26	VEEVPAT(0.999)PAS(0.001)VEPPK	3	0.22041	14	1.109	1.089	0.971	0.866	0.89	0.87	0.829	0.0249203
Peaxi162Scf00069g01722.1	746	S	Serine/threonine-protein kinase 24	0.984646	1.36249e-05	80.596	ELNS(0.985)NANLS(0.015)PLAR	2	-1.8363	2	0.813	0.945	0.934	1.103	1.059	1.151	1.231	0.0249005
Peaxi162Scf00001g00511.1	624	T	Translocase of chloroplast 159, chloroplastic	0.996864	6.04227e-07	54.934	EIDGQIVT(0.404)DS(0.599)DEEADT(0.997)DEEGDGK	4	0.63369	1	0.983	1.153	1.103	0.874	0.789	0.864	0.78	0.0247423
Peaxi162Scf00018g00105.1	156	S	arginine/serine-rich 45	1	0.0225343	41.876	AES(1)PIRR	3	-0.52401	1	1.103	1.206	1.02	0.8	0.71	0.889	0.721	0.0247296
Peaxi162Scf00168g00311.1	591	S	Apoptotic chromatin condensation inducer in the nucleus [Morus notabilis]	0.957472	0.000356832	73.252	T(0.043)NS(0.957)AVGEDAPK	2	-0.60698	4	1.529	1.436	1.15	0.401	0.425	0.436	0.307	0.0247296
Peaxi162Scf00446g00211.1	164	S	vesicle associated protein	0.961891	2.06814e-17	102.9	VVYIS(0.998)PHS(0.04)S(0.962)PGNSEDVFK	3	-3.2143	2	0.838	0.936	0.945	1.078	1.145	1.05	1.204	0.0246379
Peaxi162Scf00446g00211.1	160	S	vesicle associated protein	0.997703	2.06814e-17	102.9	VVYIS(0.998)PHS(0.262)S(0.811)PGNS(0.929)EDVFK	3	1.8603	2	0.838	0.936	0.945	1.078	1.145	1.05	1.204	0.0246379
Peaxi162Scf00021g01518.1	1551	T	Brefeldin A-inhibited guanine nucleotide-exchange protein 2	0.999957	3.21649e-18	107.01	NSNAET(0.001)T(0.005)GT(0.994)DT(1)PDEDLENLR	3	1.6416	5	0.825	0.857	0.894	1.168	1.275	1.035	1.35	0.0246379
Peaxi162Scf00015g00272.1	186	S	RNA-binding family protein with retrovirus zinc finger-like domain isoform 3	1	0.00575183	75.652	DRS(1)IELK	3	0.42672	4	1.419	1.378	1.119	0.503	0.509	0.539	0.396	0.0246379
Peaxi162Scf00332g00429.1	105	T	XH/XS domain-containing protein	0.99707	0.000416682	77.894	AVT(0.997)PEHT(0.003)EPEK	3	-1.3782	1	1.019	1.218	1.382	0.654	0.521	0.797	0.545	0.0246379
Peaxi162Scf00300g00012.1	20	S	Protein kinase superfamily protein	0.83281	0.0120213	59.908	AMEPS(0.167)S(0.833)PK	3	0.24456	2	1.042	1.28	1.126	0.69	0.66	0.877	0.646	0.0243227
Peaxi162Scf00057g00623.1	176	S	Brassinosteroid signalling positive regulator (BZR1) family protein	0.98696	1.87168e-13	105.04	IS(0.012)NS(0.987)APVT(0.002)PPLS(0.848)S(0.139)PT(0.012)R	2	-0.2132	5	0.807	0.91	0.946	1.128	1.174	1.051	1.259	0.0243227
Peaxi162Scf01064g00259.1	332	S	DHHC-type zinc finger family protein	0.999974	1.50042e-06	101.78	EVAGGYS(1)PNLEK	2	0.88718	3	0.979	1.141	1.216	0.749	0.782	0.85	0.714	0.0242574
Peaxi162Scf00186g01212.1	160	T	conserved hypothetical protein	0.985502	0.0327689	46.701	NSFLNPAT(0.986)PIT(0.014)R	2	0.025188	1	0.946	0.874	0.864	1.116	1.179	1.028	1.238	0.0242525
Peaxi162Scf00452g00621.1	217	S	Interactor of constitutive active ROPs 2	0.969868	0.002936	73.666	TTSAS(0.03)VS(0.97)PR	2	-0.27165	2	1.485	1.169	1.023	0.584	0.709	0.596	0.514	0.0241592
Peaxi162Scf00322g01517.1	772	S	SH3 domain-containing protein isoform 3	0.785073	2.6343e-10	71.67	YESFENPLAGS(0.785)GS(0.141)HS(0.071)FGS(0.002)HEEER	3	-2.1798	2	0.883	0.943	0.973	1.038	1.074	1.047	1.129	0.0241405
Peaxi162Scf00225g00310.1	376	S	WD repeat-containing protein 48	1	5.83199e-08	107.65	GGS(1)FLAGNLS(0.995)FS(0.005)R	3	-0.1705	2	1.105	1.312	1.37	0.594	0.578	0.557	0.457	0.0241329
Peaxi162Scf00225g00310.1	383	S	WD repeat-containing protein 48	0.995456	5.83199e-08	107.65	GGS(1)FLAGNLS(0.995)FS(0.005)R	3	-0.1705	2	1.105	1.312	1.37	0.594	0.578	0.557	0.457	0.0241329
Peaxi162Scf00765g00049.1	111	S	exocyst complex component sec5	0.999991	9.19756e-08	71.06	GGQQPEDDGS(1)WDGGEPDSWK	3	-3.1901	2	1.011	1.107	1.007	0.914	0.9	0.879	0.862	0.0240345
Peaxi162Scf00378g00113.1	210	T	UDP-Glycosyltransferase superfamily protein	0.95234	5.13449e-22	140.03	ELIDTLDAET(0.048)T(0.952)PK	2	1.5506	2	0.822	0.92	0.962	1.12	1.055	1.12	1.219	0.0239884
Peaxi162Scf00599g00218.1	223	S	Sterol 3-beta-glucosyltransferase	0.998424	2.24489e-06	107.6	S(0.998)FEGS(0.002)IPTVDR	3	-0.80116	2	0.881	0.914	0.975	1.035	1.102	1.06	1.154	0.0239217
Peaxi162Scf00198g00036.1	1166	S	ATPase E1-E2 type family protein / haloacid dehalogenase-like hydrolase family protein	0.999394	0.00273757	51.495	S(0.999)IRPTTVGLTAR	3	-0.71406	1	0.984	1.138	1.196	0.736	0.856	0.811	0.724	0.0238529
Peaxi162Scf00222g00614.1	41	S	RNA-binding KH domain-containing protein	0.989938	0.000372934	49.765	NPT(0.001)DEKES(0.009)NS(0.99)IGPEDTVFR	3	0.51421	1	0.951	0.939	0.914	1.028	1.023	1.101	1.124	0.0237909
Peaxi162Scf00263g01424.1	135	T	Protein kinase superfamily protein	0.767486	1.74356e-07	55.49	SDDVDVQHDFNDFPAS(0.057)EPGGS(0.176)LNNEGT(0.767)R	3	1.0705	1	0.839	0.886	0.946	1.069	1.073	1.199	1.251	0.0235963
Peaxi162Scf00920g00114.1	408	S	conserved hypothetical protein	0.829334	0.000653574	59.728	MAAMFGDS(0.171)S(0.829)GDEGGFD	2	-0.19364	1	0.99	1.118	1.133	0.908	0.806	0.807	0.778	0.0235168
Peaxi162Scf00217g00812.1	91	S	Protein of unknown function (DUF630 and DUF632)	0.787198	1.0361e-09	106.57	SLSQFSFS(0.175)S(0.787)PS(0.093)IS(0.946)R	3	-0.7218	5	0.999	1.026	1.072	0.936	0.921	0.871	0.881	0.0234728
Peaxi162Scf00378g00825.1	273	S	ENTH/VHS family protein	0.999991	8.95745e-37	139.19	RFS(1)EQNLSAPPSYEEAVGASR	3	0.61801	16	0.933	0.968	0.969	1.013	1.034	1.007	1.064	0.0231614
Peaxi162Scf00075g01236.1	219	T	mitogen-activated protein kinase 3	1	4.04654e-24	144.3	VTSETDFMT(1)EYVVTR	3	0.35338	9	0.925	0.904	0.877	1.14	1.142	1.01	1.217	0.0231581
Peaxi162Scf00518g00425.1	222	T	REF/SRPP-like protein	0.873302	2.81415e-15	130.29	KDDAT(0.873)S(0.124)S(0.003)SSSDSE	2	-1.9459	2	1.256	1.082	1.041	0.679	0.789	0.85	0.686	0.0229638
Peaxi162Scf00928g00136.1	237	S	oligouridylate binding protein 1B	0.768383	3.79379e-83	204.51	SVVELTAGT(0.232)S(0.768)DDGQEK	2	-0.92354	4	0.977	1.107	1.168	0.819	0.865	0.818	0.769	0.0228991
Peaxi162Scf00165g00615.1	412	S	Cyclophilin-like peptidyl-prolyl cis-trans isomerase family protein	0.951466	0.00781155	57.434	S(0.049)LS(0.951)PAEVPDR	2	0.78321	2	0.98	1.065	1.077	0.893	0.875	0.922	0.862	0.0224697
Peaxi162Scf00037g00236.1	178	S	Nucleolar GTPase	0.973113	1.57961e-05	67.11	VQS(0.973)LNY(0.027)LASLNDEVQQK	3	1.253	1	1.018	1.076	1.021	0.944	0.904	0.855	0.868	0.0224697
Peaxi162Scf00888g00114.1	128	T	plasma-membrane associated cation-binding protein 1	0.853542	1.99694e-10	121.18	VS(0.146)T(0.854)FIVTEEVTK	3	0.34146	2	1.333	1.276	1.101	0.598	0.623	0.625	0.498	0.0224601
Peaxi162Scf00007g01817.1	176	S	Outer arm dynein light chain 1 protein	0.999987	4.68801e-08	86.539	EDGPSDSVQVNS(1)DLAK	3	0.35553	1	1.069	1.04	1.02	0.956	0.873	0.854	0.857	0.0222041
Peaxi162Scf00171g00242.1	174	S	root hair initiation protein root hairless 1 (RHL1)	1	5.32466e-16	94.588	HVEPQS(1)PEHEQEENLSQSQNDSK	4	-0.63284	1	1.038	1.179	1.021	0.835	0.884	0.807	0.78	0.0222041
Peaxi162Scf00029g00307.1	2662	S	P-loop containing nucleoside triphosphate hydrolases superfamily protein	0.984357	7.63582e-10	113.25	DSGASEDVS(0.016)S(0.984)PR	2	0.50898	2	1.621	1.634	1.212	0.239	0.243	0.275	0.169	0.0222034
Peaxi162Scf00904g00011.1	351	S	Protein phosphatase 2C family protein	0.981429	2.72737e-05	57.902	KAEPEGS(0.981)QHS(0.915)GEIS(0.056)S(0.047)QES(0.001)	3	-0.84113	1	1.126	1.318	1.157	0.676	0.658	0.671	0.557	0.0221856
Peaxi162Scf00052g00332.1	101	S	Guanine nucleotide-binding protein alpha-2 subunit	0.832759	0.000989194	53.44	IAGLT(0.461)S(0.538)PPS(0.167)HS(0.833)PR	3	0.30468	1	0.775	0.859	0.912	1.229	1.246	1.047	1.383	0.0221655
Peaxi162Scf00174g00159.1	820	S	Ubiquitin-like superfamily protein	0.947061	0.0192419	41.482	IENNS(0.947)PPS(0.053)EILR	2	1.3438	1	0.851	0.907	0.968	1.131	1.081	1.05	1.197	0.022076
Peaxi162Scf00951g00018.1	201	S	Regulator of Vps4 activity in the MVB pathway protein	0.998755	0.000346034	77.644	RLES(0.999)PT(0.001)SVTK	3	0.3347	4	0.996	1.172	1.215	0.707	0.744	0.864	0.684	0.0220351
Peaxi162Scf00816g00006.1	720	S	Patatin-like phospholipase domain-containing protein	0.859357	0.0055871	68.76	DPFS(0.859)PS(0.141)PR	2	0.79831	1	0.784	0.801	0.932	1.318	1.115	1.13	1.416	0.0220153
Peaxi162Scf00028g00412.1	11	S	RECA homolog 3	0.988033	4.69563e-09	99.407	SNSDGS(0.012)DS(0.988)GEENLSK	2	-0.8617	1	1.305	1.389	1.122	0.56	0.571	0.565	0.444	0.0220153
Peaxi162Scf00386g00221.1	496	S	sodium hydrogen exchanger 2	0.991051	1.2401e-08	81.763	S(1)FIVPLLDS(0.003)T(0.006)QDS(0.991)EADLER	3	1.3154	2	1.105	1.113	1.024	0.77	0.93	0.818	0.777	0.0216208
Peaxi162Scf00314g00426.1	662	S	Leucine-rich repeat protein kinase family protein	1	6.31189e-08	111.34	VTQEQSDLVNES(1)D	2	-0.61669	4	1.002	1.09	1.151	0.903	0.784	0.83	0.776	0.0216208
Peaxi162Scf00088g01217.1	687	S	sucrose phosphate synthase 1F	0.999996	5.41805e-203	275.55	TDDDDENSETDS(1)PSDSLR	2	-0.35201	5	0.927	0.861	0.687	1.259	1.262	1.107	1.466	0.0216208
Peaxi162Scf00207g10149.1	124	S	exocyst subunit exo70 family protein D1	0.988795	1.80286e-09	109.87	ELEHQES(0.989)NT(0.008)S(0.002)S(0.001)SYR	3	-1.1543	5	1.049	1.074	1.145	0.825	0.834	0.819	0.758	0.0216208
Peaxi162Scf00098g01532.1	274	S	Tetratricopeptide repeat (TPR)-like superfamily protein	0.760257	0.00098352	54.237	GVSQPQEAT(0.24)S(0.76)PPK	3	-1.6561	1	1.008	1.082	1.103	0.819	0.835	0.934	0.811	0.0215208
Peaxi162Scf00129g01541.1	1625	S	Unknown protein	0.806181	1.35064e-06	59.339	TASEILCDT(0.189)NS(0.806)DVADY(0.005)PVVEK	4	0.365	1	0.885	0.834	0.876	1.22	1.205	1.024	1.329	0.0213913
Peaxi162Scf00386g00221.1	481	T	sodium hydrogen exchanger 2	0.993036	0.000129338	102.33	MIS(0.765)S(0.307)EPT(0.935)T(0.993)PK	2	0.85652	16	1.061	1.098	0.991	0.847	0.92	0.885	0.842	0.0213017
Peaxi162Scf00580g00028.1	155	S	high mobility group B3	0.977617	2.9516e-05	73.448	QAGASAEEEES(0.978)DKS(0.022)R	3	0.47225	1	1.446	1.158	1.089	0.713	0.701	0.451	0.505	0.0213017
Peaxi162Scf01056g00241.1	995	S	nuclear matrix constituent protein-related	1	0.0062487	52.391	S(1)QGEIWNK	3	-0.77047	1	1.27	1.292	0.972	0.727	0.742	0.635	0.595	0.0213017
Peaxi162Scf00228g00515.1	131	S	RNA binding	1	1.46369e-05	86.367	IQS(1)PDQVGGGFAK	2	0.76427	6	1.021	1.046	0.988	0.911	0.949	0.93	0.913	0.0211727
Peaxi162Scf00015g00272.1	215	S	RNA-binding family protein with retrovirus zinc finger-like domain isoform 3	0.994093	0.0214968	45.28	KY(0.028)S(0.978)PS(0.994)PDER	3	-2.1058	1	1.087	1.098	1.361	0.62	0.823	0.625	0.583	0.0211119
Peaxi162Scf00286g00439.1	192	S	Ras-related protein Rab-11A	1	0.00968912	66.299	AELS(1)VNR	2	1.7748	1	1.167	1.499	1.448	0.41	0.429	0.422	0.307	0.0211082
Peaxi162Scf00171g00242.1	197	T	root hair initiation protein root hairless 1 (RHL1)	0.96813	0.00207735	65.179	EIIELT(0.968)PT(0.032)RR	3	-0.013233	2	0.9	0.92	0.831	1.199	1.036	1.141	1.273	0.0211082
Peaxi162Scf00931g00029.1	485	S	Sugar transporter ERD6-like 6	0.998448	5.60013e-06	103.97	TLEEIQS(0.002)S(0.998)FR	2	0.0037007	4	0.994	0.989	0.989	0.961	0.969	0.977	0.978	0.0210986
Peaxi162Scf00207g00139.1	637	S	Protein kinase superfamily protein	1	0.0026049	48.907	DIQHAVGS(1)PDGAK	3	-0.29007	2	1.173	1.308	1.117	0.666	0.684	0.659	0.558	0.0208927
Peaxi162Scf00684g00002.1	83	S	Plant neutral invertase family protein	1	8.83694e-08	101.53	GLDHFDAVHS(1)PAK	3	-0.14878	5	1.009	1.117	1.034	0.859	0.855	0.923	0.834	0.0208903
Peaxi162Scf00003g03826.1	506	S	Lung seven transmembrane receptor family protein	0.846517	0.000182779	58.373	KEGS(0.307)DS(0.847)S(0.847)DVEDDIQEGK	3	2.1536	1	1.059	1.151	0.998	0.846	0.835	0.892	0.802	0.0208602
Peaxi162Scf00003g03826.1	507	S	Lung seven transmembrane receptor family protein	0.846517	0.000182779	58.373	KEGS(0.307)DS(0.847)S(0.847)DVEDDIQEGK	3	2.1536	1	1.059	1.151	0.998	0.846	0.835	0.892	0.802	0.0208602
Peaxi162Scf00481g00027.1	214	S	oligopeptide transporter 4	0.999984	5.02206e-21	115.87	ALHEKEDEYDS(1)DGNAYGNK	3	-3.3686	8	0.808	0.915	0.963	1.09	1.097	1.132	1.236	0.0208602
Peaxi162Scf00401g00035.1	161	S	eukaryotic translation initiation factor 4G	0.999508	0.0137506	61.161	TQIS(1)PNR	2	-1.94	1	1.926	1.482	1.02	0.264	0.403	0.145	0.183	0.0208602
Peaxi162Scf00089g00839.1	31	T	glucan synthase-like 8	0.890915	1.44947e-12	116.28	T(0.891)PS(0.109)GIAGSVPDSLQR	2	-2.5284	6	0.898	0.951	0.966	1.071	1.028	1.04	1.115	0.020649
Peaxi162Scf00599g00002.1	143	S	Unknown protein	0.982076	0.000319056	89.747	T(0.009)T(0.009)S(0.982)EDTPDEEK	2	-0.33508	1	1.485	1.43	1.166	0.441	0.425	0.445	0.321	0.0205918
Peaxi162Scf00071g00426.1	413	S	calreticulin 1b	0.889362	3.63649e-08	91.401	EDES(0.889)DKDEGS(0.111)HDEL	3	-0.98665	1	1.013	1.226	1.241	0.679	0.645	0.852	0.625	0.0205918
Peaxi162Scf00171g00132.1	74	T	Endosomal targeting BRO1-like domain-containing protein	0.939848	4.00498e-07	86.367	IVVMAGQEAPT(0.06)IT(0.94)R	3	-0.42759	2	0.826	0.917	0.941	1.058	1.168	1.095	1.237	0.0205889
Peaxi162Scf00921g00138.1	120	S	UBX domain-containing protein	0.999988	7.93531e-20	107.36	AAAGS(1)GS(1)DS(1)DEPQEYYTGGEK	3	0.17007	5	0.986	1.188	1.268	0.685	0.737	0.805	0.647	0.0205385
Peaxi162Scf00119g00829.1	63	S	bromo-adjacent homology (BAH) domain-containing protein	1	5.35293e-12	94.384	LDELEEEEEEMS(1)S(1)DDNRR	3	-0.63966	2	1.042	1.098	1.061	0.947	0.821	0.814	0.807	0.0205145
Peaxi162Scf00620g00026.1	31	T	Nucleotide-sugar transporter family protein	0.972977	4.5414e-20	111.81	LESPQHDQVLDMPVT(0.973)PT(0.027)AEIR	3	-2.0514	9	0.904	0.971	0.952	1.022	1.049	1.048	1.103	0.0205145
Peaxi162Scf00599g00002.1	94	T	Unknown protein	1	1.1685e-06	72.399	IDT(1)PHGEK	3	0.36305	4	0.908	0.826	0.598	1.382	1.294	1.163	1.646	0.0204832
Peaxi162Scf00087g02112.1	236	S	RNA-binding (RRM/RBD/RNP motifs) family protein	0.999199	0.00280875	68.626	Y(0.001)RS(0.999)PEYGR	3	0.39995	2	1.127	1.36	1.357	0.544	0.536	0.568	0.429	0.0204832
Peaxi162Scf00165g00615.1	647	T	Cyclophilin-like peptidyl-prolyl cis-trans isomerase family protein	0.997196	3.2372e-07	99.413	GLVSYEDIS(0.997)PT(0.006)GT(0.997)N	2	-0.739	2	0.822	0.911	0.948	1.163	1.057	1.109	1.242	0.0204706
Peaxi162Scf00362g00538.1	276	S	plasma membrane intrinsic protein 2	0.999936	0.000660765	78.191	ALGS(1)FRS(0.987)NPT(0.013)N	2	-0.57312	9	1.048	1.16	1.136	0.797	0.781	0.793	0.709	0.0204538
Peaxi162Scf00132g00020.1	571	S	Protein kinase superfamily protein	0.809596	0.00556937	68.836	LS(0.19)S(0.81)LVAS(0.001)R	2	-0.058541	2	1.091	1.195	1.012	0.88	0.764	0.799	0.741	0.019846
Peaxi162Scf00047g00336.1	97	S	sucrose phosphate synthase 3F	0.999387	1.20754e-11	95.996	KDVT(0.001)EDMS(0.999)EDLSEGER	3	1.5378	4	1.114	1.225	1.093	0.744	0.749	0.755	0.655	0.0197545
Peaxi162Scf00689g00224.1	353	S	EXECUTER1 protein, chloroplast, putative isoform 3	0.999955	5.35148e-77	195.31	MISSEETEETAS(1)DLEDIDPDR	3	2.6313	4	1.007	0.992	0.996	0.944	0.97	0.961	0.96	0.0197336
Peaxi162Scf00095g00221.1	201	S	PH-response transcription factor pacC/RIM101 isoform 1	0.97986	0.0261089	45.829	S(0.02)PRPLS(0.98)PR	3	-0.060071	1	1.325	1.341	1.362	0.464	0.614	0.299	0.342	0.0196376
Peaxi162Scf00357g00219.1	40	S	Ypt/Rab-GAP domain of gyp1p superfamily protein	0.999048	0.0265592	52.167	S(0.999)AFEY(0.001)QR	2	-2.2028	1	0.982	1.163	1.244	0.806	0.744	0.754	0.68	0.019622
Peaxi162Scf00061g00917.1	441	S	MLO-like protein 8	0.99964	0.0214544	52.247	TLGNAS(1)PR	2	0.31066	1	1.99	1.652	0.986	0.073	0.17	0.287	0.115	0.019622
Peaxi162Scf00130g00325.1	1390	S	ATP-binding cassette sub-family A member 2	0.984594	0.000658182	49.188	S(0.005)S(0.005)S(0.005)GDVAS(0.985)EIDEDVDVK	3	-0.71678	1	0.797	0.898	0.87	1.271	1.168	1.058	1.363	0.0195849
Peaxi162Scf00409g00217.1	444	S	Galactose oxidase/kelch repeat superfamily protein	1	0.00178848	60.364	LEAQIS(1)ELQK	3	0.86053	1	0.913	0.811	0.897	1.19	1.181	1.041	1.302	0.0191245
Peaxi162Scf00599g00218.1	98	S	Sterol 3-beta-glucosyltransferase	0.971142	4.20856e-05	69.081	S(0.013)S(0.013)DEHS(0.971)DECS(0.001)T(0.001)PEVK	3	1.0753	1	1.004	1.163	1.333	0.661	0.76	0.718	0.611	0.0191036
Peaxi162Scf00235g00421.1	186	S	Rab3 GTPase-activating protein catalytic subunit	0.95816	0.0153403	60.045	DFLAS(0.042)S(0.958)R	2	-0.18471	1	0.64	0.823	0.682	1.174	1.618	1.31	1.912	0.0190464
Peaxi162Scf00047g00336.1	117	S	sucrose phosphate synthase 3F	0.999993	1.79959e-54	183.6	GDVLGETPTLDS(1)PR	2	-0.42394	13	0.992	1.063	1.117	0.859	0.851	0.908	0.825	0.0190464
Peaxi162Scf00084g00118.1	411	S	Pleckstrin (PH) domain-containing protein isoform 1	0.990319	0.00320378	67.136	DLS(0.01)QS(0.99)EGEEK	2	0.38248	1	1.07	1.101	1.117	0.711	0.917	0.82	0.745	0.018992
Peaxi162Scf00662g00415.1	6	S	Transmembrane amino acid transporter family protein	0.887846	9.99878e-27	120.93	NS(0.083)VS(0.888)EHS(0.026)FY(0.002)IESDEEDDHQEK	3	0.10861	3	0.891	0.96	0.941	1.051	1.09	1.028	1.135	0.018978
Peaxi162Scf00171g00735.1	652	S	Protein kinase superfamily protein	0.98799	1.30483e-07	57.573	ES(0.005)LVGGS(0.988)S(0.99)EGDVEY(0.016)FQDHDTSFGGSR	3	-0.032064	1	1.017	1.096	1.21	0.735	0.801	0.863	0.722	0.018952
Peaxi162Scf00171g00735.1	653	S	Protein kinase superfamily protein	0.990329	1.30483e-07	57.573	ES(0.005)LVGGS(0.988)S(0.99)EGDVEY(0.016)FQDHDTSFGGSR	3	-0.032064	1	1.017	1.096	1.21	0.735	0.801	0.863	0.722	0.018952
Peaxi162Scf00313g00818.1	208	S	methyl-CPG-binding domain 10	1	1.03823e-13	106.75	VEDVPS(1)DEAQDEKDVK	4	2.4021	5	1.174	1.132	0.981	0.79	0.83	0.836	0.747	0.018952
Peaxi162Scf00430g00220.1	862	S	TRS120	0.985956	5.81422e-20	125.73	ILVESSS(0.003)T(0.01)EES(0.986)PR	3	2.1296	6	0.879	0.892	0.906	1.167	1.149	1.018	1.245	0.0188269
Peaxi162Scf00104g00187.1	205	S	Eukaryotic translation initiation factor 5	1	3.39203e-06	79.676	AGS(1)S(1)DEDRAS(1)PPR	2	0.21664	2	0.978	1.302	1.404	0.611	0.594	0.674	0.51	0.01881
Peaxi162Scf00225g00047.1	38	S	Pentatricopeptide repeat-containing protein	0.925499	4.62991e-05	68.41	S(0.011)VT(0.043)AES(0.925)S(0.846)T(0.171)ET(0.003)LEVK	3	0.79325	2	1.064	1.031	0.999	0.92	0.936	0.875	0.883	0.0185869
Peaxi162Scf00225g00047.1	39	S	Pentatricopeptide repeat-containing protein	0.846339	4.62991e-05	68.41	S(0.011)VT(0.043)AES(0.925)S(0.846)T(0.171)ET(0.003)LEVK	3	0.79325	2	1.064	1.031	0.999	0.92	0.936	0.875	0.883	0.0185869
Peaxi162Scf00345g00021.1	505	S	basic helix-loop-helix (bHLH) DNA-binding superfamily protein	0.999863	1.85704e-13	104.45	DALASEDS(1)PNSEIQIR	3	0.38783	3	1.024	1.018	1.013	0.949	0.946	0.89	0.912	0.0185195
Peaxi162Scf00833g00535.1	897	S	heat shock protein 70 (Hsp 70) family protein	1	6.44291e-68	188.04	ADAQLEDHES(1)DHDEL	3	1.36	16	1.016	1.034	1.003	0.902	0.959	0.931	0.915	0.0183759
Peaxi162Scf00046g00530.1	11	S	calcium-transporting ATPase, putative	0.838981	0.0148358	53.751	GAT(0.141)S(0.839)PY(0.02)RR	2	1.7158	1	1.162	1.029	1.406	0.727	0.621	0.645	0.554	0.0182433
Peaxi162Scf00185g01120.1	76	T	Transcription factor IWS1	0.998079	4.31009e-178	259.45	ES(0.002)T(0.998)PDIGIGDEDDMAGIVR	2	1.7071	6	1.177	1.27	1.104	0.688	0.705	0.682	0.584	0.0181213
Peaxi162Scf00589g00320.1	798	S	Phosphatidylinositol 4-kinase beta 1	0.949995	2.17416e-10	113.01	RVPS(0.95)T(0.05)VAIEEVK	3	-0.1589	1	1.058	1.144	1.106	0.691	0.866	0.865	0.732	0.0180462
Peaxi162Scf00059g00012.1	267	S	Leucine-rich receptor-like protein kinase family protein	0.941885	0.00081377	69.261	DDDS(0.942)DS(0.058)WGEK	3	2.4198	1	1.045	1.167	1.226	0.662	0.693	0.878	0.65	0.0179898
Peaxi162Scf00086g01511.1	89	S	Digalactosyldiacylglycerol synthase 1, chloroplastic	0.814835	0.0161586	56.548	AYS(0.815)S(0.185)PDFK	2	0.85705	1	1.146	1.046	1.422	0.589	0.695	0.684	0.545	0.0179768
Peaxi162Scf00230g00089.1	11	S	sulfate transporter 3	0.858052	0.000202599	57.41	GNTDHEYPLS(0.858)VNRES(0.142)R	4	0.0064491	2	0.996	1.104	1.178	0.858	0.777	0.829	0.752	0.0178679
Peaxi162Scf00599g00002.1	241	S	Unknown protein	0.873315	3.38396e-09	71.418	TSSEDT(0.001)PDS(0.003)EKT(0.087)S(0.873)Y(0.014)GDT(0.016)S(0.005)YGK	3	0.46872	1	0.873	0.771	0.7	1.208	1.452	1.154	1.627	0.0178455
Peaxi162Scf00650g00002.1	560	S	Zinc finger CCCH domain-containing protein 30	0.949066	0.0125224	49.149	GMEPIS(0.949)PMS(0.037)S(0.014)R	2	-0.12411	1	0.98	1.189	1.16	0.808	0.776	0.811	0.719	0.017766
Peaxi162Scf00957g00111.1	300	S	phospholipase C 2	0.999972	9.86349e-19	95.19	YNDKDDS(1)DEGDGGEDDENDEEDPK	3	-1.3878	2	1.551	1.386	0.989	0.458	0.546	0.536	0.392	0.0176615
Peaxi162Scf00700g00235.1	249	S	Cystinosin homolog	0.752826	0.000507106	66.246	KPLLNS(0.753)S(0.247)DEER	3	0.78618	1	1.046	1.164	1.107	0.706	0.895	0.807	0.726	0.0176322
Peaxi162Scf01058g00156.1	312	S	RNA-binding (RRM/RBD/RNP motifs) family protein	0.997695	0.00549666	48.899	WRDHS(0.999)Y(0.003)S(0.998)PDDR	3	0.25088	1	0.85	0.824	0.943	1.226	1.097	1.094	1.306	0.0175406
Peaxi162Scf01058g00156.1	310	S	RNA-binding (RRM/RBD/RNP motifs) family protein	0.999256	0.00549666	48.899	WRDHS(0.999)Y(0.003)S(0.998)PDDR	3	0.25088	1	0.85	0.824	0.943	1.226	1.097	1.094	1.306	0.0175406
Peaxi162Scf00128g01613.1	2345	S	GYF domain-containing protein	1	0.0185588	57.785	NLS(1)VQDR	2	1.3513	1	1.471	1.367	1.185	0.461	0.451	0.481	0.346	0.0173099
Peaxi162Scf00680g00017.1	886	S	Calcium-binding EF hand family protein	0.838061	1.41436e-11	89.663	NSPFT(0.001)FEDS(0.714)VPGS(0.838)PLS(0.447)R	3	-0.22342	3	0.891	0.904	0.967	1.029	1.08	1.098	1.161	0.0172371
Peaxi162Scf00723g00311.1	161	S	Calcium-dependent lipid-binding (CaLB domain) family protein	1	0.00294286	70.089	RLS(1)DEAFFP	2	0.18189	2	0.869	0.821	0.922	1.222	1.151	1.053	1.312	0.0170631
Peaxi162Scf00153g00138.1	216	T	Splicing factor 3B subunit 1	1	0.0190705	59.418	WDAT(1)PT(1)PGR	2	0.59006	2	1.089	1.123	1.018	0.804	0.92	0.811	0.785	0.0170414
Peaxi162Scf00020g02133.1	1057	S	ARM repeat superfamily protein	0.999495	0.00151442	68.676	APFGY(0.001)S(0.999)PADPR	2	0.48603	6	0.765	0.871	0.925	1.095	1.251	1.151	1.365	0.0170272
Peaxi162Scf00169g00064.1	126	S	LETM1 and EF-hand domain-containing protein 1, mitochondrial	0.999991	5.91895e-07	77.037	DLES(1)DDEENKESIAK	3	0.046991	2	0.985	1.059	1.073	0.877	0.906	0.913	0.865	0.0170037
Peaxi162Scf00096g01717.1	895	S	little nuclei4	1	4.16996e-17	124.4	VTEGSQDT(0.002)LS(0.998)GES(1)GQK	3	-0.55793	3	1.132	1.145	1.01	0.74	0.864	0.85	0.747	0.0169493
Peaxi162Scf00386g00221.1	476	S	sodium hydrogen exchanger 2	0.9953	0.000172161	97.463	MIS(0.995)S(0.985)EPT(0.072)T(0.948)PK	3	0.049649	6	1.069	1.184	1.02	0.809	0.793	0.879	0.758	0.0169493
Peaxi162Scf00439g00528.1	215	S	F23A5.27 isoform 5	0.970582	0.00544398	69.375	DT(0.029)S(0.971)PVGVR	2	-0.82393	1	1.163	1.4	1.184	0.39	0.781	0.62	0.478	0.0168942
Peaxi162Scf00744g00218.1	231	S	SCAR homolog 2	0.83583	0.000992867	66.267	FLEAT(0.164)S(0.836)PEHK	3	2.4539	1	1.269	1.295	1.116	0.64	0.628	0.62	0.513	0.0167939
Peaxi162Scf00227g00720.1	30	S	Protein of unknown function (DUF810)	0.981205	1.07391e-05	72.864	DSTSSAAVS(0.001)T(0.005)T(0.003)T(0.01)NGS(0.981)FR	2	1.804	2	1.06	1.104	0.991	0.9	0.89	0.857	0.839	0.0167939
Peaxi162Scf00616g00630.1	463	S	phototropin 1	1	7.563e-61	155.88	VTMNSDNDNDDDDDESDDDGRPDS(1)VDDKVR	4	-1.3092	2	0.846	0.869	0.741	1.171	1.362	1.121	1.488	0.0167873
Peaxi162Scf00391g00425.1	39	S	Plant neutral invertase family protein	1	0.00862763	58.699	QRS(1)FDER	3	-0.54573	5	1.38	1.303	1.004	0.537	0.715	0.627	0.51	0.0167596
Peaxi162Scf00096g00026.1	388	T	calmodulin-binding family protein	0.879662	0.00602335	71.976	T(0.88)LS(0.119)GGLES(0.001)PR	2	0.80607	3	1.227	1.13	1.099	0.732	0.747	0.729	0.639	0.0167371
Peaxi162Scf00688g00009.1	820	S	dynamin-like protein 6	1	0.00476549	72.29	QLS(1)IHDNR	2	-0.085978	5	1.307	1.454	1.191	0.495	0.488	0.516	0.379	0.0167371
Peaxi162Scf00052g00014.1	220	T	cellulose synthase-like D3	0.804823	0.0173843	47.774	S(0.195)QT(0.805)GDFDHNK	3	0.54255	1	0.999	1.132	1.145	0.786	0.884	0.796	0.753	0.0165807
Peaxi162Scf00098g00815.1	892	S	Serine/threonine protein phosphatase family protein	0.785577	0.000929897	50.536	LIHPLPPAVS(0.199)S(0.786)PET(0.577)S(0.438)PER	3	0.025999	1	0.77	0.825	0.976	1.16	1.138	1.186	1.355	0.0165148
Peaxi162Scf00732g00442.1	114	S	transcription regulators	0.763034	0.00652496	64.73	VS(0.763)CS(0.137)DS(0.1)FR	2	-0.31752	1	1.369	1.369	1.157	0.535	0.54	0.504	0.405	0.016459
Peaxi162Scf00268g00071.1	63	S	Plant neutral invertase family protein	0.991196	8.75037e-07	106.42	GLDHYES(0.009)AS(0.991)PGR	2	0.25439	5	1.032	0.998	1.078	0.872	0.91	0.923	0.87	0.0163568
Peaxi162Scf00038g01715.1	421	S	casein kinase 1-like protein 2	0.909211	0.013424	43.897	T(0.091)DAS(0.909)PGHLR	3	-0.028948	2	1.152	1.099	1.028	0.761	0.905	0.796	0.751	0.0163568
Peaxi162Scf01310g00311.1	176	T	plasma-membrane associated cation-binding protein 1	0.920075	0.0139566	46.282	T(0.08)EAT(0.92)PAAETAK	3	-0.41734	1	1.31	1.098	1.1	0.589	0.808	0.73	0.606	0.0163568
Peaxi162Scf00334g00120.1	995	S	myosin 1	0.999999	0.000382703	81.625	SLTLDDS(1)RR	3	-0.40657	3	1.074	1.138	1	0.829	0.843	0.894	0.799	0.0163568
Peaxi162Scf00003g03544.1	808	S	Potassium transporter family protein	0.999357	2.77372e-23	124.62	S(0.002)LES(0.026)DGNGES(0.973)DS(0.999)EEEHPFSR	3	-1.4221	4	0.829	0.89	0.908	1.139	1.134	1.134	1.297	0.0163468
Peaxi162Scf00003g03544.1	806	S	Potassium transporter family protein	0.997951	2.77372e-23	124.62	SLES(0.003)DGNGES(0.998)DS(0.999)EEEHPFSR	3	-1.4196	4	0.829	0.89	0.908	1.139	1.134	1.134	1.297	0.0163468
Peaxi162Scf00111g00532.1	661	S	IAP-like protein 1 isoform 5	0.999278	2.53603e-11	69.385	S(0.999)AGEMGVSSTNDEEVVNADTATANVR	3	1.0415	1	0.832	0.907	0.884	1.238	1.096	1.083	1.303	0.0160911
Peaxi162Scf00827g00520.1	1266	S	Unknown protein	0.797903	3.69054e-05	71.148	DSIEKEDDLQS(0.202)MS(0.798)EEK	3	1.1923	1	1.07	1.23	1.032	0.783	0.839	0.772	0.718	0.0159953
Peaxi162Scf00126g01322.1	1004	S	DEAD-box ATP-dependent RNA helicase 40	0.99434	0.0022167	55.755	GRS(0.994)Y(0.16)S(0.933)PS(0.912)PER	3	0.22201	3	1.242	1.475	1.257	0.489	0.506	0.473	0.369	0.0159643
Peaxi162Scf00126g01322.1	1006	S	DEAD-box ATP-dependent RNA helicase 40	0.935333	0.0022167	55.755	GRS(0.983)Y(0.086)S(0.935)PS(0.995)PER	2	-0.86667	3	1.242	1.475	1.257	0.489	0.506	0.473	0.369	0.0159643
Peaxi162Scf00126g01322.1	1008	S	DEAD-box ATP-dependent RNA helicase 40	0.995474	0.0022167	55.755	GRS(0.983)Y(0.086)S(0.935)PS(0.995)PER	2	-0.86667	3	1.242	1.475	1.257	0.489	0.506	0.473	0.369	0.0159643
Peaxi162Scf00546g00223.1	382	S	Aldehyde dehydrogenase family 2 member C4	0.977965	0.00786349	47.894	VMS(0.978)Y(0.022)IEHGK	3	-0.86687	1	1.028	1.168	1.055	0.8	0.82	0.889	0.772	0.0159643
Peaxi162Scf00042g01210.1	446	T	Protein kinase superfamily protein	0.995334	0.000271477	66.893	AQTGVMT(0.995)AET(0.003)GT(0.001)YR	3	0.44325	5	0.86	0.96	0.903	1.109	1.043	1.117	1.201	0.0159643
Peaxi162Scf00047g00011.1	20	S	UDP-D-glucuronate 4-epimerase 6	1	0.000278925	76.358	VKDMS(1)QADFGR	3	-1.0852	5	1.215	1.273	0.993	0.701	0.776	0.701	0.626	0.0159643
Peaxi162Scf00718g00011.1	194	S	RNA-binding (RRM/RBD/RNP motifs) family protein	0.999855	0.0159676	52.255	RS(1)PYGGR	3	-2.2368	2	1.347	1.616	1.307	0.331	0.346	0.363	0.244	0.0159395
Peaxi162Scf00006g03619.1	509	S	Serine/threonine protein phosphatase family protein	1	7.33713e-16	135.79	QLS(1)LDQFENESR	3	0.78694	5	1.072	1.144	1	0.829	0.848	0.884	0.796	0.0158842
Peaxi162Scf00700g00436.1	307	S	RNA-binding CRS1 / YhbY (CRM) domain protein	0.978425	1.44939e-76	191.62	HS(0.003)T(0.019)AEDS(0.978)DQEELDSFIAQIEK	3	2.4595	1	1.239	1.213	0.992	0.706	0.793	0.731	0.648	0.015818
Peaxi162Scf00274g00347.1	136	S	Vacuolar fusion protein MON1 homolog A	1	1.55351e-06	102.87	GNS(1)VDGEIR	2	0.57	4	1.03	1.098	1.131	0.749	0.848	0.894	0.764	0.0157187
Peaxi162Scf00074g00821.1	722	S	Unknown protein	0.795918	1.98104e-42	128.08	DFAGDALAGDELSQIDGDNVS(0.003)VS(0.201)S(0.796)PFIR	3	1.0693	1	1.032	1.062	1.107	0.851	0.925	0.8	0.805	0.0156496
Peaxi162Scf00450g00514.1	2074	S	TUDOR-SN protein 1 isoform 2, partial	0.988633	3.96731e-09	94.958	NIS(0.989)PDGS(0.011)DCTLFFEK	3	0.13422	1	1.097	1.096	1.012	0.888	0.892	0.794	0.803	0.0155481
Peaxi162Scf00153g01023.1	571	S	conserved hypothetical protein	0.953259	1.58256e-18	106.5	VSSVLET(0.047)ES(0.953)LGS(1)VDDLEDNK	3	0.86989	1	1.37	1.184	1.021	0.684	0.718	0.635	0.57	0.0154079
Peaxi162Scf00153g01023.1	574	S	conserved hypothetical protein	0.999817	1.58256e-18	106.5	VSSVLET(0.047)ES(0.953)LGS(1)VDDLEDNK	3	0.86989	1	1.37	1.184	1.021	0.684	0.718	0.635	0.57	0.0154079
Peaxi162Scf00284g00529.1	317	S	Eukaryotic translation initiation factor 2 subunit 1	0.999995	2.55817e-19	89.645	ENEEIS(1)GDEDS(1)EEEEDTGMGDVDLEK	3	-0.0036779	1	1.045	1.06	1.017	0.894	0.899	0.898	0.862	0.0153092
Peaxi162Scf00284g00529.1	322	S	Eukaryotic translation initiation factor 2 subunit 1	0.999809	2.55817e-19	89.645	ENEEIS(1)GDEDS(1)EEEEDTGMGDVDLEK	3	-0.0036779	1	1.045	1.06	1.017	0.894	0.899	0.898	0.862	0.0153092
Peaxi162Scf00014g00294.1	378	T	conserved hypothetical protein	0.985873	6.72868e-98	219.68	AWS(0.002)T(0.986)S(0.012)EDESGSESAK	2	-0.591	19	0.855	0.941	0.941	1.046	1.094	1.109	1.187	0.015296
Peaxi162Scf00604g00415.1	48	S	conserved hypothetical protein	0.999999	1.08416e-23	106.93	SLEDLLFNNNLPS(1)DDDDDEQFSNSR	3	-1.2939	4	1.039	1.035	1.104	0.93	0.828	0.849	0.82	0.0152346
Peaxi162Scf00132g00120.1	1031	S	glucan synthase-like 5	0.761178	0.00032801	52.09	HDGS(0.001)IDGLS(0.105)S(0.105)ERS(0.761)PS(0.022)S(0.006)R	3	1.7056	1	1.077	1.006	1.151	0.83	0.885	0.809	0.78	0.0152143
Peaxi162Scf00373g01415.1	1126	S	DNA repair and recombination protein RAD54	1	0.00189583	53.3	RVS(1)PDEPVAER	3	1.825	2	1.016	1.173	1.261	0.663	0.743	0.807	0.641	0.0151929
Peaxi162Scf00178g00048.1	732	S	ERD (early-responsive to dehydration stress) family protein	0.964628	0.000180947	75.89	LES(0.035)DS(0.965)GLVPTK	3	0.11123	2	1.021	1.09	1.116	0.779	0.903	0.858	0.787	0.0151929
Peaxi162Scf00074g01922.1	443	S	BEL1-like homeodomain 2	0.998523	0.00286134	48.677	EQENLGS(0.999)PDGS(0.001)K	3	-0.60471	2	1.086	1.212	1.176	0.735	0.729	0.72	0.629	0.0151863
Peaxi162Scf00783g00225.1	499	S	ARM repeat protein interacting with ABF2	0.886169	0.00878253	42.052	ASS(0.001)LS(0.013)PVDAGPPS(0.886)PT(0.1)R	2	-0.2258	1	1.043	1.126	1.085	0.757	0.911	0.831	0.768	0.0151574
Peaxi162Scf00297g01125.1	589	S	ARM repeat superfamily protein isoform 5	0.983249	0.0125157	41.772	S(0.983)FS(0.016)IQDGNTDENGSR	2	-0.14249	1	0.758	0.913	0.928	1.147	1.178	1.122	1.326	0.0151372
Peaxi162Scf00564g00049.1	384	S	Chaperone protein dnaJ 15	0.967483	0.00220093	58.164	AAS(0.967)PEEDGS(0.024)S(0.008)DSK	2	-0.7113	1	1.02	1.216	1.167	0.693	0.744	0.849	0.672	0.0151372
Peaxi162Scf00096g00714.1	16	T	40S ribosomal protein S14	0.975862	0.0384577	48.214	EET(0.011)VT(0.976)LGPAT(0.013)R	2	-0.11463	1	0.852	0.937	0.903	1.039	1.149	1.122	1.23	0.0151372
Peaxi162Scf00141g00338.1	590	S	RNA polymerase II C-terminal domain phosphatase-like 2	0.998382	0.0174569	42.78	S(0.998)PGIFQES(0.001)DASR	2	0.8366	1	1.018	1.089	1.185	0.779	0.873	0.79	0.742	0.0151258
Peaxi162Scf00362g00057.1	723	S	ubiquitin-conjugating enzyme 23	0.998582	6.15448e-06	74.364	S(0.001)EDEELDDS(0.999)PRLPAAEK	3	0.11262	2	0.888	0.924	0.889	1.028	1.158	1.112	1.221	0.0151143
Peaxi162Scf00931g00029.1	33	S	Sugar transporter ERD6-like 6	0.918723	0.000378109	70.784	QS(0.081)S(0.919)MMNSSQVIR	2	-0.2563	1	0.782	0.795	0.964	1.154	1.138	1.234	1.388	0.0150894
Peaxi162Scf00420g00087.1	112	S	Pentatricopeptide repeat-containing protein	0.936688	0.000296458	77.372	T(0.008)FS(0.929)S(0.126)DS(0.937)VDEDR	2	-0.8618	1	1.137	1.22	1.023	0.693	0.818	0.814	0.688	0.0150557
Peaxi162Scf00689g00558.1	324	S	Plasma membrane ATPase 2	0.948556	4.20856e-05	69.081	DES(0.949)IS(0.051)ALPIDELIEK	3	0.79969	1	1.077	1.325	1.343	0.524	0.79	0.473	0.477	0.0150557
Peaxi162Scf00430g00415.1	1235	S	Chromodomain-helicase-DNA-binding protein 4	0.960611	1.74922e-10	111.78	EMES(0.961)DS(0.039)EISDNFPK	3	-1.1346	3	0.992	1.171	1.129	0.846	0.808	0.795	0.744	0.0150557
Peaxi162Scf00026g00275.1	388	S	protein kinase 2B	0.823241	2.57836e-05	82.837	AT(0.006)S(0.021)S(0.15)S(0.823)VPVS(1)PFR	2	0.34812	2	1.042	1.071	1.074	0.789	0.911	0.894	0.814	0.0150557
Peaxi162Scf00597g00058.1	249	S	arginine/serine-rich zinc knuckle-containing protein 33	0.997873	0.00426482	58.04	S(0.118)Y(0.14)S(0.744)RS(0.998)PEPR	3	1.2486	6	0.997	1.169	1.182	0.776	0.751	0.84	0.707	0.015
Peaxi162Scf00020g00232.1	428	S	alpha/beta-Hydrolases superfamily protein	1	0.00050817	73.927	RES(1)WDDLAGR	2	2.5478	2	1.008	1.087	1.077	0.853	0.926	0.837	0.825	0.015
Peaxi162Scf00227g00611.1	799	S	RNA recognition motif (RRM)-containing protein	1	0.00139348	51.786	WAREDDES(1)DDEEKR	3	1.2199	1	1.209	1.144	0.993	0.772	0.789	0.809	0.708	0.0149916
Peaxi162Scf00287g01631.1	250	S	ATP-dependent RNA helicase, putative	0.996833	4.24478e-31	158.86	MS(0.003)S(0.997)PEIWEAK	2	4.3481	5	1.218	1.161	0.996	0.738	0.807	0.783	0.69	0.0149916
Peaxi162Scf00362g00538.1	282	T	plasma membrane intrinsic protein 2	0.999992	0.0170641	65.038	ALGS(0.065)FRS(0.935)NPT(1)N	2	0.78262	1	0.717	0.86	0.774	1.118	1.42	1.268	1.619	0.0149674
Peaxi162Scf00128g01613.1	1868	S	GYF domain-containing protein	0.993905	5.23732e-14	105.94	GRS(0.994)MDNIT(0.006)ETGDTETNNMK	3	-0.17319	4	1.001	1.098	1.105	0.841	0.826	0.907	0.803	0.0149357
Peaxi162Scf00689g00558.1	724	T	Plasma membrane ATPase 2	0.999944	0.000220682	73.279	GLDIET(1)IQQS(0.081)Y(0.001)T(0.918)V	2	1.4487	4	0.865	0.949	0.918	1.103	1.037	1.117	1.192	0.0148862
Peaxi162Scf00420g00844.1	278	S	Nuclear factor kappa-B-binding protein, putative	1	6.74542e-18	111.11	EAEERS(1)NDGIFAEVTDNK	3	-2.1479	3	0.994	1.107	1.062	0.899	0.856	0.878	0.832	0.0148862
Peaxi162Scf00050g00513.1	154	S	Protein kinase superfamily protein	0.999849	2.64567e-07	79.863	YVDALNSLNES(1)PEYR	3	-0.92228	2	0.689	0.858	0.853	1.299	1.328	1.109	1.557	0.014794
Peaxi162Scf00287g01630.1	452	S	Protein RCC2	0.966011	1.24489e-17	107.25	ASEEVEAEAVS(0.028)ES(0.966)PAS(0.006)EK	4	-0.091909	4	0.867	0.919	0.954	1.072	1.049	1.122	1.184	0.0147598
Peaxi162Scf01416g00014.1	611	S	Protein kinase superfamily protein	0.999999	3.24859e-70	196.62	SIDLFS(1)DIS(1)DEGLS(1)PR	2	-1.5093	9	1.077	1.178	1.115	0.78	0.779	0.776	0.693	0.0147344
Peaxi162Scf00553g00071.1	488	S	Transcription elongation factor family protein, putative isoform 1	0.994372	0.00299424	61.11	FHDPHS(0.994)PDS(0.006)R	3	0.30153	2	1.378	1.328	1	0.565	0.628	0.661	0.5	0.014593
Peaxi162Scf00608g00211.1	538	S	diacylglycerol kinase 5	0.999971	2.53834e-29	105.49	SIHDPSSHINHDVDEGDS(1)GEEDSVGEEQR	4	1.0517	2	1.036	1.163	1.208	0.678	0.738	0.86	0.668	0.0145248
Peaxi162Scf00030g00611.1	46	T	S-adenosyl-L-methionine-dependent methyltransferases superfamily protein	0.977824	0.0132386	46.797	S(0.02)AGDQT(0.978)PLS(0.002)IK	3	-0.15167	1	1.044	1.153	1.125	0.866	0.702	0.837	0.724	0.0144953
Peaxi162Scf01412g00012.1	219	S	Aluminium induced protein with YGL and LRDR motifs	0.976906	3.99677e-06	80.507	VDS(0.977)EGS(0.023)MCGAYFK	3	2.5439	2	1.086	1.081	0.996	0.915	0.864	0.855	0.833	0.0144318
Peaxi162Scf00220g00091.1	251	S	hydroxyproline-rich glycoprotein family protein	0.943707	0.0199956	53.432	S(0.944)APLLS(0.056)GR	2	0.19057	1	0.99	1.1	1.125	0.875	0.835	0.846	0.795	0.0144036
Peaxi162Scf01054g00032.1	594	S	Plasma membrane ATPase 4	0.787487	4.18858e-20	128.98	T(1)LHGLQPPES(0.787)T(0.213)NLFNEK	3	1.197	1	0.47	0.495	0.52	1.555	1.623	1.881	3.407	0.0144036
Peaxi162Scf00580g00028.1	158	S	high mobility group B3	0.982363	8.95315e-05	67.227	QAGASAEEEES(0.018)DKS(0.982)R	3	-0.84935	1	1.251	1.122	1.093	0.682	0.864	0.644	0.632	0.0143885
Peaxi162Scf00013g00943.1	521	S	Protein CASP	0.90878	6.32266e-44	167.97	YVEDLESGFS(0.089)S(0.909)DVES(0.002)K	3	-0.65704	2	1.227	1.333	1.154	0.598	0.62	0.622	0.495	0.0143885
Peaxi162Scf00539g00036.1	54	S	cGMP-dependent protein kinase 2	0.996655	0.000768558	85.909	DQLNQLS(0.997)LS(0.003)R	2	0.72426	1	1.423	1.462	1.211	0.436	0.439	0.415	0.315	0.0142932
Peaxi162Scf00847g00008.1	664	S	ABC transporter B family member 1	0.843458	0.000890076	75.02	NS(0.843)VS(0.586)S(0.57)PIITR	2	-0.47668	2	1.224	1.263	0.996	0.705	0.762	0.709	0.625	0.0142932
Peaxi162Scf00087g00043.1	58	S	RNA-binding (RRM/RBD/RNP motifs) family protein	1	3.22592e-43	128	EQS(1)PEADMADVSEPAADEEKPIASVNEEEK	4	0.28274	1	1.028	1.094	1.05	0.849	0.836	0.933	0.825	0.0141974
Peaxi162Scf00257g00104.1	39	T	Adenine nucleotide alpha hydrolases-like superfamily protein	0.988788	4.18517e-21	120.25	FPPPTTPSAT(0.007)ET(0.989)PT(0.004)AGAQR	3	-0.0083128	38	0.885	0.934	0.968	1.072	1.046	1.057	1.139	0.0141749
Peaxi162Scf00441g00621.1	322	S	Cysteine protease ATG4b	0.781961	0.000631823	75.764	S(0.182)S(0.782)PT(0.028)S(0.008)VEYNDR	2	-0.36272	3	1.075	1.103	1.043	0.812	0.808	0.93	0.792	0.014144
Peaxi162Scf00038g02541.1	162	S	Ubiquitin-specific protease family C19-related protein	0.937698	6.18236e-17	129.13	S(0.938)S(0.062)GPQS(1)GGVTPTGR	2	1.5515	1	1.509	1.413	1.232	0.418	0.399	0.386	0.29	0.014144
Peaxi162Scf00123g00089.1	907	S	Divalent metal cation transporter MntH	0.999987	5.58449e-31	158.01	YYS(1)LPDISGR	2	1.456	3	1.236	1.509	1.471	0.385	0.359	0.368	0.264	0.0140785
Peaxi162Scf00391g00425.1	64	S	Plant neutral invertase family protein	0.999997	1.42136e-41	164.93	GLDNYESAYS(1)PGR	2	0.57189	13	0.826	0.905	0.957	1.126	1.077	1.116	1.235	0.0140646
Peaxi162Scf00362g00138.1	51	S	Calcium-dependent protein kinase family protein	1	1.57584e-05	105.2	DLPLVS(1)PR	2	-0.082798	4	1.167	1.175	1.187	0.627	0.76	0.713	0.595	0.0140338
Peaxi162Scf00020g01226.1	346	S	C-terminal binding protein AN	0.999974	4.55982e-229	284.93	DSVS(1)DEEEESEIGYENER	2	-0.57603	17	0.893	0.971	0.916	1.038	1.08	1.07	1.147	0.0139611
Peaxi162Scf00557g00719.1	346	S	RNA-binding (RRM/RBD/RNP motifs) family protein	0.987033	0.0106835	49.298	HRS(1)PS(0.987)PPS(0.013)R	3	-4.0841	1	1.637	1.372	0.899	0.105		0.262	0.094	0.0139611
Peaxi162Scf00557g00719.1	344	S	RNA-binding (RRM/RBD/RNP motifs) family protein	0.999833	0.0106835	49.298	HRS(1)PS(0.987)PPS(0.013)R	3	-4.0841	1	1.637	1.372	0.899	0.105		0.262	0.094	0.0139611
Peaxi162Scf00003g05382.1	491	S	Cyclin family protein	0.795479	1.26498e-05	86.539	AS(0.01)S(0.795)PS(0.195)DIVMEGK	2	2.7338	5	1.008	1.138	1.236	0.753	0.75	0.811	0.684	0.013926
Peaxi162Scf00469g00026.1	10	S	phosphoenolpyruvate carboxylase 1	1	1.64574e-06	102.28	MAS(1)IDAQLR	2	0.092148	3	1.318	1.156	1.036	0.64	0.741	0.749	0.607	0.0138485
Peaxi162Scf00075g01540.1	71	S	S-adenosyl-L-methionine-dependent methyltransferases superfamily protein	0.924131	0.0221709	55.249	QT(0.076)S(0.924)LQLR	2	-0.35656	1	1.297	1.154	1.019	0.711	0.767	0.712	0.631	0.0137888
Peaxi162Scf00516g00425.1	334	S	conserved hypothetical protein	0.999685	1.74585e-28	104.57	DEKEPS(1)EDFLNDEETENGDLGTQSEWR	3	0.094641	2	1.148	1.208	1	0.812	0.756	0.793	0.704	0.0137556
Peaxi162Scf00386g00817.1	43	S	Chromatin-remodeling complex ATPase chain Iswi	0.999997	5.52415e-57	185.61	S(1)ADDSDEDDDVAAADK	2	-2.1086	1	1.014	1.194	1.233	0.672	0.753	0.805	0.648	0.0137219
Peaxi162Scf00441g00414.1	101	S	acidic rib P1a-like [Solanum tuberosum]	1	2.38811e-67	187.97	EES(1)DDDMGFSLFD	2	1.1952	13	1.17	1.258	1.123	0.695	0.699	0.68	0.584	0.0136902
Peaxi162Scf00075g01239.1	33	S	Integrin-linked protein kinase family	1	0.00938092	64.711	QNS(1)LDPR	2	-2.5742	1	1.068	1.319	1.102	0.661	0.764	0.741	0.621	0.0135401
Peaxi162Scf00587g00036.1	88	S	eukaryotic translation initiation factor 3 subunit C2	0.993197	0.000291357	53.964	YLAAGDS(0.993)DS(0.856)DDS(0.151)DGQKR	3	0.51889	1	1.079	1.155	1.031	0.798	0.897	0.791	0.761	0.0134828
Peaxi162Scf00469g00321.1	456	S	Protein kinase superfamily protein	0.770962	4.52887e-10	112.16	S(0.033)IS(0.771)IT(0.196)PEIGDDIVR	3	0.53983	1	1.057	1.114	1.182	0.859	0.813	0.684	0.703	0.0134828
Peaxi162Scf00359g01222.1	374	S	Phosphoglycerate mutase, 2,3-bisphosphoglycerate-independent	0.998887	0.0259435	52.6	S(0.999)GY(0.001)FNEK	2	-0.025048	1	1.056	1.109	1.213	0.758	0.697	0.865	0.687	0.0133749
Peaxi162Scf00155g00068.1	664	S	cleavage and polyadenylation specificity factor 30	0.784098	0.00275786	57.973	NDES(0.216)ES(0.784)EDEAPR	2	2.6617	1	1.385	1.301	1.03	0.621	0.699	0.515	0.494	0.0133471
Peaxi162Scf00218g00174.1	41	T	nitrile specifier protein 5	1	0.000483821	94.688	VYAFGGEFT(1)PR	2	0.57596	1	0.889	0.972	0.886	1.106	1.068	1.064	1.179	0.0133118
Peaxi162Scf00888g00114.1	41	S	plasma-membrane associated cation-binding protein 1	0.789781	4.24387e-06	106.14	EQYS(0.79)T(0.21)EFEEK	3	0.79805	4	0.995	1.073	1.055	0.875	0.892	0.923	0.861	0.0132084
Peaxi162Scf01049g00047.1	14	S	phototropin 2	1	2.92279e-05	95.264	S(1)LDVFDPALAR	2	-0.22976	3	1.019	1.189	1.116	0.787	0.86	0.752	0.722	0.0132084
Peaxi162Scf00557g00719.1	336	S	RNA-binding (RRM/RBD/RNP motifs) family protein	1	8.67753e-53	165	SKPEEIDS(1)PGYAAAES(1)PLPER	3	-0.48846	5	0.937	0.949	0.976	1.017	1.033	1.015	1.071	0.0132084
Peaxi162Scf00464g00005.1	147	S	Unknown protein	0.972907	3.59455e-07	103.83	S(0.027)EIS(0.973)FEEYDQEK	3	-0.9618	2	1.029	1.224	1.377	0.597	0.645	0.711	0.538	0.0131137
Peaxi162Scf00281g00319.1	585	S	Glucose-6-phosphate isomerase	0.856941	0.00110289	58.817	ALIAEGS(0.143)CGS(0.857)PR	3	-0.85399	3	1.03	1.124	1.076	0.797	0.828	0.912	0.785	0.013096
Peaxi162Scf00001g00511.1	618	S	Translocase of chloroplast 159, chloroplastic	0.998472	5.97168e-15	90.363	EIDGQIVT(0.999)DS(0.998)DEEADT(0.002)DEEGDGK	3	1.8708	2	1.027	1.147	1.083	0.836	0.775	0.889	0.768	0.013096
Peaxi162Scf00031g00232.1	184	S	RNA-binding protein-related	1	0.00259292	82.287	YAPAGS(1)PR	2	-0.36112	3	1.193	1.181	1.185	0.615	0.75	0.694	0.579	0.012998
Peaxi162Scf00074g00821.1	916	S	Unknown protein	0.911789	2.39698e-05	75.764	GT(0.087)S(0.912)VELPS(0.001)GSQK	2	1.9599	3	1.018	1.297	1.375	0.619	0.561	0.69	0.507	0.0129978
Peaxi162Scf00700g00141.1	583	S	Ankyrin repeat family protein	0.918425	0.000366928	66.068	AS(0.057)S(0.918)FS(0.026)IT(0.047)S(0.047)LS(0.748)S(0.157)R	2	0.28365	1	1.101	1.135	1.293	0.617	0.647	0.834	0.595	0.0129728
Peaxi162Scf00003g04521.1	249	S	Phosducin-like protein 3	0.96898	1.35823e-16	127.32	VVTEHEDDDGS(0.011)S(0.969)S(0.02)D	2	-0.66062	2	1.323	1.5	1.26	0.441	0.418	0.451	0.321	0.0129728
Peaxi162Scf00840g00115.1	199	S	Clathrin interactor EPSIN 1	0.862393	4.39395e-16	123.12	S(0.033)NAAS(0.862)FS(0.097)S(0.008)SSFQSSER	3	0.24687	4	1.19	1.093	1.017	0.789	0.854	0.79	0.737	0.0129487
Peaxi162Scf00404g00061.1	272	S	conserved hypothetical protein	0.996946	9.96037e-05	94.122	S(0.003)ES(0.997)WGADEIK	2	1.7506	4	0.844	0.92	0.938	1.052	1.118	1.127	1.22	0.0127991
Peaxi162Scf00289g00118.1	146	S	Alba DNA/RNA-binding protein	0.943773	2.39182e-26	145.88	VSTDIDYEGDGS(0.944)PT(0.056)GR	3	-0.2293	5	0.918	0.928	0.817	1.12	1.162	1.075	1.261	0.0127814
Peaxi162Scf00554g00919.1	10	S	MTD1 family protein	0.883809	0.0118459	49.535	NNS(0.884)S(0.116)DHLIIDR	2	0.34151	1	1.293	1.123	1.04	0.691	0.762	0.755	0.639	0.0126155
Peaxi162Scf01336g00018.1	45	S	Peroxiredoxin-2C	0.999898	0.000896483	66.436	ARS(1)WDEGVSSK	3	-0.0081258	1	1.126	1.069	1.031	0.832	0.802	0.91	0.789	0.0125017
Peaxi162Scf00001g00511.1	616	T	Translocase of chloroplast 159, chloroplastic	0.999263	5.97168e-15	90.363	EIDGQIVT(0.999)DS(0.998)DEEADT(0.002)DEEGDGK	3	1.8708	1	1.046	1.144	1.075	0.819	0.768	0.9	0.762	0.012342
Peaxi162Scf00013g01114.1	189	S	Pre-mRNA-splicing factor SLU7	1	1.40959e-30	142.32	ENEERGDS(1)EDEDFEDALK	3	-0.52853	5	1.252	1.246	1.124	0.653	0.656	0.665	0.545	0.012342
Peaxi162Scf00904g00011.1	358	S	Protein phosphatase 2C family protein	0.991762	1.12997e-07	75.773	KAEPEGSQHS(0.009)GEIS(0.992)S(0.996)QES(0.003)	3	0.57866	3	0.996	1.098	1.11	0.859	0.83	0.882	0.802	0.0123272
Peaxi162Scf00463g00035.1	38	S	plastid movement impaired1	0.979062	0.000541958	78.043	RT(0.021)AS(0.979)LVLPR	3	0.2012	5	1.459	1.441	1.019	0.493	0.487	0.571	0.396	0.0122592
Peaxi162Scf01662g00116.1	58	S	Unknown protein	0.941729	0.000126868	69.878	VINHPQLVS(0.942)PS(0.058)R	3	1.5549	3	1.145	1.188	1.005	0.823	0.806	0.756	0.714	0.0122204
Peaxi162Scf00039g01120.1	81	T	Ras-related protein Rab-8A	0.825209	0.0130643	72.096	T(0.112)IT(0.825)T(0.063)AYYR	2	-3.2733	1	1.016	1.245	1.337	0.639	0.712	0.649	0.556	0.012026
Peaxi162Scf00195g00518.1	278	S	Coatomer epsilon subunit	0.961847	0.003892	64.104	AS(0.038)S(0.962)AEENFDR	2	0.28007	1	1.011	1.151	1.137	0.79	0.779	0.869	0.739	0.0119549
Peaxi162Scf00119g00829.1	62	S	bromo-adjacent homology (BAH) domain-containing protein	1	5.29161e-18	110.38	LDELEEEEEEMS(1)S(1)DDNRR	3	-0.63966	6	1.075	1.081	1.001	0.905	0.847	0.893	0.838	0.011743
Peaxi162Scf00643g00647.1	493	S	Protein kinase superfamily protein	0.994978	1.47779e-05	87.863	GT(0.005)GHGS(0.995)VPDPQR	3	1.6543	6	1.116	1.238	1.217	0.679	0.679	0.684	0.572	0.0117162
Peaxi162Scf00002g00511.1	526	T	Stress-induced-phosphoprotein 1	1	0.000590574	90.614	GDLT(1)PDELKER	2	0.80753	9	0.995	1.089	1.052	0.898	0.897	0.878	0.852	0.0115897
Peaxi162Scf00357g00047.1	1036	S	FACT complex subunit SPT16	1	8.35028e-10	113.53	GAELDS(1)DDDRKR	3	0.30074	4	1.2	1.398	1.347	0.49	0.507	0.508	0.381	0.0115553
Peaxi162Scf00014g00030.1	232	S	pyruvate decarboxylase-2	0.940533	0.00418648	63.602	EPVPFS(0.059)LS(0.941)PR	2	1.9001	2	0.739	0.788	0.855	1.249	1.257	1.255	1.579	0.0115553
Peaxi162Scf01216g00030.1	40	T	Unknown protein	0.89987	4.78835e-07	75.539	FPPPT(0.052)T(0.9)PS(0.034)T(0.011)T(0.003)DTPTAGAQR	3	1.5119	23	0.872	0.941	0.955	1.075	1.056	1.071	1.157	0.0115469
Peaxi162Scf00088g01217.1	699	S	sucrose phosphate synthase 1F	1	0.000371797	77.185	DIQDIS(1)LNLR	3	-2.2316	2	0.609	0.816	0.695	1.192	1.561	1.387	1.953	0.0115469
Peaxi162Scf00439g00019.1	12	S	RNA-binding (RRM/RBD/RNP motifs) family protein	1	0.000601677	90.614	S(1)PS(1)PWEEK	3	0.33671	9	0.827	0.928	0.9	1.074	1.178	1.112	1.267	0.0113932
Peaxi162Scf00469g00321.1	402	T	Protein kinase superfamily protein	0.977333	0.00574611	72.187	T(0.977)AS(0.075)S(0.786)S(0.162)PEHPSFR	2	-1.7823	1	1.064	1.176	1.051	0.77	0.877	0.802	0.744	0.0113932
Peaxi162Scf00469g00321.1	405	S	Protein kinase superfamily protein	0.786035	0.00574611	72.187	T(0.977)AS(0.075)S(0.786)S(0.162)PEHPSFR	2	-1.7823	1	1.064	1.176	1.051	0.77	0.877	0.802	0.744	0.0113932
Peaxi162Scf00847g00008.1	1046	T	ABC transporter B family member 1	1	4.05647e-08	86.557	KTEVEPDDPDAT(1)AVPDR	3	0.64682	1	0.942	0.835	0.813	1.119	1.222	1.12	1.336	0.0113849
Peaxi162Scf00009g00620.1	487	Y	DDT domain superfamily	0.948556	2.43578e-07	58.168	VRS(0.894)PKS(0.097)PEY(0.061)DEY(0.949)DDEDHNDELLDR	3	2.1806	1	1.143	1.095	1.02	0.778	0.843	0.875	0.766	0.0112671
Peaxi162Scf00132g00422.1	176	S	Tetraspanin family protein	0.999999	2.58924e-97	212.7	YYYES(1)DDDYTPDR	2	-0.6353	14	1.067	1.121	1.001	0.855	0.881	0.86	0.814	0.0112449
Peaxi162Scf00938g00311.1	30	S	pleiotropic drug resistance 12	0.967861	0.00419291	74.751	ANS(0.968)NS(0.032)IWR	2	-0.045807	3	1.099	1.1	1.033	0.9	0.855	0.778	0.784	0.0112449
Peaxi162Scf00001g00126.1	113	S	Unknown protein	0.999952	0.00158878	61.409	S(1)RS(1)LS(1)PDYDR	2	-1.1345	5	1.118	1.233	1.169	0.698	0.714	0.708	0.602	0.0112449
Peaxi162Scf00194g00931.1	814	S	S-adenosyl-L-methionine-dependent methyltransferases superfamily protein	1	0.0204831	56.434	LLGDS(1)GR	2	0.11728	1	1.413	1.4	1.033	0.622	0.555	0.478	0.43	0.0112254
Peaxi162Scf00047g00336.1	127	S	sucrose phosphate synthase 3F	1	1.39201e-42	170.77	NFS(1)NLEVWSDNNK	3	0.48074	3	1.293	1.198	1.018	0.69	0.743	0.702	0.608	0.0111607
Peaxi162Scf00029g00307.1	3017	S	P-loop containing nucleoside triphosphate hydrolases superfamily protein	0.929146	6.26087e-05	69.979	KS(0.018)ENLS(0.929)PT(0.053)NVEGK	3	2.2651	3	1.087	1.093	1.007	0.825	0.898	0.876	0.816	0.0111551
Peaxi162Scf00170g00052.1	175	S	Ypt/Rab-GAP domain of gyp1p superfamily protein	1	9.54186e-116	231.17	GVS(1)EEDS(1)EDEFYDLER	2	0.041355	8	1.108	1.214	1.2	0.711	0.697	0.707	0.601	0.0111366
Peaxi162Scf00207g00931.1	118	T	ROP guanine nucleotide exchange factor 5	1	0.0100302	40.496	DGT(1)NMEVMVT(1)K	2	-2.0801	1	0.785	0.925	0.914	1.117	1.131	1.165	1.301	0.0111366
Peaxi162Scf00207g00931.1	125	T	ROP guanine nucleotide exchange factor 5	1	0.0100302	40.496	DGT(1)NMEVMVT(1)K	2	-2.0801	1	0.785	0.925	0.914	1.117	1.131	1.165	1.301	0.0111366
Peaxi162Scf00921g00021.1	468	S	Protein kinase superfamily protein	1	8.03754e-54	175.8	AADSASLAAGNS(1)PR	2	0.3556	8	1.155	1.282	1.181	0.668	0.652	0.659	0.547	0.0111366
Peaxi162Scf00007g01817.1	246	S	Outer arm dynein light chain 1 protein	1	4.32251e-11	122.87	S(1)AEDLNIPDAEPK	2	0.09256	4	0.899	0.929	0.891	1.078	1.151	1.046	1.204	0.0110954
Peaxi162Scf00469g00065.1	128	S	conserved hypothetical protein	0.980498	5.36942e-07	111.64	S(0.98)LS(0.02)ELEFEELK	2	1.3545	2	0.844	0.947	0.853	1.135	1.075	1.177	1.281	0.0110954
Peaxi162Scf00046g00530.1	27	S	calcium-transporting ATPase, putative	0.823539	5.81339e-08	87.429	HLNNNEDLEAGS(0.824)S(0.176)R	3	0.97518	2	1.05	1.228	1.191	0.67	0.685	0.837	0.632	0.0110759
Peaxi162Scf00516g00642.1	799	S	Plant protein of unknown function (DUF827)	0.971909	4.2856e-06	56.681	EAEENGELS(0.972)ES(0.027)EKDY(0.001)DMLPK	3	3.5907	2	0.904	0.92	0.927	1.026	1.08	1.121	1.173	0.0110759
Peaxi162Scf00009g00620.1	478	S	DDT domain superfamily	0.893689	2.43578e-07	58.168	VRS(0.894)PKS(0.097)PEY(0.061)DEY(0.949)DDEDHNDELLDR	3	2.1806	2	1.127	1.156	1.004	0.786	0.834	0.836	0.747	0.0110046
Peaxi162Scf00118g02018.1	482	T	Phototropic-responsive NPH3 family protein	0.779128	5.04927e-09	98.572	ATTSS(0.002)GGGS(0.217)T(0.779)PDLT(0.001)R	2	0.55981	4	1.303	1.254	1.155	0.625	0.615	0.601	0.496	0.0110046
Peaxi162Scf00516g00039.1	340	S	DHHC-type zinc finger family protein	0.981316	1.16892e-06	105.36	T(0.019)MS(0.981)DLEMGR	2	-0.83164	2	1.11	1.197	1.087	0.877	0.697	0.73	0.679	0.0109794
Peaxi162Scf00099g00079.1	910	S	Guanylate-binding family protein	0.929579	7.89608e-16	124.62	STT(0.07)S(0.93)PDDGGSVFR	2	0.92206	3	1.022	1.143	1.058	0.828	0.884	0.838	0.791	0.0108586
Peaxi162Scf00680g00017.1	914	S	Calcium-binding EF hand family protein	0.86754	0.00026785	84.507	YDS(0.868)FS(0.132)THDR	3	0.51846	2	1.069	1.23	1.073	0.776	0.832	0.725	0.692	0.0108207
Peaxi162Scf00599g00008.1	61	S	ASR4 protein [Solanum peruvianum]	0.987043	5.32598e-10	116.83	NTYGS(0.987)DNT(0.013)YGEK	2	-0.067186	3	1.259	1.178	1.03	0.718	0.795	0.68	0.633	0.0107501
Peaxi162Scf00680g00017.1	772	S	Calcium-binding EF hand family protein	0.935578	5.02565e-08	60.34	GNNTVET(0.002)DLMY(0.041)MHS(0.936)DEES(0.531)KS(0.533)PQGS(0.957)PR	4	0.020285	2	1.032	1.049	1.02	0.866	0.933	0.922	0.877	0.010728
Peaxi162Scf00806g00011.1	695	S	Potassium transporter family protein	0.999975	1.04338e-07	76.889	S(1)RDEYEIQDGDGMDELK	3	-0.50822	3	0.818	0.903	0.877	1.219	1.162	1.07	1.328	0.0106842
Peaxi162Scf00004g03212.1	653	S	ABC-2 type transporter family protein	0.754419	6.36652e-54	180.3	S(0.076)LS(0.754)S(0.169)QEGLSSPIP	2	-0.76602	1	1.037	1.256	1.138	0.735	0.805	0.709	0.655	0.0106627
Peaxi162Scf00362g00347.1	210	S	Protein kinase superfamily protein	0.925212	0.0018606	65.895	S(0.003)LS(0.925)IPGS(0.046)S(0.014)T(0.011)S(0.001)R	2	-0.28414	1	1.073	1.244	1.164	0.705	0.834	0.633	0.624	0.0106154
Peaxi162Scf00680g00017.1	882	S	Calcium-binding EF hand family protein	0.962981	1.23326e-13	105.32	NSPFTFEDS(0.963)VPGS(0.353)PLS(0.684)R	2	0.41669	3	0.887	0.733	0.773	1.236	1.362	1.141	1.562	0.010589
Peaxi162Scf00469g00321.1	538	S	Protein kinase superfamily protein	0.778349	7.79745e-05	74.783	AIS(0.973)LPS(0.248)S(0.778)PHEYR	3	0.57424	3	0.675	0.836	0.91	1.197	1.216	1.29	1.53	0.0105043
Peaxi162Scf00818g00018.1	47	S	Pentatricopeptide repeat-containing protein	1	1.19616e-05	107.06	SELDS(1)LEK	2	-0.66126	6	1.099	1.276	1.062	0.792	0.718	0.733	0.653	0.0105043
Peaxi162Scf00087g02112.1	207	S	RNA-binding (RRM/RBD/RNP motifs) family protein	0.966971	0.0139815	48.568	S(0.032)RPS(0.967)PDY(0.001)GR	3	0.20539	1	1.1	1.425	1.217	0.501	0.592	0.712	0.482	0.0104395
Peaxi162Scf00131g00122.1	29	S	26S protease regulatory subunit 6B homolog	0.976533	1.04388e-156	251.56	AEASIPDAS(0.023)S(0.977)DGEDDLYGR	2	-0.30213	14	0.928	0.972	0.954	1.032	1.022	1.025	1.079	0.0104088
Peaxi162Scf00132g00526.1	350	T	Pre-mRNA-processing factor 6	0.999999	8.14091e-05	105.52	GYLT(1)DLK	2	-4.1516	2	1.07	1.174	1.377	0.589	0.665	0.708	0.542	0.0104088
Peaxi162Scf00599g00008.1	189	S	ASR4 protein [Solanum peruvianum]	0.821482	1.5149e-13	103.9	FEDNTEEGKT(0.178)S(0.821)EDYEK	4	0.38921	1	1.348	1.152	1.094	0.676	0.753	0.579	0.559	0.0102067
Peaxi162Scf00658g00515.1	402	S	Regulator of chromosome condensation (RCC1) family protein	0.999981	3.57233e-21	147.73	SWLS(1)PAER	2	-0.81736	3	0.937	0.977	0.944	1.029	1.025	1.021	1.076	0.0101635
Peaxi162Scf00047g00141.1	626	S	F-box associated ubiquitination effector family protein	1	0.000597958	79.652	RES(1)LS(1)PDHGR	3	-1.0155	4	1.143	1.269	1.201	0.66	0.663	0.661	0.549	0.0101015
Peaxi162Scf00047g00141.1	624	S	F-box associated ubiquitination effector family protein	1	0.000597958	79.652	RES(1)LS(1)PDHGR	3	-1.0155	4	1.143	1.269	1.201	0.66	0.663	0.661	0.549	0.0101015
Peaxi162Scf00341g00049.1	402	S	Peptidyl-prolyl cis-trans isomerase D	1	0.00203866	90.906	S(0.001)MS(0.999)IS(1)PR	2	-0.76567	3	1.018	1.183	1.099	0.824	0.786	0.83	0.739	0.0100762
Peaxi162Scf00535g00076.1	555	S	Pyridoxal phosphate (PLP)-dependent transferases superfamily protein	0.99588	2.15094e-07	111.52	IS(0.004)GS(0.996)PLYDR	2	-0.040919	4	1.175	1.096	1.025	0.794	0.86	0.785	0.74	0.0100423
Peaxi162Scf00881g00239.1	42	T	chloride channel B	0.815523	1.17851e-06	100.4	T(0.816)LS(0.853)S(0.265)S(0.066)PLAMVGAK	3	1.4541	1	0.809	0.809	0.918	1.091	1.207	1.237	1.394	0.0100089
Peaxi162Scf00881g00239.1	44	S	chloride channel B	0.852977	1.17851e-06	100.4	T(0.816)LS(0.853)S(0.265)S(0.066)PLAMVGAK	3	1.4541	1	0.809	0.809	0.918	1.091	1.207	1.237	1.394	0.0100089
Peaxi162Scf00329g00617.1	432	S	ATP/GTP-binding family protein, putative isoform 1	1	1.18394e-06	103.76	RES(1)PRPEALHR	4	0.31013	2	1.163	1.119	1.218	0.576	0.825	0.737	0.611	0.0100089
Peaxi162Scf00324g00719.1	109	S	Unknown protein	1	2.33492e-25	143.93	EES(1)DEEMGFSLFDD	2	0.24645	19	1.122	1.2	1.118	0.745	0.744	0.747	0.65	0.0100089
Peaxi162Scf00816g00006.1	727	T	Patatin-like phospholipase domain-containing protein	0.994974	0.00987109	43.823	VIT(0.995)PDRNS(0.985)DT(0.02)EFDQR	3	-2.7673	1	0.765	0.817	0.886	1.181	1.132	1.322	1.473	0.00991516
Peaxi162Scf00816g00006.1	732	S	Patatin-like phospholipase domain-containing protein	0.985305	0.00987109	43.823	VIT(0.995)PDRNS(0.985)DT(0.02)EFDQR	3	-2.7673	1	0.765	0.817	0.886	1.181	1.132	1.322	1.473	0.00991516
Peaxi162Scf00050g02113.1	13	S	Cysteine proteinase inhibitor	0.999592	7.171e-13	103.31	EVGGS(1)QNSLEVNDLAR	3	-0.26238	3	0.788	0.938	0.873	1.17	1.173	1.106	1.327	0.00988137
Peaxi162Scf00011g00511.1	445	S	Protein kinase superfamily protein	0.995886	0.000979928	82.202	VLDFSS(0.004)GS(0.996)PR	2	-0.44951	1	0.754	0.754	0.897	1.221	1.35	1.151	1.548	0.00988137
Peaxi162Scf00474g00710.1	467	S	Kinase interacting (KIP1-like) family protein	0.999112	1.57427e-11	67.496	LTSVQPDEEQDET(0.999)DS(0.999)S(0.999)QDEEET(0.002)IADIR	3	0.70172	1	0.835	0.849	0.881	1.266	1.097	1.133	1.363	0.0098527
Peaxi162Scf00474g00710.1	468	S	Kinase interacting (KIP1-like) family protein	0.999112	1.57427e-11	67.496	LTSVQPDEEQDET(0.999)DS(0.999)S(0.999)QDEEET(0.002)IADIR	3	0.70172	1	0.835	0.849	0.881	1.266	1.097	1.133	1.363	0.0098527
Peaxi162Scf00474g00710.1	465	T	Kinase interacting (KIP1-like) family protein	0.999112	1.57427e-11	67.496	LTSVQPDEEQDET(0.999)DS(0.999)S(0.999)QDEEET(0.002)IADIR	3	0.70172	1	0.835	0.849	0.881	1.266	1.097	1.133	1.363	0.0098527
Peaxi162Scf00130g00011.1	823	S	villin 2	0.95766	3.99423e-38	127.2	S(0.501)S(0.547)PVRS(0.958)ADS(0.99)NPPENDVS(0.002)T(0.002)AEVQDSEK	4	0.6469	2	0.812	0.931	0.842	1.103	1.224	1.142	1.342	0.0098527
Peaxi162Scf00217g00812.1	717	T	Protein of unknown function (DUF630 and DUF632)	0.998969	2.10278e-45	157.66	HS(0.001)DPDQT(0.999)PLREDSPEDWITGFDR	4	0.2406	2	0.899	0.832	0.769	1.216	1.272	1.103	1.436	0.0098527
Peaxi162Scf00274g00827.1	91	S	Unknown protein	1	0.000641065	63.682	VS(1)PAIEPPS(1)PK	3	2.0702	2	0.865	0.877	0.901	1.165	1.172	1.046	1.28	0.0098527
Peaxi162Scf00373g00021.1	1314	S	Tudor/PWWP/MBT superfamily protein isoform 3	0.999655	0.00183475	41.853	CNSDQAAPDVQLQDS(1)PR	3	-1.9203	1	1.115	1.098	1.033	0.842	0.893	0.777	0.774	0.00984234
Peaxi162Scf00648g00013.1	382	S	Dehydration-responsive element-binding protein 1D	0.932448	1.08753e-08	76.804	GS(0.054)S(0.932)PS(0.017)S(0.009)KPEPVES(0.988)PVR	2	-0.25637	3	1.009	1.115	1.17	0.792	0.816	0.831	0.74	0.00975148
Peaxi162Scf00424g00069.1	197	S	Chaperone DnaJ-domain superfamily protein	0.959524	9.28214e-05	94.584	S(0.96)FT(0.04)ESTQPFK	3	0.2231	2	1.07	1.054	1.105	0.886	0.875	0.771	0.784	0.00975148
Peaxi162Scf00462g00512.1	321	S	Transducin family protein / WD-40 repeat family protein isoform 1	0.994578	1.20417e-30	139.11	EILSSPVYET(0.005)LS(0.995)DEDLTK	3	2.8542	1	1.018	1.174	1.171	0.811	0.805	0.73	0.698	0.0097264
Peaxi162Scf01157g00006.1	16	T	Mitochondrial import receptor subunit TOM9-2	0.996661	8.61204e-05	53.355	GGVS(0.001)LPDRPGT(0.997)GDGILS(0.002)R	3	0.5015	1	1.045	1.196	1.34	0.718	0.665	0.641	0.565	0.00964693
Peaxi162Scf00676g00220.1	497	S	Serine/arginine repetitive matrix protein 1	1	0.00204597	51.566	IPMNERS(1)PVQS(1)PR	3	-0.91598	1	1.057	1.19	1.095	0.79	0.858	0.727	0.711	0.00964693
Peaxi162Scf00676g00220.1	493	S	Serine/arginine repetitive matrix protein 1	1	0.00204597	51.566	IPMNERS(1)PVQS(1)PR	3	-0.91598	1	1.057	1.19	1.095	0.79	0.858	0.727	0.711	0.00964693
Peaxi162Scf00479g00121.1	384	S	Proline-rich spliceosome-associated (PSP) family protein / zinc knuckle (CCHC-type) family protein	0.999075	0.0223659	55.112	S(0.999)FPS(0.001)PPR	2	-0.52948	2	1.31	1.437	1.252	0.473	0.464	0.492	0.357	0.00962449
Peaxi162Scf00095g00921.1	213	S	alpha/beta-Hydrolases superfamily protein	0.98653	0.0162143	50.024	Y(0.005)NS(0.987)EDES(0.009)AVK	2	2.5555	2	1.205	1.149	1.013	0.801	0.773	0.767	0.695	0.00960533
Peaxi162Scf00529g00005.1	506	T	Protein phosphatase 2C family protein	1	0.0131094	62.287	LNT(1)LLT(1)LPR	2	-0.50858	1	1.058	1.155	1.142	0.865	0.79	0.701	0.702	0.00955371
Peaxi162Scf00529g00005.1	503	T	Protein phosphatase 2C family protein	1	0.0131094	62.287	LNT(1)LLT(1)LPR	2	-0.50858	1	1.058	1.155	1.142	0.865	0.79	0.701	0.702	0.00955371
Peaxi162Scf00341g00049.1	798	S	Peptidyl-prolyl cis-trans isomerase D	0.982489	5.33756e-10	112.02	AGLVSYGDGS(0.982)PDS(0.018)G	2	-0.12385	2	0.808	0.847	0.934	1.187	1.181	1.089	1.335	0.00955371
Peaxi162Scf00170g00123.1	1004	T	transducin family protein / WD-40 repeat family protein	0.999956	0.000362916	74.89	LLDSEGDDAT(1)PR	2	-0.97656	1	1.025	1.127	1.173	0.838	0.743	0.814	0.72	0.0094459
Peaxi162Scf00168g00410.1	525	T	SAP domain-containing protein	0.927933	2.51406e-09	115.38	TNS(0.072)T(0.928)VGEDAIK	2	0.097511	4	1.499	1.321	1.064	0.571	0.495	0.533	0.412	0.00941635
Peaxi162Scf00130g00044.1	97	S	acidic rib P1a-like [Solanum tuberosum]	1	2.38811e-67	187.97	EES(1)DDDMGFSLFD	2	1.1952	15	1.232	1.356	1.216	0.563	0.572	0.574	0.449	0.00941635
Peaxi162Scf00201g00333.1	144	S	conserved hypothetical protein	1	6.91925e-05	64.298	DAAAGHPNAS(1)PQFGR	3	1.3272	2	1.037	1.241	1.279	0.761	0.657	0.645	0.58	0.00939134
Peaxi162Scf00091g01816.1	143	S	60S acidic rib P2-4 [Theobroma cacao]	1	2.38811e-67	187.97	EES(1)DDDMGFSLFD	2	1.1952	36	1.266	1.306	1.169	0.604	0.605	0.59	0.481	0.00935482
Peaxi162Scf00018g00105.1	164	S	arginine/serine-rich 45	0.999396	0.0338561	48.698	RVDS(0.999)PY(0.001)R	2	-1.3174	1	1.05	1.422	1.449	0.445	0.529	0.562	0.392	0.00935482
Peaxi162Scf00546g00325.1	183	S	NSP-interacting GTPase, putative isoform 2	0.999125	0.0108699	63.184	S(0.999)PVY(0.001)DQR	2	-0.91724	2	1.107	1.19	1.464	0.526	0.619	0.613	0.467	0.00935482
Peaxi162Scf00016g03341.1	363	S	CBS domain-containing protein with a domain of unknown function (DUF21)	1	0.00464537	51.535	S(1)FPNNGNAS(1)FK	2	1.0897	1	0.825	0.88	0.942	1.099	1.107	1.171	1.276	0.00933272
Peaxi162Scf00016g03341.1	355	S	CBS domain-containing protein with a domain of unknown function (DUF21)	1	0.00464537	51.535	S(1)FPNNGNAS(1)FK	2	1.0897	1	0.825	0.88	0.942	1.099	1.107	1.171	1.276	0.00933272
Peaxi162Scf00263g00122.1	810	S	Unknown protein	1	1.1929e-06	105.2	AWNPMS(1)PPR	2	-0.27168	3	1.019	1.126	1.164	0.853	0.794	0.773	0.731	0.00930994
Peaxi162Scf00942g00312.1	3	S	diacylglycerol kinase 7	0.996973	0.000571942	53.454	GS(0.997)PEPPS(0.001)S(0.001)STTEIATTR	2	0.12205	1	1.019	1.06	1.124	0.837	0.892	0.842	0.803	0.00930994
Peaxi162Scf00357g00218.1	1096	Y	pleiotropic drug resistance 9	0.99999	0.00144835	53.038	EAEIS(0.5)T(0.5)DFAEVY(1)K	3	-4.3532	2	0.782	0.777	0.866	1.153	1.183	1.36	1.524	0.00925128
Peaxi162Scf00786g00435.1	113	S	DEAD-box ATP-dependent RNA helicase 31	0.984508	1.42926e-05	84.403	VYS(0.985)DS(0.015)DDNDGGAR	2	-1.4247	1	1.032	1.287	1.235	0.645	0.683	0.741	0.582	0.00925128
Peaxi162Scf00217g00812.1	88	S	Protein of unknown function (DUF630 and DUF632)	0.996826	1.0361e-09	106.57	SLS(0.003)QFS(0.997)FS(0.274)S(0.707)PS(0.018)ISR	3	-0.049972	3	1.012	1.075	1.1	0.896	0.872	0.828	0.815	0.00925128
Peaxi162Scf00112g00048.1	436	S	DNA polymerase III subunit gamma/tau	1	1.59028e-06	100.46	QELDS(1)DLAS(1)EARS(1)GEQHNFR	3	0.6172	2	1.047	1.09	1.002	0.899	0.878	0.892	0.85	0.00925128
Peaxi162Scf00112g00048.1	432	S	DNA polymerase III subunit gamma/tau	1	2.00303e-07	100.46	QELDS(1)DLAS(1)EARS(1)GEQHNFR	3	0.6172	4	1.047	1.09	1.002	0.899	0.878	0.892	0.85	0.00925128
Peaxi162Scf00159g01650.1	34	S	Calcium-dependent lipid-binding (CaLB domain) family protein	1	6.02088e-14	100.62	VRDEEEREES(1)S(1)GDFEEPR	3	0.039452	1	1.404	1.213	1.066	0.666	0.621	0.595	0.511	0.00924358
Peaxi162Scf00014g00294.1	379	S	conserved hypothetical protein	0.94016	5.43128e-53	174.65	AWS(0.245)T(0.815)S(0.94)EDESGSESAK	3	1.587	4	1.003	1.109	1.1	0.832	0.875	0.854	0.797	0.00922017
Peaxi162Scf01022g00110.1	48	T	2-oxoglutarate (2OG) and Fe(II)-dependent oxygenase superfamily protein	0.999262	0.0299384	63.076	T(0.999)VIEES(0.001)K	2	0.6892	1	1.488	1.231	1.096	0.512	0.582	0.596	0.443	0.00922017
Peaxi162Scf00123g00089.1	870	S	Divalent metal cation transporter MntH	1	0.00138798	66.004	APPGFGS(1)VPAR	3	1.5117	4	1.061	1.149	1.314	0.707	0.654	0.744	0.597	0.00918778
Peaxi162Scf00096g01717.1	892	S	little nuclei4	0.998232	4.16996e-17	124.4	VTEGSQDT(0.002)LS(0.998)GES(1)GQK	3	-0.55793	3	1.038	1.081	1.147	0.767	0.855	0.858	0.759	0.00918778
Peaxi162Scf00092g01022.1	499	T	Acyl-CoA N-acyltransferase with RING/FYVE/PHD-type zinc finger protein	1	4.45854e-38	156.58	STLGESEEDT(1)DGEQHEER	3	-1.1148	1	1.118	1.218	1.238	0.549	0.673	0.814	0.57	0.00915812
Peaxi162Scf01243g00019.1	132	S	vesicle associated protein	0.999821	5.66931e-16	96.158	VVYVPANPPS(1)PVPEGS(0.459)EEGGS(0.542)PR	3	-0.48155	13	0.824	0.898	0.945	1.142	1.102	1.103	1.255	0.00915812
Peaxi162Scf00199g00027.1	779	S	Protein kinase superfamily protein	1	0.0138273	48.405	AIGQMQS(1)LVER	2	2.3051	1	1.015	1.095	1.154	0.857	0.823	0.805	0.761	0.00915812
Peaxi162Scf00069g01722.1	325	S	Serine/threonine-protein kinase 24	1	0.00463581	72.848	DDDIDS(1)PR	2	-0.29488	1	1.109	1.272	1.286	0.56	0.552	0.793	0.519	0.00914331
Peaxi162Scf00000g01611.1	34	S	chloride channel C	0.867571	0.00179939	66.387	NFS(0.011)T(0.031)VS(0.868)ES(0.091)GIR	3	0.68835	4	1.277	1.184	1.042	0.741	0.749	0.651	0.611	0.00914331
Peaxi162Scf00378g00620.1	526	S	SIGNAL PEPTIDE PEPTIDASE-LIKE 5	1	0.0106985	57.174	VADS(1)LLEDA	2	-2.3881	1	0.682	0.697	0.932	1.314	1.309	1.232	1.668	0.00912036
Peaxi162Scf00188g00545.1	437	S	Uridine kinase	0.80686	1.1127e-05	91.812	LSLDEDLVS(0.193)S(0.807)PK	3	2.4739	2	0.88	0.825	0.789	1.157	1.307	1.132	1.442	0.00908277
Peaxi162Scf00038g01937.1	289	S	COP1-interacting protein-related	1	0.00394496	60.892	RLS(1)VQER	3	0.008548	1	1.252	1.556	1.232	0.304	0.652	0.413	0.339	0.00902867
Peaxi162Scf00361g00115.1	191	S	---	0.906211	0.000431628	83.633	ELS(0.906)AES(0.086)S(0.008)ENDR	2	-0.72979	2	1.057	1.266	1.39	0.569	0.585	0.68	0.494	0.00899718
Peaxi162Scf00225g00047.1	560	S	Pentatricopeptide repeat-containing protein	0.999968	1.44163e-05	54.521	EPVQNWS(1)GPLVEPASAGGR	3	0.28383	2	0.844	0.931	0.853	1.198	1.126	1.086	1.298	0.00895495
Peaxi162Scf00557g00719.1	218	S	RNA-binding (RRM/RBD/RNP motifs) family protein	1	0.000634326	90.05	AHS(1)LS(1)PLR	2	0.08584	7	1.189	1.307	1.203	0.621	0.62	0.62	0.503	0.00891336
Peaxi162Scf00452g00210.1	281	S	glyceraldehyde-3-phosphate dehydrogenase C2	0.999379	9.07429e-06	108.47	SAS(0.999)YDDVK	2	-0.15434	4	1.255	1.441	1.34	0.454	0.462	0.46	0.341	0.00889061
Peaxi162Scf00345g00810.1	627	S	Serine/threonine protein phosphatase family protein	0.999717	0.000551325	86.772	QMS(1)VNSVPK	2	-0.065257	3	1.135	1.128	1.033	0.845	0.848	0.747	0.74	0.00884665
Peaxi162Scf00175g00519.1	275	S	6-phosphogluconolactonase 1	1	0.00268138	69.721	LDQEKFS(1)E	3	-1.1648	2	1.541	1.193	1.156	0.481	0.582	0.513	0.405	0.00882011
Peaxi162Scf00546g00325.1	157	S	NSP-interacting GTPase, putative isoform 2	1	0.00123808	77.674	S(1)PPNEELYER	2	1.1197	11	1.023	1.144	1.204	0.74	0.807	0.781	0.691	0.00872675
Peaxi162Scf00035g02717.1	406	S	MEI2-like protein 5	0.99618	0.00025597	88.803	GYS(0.004)QS(0.996)PGLR	2	-0.15842	3	1.044	1.233	1.346	0.682	0.621	0.664	0.543	0.00872391
Peaxi162Scf00599g00008.1	164	T	ASR4 protein [Solanum peruvianum]	0.950286	0.00540247	53.3	TNYGEGDT(0.95)Y(0.05)GK	3	-0.52333	1	1.02	1.104	1.175	0.832	0.815	0.787	0.738	0.00851102
Peaxi162Scf00451g00912.1	732	T	Plasma membrane ATPase 2	0.999974	0.000130603	74.732	NLDIET(1)IQQS(0.057)YT(0.943)V	2	-1.694	2	0.708	0.885	0.792	1.258	1.343	1.158	1.576	0.00845926
Peaxi162Scf00393g00413.1	81	S	FUNCTIONS IN: molecular_function unknown	0.98897	4.71975e-10	115.29	S(0.001)S(0.01)S(0.989)IPPASR	2	-0.11965	9	1.088	1.094	1.002	0.886	0.855	0.861	0.817	0.00832903
Peaxi162Scf00153g00138.1	389	T	Splicing factor 3B subunit 1	0.999999	5.83397e-18	102.21	LLAT(1)PT(1)PIGT(1)PLYSIPEENR	3	-1.8535	3	1.011	0.995	1.033	0.942	0.926	0.942	0.925	0.00824409
Peaxi162Scf00153g00138.1	395	T	Splicing factor 3B subunit 1	0.99995	5.83397e-18	102.21	LLAT(0.711)PT(0.289)PIGT(1)PLYSIPEENR	3	-3.4016	3	1.011	0.995	1.033	0.942	0.926	0.942	0.925	0.00824409
Peaxi162Scf00005g04914.1	890	S	Leucine-rich repeat protein kinase family protein	0.996994	2.50365e-05	73.448	GAEAVRDGS(0.999)S(0.997)DDIS(0.004)R	3	-0.83644	2	1.045	1.183	1.257	0.723	0.665	0.779	0.622	0.00820971
Peaxi162Scf00005g04914.1	889	S	Leucine-rich repeat protein kinase family protein	0.99912	2.50365e-05	73.448	GAEAVRDGS(0.999)S(0.997)DDIS(0.004)R	3	-0.83644	2	1.045	1.183	1.257	0.723	0.665	0.779	0.622	0.00820971
Peaxi162Scf01067g00023.1	174	S	RING/U-box superfamily protein	0.978927	0.0100226	68.016	S(0.021)LS(0.979)VPGR	2	1.3866	2	1.227	1.379	1.355	0.482	0.502	0.497	0.374	0.00811975
Peaxi162Scf00680g00017.1	858	S	Calcium-binding EF hand family protein	0.999246	4.09796e-28	130.7	HFFDSTDFGAS(0.999)PVR	2	-0.61846	7	0.904	0.883	0.923	1.082	1.148	1.053	1.211	0.00807966
Peaxi162Scf00129g01541.1	1044	T	Unknown protein	1	0.0198262	46.88	RET(1)PIVQEK	3	0.62326	1	1.086	1.155	1.145	0.864	0.764	0.682	0.682	0.00796073
Peaxi162Scf00016g00516.1	332	S	Sec14p-like phosphatidylinositol transfer family protein	1	1.00217e-36	138.54	GSSDTSTAESGSEAEDIAS(1)PK	3	2.1264	1	1.082	1.056	1.177	0.753	0.859	0.794	0.726	0.00796073
Peaxi162Scf00516g00039.1	332	S	DHHC-type zinc finger family protein	1	4.74759e-11	116.86	EVGGGFVS(1)PNLEK	3	4.0552	2	0.814	0.871	0.923	1.203	1.131	1.101	1.317	0.00796073
Peaxi162Scf00272g00002.1	225	S	Octicosapeptide/Phox/Bem1p family protein	1	0.000564898	67.646	NVLDPGS(1)PAPPR	2	1.6028	2	1.198	1.197	1.048	0.711	0.823	0.695	0.647	0.00796073
Peaxi162Scf02614g00004.1	175	S	Unknown protein	0.940863	1.639e-05	52.465	RPGY(0.006)NAS(0.941)DS(0.048)DS(0.005)DDAVEDAK	3	0.29559	1	1.153	1.081	1.033	0.803	0.872	0.807	0.76	0.00796073
Peaxi162Scf00482g00026.1	312	S	Kinase-related protein of unknown function (DUF1296)	0.996381	3.2745e-106	215.2	IEMDEVQGTEDSNVENLGS(0.996)PPS(0.004)R	3	-1.4292	13	0.936	0.964	0.901	1.058	1.044	1.054	1.127	0.00790765
Peaxi162Scf00737g00412.1	617	S	Leucine-rich repeat protein kinase family protein	0.912399	0.00220831	51.225	QS(0.001)DS(0.007)DNRPS(0.912)S(0.079)EENK	3	0.37531	1	1.599	1.403	1.105	0.344	0.468	0.46	0.31	0.0078993
Peaxi162Scf00270g00822.1	214	S	RING/U-box superfamily protein	1	0.0072451	57.532	S(1)LPDINK	3	1.5951	3	1.037	1.075	1.147	0.843	0.783	0.864	0.764	0.00785607
Peaxi162Scf00020g01226.1	352	S	C-terminal binding protein AN	1	4.55982e-229	284.93	DS(0.002)VS(0.998)DEEEES(1)EIGYENER	2	0.039296	5	0.751	0.883	0.878	1.129	1.25	1.194	1.422	0.00778282
Peaxi162Scf01313g00013.1	158	S	ortholog of sugar beet HS1 PRO-1 2	0.910893	0.000212224	90.861	QS(0.03)S(0.911)S(0.059)AEVWK	2	-0.18955	2	0.815	0.883	0.87	1.143	1.246	1.1	1.359	0.00769292
Peaxi162Scf00089g00839.1	33	S	glucan synthase-like 8	0.918486	3.29247e-17	128.72	T(0.081)PS(0.918)GIAGS(0.001)VPDSLQR	2	1.8269	2	0.782	0.895	0.855	1.126	1.157	1.262	1.4	0.00765803
Peaxi162Scf00472g00416.1	306	S	IQ-domain 2	0.999815	0.0257443	43.761	S(0.01)VFS(0.99)VQS(1)ER	2	-0.72679	1	0.825	0.902	0.928	1.131	1.151	1.083	1.267	0.00761104
Peaxi162Scf00472g00416.1	303	S	IQ-domain 2	0.989703	0.0257443	43.761	S(0.01)VFS(0.99)VQS(1)ER	2	-0.72679	1	0.825	0.902	0.928	1.131	1.151	1.083	1.267	0.00761104
Peaxi162Scf00275g00085.1	5	S	trehalose phosphate synthase	0.944862	0.000606319	49.094	S(0.945)Y(0.025)S(0.03)NLLELASGEAPSPSFGR	2	2.8674	1	1.032	1.153	1.187	0.74	0.829	0.758	0.69	0.00761104
Peaxi162Scf00123g00089.1	627	S	Divalent metal cation transporter MntH	0.999997	1.82275e-71	189.62	DVSENTQSYTSDGPES(1)FK	3	0.24525	8	1.308	1.443	1.288	0.452	0.452	0.466	0.339	0.00754222
Peaxi162Scf00390g00326.1	588	T	with no lysine (K) kinase 5	1	3.30618e-08	81.65	T(1)VGAVENIGFQQPYEDSR	3	-0.23407	2	0.803	0.842	0.901	1.224	1.206	1.091	1.383	0.00753131
Peaxi162Scf00222g00123.1	540	S	DHHC-type zinc finger family protein	0.915442	0.00508407	57.267	VS(0.019)S(0.915)S(0.066)GAEEASR	2	-1.9939	1	1.423	1.25	1.116	0.471	0.586	0.671	0.456	0.00738824
Peaxi162Scf00281g00017.1	187	S	ATPase family AAA domain-containing protein	0.987756	1.74749e-16	99.423	GDDS(0.012)DDS(0.988)LLVDELDQGPAIPWGR	3	-0.13712	1	1.083	1.022	1.118	0.84	0.816	0.887	0.789	0.00735192
Peaxi162Scf00180g00215.1	317	S	RNA binding	0.934205	1.25097e-16	120.23	FDPVISGPEFT(0.066)DS(0.934)PVLR	3	0.34125	2	1.229	1.109	1.046	0.746	0.781	0.785	0.683	0.00735192
Peaxi162Scf00123g00129.1	22	S	Protein kinase superfamily protein	0.856996	0.000132109	70.126	S(0.013)NS(0.857)VLS(0.079)S(0.031)S(0.012)S(0.007)ALSDR	2	-0.98433	1	1.015	1.064	1.042	0.925	0.868	0.902	0.864	0.00722974
Peaxi162Scf00041g00016.1	76	S	Protein of unknown function (DUF581)	0.999981	1.69011e-15	125.97	S(1)ADFVETANFLK	3	1.3612	1	1.323	1.45	1.292	0.446	0.454	0.433	0.328	0.00722193
Peaxi162Scf00111g00532.1	300	S	IAP-like protein 1 isoform 5	0.962034	0.0012824	67.252	S(0.994)GY(0.043)S(0.962)IGPTK	3	0.27823	2	1.047	1.29	1.242	0.728	0.667	0.637	0.568	0.00719561
Peaxi162Scf00111g00532.1	297	S	IAP-like protein 1 isoform 5	0.994498	0.000863101	73.655	S(0.994)GY(0.043)S(0.962)IGPTK	3	0.27823	3	1.047	1.29	1.242	0.728	0.667	0.637	0.568	0.00719561
Peaxi162Scf00955g00034.1	234	S	RNA-binding (RRM/RBD/RNP motifs) family protein	0.993814	0.0134551	58.743	FS(0.994)PVGS(0.006)GR	2	-0.13501	1	1.261	1.226	1.041	0.71	0.659	0.741	0.598	0.00719561
Peaxi162Scf01010g00216.1	183	S	Coiled-coil domain-containing protein 55 (DUF2040)	1	0.000380542	65.105	RQDHEAS(1)VS(1)PPR	3	0.18137	3	1.046	1.191	1.128	0.729	0.776	0.836	0.696	0.0071671
Peaxi162Scf00648g00013.1	332	S	Dehydration-responsive element-binding protein 1D	1	3.60757e-09	103.66	NPDHENVHS(1)PS(1)PR	3	-0.81532	20	1.386	1.406	1.255	0.445	0.45	0.463	0.336	0.0071671
Peaxi162Scf00793g00038.1	979	S	eukaryotic translation initiation factor 4G	1	0.0211555	52.49	DPLPS(1)PGR	2	0.17431	2	1.092	1.433	1.264	0.591	0.631	0.51	0.457	0.00714585
Peaxi162Scf02614g00004.1	177	S	Unknown protein	0.972599	6.47433e-09	81.477	RPGYNAS(0.01)DS(0.973)DS(0.017)DDAVEDAK	3	0.78725	1	1.058	1.236	1.286	0.75	0.626	0.653	0.567	0.00710266
Peaxi162Scf00178g00048.1	50	S	ERD (early-responsive to dehydration stress) family protein	0.90835	7.6693e-06	94.717	HS(0.908)PT(0.092)HSGAFVTK	3	1.2755	3	1.137	1.113	1.239	0.638	0.825	0.691	0.617	0.00709921
Peaxi162Scf00015g00729.1	113	S	histone deacetylase 15	0.999997	5.95987e-14	105.96	YNFDEDDDDS(1)DWEPSEK	3	-3.6774	1	1.151	1.336	1.086	0.718	0.651	0.679	0.573	0.00709921
Peaxi162Scf00014g00294.1	170	S	conserved hypothetical protein	1	0.000507023	92.247	S(1)VPQS(1)PFK	3	-1.4713	9	1.013	1.089	1.116	0.871	0.826	0.857	0.794	0.00702211
Peaxi162Scf01184g10017.1	415	S	RED family protein	1	1.41226e-31	158.45	EIVDS(1)DDEADLSK	3	0.92968	3	1.055	1.006	1.074	0.913	0.882	0.873	0.851	0.00702211
Peaxi162Scf00452g00848.1	408	S	Peptidyl-prolyl cis-trans isomerase-like 4	0.999998	0.000169747	62.94	YEMVFDEEAVGS(1)PK	3	1.6071	2	1.045	1.158	1.118	0.814	0.851	0.741	0.724	0.00702211
Peaxi162Scf00662g00415.1	9	S	Transmembrane amino acid transporter family protein	0.99899	9.99878e-27	120.93	NS(0.256)VS(0.745)EHS(0.999)FYIESDEEDDHQEK	4	-1.1384	1	0.839	0.91	0.875	1.174	1.168	1.069	1.3	0.0070024
Peaxi162Scf00095g00072.1	395	S	BSD domain-containing protein	0.99462	5.08247e-16	96.634	S(0.457)S(0.543)HEGDDLGWDEIEEIVS(0.995)GDES(0.005)K	3	-2.0326	1	1.079	1.287	1.144	0.648	0.756	0.729	0.608	0.00700189
Peaxi162Scf01294g00015.1	209	S	Protein of unknown function (DUF793)	0.995931	0.00791243	58.132	S(0.034)LS(0.965)WS(0.005)VS(0.996)R	2	0.59863	2	1.065	1.213	1.275	0.706	0.611	0.75	0.582	0.00686505
Peaxi162Scf00715g00119.1	28	S	Protein kinase superfamily protein	0.794698	4.62911e-05	76.358	GESAPELS(0.01)S(0.195)ES(0.795)R	2	-0.0066369	1	1.113	1.333	1.538	0.414	0.491	0.534	0.361	0.00686359
Peaxi162Scf00170g01223.1	17	S	trehalose phosphate synthase	0.971032	9.5287e-25	129.42	S(0.726)Y(0.012)S(0.263)NLLDLT(0.001)S(0.012)GDS(0.971)PS(0.015)FGK	4	0.15124	2	1.111	1.172	1.141	0.825	0.643	0.79	0.659	0.00686359
Peaxi162Scf00170g01223.1	5	S	trehalose phosphate synthase	0.971167	9.5287e-25	129.42	S(0.971)YS(0.029)NLLDLT(0.013)S(0.255)GDS(0.726)PS(0.006)FGK	2	1.228	2	1.111	1.172	1.141	0.825	0.643	0.79	0.659	0.00686359
Peaxi162Scf00429g00512.1	192	S	conserved hypothetical protein	0.999997	0.000639846	66.387	GYVAVNS(1)PAGER	2	0.46581	3	1.07	1.236	1.132	0.71	0.711	0.817	0.651	0.0068351
Peaxi162Scf00194g00215.1	546	T	Unknown protein	0.965328	7.98267e-06	92.773	S(0.035)VVT(0.965)EELAAPDAK	3	-0.13212	2	0.895	0.937	0.932	1.051	1.105	1.052	1.161	0.0068351
Peaxi162Scf00322g01517.1	756	S	SH3 domain-containing protein isoform 3	0.759201	0.000185748	88.427	EEPPPYS(0.241)S(0.759)PIRER	3	0.29983	7	0.927	0.932	0.877	1.112	1.048	1.092	1.189	0.0068351
Peaxi162Scf00420g00245.1	339	S	conserved hypothetical protein	0.999964	0.00064791	58.332	AAS(0.901)FS(0.108)RPDS(0.99)FRNPPS(1)R	3	-0.39988	1	1.034	1.17	1.221	0.785	0.724	0.742	0.657	0.00681862
Peaxi162Scf00026g00275.1	67	S	protein kinase 2B	1	1.43015e-05	85.837	SEGEILFS(1)PNVK	3	-1.6914	2	0.662	0.79	0.819	1.205	1.283	1.432	1.726	0.00677231
Peaxi162Scf00469g00321.1	534	S	Protein kinase superfamily protein	0.994518	2.6485e-05	84.41	AIS(0.995)LPS(0.619)S(0.387)PHEYR	2	-1.395	5	0.734	0.844	0.902	1.174	1.183	1.263	1.46	0.00677231
Peaxi162Scf00006g03619.1	823	S	Serine/threonine protein phosphatase family protein	0.997174	1.15176e-05	61.111	LIHPLPPPLQS(0.997)PET(0.564)S(0.439)PER	4	-1.2712	3	0.849	0.851	0.844	1.168	1.207	1.151	1.386	0.00677231
Peaxi162Scf00417g01020.1	72	Y	Unknown protein	1	0.00566005	53.237	DAKS(1)Y(1)DNPR	2	0.54815	1	1.264	1.345	1.062	0.586	0.663	0.657	0.519	0.00672885
Peaxi162Scf00417g01020.1	71	S	Unknown protein	1	0.00566005	53.237	DAKS(1)Y(1)DNPR	2	0.54815	1	1.264	1.345	1.062	0.586	0.663	0.657	0.519	0.00672885
Peaxi162Scf00715g00119.1	53	S	Protein kinase superfamily protein	0.999321	0.0115922	76.1	S(0.999)IPEMY(0.001)R	2	0.49843	2	1.025	1.073	1.141	0.817	0.855	0.849	0.778	0.00671297
Peaxi162Scf00479g00119.1	1000	S	nuclear matrix constituent protein-related	0.985937	0.0207839	44.436	AAPS(0.986)VQT(0.014)PGGR	2	-2.1904	1	1.111	1.189	1.323	0.708	0.548	0.711	0.543	0.00666486
Peaxi162Scf00870g00003.1	223	T	ENTH/ANTH/VHS superfamily protein	1	0.0179487	51.276	KDVT(1)PLR	3	0.12848	1	1.27	1.271	1.051	0.724	0.633	0.66	0.562	0.00666486
Peaxi162Scf00853g00434.1	40	S	RNA-binding protein 47	0.989432	0.000415763	84.62	S(0.011)EDVS(0.989)PAVEEK	3	0.17618	4	1.124	1.141	1.085	0.786	0.788	0.789	0.705	0.00666486
Peaxi162Scf00546g00533.1	205	S	PPPDE putative thiol peptidase family protein	0.797338	0.00909059	55.258	HLLS(0.201)S(0.797)PVGS(0.001)R	2	-0.98346	1	1.159	1.147	1.049	0.727	0.782	0.848	0.703	0.00664488
Peaxi162Scf00064g00099.1	274	S	pre-mRNA cleavage complex-related family protein	0.95347	2.61182e-12	95.319	S(0.953)LS(0.784)PS(0.262)LDEFAVDNSAIGLR	2	-3.8895	1	1.078	1.207	1.257	0.667	0.628	0.789	0.588	0.00664488
Peaxi162Scf00064g00099.1	276	S	pre-mRNA cleavage complex-related family protein	0.784269	2.61182e-12	95.319	S(0.953)LS(0.784)PS(0.262)LDEFAVDNSAIGLR	2	-3.8895	1	1.078	1.207	1.257	0.667	0.628	0.789	0.588	0.00664488
Peaxi162Scf00166g00053.1	442	S	exocyst subunit exo70 family protein E1	0.999994	9.65424e-20	109.18	EDPLAVLPEMS(1)PDREEDNTDR	3	-0.14625	2	1.047	1.196	1.103	0.83	0.76	0.781	0.709	0.00664488
Peaxi162Scf00213g01016.1	231	S	40S ribosomal protein S6	1	0.0108623	57.794	ERRS(1)ES(1)LAK	2	0.28302	1	0.327	0.318	0.314	1.789	1.959	2.068	6.065	0.00664488
Peaxi162Scf00213g01016.1	229	S	40S ribosomal protein S6	1	0.0108623	57.794	ERRS(1)ES(1)LAK	2	0.28302	1	0.327	0.318	0.314	1.789	1.959	2.068	6.065	0.00664488
Peaxi162Scf00069g00611.1	12	S	sorting nexin 1	0.99892	0.0106604	57.225	SGS(0.001)GLQS(0.999)PR	2	0.87361	1	1.87	1.497	1.206	0.146	0.178	0.276	0.131	0.00664266
Peaxi162Scf00599g00008.1	81	S	ASR4 protein [Solanum peruvianum]	0.801506	2.04011e-22	146.86	T(0.198)S(0.802)YGGGDTYGDNK	2	0.10242	6	1.282	1.181	1.09	0.66	0.783	0.625	0.582	0.00664266
Peaxi162Scf00064g01825.1	383	S	Pleckstrin homology (PH) domain-containing protein / lipid-binding START domain-containing protein	0.837768	0.00295311	67.385	T(0.162)RS(0.838)LDQIR	3	0.87921	2	1.273	1.149	1.063	0.724	0.685	0.76	0.622	0.00655475
Peaxi162Scf01006g00001.1	743	S	Leucine-rich receptor-like protein kinase family protein	0.998689	3.09569e-17	108.77	FIGTIEQPVT(0.001)LDVYS(0.999)PDR	2	4.1316	2	1.165	1.124	1.022	0.823	0.79	0.809	0.732	0.00650303
Peaxi162Scf01127g00031.1	280	S	Guanine nucleotide-binding protein subunit beta-like protein	0.999761	0.000744398	48.597	VDLKQES(1)EMGGDGAASGK	3	0.58644	1	0.783	0.846	0.841	1.176	1.315	1.141	1.47	0.00646238
Peaxi162Scf00740g00139.1	17	S	Gamma-irradiation and mitomycin c induced 1, putative isoform 5	0.999738	0.00281227	47.537	MSIDEQLPIS(1)PK	3	-0.9117	3	1.059	1.134	1.13	0.821	0.852	0.726	0.722	0.006404
Peaxi162Scf00166g00643.1	247	S	Unknown protein	0.999271	1.69348e-52	158.61	FVAS(0.001)VEES(0.999)EEEEEEEEEEEEEQQNPR	4	1.4426	2	0.858	0.943	0.923	1.077	1.097	1.093	1.199	0.00631231
Peaxi162Scf00904g00459.1	558	S	S-type anion channel SLAH3	1	1.11593e-09	113.4	RAGS(1)ADIDQFLK	3	0.40272	3	0.932	0.933	0.945	1.018	1.071	1.051	1.117	0.00627714
Peaxi162Scf00001g00511.1	596	S	Translocase of chloroplast 159, chloroplastic	0.978666	8.99455e-10	88.09	ES(0.011)GGGS(0.979)YT(0.011)GAEASHDHSR	3	0.28334	2	1.042	1.231	1.231	0.752	0.691	0.697	0.611	0.00621614
Peaxi162Scf00177g00620.1	697	S	Plasma membrane ATPase 4	1	0.00226643	83.869	GHIES(1)VAR	3	-0.36704	2	1.447	1.293	1.417	0.396	0.408	0.386	0.286	0.00618076
Peaxi162Scf00409g00217.1	357	S	Galactose oxidase/kelch repeat superfamily protein	0.994549	0.0085419	43.05	LDLS(0.995)EREDS(0.005)NFK	3	2.4774	2	1.099	1.179	1.038	0.778	0.83	0.806	0.728	0.00618076
Peaxi162Scf00097g00159.1	124	S	electron transporter, putative	0.923481	0.0050958	62.055	S(0.073)NS(0.923)LS(0.003)S(0.001)AITK	2	0.27723	1	1.215	1.289	1.082	0.745	0.593	0.69	0.566	0.00618076
Peaxi162Scf00014g00294.1	385	S	conserved hypothetical protein	0.934627	2.37446e-33	159.98	AWS(0.935)T(0.971)S(0.094)EDES(0.021)GS(0.935)ES(0.045)AK	2	-1.3234	6	1.013	1.104	1.113	0.848	0.86	0.826	0.785	0.00613172
Peaxi162Scf00006g00092.1	613	S	conserved hypothetical protein	1	6.68412e-16	114.99	DIEVIDLENDS(1)EQEEK	3	-1.1547	1	1.151	1.261	1.054	0.745	0.714	0.743	0.635	0.00608849
Peaxi162Scf00732g00253.1	53	S	Mitochondrial ATP synthase D chain-related protein, putative	1	1.55724e-24	128.29	VAEAHT(1)DDT(1)S(1)GVDEDPSR	3	0.60466	2	1.104	1.246	1.346	0.55	0.586	0.724	0.503	0.00605919
Peaxi162Scf00213g00074.1	136	S	Serine/arginine-rich splicing factor RSZ21	0.910812	0.0436144	42.336	S(0.984)Y(0.105)S(0.911)PHGR	2	1.3129	1	1.152	1.151	1.216	0.6	0.82	0.691	0.6	0.00601899
Peaxi162Scf00213g00074.1	134	S	Serine/arginine-rich splicing factor RSZ21	0.984302	0.0436144	42.336	S(0.984)Y(0.105)S(0.911)PHGR	2	1.3129	1	1.152	1.151	1.216	0.6	0.82	0.691	0.6	0.00601899
Peaxi162Scf00435g01211.1	16	T	Phosphatidylinositol-4-phosphate 5-kinase family protein	0.955221	0.0268997	67.414	T(0.022)LT(0.955)LS(0.022)DR	2	4.2478	1	1.283	1.476	1.118	0.491	0.599	0.52	0.415	0.00601899
Peaxi162Scf00047g02131.1	504	S	WRKY DNA-binding protein 34	0.938561	4.0916e-06	82.349	HVGQS(0.001)IS(0.939)ES(0.06)GENK	3	0.2514	1	1.076	1.236	1.171	0.713	0.801	0.656	0.623	0.00601899
Peaxi162Scf00002g05421.1	56	S	Suppressor of gene silencing 3, putative	1	0.00802569	50.088	DIRDGDLS(1)PR	3	0.91014	1	0.717	0.804	0.86	1.356	1.207	1.199	1.58	0.00598932
Peaxi162Scf00391g00425.1	11	S	Plant neutral invertase family protein	0.99991	5.36393e-21	116.7	NVGS(1)HCS(0.997)IS(0.003)EMDDYDLSK	3	0.50019	6	1.001	1.053	1.067	0.905	0.894	0.893	0.863	0.00598853
Peaxi162Scf00378g00825.1	256	S	ENTH/VHS family protein	1	3.1142e-40	161.75	DRS(1)NDDDGQYSSR	2	-0.13106	2	1.076	1.156	1.18	0.687	0.839	0.743	0.665	0.00595365
Peaxi162Scf00128g01036.1	942	S	FUNCTIONS IN: molecular_function unknown	0.84133	2.08988e-37	138.54	S(0.007)YT(0.151)S(0.841)DDELDELDSPLTSIVADR	2	2.7055	2	1.09	1.204	1.08	0.798	0.814	0.718	0.691	0.00595171
Peaxi162Scf00153g01023.1	556	S	conserved hypothetical protein	0.999654	0.00023768	89.663	QFS(1)ELSDSK	3	-1.8247	4	1.244	1.384	1.106	0.552	0.572	0.691	0.486	0.00595171
Peaxi162Scf00074g02036.1	653	S	AP-1 complex subunit beta	0.996337	7.18252e-78	197.69	LAES(0.004)GAS(0.996)PPASAASAQHPAAR	2	-0.46558	15	1.038	1.086	1.022	0.863	0.886	0.908	0.845	0.00592017
Peaxi162Scf00020g00184.1	562	T	isoflavone reductase family protein	0.791976	7.04835e-05	71.148	LNPDES(0.007)ADAT(0.201)T(0.792)DAEGR	2	0.24188	2	0.876	0.945	0.93	1.084	1.086	1.059	1.174	0.00592017
Peaxi162Scf00921g00138.1	124	S	UBX domain-containing protein	0.999876	3.53308e-44	156.23	AAAGS(1)GS(1)DS(1)DEPQEYYTGGEK	3	0.17007	11	1.041	1.186	1.195	0.729	0.73	0.8	0.66	0.00592017
Peaxi162Scf01006g00001.1	721	S	Leucine-rich receptor-like protein kinase family protein	0.944564	0.000396408	61.684	S(0.738)S(0.263)PGS(0.945)PMAS(0.181)S(0.874)PR	2	-1.1408	1	1.168	1.285	1.175	0.516	0.728	0.718	0.541	0.00587516
Peaxi162Scf01006g00001.1	726	S	Leucine-rich receptor-like protein kinase family protein	0.873688	0.000396408	61.684	S(0.738)S(0.263)PGS(0.945)PMAS(0.181)S(0.874)PR	2	-1.1408	1	1.168	1.285	1.175	0.516	0.728	0.718	0.541	0.00587516
Peaxi162Scf00094g01917.1	178	T	ADP-ribosylation factor GTPase-activating protein 1	0.999558	2.22398e-05	108.9	RNQT(1)VSDFR	3	1.0769	5	1.273	1.249	1.055	0.687	0.715	0.637	0.57	0.00587516
Peaxi162Scf01197g00005.1	109	S	RING/U-box superfamily protein	0.978733	1.06558e-07	103.88	GS(0.012)S(0.009)HS(0.979)HEETEPLR	3	0.24177	2	1.187	1.23	1.505	0.416	0.601	0.508	0.389	0.0058411
Peaxi162Scf00842g00426.1	56	T	Protein NRT1/ PTR FAMILY 6.1	1	7.16216e-10	107.51	GYSGGVGGAT(1)PVNIR	3	-0.14034	5	0.742	0.836	0.865	1.14	1.242	1.291	1.503	0.00580914
Peaxi162Scf00009g00434.1	649	T	Plasma membrane ATPase 3	1	2.45094e-09	115.63	T(1)LHGLQVPDSK	4	-0.56448	13	0.407	0.421	0.434	1.681	1.897	1.801	4.262	0.00580914
Peaxi162Scf00338g00218.1	498	S	splicing factor PWI domain-containing protein / RNA recognition motif (RRM)-containing protein	1	1.5149e-13	103.9	ASSENDKAEIGS(1)PDHR	4	-3.7983	11	1.014	1.091	1.089	0.837	0.869	0.881	0.81	0.00580594
Peaxi162Scf00168g00410.1	505	S	SAP domain-containing protein	0.999157	1.45735e-05	86.005	TAEPQNAS(0.001)MAS(0.999)PK	3	-0.52976	3	1.315	1.296	1.064	0.591	0.666	0.638	0.516	0.00577408
Peaxi162Scf00738g00220.1	205	S	Acetyl-coenzyme A synthetase	0.978699	0.0075295	50.484	ERS(0.974)Y(0.048)S(0.979)PRPGQGR	2	-0.65604	2	1.057	1.211	1.213	0.659	0.77	0.742	0.624	0.00577408
Peaxi162Scf00835g00115.1	95	S	Protein phosphatase 2C family protein	0.968228	2.6186e-07	78.708	DQAMELIDGLIS(0.968)PS(0.032)K	3	-1.9667	2	0.762	0.827	0.778	1.266	1.367	1.148	1.597	0.0057332
Peaxi162Scf00036g01015.1	1044	S	Protein kinase superfamily protein	0.856951	0.0011533	89.913	YS(0.072)S(0.857)S(0.072)GPFR	2	0.063224	3	1.125	1.242	1.089	0.749	0.793	0.672	0.641	0.0057332
Peaxi162Scf01853g00014.1	622	T	lipid phosphate phosphatase 3	0.971555	2.18282e-17	129.89	ET(0.028)T(0.972)PIFDDDDDDVENGR	2	-3.5749	2	1.082	1.222	1.089	0.798	0.783	0.723	0.679	0.0057332
Peaxi162Scf00390g00216.1	256	S	RNA-binding KH domain-containing protein	1	0.000200493	57.142	ELALLNNNFREES(1)PQPR	4	-1.3718	4	1.036	1.15	1.162	0.744	0.822	0.795	0.705	0.0057332
Peaxi162Scf00017g03135.1	460	S	Uridine-cytidine kinase C	0.861153	0.00248211	70.68	GIS(0.861)QS(0.138)YSTQR	2	-1.3574	1	1.167	1.43	1.651	0.3	0.3	0.457	0.249	0.0057332
Peaxi162Scf00391g00425.1	72	T	Plant neutral invertase family protein	0.998557	2.99615e-09	113.53	S(0.001)ALDT(0.999)PASSAR	2	0.82544	5	1.072	1.256	1.122	0.705	0.755	0.759	0.643	0.0057332
Peaxi162Scf00003g05391.1	236	S	ARF GAP-like zinc finger-containing protein ZIGA4	0.999792	0.00712962	58.595	SEAQS(1)PNFQR	2	-1.4092	2	1.135	1.493	1.439	0.369	0.392	0.568	0.327	0.00572481
Peaxi162Scf00222g00123.1	352	T	DHHC-type zinc finger family protein	1	0.0167277	66.299	AAWCT(1)PPR	3	-1.737	2	1.071	1.046	1.142	0.787	0.84	0.86	0.763	0.00572481
Peaxi162Scf01365g00027.1	241	S	Uncharacterised conserved protein (UCP012943)	0.953249	3.34027e-57	184.62	IEESVADTDLFS(0.001)QS(0.046)S(0.953)PR	3	2.3818	2	0.597	0.613	0.607	1.498	1.607	1.472	2.519	0.00572481
Peaxi162Scf00281g00321.1	293	S	conserved hypothetical protein	0.954904	0.0309905	44.132	DPNHS(0.045)DS(0.955)PVR	2	1.3901	1	1.169	1.488	1.38	0.299	0.572	0.501	0.34	0.00572481
Peaxi162Scf00059g00918.1	14	S	26S proteasome regulatory subunit S2 1A	0.84635	0.000243174	60.826	T(0.034)S(0.034)EDPNS(0.846)T(0.085)GEEATVK	3	-1.4363	1	1.049	1.136	1.056	0.877	0.816	0.829	0.778	0.00570061
Peaxi162Scf00344g00056.1	297	T	methylenetetrahydrofolate reductase 2	1	0.00894021	59.931	RPT(1)NVFR	3	0.020342	2	1.199	1.22	1.432	0.687	0.471	0.474	0.424	0.00565759
Peaxi162Scf00349g00096.1	125	S	Unknown protein	0.999855	0.00112007	79.744	ELS(1)PPYNGSR	2	1.1392	4	0.78	0.88	0.892	1.14	1.149	1.226	1.377	0.00565759
Peaxi162Scf00742g00028.1	296	S	Unknown protein	1	2.4831e-42	171.04	SDINLSNFAQS(1)PPR	2	-1.8456	13	0.915	0.95	0.959	1.04	1.046	1.035	1.105	0.00565721
Peaxi162Scf00006g00092.1	213	S	conserved hypothetical protein	0.999915	0.000634583	59.864	DSDGALQNS(1)PPR	3	-0.10329	3	1.087	1.339	1.347	0.546	0.545	0.662	0.465	0.00565721
Peaxi162Scf00207g10149.1	23	S	exocyst subunit exo70 family protein D1	0.950442	0.00811974	56.91	WDS(0.95)T(0.034)AS(0.015)EDAR	2	2.0128	2	1.071	1.302	1.19	0.645	0.699	0.712	0.577	0.00561337
Peaxi162Scf00258g00315.1	147	S	Emsy N Terminus (ENT)/ plant Tudor-like domains-containing protein	0.842472	2.59769e-06	58.712	TMGNQTVHEQLHS(0.842)PT(0.222)VS(0.692)GS(0.244)R	4	0.0030952	1	1.036	1.092	1.158	0.82	0.789	0.843	0.746	0.005581
Peaxi162Scf00268g00071.1	11	S	Plant neutral invertase family protein	0.785614	2.2084e-25	133.58	NVS(0.259)S(0.786)HCS(0.955)ISEIDDYDLSK	3	-2.3463	1	1.161	1.321	1.089	0.653	0.695	0.703	0.574	0.005581
Peaxi162Scf00268g00071.1	14	S	Plant neutral invertase family protein	0.955072	2.2084e-25	133.58	NVS(0.259)S(0.786)HCS(0.955)ISEIDDYDLSK	3	-2.3463	1	1.161	1.321	1.089	0.653	0.695	0.703	0.574	0.005581
Peaxi162Scf01174g00012.1	28	S	RNA-binding KH domain-containing protein	0.983053	0.0189765	54.259	S(0.008)AS(0.983)FS(0.009)SER	2	-1.1658	1	1.041	1.119	1.115	0.769	0.847	0.854	0.754	0.005581
Peaxi162Scf00564g00614.1	319	S	Octicosapeptide/Phox/Bem1p family protein	1	2.2295e-08	81.144	GFS(1)DDER	2	-0.026881	4	1.042	1.154	1.217	0.733	0.757	0.779	0.665	0.005581
Peaxi162Scf00101g00052.1	113	S	Unknown protein	1	2.87415e-83	205.88	DLQQEIS(1)DGDVEVPLD	3	-0.88886	4	1.084	1.125	1.108	0.871	0.807	0.732	0.727	0.005581
Peaxi162Scf00186g01112.1	28	S	syntaxin of plants 71	0.983909	0.000107219	66.152	QKNS(0.984)NLS(0.016)GDDAFAR	3	0.30182	1	1.156	1.236	1.059	0.757	0.692	0.772	0.644	0.00557487
Peaxi162Scf00173g01010.1	74	S	copper chaperone	0.999972	1.95409e-11	93.381	TSFWETEAAPS(1)EPEVK	3	2.1758	1	0.858	0.811	0.847	1.173	1.275	1.117	1.417	0.00557487
Peaxi162Scf00219g00158.1	342	S	DNA damage-inducible protein 1	0.821148	9.30267e-07	88.282	EKT(0.012)S(0.821)PS(0.167)EGVPSGSAR	2	-0.023726	1	1.585	1.268	1.187	0.419	0.452	0.492	0.337	0.00556735
Peaxi162Scf00481g00319.1	210	S	pumilio 1	0.928262	0.00644158	44.998	ASPAPGPPS(0.928)RPAS(0.072)R	3	1.2445	1	1.094	1.138	1.235	0.769	0.649	0.776	0.633	0.00554323
Peaxi162Scf00170g01223.1	32	T	trehalose phosphate synthase	0.999999	1.89851e-11	98.175	VAT(1)VAGVLSELDDESR	3	-2.3147	2	0.782	0.909	0.787	1.208	1.154	1.268	1.465	0.00554323
Peaxi162Scf00361g00115.1	130	S	---	1	1.31167e-14	132.25	S(1)LEDVEQEDER	3	0.078526	4	1.108	1.158	1.203	0.704	0.656	0.83	0.631	0.00549791
Peaxi162Scf00738g00220.1	170	S	Acetyl-coenzyme A synthetase	0.903849	0.0265753	43.68	Y(0.238)S(0.858)RS(0.904)PPPR	3	0.125	1	1.126	1.061	1.221	0.757	0.799	0.718	0.667	0.00549791
Peaxi162Scf00738g00220.1	168	S	Acetyl-coenzyme A synthetase	0.857691	0.0265753	43.68	Y(0.238)S(0.858)RS(0.904)PPPR	3	0.125	1	1.126	1.061	1.221	0.757	0.799	0.718	0.667	0.00549791
Peaxi162Scf00451g00912.1	738	T	Plasma membrane ATPase 2	0.994145	2.35638e-05	93.909	NLDIET(1)IQQS(0.005)Y(0.001)T(0.994)V	2	-2.1351	5	0.754	0.84	0.908	1.215	1.218	1.152	1.433	0.00544687
Peaxi162Scf00263g00317.1	67	S	Zinc finger CCCH domain-containing protein 38 [Morus notabilis]	0.963863	0.0447791	47.361	NMS(0.964)PGS(0.036)DR	2	0.66586	2	1.327	1.289	1.068	0.648	0.638	0.601	0.512	0.00541325
Peaxi162Scf00937g00119.1	1699	S	THO complex subunit 2	0.924323	0.00299877	46.494	RRS(0.924)EENNVS(0.076)LQDDLK	3	-0.73406	1	1.068	1.146	1.045	0.801	0.839	0.857	0.766	0.00540988
Peaxi162Scf00270g00009.1	344	S	Protein of unknown function (DUF1666)	0.999393	0.00292978	50.305	KS(0.999)WDADEFAS(0.001)R	3	-0.81964	1	0.703	0.84	0.865	1.205	1.305	1.212	1.546	0.00536913
Peaxi162Scf00535g00076.1	695	S	Pyridoxal phosphate (PLP)-dependent transferases superfamily protein	0.985181	0.0037534	49.298	RVS(0.985)FS(0.015)MEDNRK	4	1.1935	1	1.138	1.093	1.208	0.735	0.821	0.67	0.647	0.00535328
Peaxi162Scf01164g00129.1	420	S	DEK domain-containing chromatin associated protein	0.999988	2.19292e-15	79.917	NVHESEDESEQEEDDHEEKS(1)EDEK	4	0.71173	2	1.132	1.223	1.075	0.7	0.809	0.741	0.656	0.00532942
Peaxi162Scf00984g00014.1	21	S	Unknown protein	0.891455	0.00576429	55.688	QGS(0.891)S(0.109)GLIWDDK	2	1.677	1	1.209	1.206	1.045	0.701	0.755	0.75	0.638	0.00532579
Peaxi162Scf00213g01313.1	461	S	DDB1- and CUL4-associated factor homolog 1	1	9.18969e-05	71.879	GAIAEVES(1)QDIK	3	0.45505	1	0.616	0.609	0.79	1.592	1.307	1.392	2.13	0.00532579
Peaxi162Scf00738g00220.1	270	S	Acetyl-coenzyme A synthetase	0.762139	0.000611324	45.14	QNPS(0.762)QS(0.453)RS(0.804)RS(0.94)PDAVHY(0.021)S(0.021)R	3	0.40717	2	1.075	1.254	1.267	0.594	0.711	0.698	0.557	0.00532579
Peaxi162Scf00688g00310.1	35	S	methyl esterase 12	1	1.60352e-22	138.42	S(1)LVEEELLHR	2	0.30549	3	1.11	1.178	1.232	0.73	0.604	0.782	0.601	0.00532579
Peaxi162Scf00111g00532.1	765	S	IAP-like protein 1 isoform 5	0.999907	1.81649e-15	126.14	VDPNGDS(1)QDLTSR	2	-0.49761	5	1.141	1.178	1.07	0.738	0.728	0.844	0.682	0.00530345
Peaxi162Scf00647g00129.1	335	S	Vacuolar sorting protein 9 (VPS9) domain	0.995661	2.45356e-06	110.38	ILS(0.996)LS(0.004)DLESR	2	-0.27189	1	1.156	1.194	1.044	0.73	0.771	0.8	0.678	0.00530241
Peaxi162Scf00481g00319.1	190	S	pumilio 1	1	1.57989e-08	100.4	S(1)IAEIFQDDLSR	3	1.081	3	1.154	1.224	1.046	0.751	0.77	0.737	0.659	0.00530228
Peaxi162Scf00007g01112.1	33	S	syntaxin of plants 131	0.898217	0.0212834	56.493	S(0.005)QS(0.091)DS(0.898)GMDT(0.005)FNK	2	1.329	1	1.097	1.298	1.206	0.591	0.673	0.737	0.556	0.00519429
Peaxi162Scf00588g00910.1	84	S	sphingosine kinase 1	0.973607	3.93569e-31	152.94	S(0.026)FS(0.974)FEPLSDDSLR	2	0.37865	1	0.768	0.897	0.784	1.291	1.164	1.216	1.499	0.00519429
Peaxi162Scf01026g00001.1	50	S	Tuftelin-interacting protein 11	0.889139	1.97161e-09	66.925	DDVLY(0.001)GVFAS(0.889)GDS(0.501)DS(0.543)DY(0.055)EGS(0.008)S(0.003)K	3	2.3177	3	1.132	1.189	1.037	0.79	0.769	0.795	0.701	0.00519429
Peaxi162Scf01026g00001.1	55	S	Tuftelin-interacting protein 11	0.801189	1.97161e-09	66.925	DDVLY(0.001)GVFAS(0.804)GDS(0.287)DS(0.801)DY(0.103)EGS(0.003)S(0.001)K	3	1.8729	3	1.132	1.189	1.037	0.79	0.769	0.795	0.701	0.00519429
Peaxi162Scf00129g00314.1	619	S	ABC transporter B family member 19	0.955994	0.0111292	60.255	DFSNPS(0.956)T(0.044)R	2	-0.40225	2	1.203	1.233	1.074	0.65	0.78	0.703	0.608	0.00517062
Peaxi162Scf00560g00513.1	156	S	ARF GAP-like zinc finger-containing protein ZIGA4	0.999965	0.000856602	84.365	S(1)PPYEEVYER	2	-0.32137	9	1.031	1.085	1.135	0.82	0.864	0.819	0.77	0.00517062
Peaxi162Scf00082g00119.1	19	S	sequence-specific DNA binding transcription factors	1	0.0238551	54.066	LDDLS(1)PK	2	2.4658	1	1.064	1.047	1.069	0.917	0.854	0.835	0.819	0.00513779
Peaxi162Scf00044g01218.1	711	S	LMBR1 domain-containing protein 2 homolog A	0.998491	5.75788e-05	61.345	RPAAESANY(0.001)S(0.998)DEDDDER	3	-0.40548	2	1.062	1.223	1.122	0.728	0.766	0.789	0.67	0.00513779
Peaxi162Scf00428g00715.1	147	S	RNA binding family protein, putative	1	0.0131176	46.249	RS(1)LS(1)PQPELQR	2	0.14918	1	1.055	1.091	1.183	0.831	0.784	0.774	0.718	0.00513779
Peaxi162Scf00428g00715.1	145	S	RNA binding family protein, putative	1	0.0131176	46.249	RS(1)LS(1)PQPELQR	2	0.14918	1	1.055	1.091	1.183	0.831	0.784	0.774	0.718	0.00513779
Peaxi162Scf01006g00001.1	625	S	Leucine-rich receptor-like protein kinase family protein	0.990652	0.00035674	71.143	LQS(0.991)GFS(0.009)GQSAGR	2	2.0075	2	1.312	1.425	1.116	0.496	0.625	0.52	0.426	0.00510719
Peaxi162Scf00000g06117.1	32	S	RNA binding	0.999978	0.00724919	52.579	RS(1)PFSQR	3	0.072518	1	1.314	1.069	1.292	0.653	0.61	0.621	0.513	0.00499443
Peaxi162Scf00776g00113.1	133	S	conserved hypothetical protein	0.868316	0.020873	40.295	QAS(0.868)AVDDIS(0.054)S(0.035)S(0.043)R	2	0.19051	1	1.057	1.219	1.126	0.78	0.776	0.733	0.673	0.00499443
Peaxi162Scf00420g00245.1	333	S	conserved hypothetical protein	0.990199	0.00064791	58.332	AAS(0.901)FS(0.108)RPDS(0.99)FRNPPS(1)R	3	-0.39988	2	1.053	1.212	1.244	0.739	0.688	0.706	0.608	0.00499443
Peaxi162Scf00155g00029.1	51	S	PATELLIN 2	0.803984	3.73625e-06	86.539	S(0.038)S(0.158)S(0.804)YREESNFSSDLK	2	-0.63072	1	1.295	1.366	1.09	0.546	0.611	0.633	0.477	0.00499443
Peaxi162Scf00485g00211.1	37	S	Secretory carrier-associated membrane protein 1	0.999938	0.00104128	53.565	LS(1)PLPHEPADYDR	3	-0.84928	3	0.75	0.849	0.9	1.215	1.158	1.22	1.438	0.00499443
Peaxi162Scf00014g00294.1	195	S	conserved hypothetical protein	0.989887	1.96977e-10	75.103	ASDVTTVS(0.004)APT(0.09)S(0.4)T(0.456)PY(0.097)S(0.222)S(0.74)LPPS(0.99)PK	3	3.426	3	0.792	0.805	0.922	1.151	1.188	1.22	1.413	0.00496742
Peaxi162Scf00038g01825.1	402	S	Kinase-related protein of unknown function (DUF1296)	0.920236	0.000109406	63.488	S(0.92)PGS(0.08)GANLDHQMTDK	3	-0.31263	2	1.047	1.121	1.197	0.806	0.766	0.766	0.695	0.00496742
Peaxi162Scf01271g00009.1	11	S	Equilibrative nucleotide transporter 3	0.864614	0.00992079	48.216	TTAIS(0.013)S(0.012)T(0.012)S(0.046)PS(0.865)PT(0.052)R	2	0.66743	1	1.127	1.157	1.225	0.639	0.673	0.814	0.606	0.00496428
Peaxi162Scf00128g01750.1	84	S	GRAM domain family protein	0.995424	4.52542e-05	50.865	AEDQREEFHPQPYVVY(0.004)S(0.995)PIDR	4	-0.34055	1	0.628	0.832	0.8	1.277	1.388	1.273	1.742	0.0049157
Peaxi162Scf00362g00538.1	279	S	plasma membrane intrinsic protein 2	0.998448	6.07277e-05	103.97	ALGS(0.002)FRS(0.998)NPTN	2	0.18055	12	1.017	1.109	1.076	0.854	0.869	0.853	0.804	0.0048607
Peaxi162Scf00341g00049.1	412	S	Peptidyl-prolyl cis-trans isomerase D	1	0.00632327	41.088	NLS(1)RS(1)QS(1)VGPK	3	0.10086	1	1.444	1.362	1.174	0.332	0.545	0.575	0.365	0.0048607
Peaxi162Scf00341g00049.1	408	S	Peptidyl-prolyl cis-trans isomerase D	1	0.00632327	41.088	NLS(1)RS(1)QS(1)VGPK	3	0.10086	1	1.444	1.362	1.174	0.332	0.545	0.575	0.365	0.0048607
Peaxi162Scf00341g00049.1	410	S	Peptidyl-prolyl cis-trans isomerase D	1	0.00632327	41.088	NLS(1)RS(1)QS(1)VGPK	3	0.10086	1	1.444	1.362	1.174	0.332	0.545	0.575	0.365	0.0048607
Peaxi162Scf00129g00314.1	616	S	ABC transporter B family member 19	0.983811	0.00367127	77.062	DFS(0.984)NPS(0.016)TR	2	0.34177	1	1.046	1.164	1.132	0.769	0.768	0.838	0.711	0.0048239
Peaxi162Scf00176g01519.1	64	S	conserved hypothetical protein	0.999966	1.26248e-08	87.352	AAS(1)DDDLPSGITDEDSK	3	-0.59267	1	1.137	1.04	1.11	0.773	0.825	0.849	0.744	0.00478966
Peaxi162Scf00038g01029.1	195	S	Clavaminate synthase-like protein	0.991023	1.42521e-08	99.747	VLGEEDDPS(0.009)S(0.991)PIGR	2	1.1238	3	0.702	0.779	0.7	1.473	1.375	1.208	1.86	0.00478966
Peaxi162Scf01123g00222.1	111	S	Unknown protein	1	0.0230851	44.318	RLES(1)PGR	2	1.839	2	1.121	1.225	1.41	0.553	0.606	0.609	0.471	0.0047892
Peaxi162Scf00789g00113.1	374	S	Phototropic-responsive NPH3 family protein	0.842521	1.73982e-37	139.63	GIT(0.023)T(0.134)S(0.843)PAPSSFEIGT(0.307)S(0.672)PS(0.018)S(0.003)DPLR	2	0.79533	2	0.87	0.9	0.947	1.109	1.084	1.08	1.205	0.0047892
Peaxi162Scf00001g34002.1	610	S	Ethylene receptor 2	1	5.45392e-15	125.22	LNQGS(1)DDLFR	2	1.904	3	1.542	1.421	1.14	0.478	0.379	0.423	0.312	0.00475136
Peaxi162Scf00302g00311.1	134	S	transcriptional regulator family protein	0.776403	6.29824e-06	109.83	S(0.224)S(0.776)PALQVR	2	0.089036	2	1.286	1.446	1.15	0.609	0.551	0.443	0.413	0.00468551
Peaxi162Scf00120g00721.1	424	S	nuclear pore complex protein Nup136b [Nicotiana benthamiana]	1	1.21946e-06	105.03	SLEDLDS(1)PK	2	1.6775	4	1.108	1.124	1.217	0.656	0.775	0.783	0.642	0.00468551
Peaxi162Scf00870g00003.1	179	S	ENTH/ANTH/VHS superfamily protein	0.99982	0.00534818	57.175	FRS(1)PPTSNR	3	-0.63589	4	1.277	1.241	1.071	0.656	0.646	0.719	0.563	0.00464297
Peaxi162Scf00349g00096.1	143	S	Unknown protein	0.999935	7.05487e-11	92.428	EHS(1)PPYDGPR	3	0.47663	16	0.86	0.938	0.91	1.082	1.118	1.093	1.216	0.00464297
Peaxi162Scf00006g00717.1	798	S	Transducin/WD40 repeat-like superfamily protein, putative isoform 2	0.967077	0.000203085	57.39	ES(0.032)HAIS(0.967)PKPYTVEESR	4	-0.30017	1	0.862	0.894	0.825	1.136	1.116	1.223	1.346	0.00461042
Peaxi162Scf00006g00402.1	505	S	Protein kinase superfamily protein	0.894154	0.00441373	58.824	ET(0.001)PLADS(0.105)DS(0.894)VK	3	0.58474	2	1.183	1.303	1.122	0.746	0.594	0.657	0.553	0.00459658
Peaxi162Scf00311g00045.1	771	S	Transitional endoplasmic reticulum ATPase	1	0.0482279	48.036	GFGS(1)EFR	2	0.66795	1	0.59	0.61	0.729	1.284	1.516	1.611	2.287	0.00459658
Peaxi162Scf00648g00013.1	267	S	Dehydration-responsive element-binding protein 1D	0.999954	0.000116302	89.9	DRLS(1)PDYGR	2	-0.17142	15	1.203	1.171	1.051	0.752	0.721	0.785	0.659	0.00454175
Peaxi162Scf00235g00620.1	25	S	Protein of unknown function (DUF3537)	0.999999	6.48151e-09	115.57	S(1)HAYDELR	2	0.44365	7	0.862	0.931	0.87	1.151	1.126	1.082	1.261	0.00451137
Peaxi162Scf00213g00074.1	155	S	Serine/arginine-rich splicing factor RSZ21	0.939296	0.0188032	40.857	GRS(0.953)Y(0.087)S(0.939)RS(0.975)PY(0.046)R	2	0.62795	1	1.148	1.354	1.426	0.389	0.564	0.572	0.388	0.00451137
Peaxi162Scf00213g00074.1	157	S	Serine/arginine-rich splicing factor RSZ21	0.974705	0.0188032	40.857	GRS(0.953)Y(0.087)S(0.939)RS(0.975)PY(0.046)R	2	0.62795	1	1.148	1.354	1.426	0.389	0.564	0.572	0.388	0.00451137
Peaxi162Scf00213g00074.1	153	S	Serine/arginine-rich splicing factor RSZ21	0.952937	0.0188032	40.857	GRS(0.953)Y(0.087)S(0.939)RS(0.975)PY(0.046)R	2	0.62795	1	1.148	1.354	1.426	0.389	0.564	0.572	0.388	0.00451137
Peaxi162Scf00915g00018.1	56	S	phosphoprotein phosphatase inhibitors	0.999961	1.05936e-30	150.78	MIDDDGSLS(1)PIR	2	-0.96514	6	1.065	1.09	1.022	0.891	0.878	0.846	0.823	0.00451137
Peaxi162Scf00648g00013.1	392	S	Dehydration-responsive element-binding protein 1D	0.999979	1.08753e-08	76.804	GS(0.211)S(0.706)PS(0.032)S(0.051)KPEPVES(1)PVRDGR	3	-0.098893	5	1.037	1.113	1.151	0.784	0.81	0.838	0.737	0.00451137
Peaxi162Scf00152g01021.1	143	S	Serine/arginine-rich splicing factor 2 [Morus notabilis]	1	0.0010418	98.048	S(1)RS(1)LDLNER	3	-0.44183	4	1.266	1.293	1.072	0.633	0.649	0.68	0.54	0.00449218
Peaxi162Scf00141g00216.1	127	S	Unknown protein	0.777228	4.23798e-10	110.38	QVS(0.777)S(0.223)DDDDGEEESER	2	-1.743	1	1.398	1.518	1.149	0.461	0.377	0.504	0.33	0.00437149
Peaxi162Scf00840g00421.1	1220	S	glycine-rich protein	0.999998	8.98762e-31	141.23	QNS(1)S(1)GYLGDESNLMGDDK	3	0.54837	5	1.13	1.182	1.055	0.764	0.753	0.825	0.696	0.00435572
Peaxi162Scf00540g00026.1	612	S	Zinc finger CCCH domain-containing protein 66	0.997023	0.0103298	69.598	S(0.003)AS(0.997)FGLR	2	-0.48167	2	1.085	1.252	1.142	0.688	0.771	0.719	0.626	0.00431909
Peaxi162Scf00302g00311.1	141	T	transcriptional regulator family protein	0.949662	0.000140464	61.985	T(0.95)PS(0.692)T(0.201)QT(0.154)PPPHS(0.003)AEQT(0.001)DR	3	1.6445	2	1.056	1.216	1.235	0.693	0.716	0.726	0.609	0.00431863
Peaxi162Scf00021g01613.1	547	S	conserved hypothetical protein	1	3.95175e-33	149.2	IYDDGKDAELIEEDEDS(1)FGR	3	3.7734	3	1.358	1.359	1.107	0.612	0.569	0.502	0.44	0.00431163
Peaxi162Scf00074g00741.1	821	T	ATP-dependent zinc metalloprotease FtsH 1	0.999829	0.00536235	41.242	KT(1)EELMRDMYGK	3	3.4698	2	1.057	1.092	1.111	0.868	0.776	0.848	0.764	0.00426448
Peaxi162Scf00123g00096.1	455	S	phenylalanine ammonia-lyase 2	0.999865	0.00723143	49.448	NPS(1)LDYGFK	3	1.7716	1	1.202	1.437	1.219	0.65	0.515	0.472	0.424	0.00426213
Peaxi162Scf00228g00321.1	57	S	protein kinase family protein	0.997812	0.00148584	60.937	S(0.149)HS(0.853)IS(0.998)PQRPPR	3	0.20239	1	1.179	1.307	1.339	0.497	0.47	0.708	0.438	0.00426213
Peaxi162Scf00228g00321.1	55	S	protein kinase family protein	0.853328	0.00148584	60.937	S(0.149)HS(0.853)IS(0.998)PQRPPR	3	0.20239	1	1.179	1.307	1.339	0.497	0.47	0.708	0.438	0.00426213
Peaxi162Scf00287g00127.1	561	S	Calcium-binding tetratricopeptide family protein	0.751747	0.000535052	45.363	EISET(0.002)DVPLS(0.752)Y(0.114)S(0.132)GGVPEK	4	0.4085	1	0.818	0.76	0.717	1.185	1.389	1.31	1.692	0.0042327
Peaxi162Scf00112g00048.1	98	S	DNA polymerase III subunit gamma/tau	0.987008	0.0116852	42.958	S(0.987)VGIDRPT(0.013)DGR	3	0.89263	1	1.452	1.365	1.261	0.247	0.595	0.463	0.32	0.0042327
Peaxi162Scf00920g00113.1	465	S	tonoplast monosaccharide transporter2	1	2.73852e-34	149.53	AES(1)LLGQQTIEEAVEK	3	2.0766	5	0.67	0.836	0.809	1.258	1.361	1.238	1.666	0.00418375
Peaxi162Scf00111g00532.1	291	S	IAP-like protein 1 isoform 5	1	1.74693e-07	82.609	NVQDCEEHS(1)AQS(1)AR	3	-0.51661	2	1.387	1.549	1.204	0.286	0.523	0.417	0.296	0.00418375
Peaxi162Scf00111g00532.1	294	S	IAP-like protein 1 isoform 5	1	1.74693e-07	82.609	NVQDCEEHS(1)AQS(1)AR	3	-0.51661	2	1.387	1.549	1.204	0.286	0.523	0.417	0.296	0.00418375
Peaxi162Scf00789g00532.1	58	T	Unknown protein	0.849535	0.00473424	60.598	HVAGT(0.85)S(0.15)PEVK	3	1.3449	1	0.538	0.654	0.724	1.413	1.369	1.655	2.316	0.00413352
Peaxi162Scf00129g01125.1	26	S	Unknown protein	0.876469	8.55828e-08	71.117	TAIENEHLQLS(0.876)DS(0.131)DS(0.476)S(0.475)ET(0.042)DK	3	1.6424	1	1.034	1.069	1.016	0.886	0.913	0.898	0.865	0.00412922
Peaxi162Scf00018g00105.1	214	S	arginine/serine-rich 45	1	0.0147719	48.602	RRS(1)PLPPR	3	-0.01845	2	1.07	1.212	1.191	0.671	0.742	0.77	0.629	0.00409476
Peaxi162Scf00937g00331.1	134	S	Zinc finger, C3HC4 type (RING finger) family protein	0.99999	6.06248e-83	201.14	SGGGGDDS(1)EDYDDDER	2	-0.4972	1	1.461	1.293	1.139	0.546	0.548	0.484	0.405	0.00409476
Peaxi162Scf00087g02112.1	215	S	RNA-binding (RRM/RBD/RNP motifs) family protein	0.999722	0.0025432	70.908	S(1)PDYGRPR	3	0.25754	2	1.234	1.307	1.458	0.373	0.408	0.638	0.355	0.00409166
Peaxi162Scf00016g01337.1	3492	S	Serine/threonine-protein kinase TOR	1	2.4695e-05	95.067	ALEGLGES(1)QEAR	2	-0.33966	2	1.048	1.04	1.078	0.842	0.908	0.873	0.828	0.00408651
Peaxi162Scf01064g00233.1	268	T	DEK domain-containing chromatin associated protein	0.999998	0.000172079	70.41	MEDEET(1)DDEQPNTK	3	0.37132	1	1.086	1.191	1.129	0.698	0.767	0.817	0.67	0.00403926
Peaxi162Scf00047g02131.1	55	S	WRKY DNA-binding protein 34	0.999983	1.17297e-05	77.506	RLS(1)PDVDTQASK	3	0.15793	2	1.099	1.205	1.277	0.747	0.623	0.659	0.567	0.00403525
Peaxi162Scf00150g00916.1	474	S	C-terminal isoform 2	0.781572	0.000106475	65.149	DDGS(0.016)T(0.016)AS(0.782)S(0.782)S(0.358)GS(0.047)PWFQLR	3	1.2459	4	0.865	0.859	0.9	1.195	1.1	1.115	1.3	0.00403525
Peaxi162Scf00039g00617.1	25	S	UDP-glucuronic acid decarboxylase 1	0.993065	1.0787e-17	104.81	RDEETANNSHT(0.001)S(0.005)PPY(0.001)S(0.993)PK	3	-1.8119	4	1.075	1.241	1.182	0.721	0.67	0.758	0.614	0.00394143
Peaxi162Scf00109g01523.1	286	S	Transcription initiation factor IIB-2	0.944916	0.0186715	53.493	S(0.003)LS(0.052)S(0.945)PKA	2	1.1189	1	1.094	1.31	1.239	0.646	0.601	0.695	0.533	0.00393931
Peaxi162Scf00160g01527.1	1006	T	acetyl-CoA carboxylase 1	0.992512	4.99004e-31	138.57	NLSELEMFTEEGDS(0.007)MDT(0.993)PK	3	-2.0098	5	0.501	0.562	0.575	1.729	1.747	1.357	2.951	0.00387348
Peaxi162Scf00060g00438.1	848	S	ABC transporter B family member 20	0.962382	0.00155246	44.6	S(0.517)HS(0.558)QT(0.709)FS(0.253)RPDS(0.962)DFDDFPIK	5	-1.2832	1	1.247	1.204	1.075	0.75	0.67	0.691	0.599	0.00381668
Peaxi162Scf00060g00438.1	796	S	ABC transporter B family member 20	1	0.00133904	75.819	RQDS(1)FEMR	3	-0.43213	7	1.052	1.165	1.147	0.738	0.797	0.807	0.696	0.00381668
Peaxi162Scf01416g00014.1	619	S	Protein kinase superfamily protein	1	1.06619e-98	218.22	SIDLFS(1)DIS(1)DEGLS(1)PR	2	-0.94117	17	1.021	1.1	1.064	0.877	0.866	0.858	0.817	0.00381668
Peaxi162Scf00516g00642.1	881	S	Plant protein of unknown function (DUF827)	1	0.000892543	59.585	EKQDDDS(1)AEGEFK	3	-0.56687	1	1.051	1.154	1.147	0.744	0.797	0.818	0.704	0.00378185
Peaxi162Scf00071g00074.1	212	S	RING/U-box superfamily protein	1	0.00117074	81.565	NLS(1)FNVPNR	2	-0.10865	2	0.726	0.784	0.756	1.423	1.309	1.199	1.735	0.00378185
Peaxi162Scf01390g00033.1	685	S	ABC transporter G family member 11	0.999572	1.02841e-68	196.41	QTISPYGLTQSPS(1)LR	3	0.30437	6	1.194	1.218	1.061	0.761	0.722	0.707	0.631	0.00378127
Peaxi162Scf00167g00074.1	182	S	Branchpoint-bridging protein	0.762843	0.0192805	40.295	S(0.763)PS(0.236)PEPLY(0.001)DNMGVR	2	0.47872	1	0.725	0.834	0.868	1.185	1.232	1.278	1.522	0.00378127
Peaxi162Scf00011g00421.1	10	S	Unknown protein	0.865232	0.0353043	41.399	S(0.865)RS(0.861)LS(0.274)PR	3	-0.84029	1	1.221	1.15	1.112	0.797	0.721	0.653	0.623	0.00374212
Peaxi162Scf00011g00421.1	12	S	Unknown protein	0.860683	0.0353043	41.399	S(0.865)RS(0.861)LS(0.274)PR	3	-0.84029	1	1.221	1.15	1.112	0.797	0.721	0.653	0.623	0.00374212
Peaxi162Scf00123g00089.1	644	S	Divalent metal cation transporter MntH	0.984585	2.63356e-07	106.35	SEDTGSGT(0.015)GS(0.985)LSR	2	1.3256	8	1.56	1.377	1.177	0.385	0.474	0.403	0.307	0.00374212
Peaxi162Scf00254g00018.1	631	S	Leucine-rich repeat protein kinase family protein	1	1.54744e-05	91.701	GS(1)PHGVT(1)P	2	0.020672	8	1.06	1.125	1.078	0.831	0.788	0.871	0.763	0.003742
Peaxi162Scf00193g00816.1	743	T	nodulin MtN21 /EamA-like transporter family protein	0.992763	8.32894e-05	75.376	QPATGT(0.007)VPHT(0.993)PR	3	0.69873	2	1.141	1.297	1.145	0.632	0.654	0.744	0.567	0.00369284
Peaxi162Scf00016g01636.1	292	S	Calcium-dependent protein kinase (CDPK) family protein	0.955749	0.011218	74.173	T(0.044)ES(0.956)GIFK	2	0.4038	2	0.849	0.884	0.738	1.199	1.24	1.197	1.471	0.00368065
Peaxi162Scf00128g00443.1	18	S	O-fucosyltransferase family protein	0.918162	0.0130136	61.679	VVT(0.007)S(0.075)S(0.918)PR	2	0.70916	2	1.261	1.234	1.099	0.602	0.68	0.731	0.56	0.00364369
Peaxi162Scf00580g00016.1	808	S	Calcium-binding EF hand family protein	0.9954	1.07539e-31	138.36	EMSDAET(0.012)AHAGRS(0.9)PT(0.093)DS(0.995)PIR	3	-1.6562	16	0.862	0.915	0.832	1.103	1.177	1.153	1.316	0.00364369
Peaxi162Scf00349g00096.1	67	S	Unknown protein	0.998936	6.47833e-07	109.14	SYSQYS(1)RS(0.999)PPS(0.001)R	2	-0.090898	14	1.049	1.029	1.028	0.9	0.93	0.882	0.873	0.00364369
Peaxi162Scf00349g00096.1	65	S	Unknown protein	0.999652	6.47833e-07	109.14	SYSQYS(1)RS(0.999)PPS(0.001)R	2	-0.090898	14	1.049	1.029	1.028	0.9	0.93	0.882	0.873	0.00364369
Peaxi162Scf00616g00630.1	181	S	phototropin 1	0.883969	0.000266305	72.662	S(0.884)S(0.112)GDFS(0.004)DDGAGK	2	3.6449	1	1.101	1.165	1.083	0.826	0.73	0.811	0.707	0.00364369
Peaxi162Scf00447g00116.1	52	S	Endonuclease/exonuclease/phosphatase family protein	0.999341	1.11693e-10	121.24	KLS(0.999)LDET(0.001)EQR	3	0.4747	3	1.142	1.195	1.055	0.791	0.745	0.768	0.679	0.00364369
Peaxi162Scf00349g00096.1	137	T	Unknown protein	0.998565	7.05487e-11	92.428	S(0.999)RS(1)QT(0.999)PVREHS(0.999)PPY(0.003)DGPR	4	0.93133	6	0.854	0.858	0.809	1.185	1.253	1.122	1.412	0.00364369
Peaxi162Scf00938g00311.1	727	S	pleiotropic drug resistance 12	0.999344	0.00848401	56.29	EGY(0.001)NS(0.999)EGQNK	2	-0.18503	2	1.294	1.319	1.094	0.598	0.61	0.644	0.5	0.00353057
Peaxi162Scf00111g00532.1	394	S	IAP-like protein 1 isoform 5	0.999854	1.69065e-25	132.09	GVS(1)AAS(1)GISGWVAADGMEK	3	-3.0252	3	1.076	1.159	1.247	0.723	0.747	0.698	0.623	0.00353057
Peaxi162Scf00444g00425.1	502	T	C2H2-like zinc finger protein	0.999984	3.60534e-05	81.632	ENFDSTEPAT(1)PK	3	-1.3561	1	1.196	1.073	1.176	0.798	0.71	0.714	0.645	0.00349219
Peaxi162Scf00071g00088.1	374	S	bZIP transcription factor family protein	1	0.0090209	54.683	VAS(1)LEHLQK	3	1.0416	2	1.242	1.175	1.124	0.605	0.737	0.744	0.589	0.00348886
Peaxi162Scf01243g00019.1	143	S	vesicle associated protein	0.999999	5.65407e-54	163.31	VVYVPANPPS(1)PVPEGS(1)EEGGS(1)PR	3	0.015256	18	0.826	0.891	0.912	1.153	1.146	1.104	1.294	0.00347779
Peaxi162Scf00482g00026.1	435	S	Kinase-related protein of unknown function (DUF1296)	0.934246	5.54203e-05	75.143	DVDGS(0.066)S(0.934)VGHVESR	2	0.26919	5	1.067	1.132	1.185	0.723	0.788	0.8	0.683	0.00347779
Peaxi162Scf00177g00618.1	373	S	V-type proton ATPase catalytic subunit A	0.999326	0.0221906	55.235	LAS(0.999)FY(0.001)ER	2	-1.0834	2	0.813	0.808	0.781	1.333	1.157	1.246	1.555	0.00344793
Peaxi162Scf00711g00113.1	126	S	DNA-binding bromodomain-containing protein	0.999999	4.171e-10	120.7	SDDVVS(1)DQEEK	2	0.16055	2	1.226	1.192	1.069	0.688	0.753	0.724	0.621	0.00344778
Peaxi162Scf00984g00117.1	95	S	Dynein light chain type 1 family protein	0.996838	0.00447079	67.519	KS(0.997)VS(0.002)T(0.001)IEATR	3	-0.068792	3	1.315	1.311	1.316	0.465	0.488	0.551	0.382	0.00344755
Peaxi162Scf00648g00013.1	353	S	Dehydration-responsive element-binding protein 1D	0.996016	0.000882558	56.708	S(0.996)PGY(0.005)GDRPS(0.955)PS(0.044)PQR	3	1.7957	4	1.11	1.33	1.337	0.553	0.559	0.632	0.462	0.00344755
Peaxi162Scf00185g01120.1	50	T	Transcription factor IWS1	0.996894	7.18771e-05	77.192	ERS(1)PT(0.997)PVY(0.003)DDPHK	4	1.3003	3	1.07	1.153	1.208	0.736	0.716	0.791	0.654	0.00344755
Peaxi162Scf00102g01144.1	135	S	vesicle associated protein	0.999948	2.28225e-38	135.88	VIYLPPPRPPS(1)PVAEGS(0.006)DEGS(0.579)S(0.415)PR	3	0.80086	4	0.808	0.875	0.88	1.203	1.184	1.112	1.365	0.00344507
Peaxi162Scf00363g00520.1	146	S	nucleic acid binding protein, putative	0.750276	2.50167e-23	104.83	KDES(0.067)S(0.067)DDS(0.345)S(0.75)S(0.75)EEES(0.009)S(0.009)DEDVS(0.003)AAK	4	1.4893	2	1.122	1.241	1.09	0.715	0.755	0.749	0.643	0.0034074
Peaxi162Scf00209g00833.1	270	S	Protein of unknown function (DUF569)	0.826643	0.00209695	52.814	QES(0.171)GDS(0.827)LVS(0.571)S(0.431)PPK	2	0.57818	1	0.779	0.782	0.839	1.281	1.302	1.15	1.555	0.0034074
Peaxi162Scf00129g00546.1	355	S	Inositol hexakisphosphate and diphosphoinositol-pentakisphosphate kinase 1	0.999982	3.79714e-13	107.85	QGS(1)GLIGTFGQSEELR	3	0.19396	2	1.248	1.241	1.074	0.707	0.671	0.682	0.578	0.00340601
Peaxi162Scf00078g01335.1	83	S	SKP1-like 4	0.999098	0.0050794	70.942	S(0.001)FDS(0.999)DFVK	2	-0.183	1	0.782	0.842	0.912	1.192	1.183	1.163	1.395	0.00340467
Peaxi162Scf00124g00019.1	781	S	villin 4	0.994594	0.0011672	69.352	S(0.005)VS(0.995)FS(1)PDRVR	3	-0.43097	4	1.108	1.192	1.153	0.661	0.754	0.799	0.641	0.00333289
Peaxi162Scf01108g00213.1	525	T	Protein transport protein SEC31	0.973322	5.83722e-31	127.32	ADT(0.973)PVS(0.026)T(0.001)SVSTFAVDESVDVK	3	3.8057	1	0.879	0.866	0.776	1.19	1.147	1.227	1.414	0.0032951
Peaxi162Scf00439g00019.1	216	S	RNA-binding (RRM/RBD/RNP motifs) family protein	0.999326	0.00575266	53.3	ERS(0.999)Y(0.002)S(0.993)PY(0.005)DR	3	0.64864	8	1.076	1.213	1.118	0.741	0.751	0.788	0.669	0.0032951
Peaxi162Scf00199g00027.1	847	S	Protein kinase superfamily protein	0.999863	1.95324e-11	89.507	ADGTGLS(1)LNMENHEPK	4	1.0897	4	1.206	1.241	1.088	0.643	0.712	0.742	0.593	0.0032951
Peaxi162Scf00129g01125.1	41	S	Unknown protein	0.770976	0.000100557	96.113	AIT(0.001)YS(0.228)S(0.771)PAR	2	0.25944	2	1.099	1.156	1.202	0.663	0.787	0.755	0.638	0.00329475
Peaxi162Scf00420g00830.1	238	S	conserved hypothetical protein	0.997714	3.20348e-86	207.24	KEDEINS(0.998)ET(0.002)EDQDFYVER	2	-0.27921	13	0.86	0.92	0.871	1.084	1.144	1.146	1.273	0.00325396
Peaxi162Scf00314g00936.1	310	S	Serinc-domain containing serine and sphingolipid biosynthesis protein	0.994058	5.0309e-06	76.04	AGSST(0.001)T(0.004)LLS(0.994)PPS(0.5)S(0.5)PR	3	-0.26945	6	0.904	0.915	0.891	1.134	1.093	1.062	1.214	0.00325396
Peaxi162Scf00314g00936.1	313	S	Serinc-domain containing serine and sphingolipid biosynthesis protein	0.792001	5.0309e-06	76.04	AGS(0.008)S(0.012)T(0.025)T(0.058)LLS(0.859)PPS(0.792)S(0.246)PR	2	1.2414	6	0.904	0.915	0.891	1.134	1.093	1.062	1.214	0.00325396
Peaxi162Scf00738g00220.1	180	S	Acetyl-coenzyme A synthetase	0.999862	0.0155361	59.908	DYQS(1)PPK	2	1.0621	4	1.161	1.284	1.132	0.612	0.697	0.73	0.57	0.00325396
Peaxi162Scf00042g01210.1	252	S	Protein kinase superfamily protein	0.827841	0.000416775	70.134	S(0.828)S(0.172)PSQSPSESFR	2	0.17805	1	1.102	1.052	1.154	0.776	0.833	0.808	0.731	0.00325396
Peaxi162Scf00117g00321.1	30	S	oligopeptide transporter 7	0.992612	1.18473e-26	143.47	S(0.993)QVNDS(0.007)LEEEENSPIK	3	-0.17121	1	0.467	0.693	0.771	1.429	1.499	1.481	2.283	0.00320895
Peaxi162Scf00802g00244.1	197	S	Transcriptional adapter ADA2	0.991679	0.00887064	62.466	EES(0.008)PLS(0.992)PK	2	2.4281	2	1.277	1.212	1.087	0.705	0.65	0.684	0.57	0.00320895
Peaxi162Scf00129g00546.1	438	S	Inositol hexakisphosphate and diphosphoinositol-pentakisphosphate kinase 1	0.954442	1.19867e-17	100.95	S(0.046)RPGRES(0.954)DS(0.999)EAEDIEHAEK	4	1.444	2	1.2	1.177	1.082	0.676	0.78	0.747	0.637	0.00320895
Peaxi162Scf00462g00044.1	41	S	Unknown protein	0.992054	0.017825	42.336	MAS(0.992)AS(0.008)FDK	3	1.4454	1	1.188	1.327	1.16	0.55	0.696	0.648	0.515	0.00320895
Peaxi162Scf00658g00638.1	348	S	conserved hypothetical protein	0.999632	6.62987e-06	72.568	DYS(1)AEEIGDWEFDELEK	3	-0.0035847	1	1.07	1.195	1.189	0.78	0.702	0.732	0.641	0.00320532
Peaxi162Scf00128g01633.1	34	S	Protein kinase superfamily protein	0.973884	1.28998e-05	90.379	DQVLLT(0.001)APS(0.974)NIS(0.025)R	2	2.0793	2	1.166	1.147	1.119	0.665	0.807	0.77	0.653	0.00316592
Peaxi162Scf00038g01033.1	452	S	Protein kinase superfamily protein	0.94311	0.000172683	68.168	LVGITNDGEAS(0.943)AT(0.057)R	3	0.69947	3	1.107	1.152	1.072	0.845	0.754	0.795	0.719	0.00315049
Peaxi162Scf00159g01650.1	33	S	Calcium-dependent lipid-binding (CaLB domain) family protein	1	6.02088e-14	100.62	VRDEEEREES(1)S(1)GDFEEPR	3	0.039452	3	1.282	1.23	1.096	0.701	0.672	0.619	0.552	0.00314952
Peaxi162Scf00688g00009.1	809	S	dynamin-like protein 6	0.929724	0.00986541	67.207	QS(0.93)S(0.067)LLS(0.003)K	2	0.87641	2	1.185	1.259	1.08	0.718	0.708	0.689	0.6	0.00314952
Peaxi162Scf00814g00225.1	90	T	Rad23 UV excision repair protein family	0.998046	6.31685e-12	113.86	VSSTGASSTPAT(0.998)PS(0.001)R	2	-0.14118	1	1.44	1.368	1.143	0.532	0.465	0.502	0.379	0.00311807
Peaxi162Scf00304g00616.1	968	S	Leucine-rich receptor-like protein kinase family protein	0.88128	0.00887443	62.463	S(0.119)HS(0.881)EDDTY	2	0.763	1	1.15	1.185	1.371	0.604	0.6	0.636	0.496	0.00311241
Peaxi162Scf00128g01335.1	279	S	Ran BP2/NZF zinc finger-like superfamily protein	0.933381	0.000389934	68.481	KS(0.933)PS(0.05)QS(0.017)ADENDQ	2	0.013131	1	1.484	1.382	1.173	0.379	0.489	0.501	0.339	0.00311241
Peaxi162Scf00623g00009.1	137	S	vesicle associated protein	0.891939	1.88438e-07	61.725	EGS(0.199)EEGS(0.909)S(0.892)PR	2	-1.1963	4	0.766	0.903	0.831	1.18	1.201	1.21	1.436	0.00310931
Peaxi162Scf00064g01630.1	145	T	Eukaryotic initiation factor 4A-11	0.941274	0.00115767	81.278	VHACVGGT(0.941)S(0.059)VR	2	1.4933	3	1.748	1.359	1.341	0.194	0.306	0.268	0.173	0.00310931
Peaxi162Scf00652g00120.1	224	T	RPM1-interacting protein 4	0.861371	0.00162049	48.146	KPSSEGSQGLAPS(0.138)T(0.861)PGR	3	-1.1785	1	1.118	1.181	1.155	0.653	0.774	0.785	0.64	0.0030714
Peaxi162Scf00286g00445.1	178	S	metacaspase 4	0.999993	1.31406e-10	122.34	S(1)VEDAFESR	2	1.4856	10	1.062	1.175	1.107	0.818	0.787	0.767	0.709	0.0030714
Peaxi162Scf00006g00092.1	183	S	conserved hypothetical protein	1	5.3993e-21	119.69	ARAS(1)PDVDGQDNTFSGNR	3	-1.2533	1	1.202	1.254	1.266	0.473	0.663	0.686	0.49	0.00306718
Peaxi162Scf00107g01314.1	187	S	conserved hypothetical protein	1	0.0144334	60.682	LGLS(1)DGE	2	0.19968	2	1.216	1.379	1.147	0.598	0.568	0.637	0.482	0.00306323
Peaxi162Scf00853g00016.1	60	S	ELMO/CED-12 family protein	0.999361	1.3557e-22	123.85	ESDARPS(0.999)FDLTPAQEECLER	3	2.2881	3	1.169	1.267	1.09	0.722	0.689	0.703	0.6	0.00306
Peaxi162Scf00007g01112.1	29	S	syntaxin of plants 131	0.962943	2.10385e-06	99.392	S(0.963)QS(0.037)DSGMDTFNK	2	0.089404	4	0.739	0.833	0.792	1.188	1.342	1.256	1.602	0.0030021
Peaxi162Scf01071g00011.1	972	S	Calmodulin-binding transcription activator 3	0.999464	0.0128437	54.276	S(0.999)MVQY(0.001)PEAR	2	-1.6618	1	1.075	1.211	1.198	0.759	0.686	0.724	0.623	0.00295944
Peaxi162Scf00827g00032.1	14	S	Transducin/WD40 repeat-like superfamily protein	1	1.56521e-23	125.04	GGSSDPNQQQDGS(1)DEQQR	3	0.53164	3	1.188	1.523	1.458	0.318	0.425	0.436	0.283	0.00294857
Peaxi162Scf00170g01229.1	243	T	RNA-binding protein 34	0.928908	0.0221363	51.643	SIPVADS(0.071)AT(0.929)PR	2	-0.60969	1	0.835	0.886	0.912	1.152	1.1	1.146	1.291	0.00294857
Peaxi162Scf01049g00047.1	107	S	phototropin 2	0.996487	0.00720571	52.341	S(0.996)GENS(0.004)FADGER	2	-0.67917	1	1.35	1.561	1.234	0.316	0.434	0.473	0.295	0.00294857
Peaxi162Scf00213g01016.1	243	S	40S ribosomal protein S6	1	0.000652219	73.833	LS(1)AAS(1)KPS(1)IAA	2	-0.68095	8	0.575	0.575	0.572	1.541	1.627	1.545	2.737	0.00294433
Peaxi162Scf00072g01013.1	302	S	plasma membrane intrinsic protein 2	0.984398	1.48264e-05	87.447	ALGSYWNS(0.001)T(0.015)S(0.984)DQD	2	-1.2761	1	1.242	1.109	1.112	0.718	0.76	0.718	0.634	0.00289944
Peaxi162Scf00756g00436.1	260	S	Alkylated DNA repair protein alkB homolog 8	0.951288	0.000506874	74.392	GHFS(0.951)PT(0.049)GSEK	3	-0.032447	2	1.087	1.241	1.178	0.676	0.751	0.711	0.61	0.00289944
Peaxi162Scf00401g00035.1	121	S	eukaryotic translation initiation factor 4G	0.998524	0.000814605	74.296	S(0.999)AQFS(0.001)APIEDR	2	-1.4851	2	1.094	1.093	1.041	0.836	0.88	0.82	0.786	0.0028934
Peaxi162Scf00039g00093.1	66	S	diaminopimelate epimerase family protein	0.759187	0.0100226	68.016	S(0.12)S(0.12)S(0.759)FLDR	2	-0.52337	1	1.275	1.21	1.151	0.733	0.654	0.562	0.536	0.00289181
Peaxi162Scf00599g00008.1	151	S	ASR4 protein [Solanum peruvianum]	0.996994	0.000745218	74.853	T(0.001)S(0.001)YGDS(0.997)GY(0.001)GEK	2	0.69529	2	1.174	1.141	1.072	0.77	0.812	0.726	0.681	0.00285263
Peaxi162Scf00057g00623.1	180	T	Brassinosteroid signalling positive regulator (BZR1) family protein	0.999698	1.87168e-13	105.04	IS(0.037)NS(0.963)APVT(1)PPLS(0.14)S(0.813)PT(0.047)R	2	-0.75502	3	0.771	0.74	0.789	1.338	1.355	1.182	1.685	0.00285263
Peaxi162Scf00038g02335.1	707	T	STRUBBELIG-receptor family 6	1	0.00212375	85.672	T(1)FGVDQGGSR	2	1.2789	2	1.185	1.283	1.117	0.73	0.631	0.667	0.566	0.00285263
Peaxi162Scf00006g02614.1	122	S	Ubiquitin-specific protease family C19-related protein	0.760116	2.83575e-07	78.917	S(0.24)S(0.76)GPQAGGAAVSSR	2	0.53986	3	1.494	1.379	1.191	0.36	0.463	0.508	0.328	0.00285263
Peaxi162Scf00095g00522.1	18	S	Peptide methionine sulfoxide reductase B5	1	9.00792e-07	107.09	AILS(1)PEQFR	2	-0.41871	4	0.742	0.796	0.867	1.186	1.292	1.244	1.548	0.00285263
Peaxi162Scf00774g00012.1	205	S	eukaryotic translation initiation factor 3 subunit C2	1	1.29792e-51	152.88	IAAES(1)DEEEDEDADNTAETGTGWEK	4	-0.27668	7	1.099	1.127	1.042	0.815	0.853	0.811	0.759	0.00285183
Peaxi162Scf00571g00036.1	481	S	mitogen-activated protein kinase 16	1	0.00554873	61.161	QHAS(1)LPR	3	-1.1565	5	1.699	1.487	1.255	0.208	0.284	0.298	0.178	0.00285183
Peaxi162Scf00439g00019.1	218	S	RNA-binding (RRM/RBD/RNP motifs) family protein	0.993454	0.00575266	53.3	ERS(0.999)Y(0.002)S(0.993)PY(0.005)DR	3	0.64864	7	1.084	1.216	1.115	0.745	0.75	0.777	0.665	0.00285183
Peaxi162Scf00185g01120.1	167	S	Transcription factor IWS1	1	3.48696e-31	143.91	EMWDTVAGGDS(1)EDDHEGPK	3	-0.21446	3	1.051	1.077	1.031	0.883	0.855	0.9	0.835	0.00281893
Peaxi162Scf00374g00622.1	201	S	Ethanolamine-phosphate cytidylyltransferase	0.996157	0.00375736	54.343	QFS(0.996)HGHS(0.004)QK	3	0.71425	1	1.245	1.09	1.249	0.677	0.704	0.635	0.562	0.00280518
Peaxi162Scf00016g02737.1	494	S	Phototropic-responsive NPH3 family protein	0.917023	1.16569e-23	143.46	ANAS(0.008)S(0.04)GS(0.917)S(0.645)T(0.39)PDLPK	2	0.83719	2	1.078	1.178	1.15	0.747	0.723	0.813	0.67	0.00280518
Peaxi162Scf00378g00825.1	292	S	ENTH/VHS family protein	0.996195	1.08807e-06	68.445	S(0.996)PT(0.431)HS(0.57)ERDVET(0.001)S(0.001)VTSAPK	3	-0.19636	7	1.1	1.183	1.23	0.655	0.706	0.764	0.605	0.00274777
Peaxi162Scf00644g00042.1	244	S	C2 calcium/lipid-binding plant phosphoribosyltransferase family protein	0.99357	0.000228019	92.939	S(0.003)VS(0.994)LGS(0.003)IPEVK	2	0.21275	2	0.894	0.776	0.847	1.184	1.214	1.165	1.416	0.00274607
Peaxi162Scf00270g00423.1	506	S	Serine/threonine-protein phosphatase 6 regulatory subunit 3	0.779867	2.48463e-05	87.088	T(0.22)RES(0.78)DEEDVHDR	3	0.095433	3	1.591	1.466	1.209	0.327	0.331	0.386	0.245	0.00269576
Peaxi162Scf00391g00425.1	14	S	Plant neutral invertase family protein	0.997414	5.36393e-21	116.7	NVGS(1)HCS(0.997)IS(0.003)EMDDYDLSK	3	0.50019	6	1.018	1.066	1.064	0.9	0.878	0.876	0.843	0.00269342
Peaxi162Scf00020g00184.1	232	S	isoflavone reductase family protein	0.833609	0.00522169	43.05	S(0.008)PVS(0.023)HPPS(0.834)PS(0.096)QS(0.039)R	3	-0.317	1	1.104	1.171	1.281	0.698	0.699	0.666	0.58	0.00269342
Peaxi162Scf00437g00026.1	418	S	Time for coffee, putative isoform 5	1	0.00149087	62.088	LEVAS(1)PNLDK	2	0.92667	2	1.175	1.094	1.076	0.82	0.784	0.765	0.708	0.00269342
Peaxi162Scf00341g00049.1	400	S	Peptidyl-prolyl cis-trans isomerase D	0.99894	0.00203866	90.906	S(0.001)MS(0.999)IS(1)PR	2	-0.76567	2	1.07	1.175	1.103	0.815	0.762	0.791	0.707	0.00269342
Peaxi162Scf00050g00169.1	875	S	Argonaute family protein	0.936657	4.13255e-06	103.13	FEDT(0.06)S(0.937)ET(0.01)S(0.648)S(0.345)NR	2	0.33686	3	1.185	1.165	1.059	0.763	0.771	0.744	0.668	0.00269342
Peaxi162Scf00253g01129.1	215	S	Auxin efflux carrier family protein	0.997064	0.0422948	49.16	S(0.997)FAMT(0.003)PR	2	1.0709	1	1.161	1.259	1.134	0.678	0.757	0.635	0.582	0.00264868
Peaxi162Scf00373g01415.1	154	S	DNA repair and recombination protein RAD54	0.999938	1.4266e-32	151.44	IITLDS(1)DEEELPGAR	3	0.061739	2	1.084	1.152	1.182	0.796	0.766	0.7	0.662	0.00264568
Peaxi162Scf00827g00520.1	1508	T	Unknown protein	0.999574	1.76326e-15	122.19	DDSSGSEGT(1)PEADADR	2	-0.50751	1	1.433	1.38	1.17	0.431	0.555	0.461	0.363	0.00262802
Peaxi162Scf00744g00311.1	104	S	Protein of unknown function (DUF1423)	0.881648	0.00571192	68.224	GVLS(0.013)S(0.105)S(0.882)PR	2	0.42484	1	1.148	1.317	1.327	0.504	0.652	0.566	0.454	0.00258807
Peaxi162Scf00360g00076.1	171	S	inositol polyphosphate 5-phosphatase I	0.976445	8.09486e-05	98	S(0.033)Y(0.001)S(0.967)DPPS(0.976)PS(0.024)R	2	0.041066	6	1.123	1.175	1.272	0.636	0.667	0.738	0.572	0.00256934
Peaxi162Scf00360g00076.1	167	S	inositol polyphosphate 5-phosphatase I	0.966818	8.09486e-05	98	S(0.033)Y(0.001)S(0.967)DPPS(0.976)PS(0.024)R	2	0.041066	6	1.123	1.175	1.272	0.636	0.667	0.738	0.572	0.00256934
Peaxi162Scf00811g00334.1	136	S	D6 protein kinase like 2	0.98097	0.00675777	59.227	VS(0.981)DGT(0.007)S(0.009)S(0.003)LAK	2	-1.4849	1	1.178	1.224	1.158	0.668	0.614	0.778	0.579	0.00256934
Peaxi162Scf00052g02011.1	613	S	CLIP-associating protein 1	0.946242	0.0280417	41.164	GLDIS(0.054)EKS(0.946)R	3	-0.52427	1	1.138	1.316	1.357	0.523	0.549	0.622	0.445	0.00256934
Peaxi162Scf00129g00610.1	584	S	Leucine-rich repeat protein kinase family protein	0.999167	6.45361e-10	70.264	GYS(0.999)EQYDEFPLLFGT(0.013)EGT(0.033)T(0.026)S(0.236)S(0.693)PV	2	0.27025	3	1.126	1.208	1.254	0.747	0.612	0.659	0.562	0.00256934
Peaxi162Scf00074g00350.1	570	S	Serine/threonine-protein kinase 25	0.996413	1.71898e-16	112.34	S(0.001)AS(0.996)VGEWLVES(0.002)K	2	-2.3726	3	1.063	1.113	1.15	0.838	0.773	0.784	0.72	0.00256934
Peaxi162Scf00021g00624.1	477	S	RNA-binding (RRM/RBD/RNP motifs) family protein	0.937243	0.0118596	48.568	Y(0.08)HS(0.983)RS(0.937)PPPR	3	0.48776	4	1.272	1.331	1.118	0.639	0.586	0.607	0.492	0.00254085
Peaxi162Scf00021g00624.1	475	S	RNA-binding (RRM/RBD/RNP motifs) family protein	0.996214	0.0118596	48.568	Y(0.109)HS(0.996)RS(0.894)PPPR	3	1.1004	4	1.272	1.331	1.118	0.639	0.586	0.607	0.492	0.00254085
Peaxi162Scf00025g00342.1	1085	S	Leucine-rich receptor-like protein kinase family protein	0.932339	9.09305e-07	70.345	QPT(0.068)DS(0.932)ADFGDNNLVGWVK	3	-0.55048	1	1.042	1.137	1.111	0.829	0.81	0.811	0.745	0.00254085
Peaxi162Scf00016g00939.1	20	S	sugar transport protein [Coffea canephora]	0.843646	1.47503e-05	88.768	IVS(0.844)S(0.156)IQDFDPAK	3	-0.2414	1	1.272	1.267	1.13	0.671	0.677	0.556	0.519	0.00254085
Peaxi162Scf00047g01232.1	416	S	histone deacetylase 1	1	2.62101e-07	110.97	WDPDS(1)DANDEER	2	-1.6391	4	1.057	1.141	1.093	0.812	0.792	0.846	0.744	0.00254085
Peaxi162Scf00037g01620.1	16	S	Protein of unknown function (DUF1399)	0.996563	0.000143392	68.413	S(0.037)LS(0.963)EIS(0.997)EEET(0.003)LK	2	0.20106	2	0.876	0.863	0.886	1.131	1.183	1.093	1.298	0.00254085
Peaxi162Scf00020g00232.1	355	S	alpha/beta-Hydrolases superfamily protein	0.812113	0.000699214	62.438	NQS(0.188)VES(0.812)MNFPVQQR	2	-0.63708	1	0.846	0.817	0.761	1.209	1.304	1.186	1.526	0.00254085
Peaxi162Scf00380g01014.1	337	S	Histone-binding protein RBBP7	0.999839	0.000522563	59.606	NLTSDGVGS(1)PVHK	3	2.9628	2	1.086	1.103	1.052	0.804	0.872	0.843	0.777	0.00249263
Peaxi162Scf00648g00013.1	361	S	Dehydration-responsive element-binding protein 1D	0.998571	0.000810407	57.414	S(0.995)PGY(0.007)GDRPS(0.999)PS(0.999)PQR	3	-0.5949	5	1.08	1.218	1.224	0.683	0.71	0.719	0.6	0.00248871
Peaxi162Scf00057g00623.1	185	S	Brassinosteroid signalling positive regulator (BZR1) family protein	0.813209	1.87168e-13	105.04	IS(0.037)NS(0.963)APVT(1)PPLS(0.14)S(0.813)PT(0.047)R	2	-0.75502	1	0.755	0.708	0.645	1.442	1.454	1.261	1.972	0.00248871
Peaxi162Scf00075g01933.1	45	T	uridine kinase-like 2	0.92756	1.19136e-07	84.249	ASLT(0.006)PT(0.036)T(0.928)PT(0.03)PLDSTAPK	3	2.2396	3	0.678	0.76	0.859	1.28	1.281	1.322	1.69	0.00248439
Peaxi162Scf00431g00710.1	204	S	MLO-like protein 8	0.865724	0.00490617	66.267	LTHET(0.134)S(0.866)FVR	2	0.26358	1	1.294	1.264	1.567	0.412	0.374	0.445	0.298	0.00247886
Peaxi162Scf00366g00121.1	366	S	Vacuolar sorting protein 39	0.999944	5.60289e-11	122.12	FVDVADASYLS(1)R	3	-3.5003	2	0.723	0.767	0.777	1.402	1.311	1.215	1.733	0.0024364
Peaxi162Scf00853g00016.1	9	S	ELMO/CED-12 family protein	1	0.00677474	59.198	GGGGS(1)FVAVR	2	-0.10666	2	1.175	1.305	1.319	0.672	0.487	0.555	0.451	0.0024364
Peaxi162Scf00017g00815.1	867	S	Serine/threonine-protein phosphatase 4 regulatory subunit 3	0.821755	1.85097e-07	81.656	GFTSEDMHT(0.178)S(0.822)PDNR	3	-0.28194	2	1.103	1.248	1.159	0.724	0.672	0.738	0.608	0.0024364
Peaxi162Scf00078g01414.1	477	S	Cysteine-rich receptor-like protein kinase 3	0.785423	1.48833e-05	88.311	LLPEDQS(0.001)HVS(0.785)T(0.214)K	3	-0.31623	2	1.101	1.247	1.226	0.628	0.709	0.698	0.569	0.00243498
Peaxi162Scf00516g00664.1	269	S	RNA-binding (RRM/RBD/RNP motifs) family protein	0.797376	0.00283419	46.318	ASEEPT(0.004)KPS(0.198)S(0.797)PK	4	0.18619	1	1.27	1.276	1.186	0.503	0.705	0.6	0.484	0.00243498
Peaxi162Scf01054g00032.1	585	T	Plasma membrane ATPase 4	1	4.27202e-56	180.04	T(1)LHGLQPPESTNLFNEK	3	-0.95633	7	0.417	0.417	0.419	1.732	1.845	1.814	4.302	0.00243498
Peaxi162Scf00439g00019.1	14	S	RNA-binding (RRM/RBD/RNP motifs) family protein	1	0.000601677	94.363	S(1)PS(1)PWEEK	3	0.33671	14	0.777	0.874	0.86	1.153	1.216	1.205	1.423	0.00243498
Peaxi162Scf00357g00429.1	247	T	conserved hypothetical protein	0.973571	5.0584e-12	116.09	S(0.026)VT(0.974)WADESTDDGTDK	2	2.2492	3	1.115	1.17	1.077	0.752	0.823	0.771	0.698	0.00243498
Peaxi162Scf00737g00412.1	536	S	Leucine-rich repeat protein kinase family protein	1	1.07202e-15	115.57	MPIQS(1)PGRDDMVDLPR	3	-0.49864	4	0.756	0.794	0.859	1.202	1.214	1.305	1.545	0.00243498
Peaxi162Scf00128g01744.1	12	S	Unknown protein	0.867254	2.21434e-05	102.07	S(0.066)S(0.066)S(0.867)PALAR	2	0.56195	1	1.221	1.39	1.204	0.487	0.588	0.619	0.444	0.00239839
Peaxi162Scf00006g00236.1	292	S	Zinc finger CCCH domain-containing protein 37	1	0.00517753	58.172	DIQLPS(1)PK	2	-0.56372	6	1.143	1.249	1.118	0.711	0.672	0.752	0.608	0.00239839
Peaxi162Scf00738g00220.1	203	S	Acetyl-coenzyme A synthetase	0.973764	0.0204981	41.422	ERS(0.974)Y(0.048)S(0.979)PRPGQGR	2	-0.65604	1	1.215	1.365	1.326	0.389	0.591	0.577	0.399	0.00239839
Peaxi162Scf00210g01615.1	45	S	ABC-2 type transporter family protein	0.781717	1.59625e-07	86.539	SSPISEVVGGPET(0.218)LS(0.782)R	3	1.1427	3	1.111	1.035	1.072	0.841	0.853	0.857	0.793	0.00239839
Peaxi162Scf00648g00013.1	314	S	Dehydration-responsive element-binding protein 1D	1	0.0248378	46.352	GRS(1)PDVGK	3	0.80871	1	1.231	1.327	1.424	0.351	0.547	0.544	0.362	0.00239839
Peaxi162Scf00254g00018.1	612	S	Leucine-rich repeat protein kinase family protein	0.798873	1.01648e-05	71.853	GDTDDDRLRQS(0.799)S(0.201)DDPSK	3	-0.85468	2	1.14	1.178	1.072	0.758	0.743	0.806	0.681	0.00239839
Peaxi162Scf01205g00167.1	150	S	Dedicator of cytokinesis protein 8	1	0.000144505	94.717	SVIGDAPAS(1)PK	2	-0.31483	8	1.055	1.096	1.064	0.82	0.854	0.883	0.795	0.00239839
Peaxi162Scf00225g00622.1	287	S	Cyclin-L1-1	0.802069	0.00396356	51.771	S(0.194)RDS(0.802)PS(0.004)IPLSK	3	-0.33299	2	1.133	1.218	1.192	0.768	0.623	0.694	0.588	0.00239839
Peaxi162Scf00037g01522.1	218	Y	Plant invertase/pectin methylesterase inhibitor superfamily	0.999986	0.0511265	61.78	Y(1)PEWMTNGDK	2	0.57344	1	1.076	1.142	1.096	0.783	0.851	0.782	0.729	0.00239839
Peaxi162Scf00135g01114.1	97	S	calcium dependent protein kinase 1	1	0.0107363	71.692	VAS(1)AGLR	2	-0.44867	2	1.491	1.548	1.272	0.199	0.327	0.452	0.227	0.00236036
Peaxi162Scf00968g00210.1	359	S	U-box domain-containing protein 4	0.948545	7.69695e-13	123.19	S(0.047)LS(0.949)PDS(0.035)T(0.028)HS(0.249)LGS(0.692)PR	2	0.1737	4	1.084	1.155	1.22	0.71	0.734	0.76	0.637	0.00235351
Peaxi162Scf00021g00624.1	422	S	RNA-binding (RRM/RBD/RNP motifs) family protein	1	0.0160485	44.847	GRDIS(1)PDRR	3	1.8807	2	1.221	1.457	1.257	0.544	0.536	0.443	0.387	0.00234856
Peaxi162Scf00921g00138.1	122	S	UBX domain-containing protein	0.999972	6.97798e-64	179.17	AAAGS(1)GS(1)DS(1)DEPQEYYTGGEK	3	0.17007	13	1.075	1.198	1.18	0.723	0.723	0.768	0.641	0.00234856
Peaxi162Scf00262g01012.1	590	S	heat shock protein 91	0.998625	0.0199956	53.432	S(0.999)FAT(0.001)DSER	2	0.73946	2	1.17	1.314	1.17	0.594	0.701	0.631	0.527	0.00234675
Peaxi162Scf00254g00018.1	636	T	Leucine-rich repeat protein kinase family protein	1	0.000780325	98.233	GS(1)PHGVT(1)P	2	0.020672	11	1.174	1.274	1.366	0.552	0.495	0.644	0.443	0.00234675
Peaxi162Scf00015g10039.1	447	S	nuclear pore complex protein Nup50a [Nicotiana benthamiana]	0.99998	0.000588039	55.912	AT(0.003)AS(0.012)LKT(0.985)PENS(1)PK	4	-0.26274	1	1.152	1.31	1.159	0.663	0.686	0.624	0.545	0.00230862
Peaxi162Scf00015g10039.1	443	T	nuclear pore complex protein Nup50a [Nicotiana benthamiana]	0.984788	0.000588039	55.912	AT(0.003)AS(0.012)LKT(0.985)PENS(1)PK	4	-0.26274	1	1.152	1.31	1.159	0.663	0.686	0.624	0.545	0.00230862
Peaxi162Scf00469g00321.1	439	S	Protein kinase superfamily protein	0.921181	0.0281106	45.28	S(0.921)EGAS(0.023)T(0.023)S(0.032)EPR	2	0.50085	1	1.373	1.364	1.177	0.526	0.59	0.434	0.396	0.00230862
Peaxi162Scf00149g00918.1	384	S	exocyst complex component 84B	1	1.83773e-56	181.87	AVLDFASTDEGKPLS(1)PR	3	2.2628	5	0.771	0.862	0.857	1.168	1.196	1.244	1.449	0.00230862
Peaxi162Scf00018g00105.1	201	S	arginine/serine-rich 45	0.996856	0.0230233	47.037	Y(0.01)RT(0.993)PPRAS(0.997)PR	3	0.93308	1	1.279	1.464	1.202	0.473	0.499	0.54	0.383	0.00230044
Peaxi162Scf00018g00105.1	196	T	arginine/serine-rich 45	0.993134	0.0230233	47.037	Y(0.01)RT(0.993)PPRAS(0.997)PR	3	0.93308	1	1.279	1.464	1.202	0.473	0.499	0.54	0.383	0.00230044
Peaxi162Scf00174g00065.1	40	S	Nucleoredoxin	0.9711	3.16192e-10	75.695	DDNNS(0.971)QVGS(0.029)GGDDYLSILSSK	3	1.2866	1	0.684	0.746	0.807	1.411	1.29	1.269	1.775	0.00223942
Peaxi162Scf00064g01629.1	27	S	Far upstream element-binding protein 2	0.981103	2.02169e-11	124.04	YESDQT(0.003)T(0.016)PS(0.981)PGPR	2	-1.0002	5	1.318	1.296	1.126	0.577	0.637	0.586	0.481	0.00223942
Peaxi162Scf00643g00647.1	515	S	Protein kinase superfamily protein	0.966022	2.21615e-09	69.492	EQNREDDEQS(0.998)FAEEDS(0.966)Y(0.005)LS(0.031)GER	3	0.68808	2	0.781	0.857	0.849	1.156	1.203	1.252	1.452	0.00223942
Peaxi162Scf00210g01615.1	90	S	ABC-2 type transporter family protein	1	4.55833e-17	133.9	FDLDEVSSGAALS(1)R	2	-1.0706	2	1.249	1.202	1.116	0.717	0.71	0.622	0.574	0.00223663
Peaxi162Scf00529g00005.1	71	S	Protein phosphatase 2C family protein	0.907372	0.00866883	81.525	NS(0.093)S(0.907)FNSR	2	0.66985	2	1.27	1.254	1.116	0.663	0.682	0.6	0.534	0.00216178
Peaxi162Scf00021g00624.1	433	S	RNA-binding (RRM/RBD/RNP motifs) family protein	0.999771	0.0260241	47.894	RS(1)PS(0.978)PY(0.022)R	3	0.90439	2	1.389	1.144	1.296		0.281	0.18	0.12	0.00216178
Peaxi162Scf00169g00113.1	483	S	D-mannose binding lectin protein with Apple-like carbohydrate-binding domain	1	0.0136412	58.592	DLGGAS(1)FR	2	0.30816	1	1.227	1.212	1.098	0.662	0.691	0.74	0.592	0.00216178
Peaxi162Scf00071g00269.1	485	S	Translational activator GCN1	1	5.62333e-136	234.72	AHLEGGS(1)DDEGASTEAQGR	3	-0.075522	15	1.108	1.245	1.232	0.638	0.663	0.723	0.565	0.00216178
Peaxi162Scf00263g00516.1	16	S	Pathogen-related protein isoform 1	1	7.14951e-15	125.54	DYLS(1)DEEVK	2	0.53285	10	1.075	1.121	1.043	0.849	0.842	0.834	0.78	0.00216178
Peaxi162Scf00648g00013.1	363	S	Dehydration-responsive element-binding protein 1D	0.999365	0.000810407	57.414	S(0.995)PGY(0.007)GDRPS(0.999)PS(0.999)PQR	3	-0.5949	5	1.108	1.26	1.26	0.62	0.663	0.677	0.54	0.00210656
Peaxi162Scf02614g00004.1	179	S	Unknown protein	0.962324	1.33241e-06	63.979	RPGYNAS(0.001)DS(0.036)DS(0.962)DDAVEDAK	3	-1.4421	1	1.15	1.228	1.31	0.656	0.553	0.662	0.507	0.00210496
Peaxi162Scf00881g00228.1	15	T	Enhancer of yellow 2 isoform 1	0.932342	0.0128817	46.39	HS(0.004)VNRPPT(0.932)PDT(0.064)R	3	0.73542	1	1.098	1.234	1.175	0.741	0.676	0.721	0.61	0.00210496
Peaxi162Scf00714g00057.1	375	S	Ubiquitin-like superfamily protein, putative isoform 2	0.838891	3.0048e-42	167.93	DIEEHVVS(0.999)PLS(0.162)S(0.839)PR	2	0.062599	8	1.035	1.086	1.075	0.837	0.874	0.872	0.808	0.00210496
Peaxi162Scf00209g00833.1	274	S	Protein of unknown function (DUF569)	0.823144	4.104e-06	82.59	QESGDSLVS(0.177)S(0.823)PPK	3	-0.34815	4	0.742	0.708	0.726	1.387	1.433	1.237	1.864	0.00210172
Peaxi162Scf00019g03125.1	260	S	magnesium transporter 9	0.933347	0.0221908	55.235	AS(0.933)IAT(0.067)VR	2	-1.0538	1	1.144	1.303	1.217	0.64	0.581	0.69	0.522	0.00204822
Peaxi162Scf00191g01112.1	1089	S	ARM repeat superfamily protein isoform 1	1	3.36576e-07	76.817	KPES(1)EDEAEIDSEGR	3	-1.8152	1	1.132	1.218	1.216	0.674	0.621	0.755	0.575	0.00204822
Peaxi162Scf00037g01620.1	13	S	Protein of unknown function (DUF1399)	0.97978	1.24298e-15	128.95	S(0.02)LS(0.98)EISEEETLK	2	2.0722	4	0.832	0.858	0.869	1.224	1.132	1.151	1.37	0.00204822
Peaxi162Scf00001g00018.1	80	S	Potassium transporter family protein	1	7.99091e-08	85.087	IDS(1)FDVEALDVPGAHK	3	0.51123	1	0.62	0.767	0.794	1.32	1.398	1.332	1.857	0.00204822
Peaxi162Scf00329g00617.1	107	S	ATP/GTP-binding family protein, putative isoform 1	0.999892	0.0122778	55.04	SGLGVDS(1)PK	2	0.53945	1	1.354	1.336	1.145	0.575	0.529	0.563	0.435	0.00202959
Peaxi162Scf00119g01214.1	19	T	plasma membrane intrinsic protein 1	0.999425	2.42733e-09	100.59	FRET(0.999)QPLGT(0.001)AAQTDK	3	-0.063882	2	1.221	1.187	1.097	0.727	0.672	0.743	0.611	0.00197709
Peaxi162Scf00006g03619.1	847	T	Serine/threonine protein phosphatase family protein	0.925928	4.24186e-40	159.2	VMEDTWMQELNIQRPPT(0.926)PT(0.074)R	3	-0.7912	4	0.763	0.748	0.789	1.318	1.359	1.199	1.685	0.00197709
Peaxi162Scf00128g01777.1	237	S	conserved hypothetical protein	0.920773	4.26831e-05	81.992	QQT(0.079)S(0.921)DPDIGSTR	2	0.26629	3	1.349	1.262	1.151	0.626	0.6	0.542	0.47	0.00197642
Peaxi162Scf00001g00126.1	117	S	Unknown protein	0.999796	9.15269e-06	108.43	S(1)RS(1)LS(1)PDYDR	2	-1.1345	10	1.132	1.191	1.094	0.773	0.782	0.711	0.663	0.00197354
Peaxi162Scf00263g00418.1	40	S	plant glycogenin-like starch initiation protein 2	0.891078	0.0207333	56.258	ALHS(0.891)PT(0.109)R	3	-0.86651	3	1.142	1.325	1.271	0.548	0.619	0.635	0.482	0.00197354
Peaxi162Scf00014g00614.1	14	S	Auxin transporter-like protein 2	0.808313	2.44719e-26	117.03	QAEDAIVS(0.192)S(0.808)FNETDHDGEVEK	3	1.7252	1	1.161	1.14	1.124	0.687	0.761	0.807	0.658	0.00197354
Peaxi162Scf01054g00032.1	652	T	Plasma membrane ATPase 4	1	5.85136e-22	138.73	GLDIETIQQHYT(1)V	2	0.075251	12	0.544	0.606	0.669	1.655	1.385	1.536	2.516	0.00197354
Peaxi162Scf00789g00529.1	256	S	Splicing factor U2AF 35 kDa subunit	1	0.000613659	67.418	DRS(1)PVRDGS(1)EER	3	0.10705	5	1.789	1.644	1.328	0.061	0.125	0.142	0.069	0.00197354
Peaxi162Scf00789g00529.1	262	S	Splicing factor U2AF 35 kDa subunit	1	0.000613659	67.418	DRS(1)PVRDGS(1)EER	3	0.10705	5	1.789	1.644	1.328	0.061	0.125	0.142	0.069	0.00197354
Peaxi162Scf00018g00105.1	3	S	arginine/serine-rich 45	0.998762	0.000440779	80.318	KVS(0.999)PIPES(0.001)R	3	0.33992	7	1.11	1.177	1.106	0.721	0.807	0.772	0.678	0.00193191
Peaxi162Scf00378g00825.1	296	S	ENTH/VHS family protein	0.887725	1.08807e-06	68.445	S(0.627)PT(0.483)HS(0.888)ERDVET(0.002)SVTSAPK	4	-0.7426	6	1.109	1.187	1.221	0.657	0.708	0.754	0.603	0.00193191
Peaxi162Scf00106g02319.1	104	S	ABC transporter family protein	0.998559	0.00589017	52.49	LENVS(0.003)KS(0.999)Y(0.998)K	2	2.9889	1	1.132	1.232	1.172	0.659	0.673	0.765	0.593	0.00184756
Peaxi162Scf00106g02319.1	105	Y	ABC transporter family protein	0.998288	0.00589017	52.49	LENVS(0.003)KS(0.999)Y(0.998)K	2	2.9889	1	1.132	1.232	1.172	0.659	0.673	0.765	0.593	0.00184756
Peaxi162Scf00124g00019.1	779	S	villin 4	0.993732	0.000311596	95.618	S(0.994)VS(0.006)FSPDR	2	0.13231	8	1.099	1.164	1.151	0.803	0.704	0.765	0.665	0.00184756
Peaxi162Scf00378g00825.1	306	S	ENTH/VHS family protein	0.915876	0.00640535	54.199	DVET(0.002)S(0.006)VT(0.076)S(0.916)APK	2	4.0136	1	1.232	1.21	1.14	0.617	0.663	0.749	0.566	0.00184756
Peaxi162Scf00738g00220.1	7	S	Acetyl-coenzyme A synthetase	0.986716	0.000132864	81.526	S(0.015)Y(0.007)S(0.987)PS(0.992)PPPR	3	-0.13465	25	1.084	1.172	1.212	0.71	0.737	0.742	0.631	0.00184756
Peaxi162Scf00088g01117.1	195	S	protein kinase family protein	1	0.0358961	50.372	VPPS(1)PLR	2	-0.081648	1	1.222	1.379	1.277	0.473	0.637	0.49	0.413	0.00184593
Peaxi162Scf00052g00014.1	213	S	cellulose synthase-like D3	0.989295	0.00809757	58.433	S(0.011)HS(0.989)GLMR	2	0.060321	3	1.089	1.063	1.067	0.817	0.882	0.85	0.792	0.00184593
Peaxi162Scf00738g00220.1	9	S	Acetyl-coenzyme A synthetase	0.99948	0.000132864	84.753	GRS(0.994)Y(0.02)S(0.986)PS(0.999)PPPR	3	0.65045	25	1.069	1.144	1.178	0.752	0.773	0.778	0.679	0.00184593
Peaxi162Scf00061g00092.1	472	S	tonoplast monosaccharide transporter2	0.872822	7.79174e-56	174.63	T(0.127)DS(0.873)ILAQHAIEEAVEK	3	0.81107	1	0.75	0.853	0.726	1.236	1.321	1.286	1.65	0.00184593
Peaxi162Scf00193g00730.1	257	S	zinc knuckle (CCHC-type) family protein	1	0.00535212	57.164	QRPGIS(1)PPR	3	0.7209	1	1.286	1.327	1.2	0.523	0.504	0.67	0.445	0.00184593
Peaxi162Scf00129g01541.1	2056	T	Unknown protein	0.999707	3.27843e-71	187.79	ETPEELTGVET(1)PVELAIDK	4	-2.037	3	0.841	0.881	0.855	1.124	1.207	1.147	1.35	0.00184593
Peaxi162Scf00026g00275.1	392	S	protein kinase 2B	0.999985	1.59562e-05	97.223	AT(0.006)S(0.021)S(0.15)S(0.823)VPVS(1)PFR	2	0.34812	4	1.066	1.105	1.105	0.781	0.836	0.849	0.753	0.00180395
Peaxi162Scf00152g00111.1	262	S	conserved hypothetical protein	0.998667	3.67715e-41	168.61	SS(0.001)S(0.999)EIEDVSK	2	-0.16098	4	1.194	1.432	1.431	0.419	0.49	0.429	0.33	0.00179801
Peaxi162Scf00141g01024.1	763	S	Malectin/receptor-like protein kinase family protein	0.999999	1.75004e-55	178.45	DLNAS(1)PGFDGSMTDSR	3	-0.32056	15	1.026	1.045	1.068	0.88	0.884	0.904	0.85	0.00179801
Peaxi162Scf00271g00086.1	188	S	Branchpoint-bridging protein	0.778926	0.00686503	49.425	S(0.779)PS(0.221)PEPLYDNMGIR	2	-2.1566	1	0.786	0.818	0.871	1.254	1.171	1.2	1.465	0.00179801
Peaxi162Scf00732g00253.1	52	T	Mitochondrial ATP synthase D chain-related protein, putative	1	2.23753e-47	170.68	VAEAHT(1)DDT(1)S(1)GVDEDPSR	3	0.60466	7	1.117	1.213	1.255	0.651	0.65	0.721	0.564	0.00179801
Peaxi162Scf01181g00019.1	318	S	Transcription factor Pur-alpha 1	0.991261	0.0107211	71.614	T(0.009)IDS(0.991)PQR	2	0.20844	3	1.242	1.421	1.207	0.559	0.548	0.51	0.418	0.00179801
Peaxi162Scf00391g00048.1	237	S	TCP family transcription factor	0.923588	0.000212722	61.87	EDT(0.002)S(0.005)GAT(0.066)S(0.924)PS(0.004)ADKPER	3	0.99782	1	1.657	1.623	1.288	0.238	0.171	0.199	0.133	0.00179801
Peaxi162Scf00789g00535.1	54	T	MORN (Membrane Occupation and Recognition Nexus) repeat-containing protein	0.999999	9.14512e-25	127.58	AGAEADT(1)DDDDNTPEANVK	3	-0.58132	4	1.091	1.179	1.204	0.756	0.693	0.733	0.628	0.00179801
Peaxi162Scf00904g00011.1	354	S	Protein phosphatase 2C family protein	0.998158	5.54371e-49	173.18	KAEPEGS(0.001)QHS(0.998)GEISSQES	3	0.013009	6	1.167	1.235	1.123	0.713	0.654	0.747	0.6	0.00179801
Peaxi162Scf00232g00036.1	896	S	Transducin/WD40 repeat-like superfamily protein	0.992231	5.6433e-16	125.5	ALS(0.992)PET(0.008)HTVEESR	3	0.86255	21	1.103	1.171	1.242	0.684	0.71	0.726	0.603	0.00179801
Peaxi162Scf00732g00145.1	16	S	RNA-binding KH domain-containing protein	1	0.0104575	70.256	AAS(1)PQIR	2	0.46371	3	1.373	1.431	1.373	0.389	0.386	0.392	0.279	0.00179801
Peaxi162Scf00073g02225.1	160	T	Nucleic acid-binding, OB-fold-like protein	0.98576	4.36974e-23	127.01	LNPFQQES(0.013)GT(0.986)ES(0.002)DSDT(0.208)DS(0.792)	2	1.2295	2	1.212	1.125	1.102	0.735	0.771	0.726	0.649	0.00179801
Peaxi162Scf00688g00431.1	66	S	PATELLIN 2	0.979138	5.47849e-12	84.759	EDSAVAES(0.021)AS(0.979)FK	3	-1.9652	1	1.134	1.242	1.183	0.736	0.698	0.626	0.579	0.00179801
Peaxi162Scf00032g02319.1	457	S	Rho GTPase activation protein (RhoGAP) with PH domain	0.989303	0.00981157	48.288	GFGGNDS(0.011)DVGS(0.989)PR	2	-2.9242	1	1.123	1.224	1.297	0.628	0.656	0.65	0.531	0.00176243
Peaxi162Scf00041g01416.1	233	S	Serine/arginine-rich splicing factor 2 [Morus notabilis]	0.969396	0.00562235	56.434	GGS(0.031)RS(0.969)PLPR	3	-0.0292	2	1.324	1.189	1.204	0.536	0.645	0.648	0.492	0.00176221
Peaxi162Scf00087g02112.1	198	S	RNA-binding (RRM/RBD/RNP motifs) family protein	0.999659	0.00550813	67.334	S(1)PS(1)PIYR	2	1.4282	8	1.134	1.212	1.111	0.694	0.754	0.761	0.639	0.00176098
Peaxi162Scf00087g02112.1	196	S	RNA-binding (RRM/RBD/RNP motifs) family protein	0.999931	0.00550813	67.334	RS(1)PS(0.999)PIY(0.001)R	3	1.3937	8	1.134	1.212	1.111	0.694	0.754	0.761	0.639	0.00176098
Peaxi162Scf00207g00946.1	12	S	CASC3/Barentsz eIF4AIII binding, putative isoform 5	0.999993	1.10512e-10	119.46	DVVDYES(1)DPEEAK	2	-0.12377	3	1.146	1.297	1.337	0.6	0.594	0.544	0.46	0.00176098
Peaxi162Scf00569g00415.1	237	S	general regulatory factor 2	0.768868	8.12247e-09	78.917	DNLTLWT(0.231)S(0.769)DMQDDGTDEIK	3	2.1687	1	0.618	0.754	0.766	1.304	1.387	1.42	1.923	0.00176098
Peaxi162Scf00021g02415.1	832	S	SHOOT GRAVITROPISM 2 family protein	0.995663	1.91385e-20	115.54	DIPEDS(0.996)YLS(0.003)S(0.001)EPLEGSSK	4	0.70511	2	0.672	0.645	0.739	1.34	1.363	1.525	2.056	0.00176098
Peaxi162Scf00020g01027.1	936	S	Quinoprotein amine dehydrogenase, beta chain-like	0.988379	5.04602e-07	78.78	EYEPATTDS(0.011)EKLS(0.988)PR	3	-0.060334	2	0.796	0.765	0.715	1.259	1.389	1.264	1.719	0.00176098
Peaxi162Scf00098g00815.1	544	S	Serine/threonine protein phosphatase family protein	1	4.70331e-22	141.1	QLS(1)IDQFENEGR	3	-0.87714	5	1.125	1.202	1.09	0.77	0.742	0.758	0.664	0.00176098
Peaxi162Scf00599g00008.1	39	T	ASR4 protein [Solanum peruvianum]	0.996748	0.00437659	56.295	LT(0.001)T(0.001)EDT(0.997)PY(0.001)GGK	3	-0.75826	2	1.209	1.39	1.27	0.467	0.539	0.608	0.417	0.00176098
Peaxi162Scf00718g00011.1	189	S	RNA-binding (RRM/RBD/RNP motifs) family protein	1	0.0123432	48.794	DFS(1)PPRR	3	-0.48516	2	1.261	1.359	1.204	0.499	0.647	0.533	0.439	0.00176098
Peaxi162Scf00001g00126.1	115	S	Unknown protein	0.999964	0.00158878	84.882	S(1)RS(1)LS(1)PDYDR	2	-1.1345	10	1.102	1.182	1.099	0.786	0.79	0.74	0.685	0.00176098
Peaxi162Scf00254g00018.1	628	S	Leucine-rich repeat protein kinase family protein	0.84404	1.54744e-05	57.21	GS(0.007)EAQT(0.209)PQES(0.844)RGS(0.938)PHGVT(0.002)P	3	-0.028595	4	1.102	1.167	1.09	0.811	0.75	0.789	0.7	0.00176098
Peaxi162Scf00071g00541.1	315	S	TOPLESS-related 3	0.999986	2.93256e-13	105.06	LRPAPS(1)VEEVTYPTVR	3	-0.68798	3	0.926	0.901	0.941	1.066	1.077	1.059	1.157	0.00171525
Peaxi162Scf00938g00311.1	43	S	pleiotropic drug resistance 12	0.971494	1.95765e-05	103.88	S(0.971)S(0.029)RDENDEEALK	3	0.66807	8	1.284	1.31	1.138	0.57	0.631	0.61	0.485	0.00170947
Peaxi162Scf00074g00026.1	124	T	Tetratricopeptide repeat (TPR)-like superfamily protein	0.968322	5.05829e-06	101.3	DEEGS(0.025)RT(0.968)FT(0.006)MR	3	0.1282	6	1.074	1.136	1.068	0.803	0.836	0.826	0.752	0.00170576
Peaxi162Scf00230g00812.1	1605	S	kinase interacting (KIP1-like) family protein	1	1.98245e-07	107.98	SSLESEEIGNVS(1)R	2	0.79184	8	0.722	0.795	0.798	1.297	1.344	1.215	1.666	0.00170576
Peaxi162Scf00287g00127.1	563	S	Calcium-binding tetratricopeptide family protein	0.983971	2.39507e-47	167.59	EISETDVPLS(0.016)YS(0.984)GGVPEK	2	-0.67122	6	0.83	0.88	0.792	1.159	1.219	1.211	1.434	0.00169432
Peaxi162Scf00014g00294.1	354	S	conserved hypothetical protein	0.998323	0.00031835	94.538	GAIMELS(0.998)PS(0.002)R	2	0.77339	4	0.842	0.848	0.888	1.116	1.187	1.174	1.349	0.00169432
Peaxi162Scf00580g00014.1	369	S	Protein phosphatase 2C family protein	0.954941	3.24147e-10	113.52	S(0.045)IS(0.955)AEGLDLLK	2	-0.78253	2	1.07	1.16	1.098	0.809	0.796	0.791	0.72	0.00169432
Peaxi162Scf00367g00736.1	454	S	Hydroxyproline-rich glycoprotein family protein	0.925284	0.0390392	45.653	S(0.002)LGGAS(0.925)PS(0.072)R	2	-0.35848	2	1.518	1.59	1.272	0.228	0.319	0.334	0.201	0.00169432
Peaxi162Scf00046g00530.1	34	S	calcium-transporting ATPase, putative	0.803902	2.98549e-07	78.708	S(0.196)NS(0.804)FDCGNS(0.001)PFDIPR	3	-1.8928	4	0.846	0.901	0.879	1.167	1.128	1.113	1.298	0.00164527
Peaxi162Scf00021g00624.1	467	S	RNA-binding (RRM/RBD/RNP motifs) family protein	1	1.8383e-05	103.91	AES(1)PVNER	2	-0.38778	4	1.191	1.373	1.362	0.436	0.535	0.556	0.389	0.00164527
Peaxi162Scf00738g00220.1	5	S	Acetyl-coenzyme A synthetase	0.997033	0.000132864	84.753	GRS(0.997)Y(0.091)S(0.967)PS(0.945)PPPR	3	-0.91902	26	1.097	1.189	1.226	0.691	0.704	0.731	0.605	0.00164527
Peaxi162Scf00152g01021.1	169	S	Serine/arginine-rich splicing factor 2 [Morus notabilis]	0.998735	1.50875e-05	105.52	S(0.001)LS(0.999)PDYNR	2	0.58991	7	1.108	1.233	1.239	0.687	0.65	0.694	0.567	0.00164527
Peaxi162Scf00129g01541.1	1973	S	Unknown protein	1	0.000306363	78.529	NMS(1)DVDLNNK	2	1.8379	5	1.183	1.159	1.112	0.787	0.74	0.686	0.641	0.00164527
Peaxi162Scf00463g00052.1	561	T	ATP binding microtubule motor family protein	1	0.0237832	59.796	T(1)IDQIDLLR	2	1.7323	1	1.113	1.142	1.211	0.774	0.721	0.698	0.633	0.00164527
Peaxi162Scf00803g00115.1	132	S	vesicle associated protein	0.999986	1.59957e-12	97.904	VAYVPPQHPS(1)PVR	2	-0.026522	25	0.818	0.859	0.822	1.146	1.201	1.245	1.437	0.00164527
Peaxi162Scf01067g00114.1	72	S	Superoxide dismutase [Cu-Zn]	1	1.33661e-06	110.38	EHGS(1)PEDEVR	3	-0.93503	5	1.237	1.328	1.146	0.608	0.637	0.601	0.497	0.00164527
Peaxi162Scf00563g00009.1	333	S	casein kinase 1-like protein 2	1	0.00025597	88.803	S(1)PGPLVNDR	2	-0.58756	2	1.171	1.205	1.331	0.651	0.573	0.618	0.497	0.00164527
Peaxi162Scf00152g01021.1	167	S	Serine/arginine-rich splicing factor 2 [Morus notabilis]	0.999912	0.000797438	67.326	S(1)RS(1)LS(0.998)PDY(0.002)NR	2	0.77052	5	1.113	1.254	1.236	0.662	0.645	0.69	0.554	0.00164527
Peaxi162Scf01530g00011.1	249	S	basic helix-loop-helix (bHLH) DNA-binding superfamily protein	0.9991	0.0156668	56.043	ELS(0.999)LGS(0.001)AK	3	-0.31312	5	1.174	1.281	1.147	0.705	0.633	0.664	0.556	0.00164527
Peaxi162Scf00156g00313.1	36	S	Protein phosphatase 2C family protein	0.849294	0.00117765	89.679	S(0.005)S(0.146)S(0.849)FDYQK	2	0.3546	2	1.093	1.167	1.154	0.713	0.763	0.794	0.665	0.00164527
Peaxi162Scf00232g00021.1	223	S	Calcium-binding EF-hand family protein	0.998983	1.12996e-07	85.087	DITTT(0.001)FPS(0.999)FVFHS(1)R	3	-2.6818	2	0.764	0.794	0.821	1.204	1.237	1.325	1.583	0.00164527
Peaxi162Scf00232g00021.1	228	S	Calcium-binding EF-hand family protein	0.99999	1.12996e-07	85.087	DITTT(0.001)FPS(0.999)FVFHS(1)R	3	-2.6818	2	0.764	0.794	0.821	1.204	1.237	1.325	1.583	0.00164527
Peaxi162Scf01969g00025.1	74	T	Remorin family protein	0.999989	0.000407276	85.909	GSIDRDVT(1)LER	3	-0.22899	1	1.328	1.28	1.366	0.357	0.588	0.507	0.365	0.00160423
Peaxi162Scf00045g00031.1	183	S	ADP-ribosylation factor GTPase-activating protein 3	0.981476	0.00124264	59.248	DETPEVS(0.018)AS(0.981)PK	3	0.19342	2	1.353	1.324	1.169	0.593	0.549	0.505	0.428	0.0015906
Peaxi162Scf00014g00294.1	158	S	conserved hypothetical protein	1	0.00284005	81.09	S(1)PVNNVTR	2	0.42076	3	1.132	1.297	1.239	0.615	0.659	0.632	0.52	0.00158887
Peaxi162Scf01461g00029.1	63	S	conserved hypothetical protein	0.852958	0.00766816	58.981	S(0.147)PS(0.853)LLHR	2	-0.48684	2	1.347	1.698	1.748	0.134	0.071	0.071	0.058	0.00158644
Peaxi162Scf00017g02310.1	651	S	BAH domain	0.874058	0.00293896	73.655	AS(0.126)S(0.874)PVIPEK	2	-1.1196	1	1.259	1.367	1.206	0.478	0.598	0.591	0.435	0.00158644
Peaxi162Scf01243g00019.1	149	T	vesicle associated protein	0.992873	0.0141095	65.179	AS(0.006)LT(0.993)EDES(0.001)K	2	-1.4692	1	1.138	1.084	1.16	0.73	0.788	0.793	0.683	0.00158644
Peaxi162Scf01662g00116.1	46	S	Unknown protein	1	0.0297968	51.528	LNLS(1)PPR	2	-0.31657	2	1.466	1.458	1.221	0.411	0.373	0.437	0.295	0.00158644
Peaxi162Scf00597g00058.1	300	S	arginine/serine-rich zinc knuckle-containing protein 33	0.999999	5.66134e-10	115.34	EEGAYS(1)QS(1)PR	2	0.31079	14	1.347	1.327	1.158	0.553	0.542	0.575	0.436	0.00152463
Peaxi162Scf00789g00218.1	689	S	AP-2 complex subunit alpha-2	0.991285	5.77749e-32	149.53	VPS(0.991)MS(0.009)NVDQDSADQR	3	-0.94764	20	1.078	1.183	1.163	0.741	0.753	0.761	0.659	0.0015171
Peaxi162Scf00199g00027.1	1165	T	Protein kinase superfamily protein	0.999944	0.00585577	53.448	RNT(1)LVTGGVR	3	0.77698	2	1.294	1.372	1.208	0.463	0.536	0.609	0.415	0.0015171
Peaxi162Scf00648g00013.1	373	S	Dehydration-responsive element-binding protein 1D	0.99503	0.000655858	94.692	YS(0.995)PDGY(0.001)T(0.003)R	2	-0.42529	3	1.155	1.272	1.254	0.614	0.693	0.575	0.511	0.0015171
Peaxi162Scf00106g01615.1	271	S	Ras-related small GTP-binding family protein	0.917419	0.00243956	70.889	S(0.917)S(0.063)S(0.02)YIGESYK	2	1.6814	1	1.091	1.168	1.199	0.712	0.76	0.731	0.637	0.0015171
Peaxi162Scf00599g00008.1	28	T	ASR4 protein [Solanum peruvianum]	0.997038	1.03074e-11	97.5	DNEEDKTTYGET(0.997)PY(0.002)AEK	4	1.3318	3	1.399	1.321	1.183	0.552	0.507	0.508	0.401	0.00151062
Peaxi162Scf00452g00835.1	594	S	Trypsin family protein	0.764613	3.33571e-05	80.063	RSEPS(0.118)T(0.118)S(0.765)ADEPE	2	-0.69189	3	1.131	1.213	1.288	0.631	0.651	0.668	0.537	0.00150661
Peaxi162Scf00302g00311.1	146	T	transcriptional regulator family protein	0.982505	1.79553e-05	72.568	T(0.002)PS(0.003)T(0.012)QT(0.983)PPPHSAEQTDR	3	-0.34587	6	1.131	1.284	1.236	0.659	0.658	0.613	0.529	0.00150661
Peaxi162Scf00710g00051.1	97	S	Protein of unknown function (DUF1645)	1	0.000320555	80.245	LLLS(1)DDDLEK	3	-1.206	2	0.634	0.662	0.8	1.343	1.431	1.397	1.99	0.00150661
Peaxi162Scf00001g00126.1	111	S	Unknown protein	0.993994	0.00158878	49.066	S(0.994)RS(0.858)RS(0.784)LS(0.897)PDY(0.467)DR	2	-0.62599	1	1.232	1.284	1.226	0.497	0.647	0.65	0.479	0.0014536
Peaxi162Scf00416g00310.1	583	S	Cytochrome P450 superfamily protein	0.898602	2.63185e-05	106.42	DS(0.101)S(0.899)LLER	2	-0.62654	2	1.183	1.287	1.212	0.569	0.614	0.701	0.512	0.0014536
Peaxi162Scf00026g00275.1	57	T	protein kinase 2B	0.946168	0.00671343	70.728	SSVDS(0.001)LS(0.053)T(0.946)PR	2	-0.24799	1	1.285	1.258	1.169	0.689	0.572	0.58	0.496	0.0014536
Peaxi162Scf00818g00018.1	131	S	Pentatricopeptide repeat-containing protein	0.999997	6.37558e-06	76.049	S(1)IDENQPLVGVTPQTR	2	-0.66177	1	0.678	0.817	0.792	1.32	1.301	1.279	1.705	0.0014536
Peaxi162Scf01164g00123.1	128	S	RNA-binding (RRM/RBD/RNP motifs) family protein	1	4.38974e-12	91.618	GVSVGGAAGS(1)GIS(1)GGGGFR	3	-0.20709	3	1.069	1.115	1.094	0.842	0.839	0.787	0.753	0.0014536
Peaxi162Scf01164g00123.1	125	S	RNA-binding (RRM/RBD/RNP motifs) family protein	0.999998	4.38974e-12	91.618	GVSVGGAAGS(1)GIS(1)GGGGFR	3	-0.20709	3	1.069	1.115	1.094	0.842	0.839	0.787	0.753	0.0014536
Peaxi162Scf00287g01630.1	455	S	Protein RCC2	0.999386	2.45265e-17	101.75	ASEEVEAEAVS(0.113)ES(0.888)PAS(0.999)EK	3	0.4385	3	0.884	0.868	0.885	1.1	1.123	1.168	1.286	0.0014536
Peaxi162Scf00528g00226.1	169	T	Transcription initiation factor TFIID subunit 9	1	0.00985775	65.043	ADVPQGT(1)PQR	2	0.022221	1	1.309	1.407	1.496	0.241	0.421	0.452	0.264	0.0014536
Peaxi162Scf00397g00111.1	425	S	Glutathione-regulated potassium-efflux system protein KefC	0.999993	5.15645e-31	152.11	FSDDS(1)DEEDRK	2	0.14634	5	1.333	1.312	1.161	0.529	0.595	0.579	0.447	0.0014536
Peaxi162Scf00198g00036.1	481	S	ATPase E1-E2 type family protein / haloacid dehalogenase-like hydrolase family protein	1	6.82154e-10	117.93	AHVEDGGGS(1)PR	2	2.1463	3	1.198	1.254	1.347	0.589	0.623	0.498	0.45	0.0014536
Peaxi162Scf00362g00145.1	267	S	tonoplast monosaccharide transporter2	1	2.37276e-08	110.9	LYGPEQGQS(1)LVAR	3	2.6568	4	0.816	0.841	0.827	1.202	1.257	1.153	1.454	0.0014536
Peaxi162Scf00303g00043.1	86	S	isoflavone reductase family protein	0.891082	0.00396567	59.864	T(0.026)PS(0.076)S(0.891)PT(0.007)QT(0.001)GIK	2	0.74626	1	1.058	1.128	1.114	0.813	0.793	0.828	0.738	0.0014536
Peaxi162Scf00134g01212.1	11	S	Transposon MuDR mudrA-like protein, putative [Solanum demissum]	1	1.04323e-08	112.03	S(1)ALFDGIEEGGIR	3	-1.2424	2	1.191	1.224	1.202	0.666	0.58	0.731	0.547	0.0014536
Peaxi162Scf00170g00052.1	171	S	Ypt/Rab-GAP domain of gyp1p superfamily protein	1	2.40591e-34	158.44	GVS(1)EEDS(1)EDEFYDLER	2	0.041355	2	1.115	1.188	1.116	0.738	0.795	0.731	0.662	0.0014536
Peaxi162Scf00244g01216.1	62	S	pleiotropic drug resistance 6	1	1.84223e-05	90.442	S(1)ARES(1)DDEEELK	3	1.1613	3	1.145	1.201	1.1	0.774	0.725	0.727	0.646	0.0014536
Peaxi162Scf00244g01216.1	58	S	pleiotropic drug resistance 6	1	1.84223e-05	90.442	S(1)ARES(1)DDEEELK	3	1.1613	3	1.145	1.201	1.1	0.774	0.725	0.727	0.646	0.0014536
Peaxi162Scf00437g00611.1	526	S	RAN GTPase activating protein 2	1	0.00181692	66.246	QEENLDAPDS(1)N	2	-0.89123	1	1.111	1.173	1.181	0.704	0.706	0.785	0.633	0.0014536
Peaxi162Scf00047g00141.1	683	S	F-box associated ubiquitination effector family protein	1	0.000426208	61.821	S(1)AS(1)PQVVDAPQK	3	-0.92581	1	1.094	1.194	1.206	0.705	0.734	0.717	0.617	0.0014536
Peaxi162Scf00047g00141.1	681	S	F-box associated ubiquitination effector family protein	1	0.000426208	61.821	S(1)AS(1)PQVVDAPQK	3	-0.92581	1	1.094	1.194	1.206	0.705	0.734	0.717	0.617	0.0014536
Peaxi162Scf00120g00517.1	288	T	Ethylene receptor 2	0.999996	1.2755e-09	120.57	GGT(1)PELVDTR	2	-0.26826	2	1.284	1.258	1.479	0.445	0.496	0.444	0.344	0.0014536
Peaxi162Scf00941g00038.1	135	T	BSD domain-containing protein	0.999982	1.7715e-82	200.45	DSLLADIEPET(1)PDTYK	2	-0.53222	4	1.176	1.249	1.153	0.668	0.632	0.735	0.569	0.0014536
Peaxi162Scf00026g02218.1	400	S	Protein of unknown function (DUF569)	0.999974	3.38815e-06	91.518	QES(1)GDFLDSSLMK	3	1.963	3	0.483	0.553	0.72	1.619	1.496	1.55	2.657	0.0014536
Peaxi162Scf00038g02541.1	103	S	Ubiquitin-specific protease family C19-related protein	0.98627	0.00857261	56.139	SGPLT(0.001)S(0.013)APS(0.986)R	2	-0.2957	1	1.332	1.414	1.234	0.441	0.442	0.574	0.366	0.00142666
Peaxi162Scf00420g00133.1	351	S	Copine family protein 2	0.764237	3.33589e-12	92.565	ATMELNILGGQS(0.024)GT(0.212)S(0.764)PGR	3	-1.1956	2	0.887	0.861	0.88	1.137	1.167	1.1	1.295	0.00141509
Peaxi162Scf00092g01519.1	489	S	late elongated hypocotyl [Nicotiana attenuata]	0.965995	5.73489e-09	98.882	LPT(0.014)S(0.966)PS(0.014)S(0.005)DSGESEGR	2	0.52551	2	1.161	1.278	1.318	0.543	0.63	0.596	0.471	0.00141509
Peaxi162Scf00174g00148.1	1185	S	Protein transport protein Sec16B	0.999798	4.53182e-15	129.82	SVS(1)EPDFGR	2	-0.69113	3	1.276	1.409	1.217	0.576	0.497	0.497	0.402	0.00141509
Peaxi162Scf00004g04522.1	453	S	Rho GTPase activation protein (RhoGAP) with PH domain	0.992737	0.000327991	66.809	GSGGDDS(0.007)DVGS(0.993)PR	2	-1.1748	1	1.322	1.605	1.386	0.299	0.301	0.376	0.226	0.00141422
Peaxi162Scf00235g00010.1	371	S	formin homology 1	1	0.0479361	48.091	NLES(1)PVR	2	1.6111	1	1.239	1.268	1.407	0.571	0.525	0.446	0.394	0.00141367
Peaxi162Scf00038g02541.1	163	S	Ubiquitin-specific protease family C19-related protein	0.823116	3.28339e-08	97.095	S(0.176)S(0.823)GPQS(0.001)GGVTPTGR	2	0.40195	4	1.332	1.323	1.184	0.489	0.568	0.6	0.432	0.00140997
Peaxi162Scf00088g01217.1	685	T	sucrose phosphate synthase 1F	0.961786	1.7233e-58	183.01	TDDDDENS(0.036)ET(0.962)DS(0.002)PSDSLR	2	-0.039944	1	0.503	0.478	0.413	1.733	1.897	1.56	3.723	0.00140702
Peaxi162Scf00349g00096.1	135	S	Unknown protein	0.999581	1.15185e-05	63.272	S(0.999)RS(1)QT(0.999)PVREHS(0.999)PPY(0.003)DGPR	4	0.93133	7	0.807	0.852	0.856	1.148	1.193	1.227	1.419	0.00132803
Peaxi162Scf00267g01222.1	475	S	Regulator of Vps4 activity in the MVB pathway protein	0.948381	0.00266925	64.64	S(0.052)QS(0.948)FKDNIR	3	0.81712	1	1.507	1.516	1.288	0.233	0.38	0.363	0.226	0.00132803
Peaxi162Scf00060g00123.1	459	S	Unknown protein	0.999652	2.20104e-07	81.144	KVES(1)REESDEGEVATR	3	-0.9862	3	1.075	1.05	1.044	0.877	0.892	0.855	0.828	0.00132803
Peaxi162Scf00027g00016.1	201	T	phosphoenolpyruvate carboxylase 3	1	8.55254e-20	129.02	DIT(1)PDDKQELDEALQR	3	2.5527	1	0.82	0.859	0.849	1.135	1.213	1.199	1.403	0.00132492
Peaxi162Scf01216g00030.1	46	T	Unknown protein	0.969448	1.95445e-25	136.62	FPPPTTPST(0.005)T(0.018)DT(0.969)PT(0.008)AGAQR	3	-0.0037623	55	0.837	0.883	0.9	1.154	1.123	1.139	1.304	0.00132492
Peaxi162Scf00904g00459.1	15	S	S-type anion channel SLAH3	1	4.00318e-06	80.632	EDDS(1)PEGLPSLIK	3	-3.8281	1	0.834	0.774	0.834	1.198	1.274	1.199	1.503	0.00132492
Peaxi162Scf00732g00253.1	49	T	Mitochondrial ATP synthase D chain-related protein, putative	1	2.23753e-47	170.68	VAEAHT(1)DDT(1)S(1)GVDEDPSR	3	0.60466	4	1.151	1.22	1.227	0.674	0.606	0.723	0.557	0.00132492
Peaxi162Scf01035g00220.1	17	S	Adenine nucleotide alpha hydrolases-like superfamily protein	1	1.08818e-10	119.54	AAAVIMHQPAS(1)PR	2	0.66376	9	1.113	1.187	1.104	0.745	0.787	0.755	0.672	0.00132492
Peaxi162Scf00112g00048.1	1062	S	DNA polymerase III subunit gamma/tau	1	1.21538e-08	89.507	GDSEIIEEEAS(1)PR	3	-0.0098568	5	1.092	1.15	1.16	0.783	0.722	0.781	0.672	0.00132492
Peaxi162Scf00056g00127.1	375	S	Ripening-related protein	1	4.24719e-06	105.46	KDDS(1)EVLR	2	-0.096055	5	1.256	1.31	1.147	0.609	0.6	0.631	0.496	0.00132492
Peaxi162Scf01363g00027.1	444	S	Cyclin-dependent kinase F-1	1	7.10838e-55	176.11	DFNS(1)DS(1)DFDDFGPIK	3	1.5128	9	1.219	1.272	1.129	0.64	0.665	0.67	0.546	0.00132492
Peaxi162Scf00325g00034.1	515	S	Ethylene receptor 2	0.878498	5.12729e-14	111.57	VLAES(0.122)AS(0.878)REDIEGAWR	3	0.65236	3	1.263	1.191	1.191	0.719	0.607	0.607	0.53	0.00132492
Peaxi162Scf00680g00057.1	342	S	tonoplast monosaccharide transporter2	1	6.07687e-10	119.25	DDHWDVES(1)QR	2	0.043158	11	1.101	1.195	1.212	0.694	0.715	0.724	0.608	0.00132492
Peaxi162Scf00245g00317.1	516	T	non-specific phospholipase C4	1	0.0183346	53.395	ELPADDQIT(1)PR	2	-1.0561	1	0.769	0.765	0.867	1.254	1.249	1.228	1.554	0.00126039
Peaxi162Scf00056g00025.1	64	T	Remorin family protein	1	6.32011e-11	119.96	DIALAHLET(1)EKR	3	-1.0701	3	1.351	1.333	1.173	0.554	0.525	0.553	0.423	0.00126039
Peaxi162Scf00116g00083.1	92	S	Homeobox protein knotted-1-like 3	1	4.32082e-06	86.8	NVS(1)DVHQASNDLK	3	0.41119	2	1.137	1.103	1.197	0.721	0.742	0.77	0.65	0.0012588
Peaxi162Scf00363g00520.1	147	S	nucleic acid binding protein, putative	0.810417	2.50167e-23	104.83	KDES(0.003)S(0.003)DDS(0.038)S(0.147)S(0.81)EEESSDEDVSAAK	3	-0.18767	2	1.189	1.227	1.138	0.639	0.696	0.735	0.582	0.0012528
Peaxi162Scf00599g00008.1	49	S	ASR4 protein [Solanum peruvianum]	0.996812	3.68856e-15	130.2	TTYS(0.997)DT(0.002)SYDQK	2	0.59639	3	1.159	1.152	1.094	0.767	0.792	0.724	0.67	0.00124843
Peaxi162Scf00301g00615.1	342	S	DNA repair endonuclease XPF	0.999906	0.00764503	49.3	S(1)DS(1)GKLGQSK	3	2.4492	1	0.627	0.685	0.664	1.337	1.531	1.48	2.2	0.00124843
Peaxi162Scf00301g00615.1	340	S	DNA repair endonuclease XPF	0.999894	0.00764503	49.3	S(1)DS(1)GKLGQSK	3	2.4492	1	0.627	0.685	0.664	1.337	1.531	1.48	2.2	0.00124843
Peaxi162Scf00015g00841.1	540	S	stomatal cytokinesis defective / SCD1 protein (SCD1)	0.993794	0.00938092	64.711	AES(0.006)LS(0.994)PR	2	0.45385	3	1.183	1.309	1.206	0.569	0.652	0.641	0.504	0.00124843
Peaxi162Scf00037g00923.1	8	S	acyl-CoA binding protein 4	0.959656	1.25416e-09	113.07	VS(0.04)S(0.96)GLAYPER	2	-0.46949	6	1.313	1.351	1.178	0.531	0.538	0.588	0.431	0.00124843
Peaxi162Scf00125g00122.1	463	T	ammonium transporter 1	1	5.15288e-17	132.5	ISSEDEMAGMDLT(1)R	3	-2.153	6	0.678	0.74	0.785	1.38	1.367	1.272	1.824	0.00124843
Peaxi162Scf00048g00136.1	40	T	Unknown protein	0.990741	0.000746367	62.861	SPS(0.001)PEPNLT(0.991)PT(0.008)R	2	-0.48509	3	1.161	1.236	1.32	0.598	0.636	0.594	0.492	0.00124843
Peaxi162Scf00015g00013.1	52	S	Unknown protein	0.976727	4.73263e-155	250.26	SIIT(0.023)AS(0.977)DDEDEPEPK	2	0.056854	10	1.289	1.282	1.15	0.578	0.63	0.619	0.491	0.00124843
Peaxi162Scf00907g00115.1	361	S	Protein of unknown function (DUF1005)	1	0.000719575	76.728	AAAS(1)PLPS(1)PR	2	0.51377	2	1.118	1.145	1.163	0.778	0.776	0.697	0.657	0.00124843
Peaxi162Scf00907g00115.1	365	S	Protein of unknown function (DUF1005)	1	0.000719575	76.728	AAAS(1)PLPS(1)PR	2	0.51377	2	1.118	1.145	1.163	0.778	0.776	0.697	0.657	0.00124843
Peaxi162Scf00391g00008.1	574	S	Protein kinase superfamily protein	0.986415	0.000190701	61.87	ALPHAHS(0.986)DT(0.014)VAQDQR	3	1.8444	1	1.084	1.104	1.057	0.832	0.862	0.82	0.775	0.00124843
Peaxi162Scf00263g00317.1	587	T	Zinc finger CCCH domain-containing protein 38 [Morus notabilis]	1	2.65003e-05	92.939	EAPGT(1)PEMLEFK	2	-2.0277	4	1.17	1.292	1.212	0.663	0.579	0.657	0.517	0.00124843
Peaxi162Scf00177g00220.1	42	S	ATP-dependent RNA helicase dbp2	0.999999	0.0016509	72.29	DYEGKES(1)PR	3	-0.68063	2	1.321	1.313	1.226	0.452	0.559	0.614	0.421	0.00124843
Peaxi162Scf00075g02123.1	362	S	Protein phosphatase 2C family protein	0.982906	0.00256613	82.417	S(0.017)IS(0.983)AEGLK	2	-0.24676	1	1.387	1.453	1.242	0.422	0.391	0.498	0.321	0.00124843
Peaxi162Scf00021g00624.1	435	S	RNA-binding (RRM/RBD/RNP motifs) family protein	0.97797	0.0260241	49.444	RS(1)PS(0.978)PY(0.022)R	3	0.90439	3	1.286	1.344	1.362	0.373	0.582	0.474	0.358	0.00120772
Peaxi162Scf00088g01217.1	119	S	sucrose phosphate synthase 1F	0.999999	6.1567e-13	114.96	EAVADMS(1)EDLSEGEK	3	2.8847	5	1.115	1.212	1.159	0.696	0.715	0.756	0.622	0.0012073
Peaxi162Scf00597g00058.1	245	S	arginine/serine-rich zinc knuckle-containing protein 33	0.993724	0.00406043	58.04	ARS(0.994)Y(0.954)S(0.98)RS(0.072)PEPR	2	0.85476	6	1.17	1.264	1.271	0.566	0.601	0.679	0.498	0.00120628
Peaxi162Scf00254g00018.1	604	T	Leucine-rich repeat protein kinase family protein	1	1.46772e-06	108.56	MIEDMNRGDT(1)DDDRLR	3	0.74902	8	1.057	1.098	1.063	0.838	0.842	0.872	0.793	0.00120628
Peaxi162Scf00310g00211.1	1023	T	acetyl-CoA carboxylase 1	0.971362	3.21234e-06	67.877	SLSELEMFTEEGDS(0.028)MDT(0.971)PK	4	-2.2631	3	0.8	0.83	0.844	1.249	1.217	1.161	1.466	0.00120369
Peaxi162Scf00648g00013.1	330	S	Dehydration-responsive element-binding protein 1D	1	4.26338e-10	103.66	NPDHENVHS(1)PS(1)PR	3	-0.81532	43	1.309	1.349	1.175	0.542	0.545	0.581	0.435	0.00120369
Peaxi162Scf00139g01117.1	116	S	D6 protein kinase like 2	0.999826	0.00093395	67.252	VS(1)DGASSLAK	3	-0.057133	2	1.228	1.276	1.153	0.619	0.613	0.689	0.525	0.00120369
Peaxi162Scf00676g00220.1	609	S	Serine/arginine repetitive matrix protein 1	0.752147	0.0323392	43.594	TIDADS(0.248)PS(0.752)PR	2	-0.2044	1	1.117	1.146	1.069	0.792	0.81	0.787	0.717	0.00120369
Peaxi162Scf00231g00813.1	20	S	Protein kinase superfamily protein	1	0.000658669	71.279	RQS(1)FDGDFPK	3	2.2685	2	1.193	1.246	1.361	0.602	0.553	0.555	0.45	0.00120369
Peaxi162Scf00548g10014.1	218	S	BSD domain-containing protein	0.988759	0.0190524	54.198	AS(0.989)LS(0.011)QELR	2	-0.50477	1	1.066	1.135	1.108	0.802	0.794	0.825	0.732	0.00120369
Peaxi162Scf01010g00216.1	181	S	Coiled-coil domain-containing protein 55 (DUF2040)	1	0.000380542	65.105	RQDHEAS(1)VS(1)PPR	3	0.18137	2	1.128	1.205	1.166	0.721	0.669	0.756	0.613	0.00120369
Peaxi162Scf00088g01117.1	188	S	protein kinase family protein	1	0.0442248	48.794	APGS(1)PLR	2	1.6929	1	1.531	1.301	1.537	0.349	0.311	0.221	0.202	0.00120369
Peaxi162Scf00557g00719.1	216	S	RNA-binding (RRM/RBD/RNP motifs) family protein	1	0.000308343	90.906	AHS(1)LS(1)PLR	2	0.08584	8	1.175	1.302	1.249	0.561	0.662	0.596	0.488	0.00120369
Peaxi162Scf00286g00911.1	97	S	Pentatricopeptide repeat (PPR) superfamily protein	0.960078	0.00519774	65.172	QIS(0.039)S(0.96)IGS(0.001)CR	2	-1.639	2	1.266	1.27	1.148	0.636	0.656	0.59	0.511	0.00120369
Peaxi162Scf00994g00010.1	484	S	conserved hypothetical protein	0.999108	0.0133509	47.31	RLDS(0.999)IS(0.933)FS(0.068)R	3	-0.61013	3	1.162	1.221	1.274	0.689	0.591	0.637	0.524	0.00120369
Peaxi162Scf00054g00025.1	609	S	Cellulose-synthase-like C6	0.95176	2.79431e-07	110.84	S(0.009)S(0.035)S(0.952)ES(0.004)GLAELSK	2	-0.27491	5	1.113	1.214	1.209	0.725	0.682	0.685	0.592	0.00120369
Peaxi162Scf00038g02335.1	385	S	STRUBBELIG-receptor family 6	1	2.69682e-22	139.88	S(1)FDEDDIAAK	3	-0.59862	5	1.18	1.21	1.114	0.678	0.724	0.737	0.61	0.00120369
Peaxi162Scf00003g03544.1	167	S	Potassium transporter family protein	1	6.95057e-27	145.91	IDS(1)FDVEALEVPGAQK	4	0.37895	3	0.71	0.658	0.553	1.473	1.548	1.407	2.305	0.00120369
Peaxi162Scf00461g01012.1	547	S	Zinc finger C-x8-C-x5-C-x3-H type family protein	1	1.66777e-06	110.25	DILPDNLS(1)EK	3	1.87	6	1.113	1.218	1.154	0.702	0.736	0.73	0.622	0.00114651
Peaxi162Scf00546g00325.1	255	S	NSP-interacting GTPase, putative isoform 2	0.99591	3.50947e-22	142.1	EILGDS(0.004)VS(0.996)PLR	2	-1.0325	4	1.175	1.31	1.237	0.634	0.559	0.635	0.491	0.00114651
Peaxi162Scf00424g00069.1	312	S	Chaperone DnaJ-domain superfamily protein	0.806342	0.00769253	61.235	ENIGAS(0.194)S(0.806)FR	2	-0.33989	2	1.3	1.338	1.193	0.548	0.613	0.509	0.436	0.00114651
Peaxi162Scf00102g01878.1	563	S	Serine/threonine-protein kinase 25	1	0.000175413	72.315	AAS(1)VGDWILESK	2	1.3692	2	1.151	1.204	1.23	0.728	0.623	0.671	0.564	0.00114651
Peaxi162Scf00334g00120.1	1071	S	myosin 1	0.999991	0.00126303	62.709	SGQVEANLS(1)PDR	2	-0.64417	2	1.227	1.199	1.156	0.728	0.68	0.618	0.566	0.00114651
Peaxi162Scf00015g10043.1	169	S	Protein of unknown function (DUF630 and DUF632)	0.983145	0.025563	52.867	T(0.004)PT(0.013)S(0.983)PPR	2	0.36561	2	1.228	1.361	1.442	0.454	0.488	0.429	0.34	0.00114645
Peaxi162Scf00045g01452.1	173	S	Protein arginine N-methyltransferase 1.5	0.993027	0.00102635	41.911	S(0.004)DDDDES(0.236)RS(0.766)PNS(0.993)MGEEHK	3	0.27128	1	1.36	1.483	1.286	0.402	0.487	0.349	0.3	0.00114445
Peaxi162Scf00362g00335.1	740	S	Protein of unknown function (DUF630 and DUF632)	1	0.0199471	56.81	VPFS(1)PGR	2	0.51236	2	0.705	0.705	0.752	1.272	1.394	1.41	1.885	0.00114299
Peaxi162Scf01248g00213.1	51	S	Acyl-CoA N-acyltransferase with RING/FYVE/PHD-type zinc finger protein	1	5.24843e-32	150.63	DVS(1)DNDAEVGEEQSR	2	-0.4738	2	1.153	1.244	1.23	0.633	0.619	0.711	0.541	0.00114299
Peaxi162Scf00334g00120.1	991	T	myosin 1	0.785101	0.00306694	90.142	S(0.215)LT(0.785)LDDS(1)RR	2	0.45189	3	1.215	1.375	1.243	0.572	0.574	0.521	0.435	0.00114299
Peaxi162Scf00299g10016.1	3	T	photosystem II reaction center protein H	0.999999	1.53071e-05	103.92	AT(1)QT(1)VENSSR	2	1.4547	4	1.215	1.373	1.261	0.52	0.527	0.597	0.427	0.00113886
Peaxi162Scf00268g00071.1	39	S	Plant neutral invertase family protein	1	0.00696123	51.276	KRS(1)FDER	2	-0.11272	3	1.423	1.413	1.226	0.444	0.47	0.425	0.33	0.00113886
Peaxi162Scf00037g00923.1	574	T	acyl-CoA binding protein 4	0.993128	6.38211e-30	154.39	DLDS(1)EIT(0.993)T(0.007)GQEGK	3	0.60762	5	1.183	1.257	1.153	0.659	0.641	0.714	0.561	0.00113886
Peaxi162Scf00095g00221.1	208	S	PH-response transcription factor pacC/RIM101 isoform 1	0.97056	0.00304057	73.273	HS(0.004)VS(0.971)FS(0.024)T(0.001)TR	2	0.46218	1	1.546	1.373	1.314	0.394	0.387	0.304	0.256	0.00113886
Peaxi162Scf00680g00017.1	735	S	Calcium-binding EF hand family protein	0.993079	0.00776306	76.221	EIS(0.993)PT(0.007)HR	3	-0.45401	5	1.105	1.163	1.199	0.704	0.747	0.741	0.632	0.00113886
Peaxi162Scf00330g00311.1	158	S	Protein phosphatase 2C family protein	1	0.000129175	94.767	GFLS(1)GPIER	2	2.8906	1	1.083	1.149	1.16	0.786	0.761	0.753	0.678	0.00113886
Peaxi162Scf00225g00424.1	750	S	Translation initiation factor eIF-2B subunit epsilon	1	0.000176555	92.538	EAS(1)EEEEED	2	0.5799	3	1.274	1.386	1.283	0.413	0.54	0.553	0.382	0.00104381
Peaxi162Scf00738g00220.1	190	S	Acetyl-coenzyme A synthetase	1	0.0013375	68.657	S(1)VS(1)PEEK	2	-0.94256	4	1.174	1.27	1.161	0.634	0.679	0.683	0.554	0.00104381
Peaxi162Scf00658g00843.1	15	S	AP-3 complex subunit beta-2	0.99477	4.83756e-05	100.98	AS(0.005)S(0.995)LVFR	2	0.012347	2	1.198	1.238	1.353	0.553	0.597	0.574	0.455	0.00103414
Peaxi162Scf00441g00115.1	182	S	PP2A regulatory subunit TAP46	1	3.24272e-110	218.04	ASALSSPVETGEDDES(1)DDDGEEER	2	2.3561	4	1.218	1.316	1.2	0.55	0.63	0.63	0.485	0.00103414
Peaxi162Scf00349g00096.1	187	S	Unknown protein	1	0.00274039	74.464	DVS(1)PFHR	3	-0.20336	8	1.171	1.174	1.269	0.62	0.69	0.665	0.546	0.00103414
Peaxi162Scf00439g00410.1	329	S	winged-helix DNA-binding transcription factor family protein	0.819776	0.000395034	85.909	S(0.028)S(0.116)S(0.82)T(0.036)ELSTAAK	2	-1.111	1	1.181	1.296	1.208	0.586	0.625	0.668	0.51	0.00103414
Peaxi162Scf00828g00116.1	293	S	Pyruvate dehydrogenase E1 component subunit alpha, mitochondrial	0.995166	2.71712e-11	119.47	YHGHS(0.995)MS(0.005)DPGSTYR	3	-0.87106	25	1.112	1.189	1.186	0.691	0.722	0.752	0.621	0.00103414
Peaxi162Scf00599g00002.1	176	S	Unknown protein	0.900733	0.00184025	66.059	T(0.009)T(0.084)S(0.901)EDT(0.006)PDDEK	2	0.040454	2	1.313	1.258	1.179	0.597	0.554	0.636	0.477	0.00103414
Peaxi162Scf00060g00711.1	11	S	ABC-2 type transporter family protein	1	2.58645e-21	120.33	IVAQNNVS(1)PVR	2	-1.1367	5	1.259	1.22	1.153	0.656	0.61	0.691	0.539	0.00103414
Peaxi162Scf00643g00647.1	518	S	Protein kinase superfamily protein	0.997793	7.7569e-15	94.207	EQNREDDEQSFAEEDS(0.002)YLS(0.998)GER	3	0.63852	2	0.725	0.792	0.828	1.248	1.301	1.264	1.626	0.00103414
Peaxi162Scf00238g00037.1	242	T	RPM1 interacting protein 4 transcript 2 [Lactuca saligna]	0.865744	0.00627501	57.788	QMGS(0.001)GNPS(0.059)GT(0.866)PS(0.074)R	2	-0.13918	1	1.241	1.31	1.398	0.542	0.519	0.432	0.378	0.00103414
Peaxi162Scf01363g00027.1	442	S	Cyclin-dependent kinase F-1	1	2.06488e-13	121.46	DFNS(1)DS(1)DFDDFGPIK	3	1.5128	5	1.267	1.359	1.201	0.55	0.594	0.532	0.438	0.00103414
Peaxi162Scf00101g01412.1	312	S	Mechanosensitive ion channel family protein	0.88857	2.76242e-06	106.38	S(0.11)NS(0.889)AAS(0.002)QFSFR	2	0.78227	3	1.066	1.047	1.046	0.874	0.898	0.864	0.834	0.00103414
Peaxi162Scf00774g00012.1	50	S	eukaryotic translation initiation factor 3 subunit C2	0.999983	6.96183e-21	134.86	YLAAGDS(0.004)DS(0.996)DES(1)DGQKR	2	0.58845	8	1.223	1.281	1.149	0.663	0.632	0.631	0.527	0.00103414
Peaxi162Scf01294g00015.1	205	S	Protein of unknown function (DUF793)	0.998264	5.49258e-09	117.02	S(0.001)LS(0.998)WS(0.001)VSR	2	-0.30617	5	1.152	1.212	1.239	0.716	0.628	0.653	0.554	0.000961367
Peaxi162Scf00390g00216.1	18	S	RNA-binding KH domain-containing protein	1	0.00968358	66.27	AVS(1)PHIR	2	0.016816	3	1.396	1.42	1.603	0.213	0.227	0.37	0.183	0.000961367
Peaxi162Scf00165g01842.1	385	S	ADP-ribosylation factor GTPase-activating protein 1	0.855486	0.000174339	68.088	GWNNTSGGT(0.001)QS(0.143)S(0.855)GK	2	0.19388	1	1.18	1.308	1.216	0.653	0.608	0.592	0.5	0.000961367
Peaxi162Scf00056g00127.1	369	S	Ripening-related protein	0.999077	1.98743e-11	89.462	DDS(0.001)EIQS(0.999)QKKDDSEVLR	3	0.034843	1	0.536	0.462	0.476	1.643	1.842	1.584	3.439	0.00095197
Peaxi162Scf01164g00123.1	483	S	RNA-binding (RRM/RBD/RNP motifs) family protein	0.931205	0.0198287	53.567	DWS(0.931)GS(0.054)T(0.015)DK	2	1.5879	2	1.177	1.3	1.287	0.553	0.579	0.63	0.468	0.000948515
Peaxi162Scf00102g00927.1	170	S	GC-rich sequence DNA-binding factor-like protein	1	0.00195929	63.062	RDS(1)ES(1)ENEVER	2	-0.65629	2	1.292	1.454	1.498	0.351	0.3	0.419	0.252	0.000948515
Peaxi162Scf00738g00220.1	274	S	Acetyl-coenzyme A synthetase	0.99993	0.000611324	59.68	S(1)RS(1)PDAVHYSR	3	-0.90878	7	1.183	1.261	1.273	0.55	0.659	0.619	0.492	0.000948515
Peaxi162Scf00738g00220.1	276	S	Acetyl-coenzyme A synthetase	0.999859	0.000611324	59.68	S(1)RS(1)PDAVHYSR	3	-0.90878	7	1.183	1.261	1.273	0.55	0.659	0.619	0.492	0.000948515
Peaxi162Scf00038g02541.1	149	S	Ubiquitin-specific protease family C19-related protein	0.990354	0.00642037	65.179	S(0.006)NS(0.99)GPLS(0.004)K	2	0.57353	2	1.308	1.414	1.346	0.346	0.53	0.448	0.325	0.000948515
Peaxi162Scf00361g00115.1	194	S	---	0.826519	0.0129732	48.892	ELS(0.053)AES(0.827)S(0.121)ENDR	2	-1.1044	1	1.156	1.221	1.17	0.644	0.698	0.735	0.586	0.000948515
Peaxi162Scf00648g00013.1	245	S	Dehydration-responsive element-binding protein 1D	0.999959	0.000200202	87.719	DRPS(1)PDYGR	2	-1.8121	4	1.342	1.55	1.361	0.309	0.353	0.401	0.25	0.000948515
Peaxi162Scf00287g01716.1	848	S	IQ-domain 32	0.917623	0.0201197	48.467	S(0.082)LS(0.918)NAQQGAK	2	0.27621	1	1.159	1.248	1.269	0.663	0.59	0.639	0.515	0.000948515
Peaxi162Scf00152g00943.1	695	S	Calmodulin-binding transcription activator 2	0.999794	0.000628499	86.288	S(1)MAQYPEAR	2	0.57057	1	1.23	1.401	1.318	0.457	0.502	0.54	0.38	0.000948515
Peaxi162Scf00599g00002.1	102	S	Unknown protein	0.837945	0.000175501	94.781	T(0.132)T(0.03)S(0.838)DDTPYGEK	2	0.93817	1	1.233	1.286	1.183	0.564	0.628	0.662	0.501	0.000948515
Peaxi162Scf00813g00017.1	23	S	Phosphatidate cytidylyltransferase family protein	0.999304	1.42877e-05	84.375	DSNSGASGT(0.001)PS(0.999)PR	2	0.87581	4	1.526	1.566	1.319	0.233	0.294	0.305	0.189	0.000948515
Peaxi162Scf00084g00117.1	66	S	Poly(U)-specific endoribonuclease-B	0.993831	0.0126872	59.367	AS(0.994)PQGY(0.006)ER	2	-1.0016	2	1.204	1.372	1.329	0.507	0.509	0.548	0.401	0.000948515
Peaxi162Scf00398g00042.1	596	S	Phosphatase 2C 66 isoform 1	1	0.00299751	73.435	AIEECAS(1)AR	2	-0.78317	1	1.228	1.324	1.181	0.619	0.597	0.598	0.486	0.000948515
Peaxi162Scf00802g00032.1	44	S	RPM1-interacting protein 4 (RIN4) family protein isoform 2	0.991316	0.00355571	50.305	VDS(0.991)PPKGDS(0.006)AY(0.002)K	3	-0.15966	2	1.136	1.129	1.093	0.791	0.75	0.811	0.7	0.000948515
Peaxi162Scf00153g00138.1	237	T	Splicing factor 3B subunit 1	1	0.0133895	62.088	WDET(1)PT(1)PGR	2	-0.75816	1	1.132	1.165	1.121	0.724	0.742	0.797	0.662	0.000948515
Peaxi162Scf00153g00138.1	235	T	Splicing factor 3B subunit 1	1	0.0133895	62.088	WDET(1)PT(1)PGR	2	-0.75816	1	1.132	1.165	1.121	0.724	0.742	0.797	0.662	0.000948515
Peaxi162Scf00211g00310.1	19	S	syntaxin of plants 121	0.999179	3.45537e-25	131.86	S(0.001)DDHQS(0.999)PQQDSSDGIQMR	3	0.075623	2	1.037	1.075	1.048	0.875	0.877	0.884	0.834	0.000948515
Peaxi162Scf00690g00025.1	490	S	Cyclin-L1-1	0.932364	0.0192673	54.023	QLS(0.932)S(0.068)VMDK	2	-1.1307	1	1.476	1.309	1.404	0.287	0.437	0.417	0.272	0.000948515
Peaxi162Scf00683g00461.1	414	S	Auxin efflux carrier family protein	1	0.000822017	93.096	DEFS(1)FANR	2	-1.646	1	1.318	1.374	1.213	0.561	0.489	0.513	0.4	0.000948515
Peaxi162Scf00111g00532.1	391	S	IAP-like protein 1 isoform 5	0.999998	1.69065e-25	132.09	GVS(1)AAS(1)GISGWVAADGMEK	3	-3.0252	2	1.189	1.25	1.327	0.558	0.621	0.579	0.467	0.000885506
Peaxi162Scf00057g00207.1	724	S	Potassium transporter family protein	0.971697	7.56192e-09	113.99	S(0.972)LT(0.028)LQSLR	2	1.5503	2	1.206	1.254	1.147	0.69	0.632	0.671	0.553	0.000885506
Peaxi162Scf00228g00321.1	326	T	protein kinase family protein	0.956535	0.000133679	86.497	EDANSS(0.001)GPS(0.042)T(0.957)PR	2	0.67508	2	1.366	1.276	1.333	0.388	0.541	0.524	0.366	0.000885506
Peaxi162Scf00064g01629.1	170	S	Far upstream element-binding protein 2	0.99999	0.000164027	95.183	DSDADPNS(1)PNR	2	-0.34845	2	1.426	1.459	1.279	0.338	0.454	0.396	0.285	0.000880969
Peaxi162Scf00040g00315.1	22	T	Transmembrane amino acid transporter family protein	1	0.00908089	60.398	EDT(1)PLLVK	3	-0.058021	1	0.487	0.349	0.515	1.626	1.858	1.76	3.882	0.000880969
Peaxi162Scf00599g00008.1	74	S	ASR4 protein [Solanum peruvianum]	0.997715	8.9734e-10	115.68	TTYGDS(0.998)AY(0.002)GEK	2	-1.2586	4	1.154	1.168	1.121	0.747	0.779	0.702	0.647	0.000880969
Peaxi162Scf00549g00019.1	982	S	Filament-like plant protein 7	0.836956	0.00572856	56.404	RS(0.163)S(0.837)LLDK	3	0.36073	1	1.428	1.328	1.259	0.512	0.416	0.477	0.35	0.000880969
Peaxi162Scf00740g00543.1	725	S	Unknown protein	0.998583	0.00161549	55.633	RVPS(0.999)VEPT(0.001)SEK	3	0.24495	2	1.277	1.408	1.42	0.504	0.392	0.374	0.309	0.000880969
Peaxi162Scf00227g00720.1	116	T	Protein of unknown function (DUF810)	0.92333	0.0365426	53.448	S(0.002)LT(0.923)S(0.028)T(0.047)AASK	2	1.2116	1	1.269	1.41	1.409	0.462	0.358	0.479	0.318	0.000880969
Peaxi162Scf00560g00513.1	254	S	ARF GAP-like zinc finger-containing protein ZIGA4	1	2.68827e-14	117.7	EILGES(1)VS(1)PLR	2	0.65801	5	1.142	1.245	1.198	0.704	0.65	0.67	0.565	0.000880969
Peaxi162Scf00560g00513.1	182	S	ARF GAP-like zinc finger-containing protein ZIGA4	0.99854	0.00559023	55.235	S(0.999)PGY(0.001)DQR	2	0.29495	3	1.304	1.377	1.236	0.461	0.52	0.567	0.395	0.000880969
Peaxi162Scf00006g02614.1	165	S	Ubiquitin-specific protease family C19-related protein	0.932018	0.00068598	61.276	KVS(0.932)GPLDS(0.043)T(0.041)GS(0.984)IK	3	1.1862	1	1.239	1.422	1.384	0.482	0.436	0.443	0.336	0.000880969
Peaxi162Scf00738g00220.1	188	S	Acetyl-coenzyme A synthetase	0.994253	0.0013375	56.746	QY(0.013)S(0.994)RS(0.996)VS(0.997)PEEK	2	-2.1145	2	1.356	1.445	1.253	0.434	0.482	0.433	0.333	0.000880969
Peaxi162Scf00207g00021.1	35	S	Pentatricopeptide repeat-containing protein	0.968556	1.78914e-06	101.35	LSDVS(0.031)S(0.969)PER	2	0.55349	2	1.316	1.281	1.182	0.548	0.6	0.595	0.461	0.000880969
Peaxi162Scf00145g00811.1	147	S	RNA-binding (RRM/RBD/RNP motifs) family protein with retrovirus zinc finger-like domain	1	0.011522	75.738	AVS(1)PPPR	2	0.50274	10	1.256	1.436	1.31	0.451	0.476	0.495	0.355	0.000880969
Peaxi162Scf00004g02626.1	481	S	calcium-dependent protein kinase 32	0.952624	0.000150862	78.529	DGS(0.953)LT(0.047)LGNETK	3	0.33371	4	1.255	1.392	1.25	0.499	0.52	0.555	0.404	0.000880969
Peaxi162Scf00845g00118.1	354	S	26S proteasome non-ATPase regulatory subunit 2 homolog A	0.989185	0.0267795	41.014	AS(0.989)AGAS(0.01)VDS(0.001)AR	2	-0.35219	1	1.185	1.303	1.198	0.623	0.614	0.643	0.51	0.000880969
Peaxi162Scf00334g00120.1	16	S	myosin 1	1	4.39136e-15	128.64	S(1)LPVGNTFDSNK	2	-1.2053	4	1.154	1.198	1.234	0.637	0.665	0.718	0.563	0.000880969
Peaxi162Scf00597g00058.1	246	Y	arginine/serine-rich zinc knuckle-containing protein 33	0.953936	0.00406043	44.925	ARS(0.994)Y(0.954)S(0.98)RS(0.072)PEPR	2	0.85476	2	1.547	1.355	1.427	0.228	0.336	0.378	0.218	0.000880969
Peaxi162Scf01827g00009.1	191	S	ARM repeat superfamily protein	0.850945	0.010893	52.191	S(0.015)S(0.121)S(0.851)VT(0.012)S(0.001)DVSR	2	0.095636	1	1.268	1.21	1.164	0.679	0.649	0.612	0.533	0.000880969
Peaxi162Scf00192g00216.1	151	S	glucan synthase-like 10	0.999939	4.40146e-08	95.5	ESGVFS(1)GNLGELER	2	-1.0006	1	0.768	0.792	0.743	1.277	1.35	1.25	1.683	0.000880969
Peaxi162Scf00241g00318.1	29	T	BCL-2-associated athanogene 7	0.999793	0.00908089	63.624	ECSLFT(1)PK	2	1.8369	3	0.919	0.915	0.896	1.095	1.094	1.069	1.193	0.000880969
Peaxi162Scf00017g02623.1	217	S	Mannose-1-phosphate guanyltransferase alpha	0.99331	1.87671e-41	165.64	VS(0.007)S(0.993)FEALQPVNR	2	-1.7823	16	0.912	0.934	0.925	1.078	1.063	1.057	1.154	0.000880969
Peaxi162Scf00037g00923.1	571	S	acyl-CoA binding protein 4	0.999997	1.11418e-67	193.32	DLDS(1)EIT(0.993)T(0.007)GQEGK	3	0.60762	9	1.17	1.229	1.154	0.662	0.678	0.731	0.583	0.000793258
Peaxi162Scf00520g00022.1	434	S	RNA-binding (RRM/RBD/RNP motifs) family protein	0.994348	9.65404e-16	135.1	AS(0.006)S(0.994)PELDSSR	2	0.44385	4	1.251	1.435	1.357	0.435	0.443	0.485	0.337	0.000786538
Peaxi162Scf00129g00546.1	846	S	Inositol hexakisphosphate and diphosphoinositol-pentakisphosphate kinase 1	0.806889	0.0186263	43.604	RT(0.184)S(0.807)FT(0.009)S(0.001)ER	3	2.1145	2	1.374	1.52	1.371	0.26	0.408	0.374	0.244	0.000783157
Peaxi162Scf00222g00337.1	99	S	EXS (ERD1/XPR1/SYG1) family protein	1	1.0801e-23	147.56	FLAS(1)PEGAENEIK	2	1.0341	3	0.374	0.427	0.51	1.794	1.877	1.633	4.046	0.000776234
Peaxi162Scf00268g01314.1	578	S	Protein of unknown function (DUF668)	0.999981	0.00109904	90.434	S(1)QEFDTAK	2	1.5771	3	1.199	1.344	1.261	0.55	0.575	0.58	0.448	0.000776234
Peaxi162Scf00074g00633.1	137	T	Glutaredoxin family protein	0.844782	1.8189e-67	188.39	S(0.078)FS(0.078)FHT(0.845)LEELESK	3	1.0181	1	1.392	1.522	1.673	0.208	0.164	0.199	0.124	0.000776234
Peaxi162Scf00677g00005.1	82	S	plant intracellular ras group-related LRR 4	0.999503	0.010147	68.657	DDS(1)YLNK	2	-0.59149	1	1.37	1.489	1.297	0.389	0.444	0.366	0.288	0.000776234
Peaxi162Scf00153g01023.1	722	S	conserved hypothetical protein	1	0.000979394	66.492	GHIEQIGMS(1)R	3	1.6957	4	1.095	1.158	1.106	0.797	0.779	0.774	0.7	0.000776234
Peaxi162Scf00102g01857.1	51	S	Tetratricopeptide repeat (TPR)-like superfamily protein	0.846044	0.00394823	56.768	RPPS(0.99)PS(0.846)PS(0.14)T(0.021)S(0.004)R	2	0.39212	1	1.397	1.407	1.366	0.374	0.299	0.504	0.282	0.000776234
Peaxi162Scf00386g00817.1	47	S	Chromatin-remodeling complex ATPase chain Iswi	0.998092	2.41065e-20	129.11	S(0.002)ADDS(0.998)DEDDDVAAADK	3	0.012884	1	1.199	1.243	1.289	0.656	0.598	0.555	0.485	0.000776234
Peaxi162Scf00623g00009.1	126	S	vesicle associated protein	0.969767	3.36395e-15	81.532	VLYVPPPQPPS(0.97)PVREGS(0.525)EEGS(0.253)S(0.253)PR	3	0.7131	3	0.748	0.826	0.792	1.276	1.283	1.226	1.6	0.000776234
Peaxi162Scf01313g00116.1	323	S	60S acidic ribosomal protein P0	1	3.37716e-21	122.14	DEPAEES(1)DDDMGFSLFD	2	0.73842	23	1.236	1.305	1.177	0.61	0.628	0.594	0.493	0.000776234
Peaxi162Scf00803g00115.1	143	S	vesicle associated protein	0.891939	1.27027e-12	80.117	EGS(0.199)EEGS(0.909)S(0.892)PR	2	-1.1963	6	0.754	0.779	0.688	1.292	1.331	1.374	1.8	0.000776234
Peaxi162Scf00045g01452.1	170	S	Protein arginine N-methyltransferase 1.5	0.945242	2.02997e-38	153.56	SDDDDES(0.031)RS(0.945)PNS(0.024)MGEEHK	4	0.41868	6	1.399	1.34	1.242	0.439	0.507	0.507	0.365	0.000776234
Peaxi162Scf00662g00415.1	96	S	Transmembrane amino acid transporter family protein	0.999995	2.77145e-07	109.22	LGS(1)S(1)FLAS(0.014)S(0.25)LT(0.736)R	2	-1.0582	3	1.21	1.253	1.23	0.636	0.558	0.676	0.506	0.000776234
Peaxi162Scf00662g00415.1	97	S	Transmembrane amino acid transporter family protein	0.999968	2.77145e-07	109.22	LGS(1)S(1)FLAS(0.014)S(0.25)LT(0.736)R	2	-1.0582	3	1.21	1.253	1.23	0.636	0.558	0.676	0.506	0.000776234
Peaxi162Scf00391g00008.1	126	S	Protein kinase superfamily protein	0.998473	2.1119e-33	136.66	GGGGSNAS(0.002)ERAS(0.998)DDGGDDSVSGR	3	0.44558	1	1.366	1.575	1.456	0.208	0.314	0.329	0.194	0.000776234
Peaxi162Scf00168g00311.1	755	S	Apoptotic chromatin condensation inducer in the nucleus [Morus notabilis]	1	0.00194572	64.104	LPS(1)PVADK	2	1.5929	3	1.195	1.215	1.258	0.67	0.573	0.657	0.518	0.000776234
Peaxi162Scf00806g00011.1	195	S	Potassium transporter family protein	0.81062	0.000134925	81.904	QPADEGIS(0.189)S(0.811)FK	3	-0.6354	2	0.682	0.779	0.768	1.355	1.333	1.296	1.787	0.000776234
Peaxi162Scf00597g00058.1	315	S	arginine/serine-rich zinc knuckle-containing protein 33	1	0.000314687	79.614	RDS(1)PAAAAGK	3	0.2965	5	1.289	1.369	1.216	0.516	0.539	0.551	0.415	0.000776234
Peaxi162Scf00050g00086.1	203	S	Unknown protein	0.99688	0.0140533	45.28	EVNS(0.003)DKS(0.997)PLR	3	-0.17022	1	1.285	1.334	1.453	0.413	0.417	0.485	0.323	0.000776234
Peaxi162Scf00123g00089.1	965	S	Divalent metal cation transporter MntH	0.96384	0.00662271	54.982	FEHS(0.964)PS(0.036)K	3	0.10075	3	1.208	1.339	1.324	0.509	0.533	0.568	0.416	0.000776234
Peaxi162Scf00884g00213.1	201	S	BES1-interacting Myc-like protein 2	1	4.24732e-07	112.24	EANS(1)DEDLDR	2	1.0919	1	1.286	1.353	1.357	0.385	0.517	0.525	0.357	0.000776234
Peaxi162Scf00198g00137.1	160	S	Zinc transporter 5	1	0.000254164	95.822	VVVVNS(1)DEEK	3	-0.33985	4	1.287	1.215	1.197	0.578	0.618	0.661	0.502	0.000776234
Peaxi162Scf00299g10016.1	5	T	photosystem II reaction center protein H	0.999568	1.02708e-09	121.45	AT(1)QT(1)VENSSR	2	1.4547	5	1.283	1.433	1.401	0.354	0.435	0.466	0.305	0.000776234
Peaxi162Scf00017g01723.1	8	S	UDP-glucuronic acid decarboxylase 1	0.849511	0.0221709	55.249	QFS(0.85)S(0.15)NQR	2	-0.086937	1	1.274	1.241	1.164	0.628	0.607	0.654	0.513	0.000776234
Peaxi162Scf00102g01857.1	49	S	Tetratricopeptide repeat (TPR)-like superfamily protein	0.9898	0.000340832	71.031	RPPS(0.99)PS(0.846)PS(0.14)T(0.021)S(0.004)R	2	0.39212	8	1.218	1.275	1.354	0.525	0.533	0.583	0.427	0.000776234
Peaxi162Scf00648g00013.1	234	S	Dehydration-responsive element-binding protein 1D	0.79849	7.85401e-09	113.26	S(0.201)S(0.798)PDYGR	2	0.79767	13	1.319	1.32	1.197	0.53	0.571	0.561	0.433	0.000776234
Peaxi162Scf00984g00117.1	68	S	Dynein light chain type 1 family protein	0.880365	3.67574e-07	104.82	S(0.88)VS(0.111)S(0.009)VEGVK	2	-0.82525	2	1.336	1.448	1.287	0.424	0.49	0.41	0.325	0.000692457
Peaxi162Scf00597g00058.1	310	S	arginine/serine-rich zinc knuckle-containing protein 33	1	0.0021043	56.514	S(1)GS(1)PLS(1)PR	2	-0.018086	5	1.269	1.361	1.282	0.543	0.561	0.445	0.396	0.000692457
Peaxi162Scf00597g00058.1	307	S	arginine/serine-rich zinc knuckle-containing protein 33	1	0.0021043	56.514	S(1)GS(1)PLS(1)PR	2	-0.018086	5	1.269	1.361	1.282	0.543	0.561	0.445	0.396	0.000692457
Peaxi162Scf00597g00058.1	305	S	arginine/serine-rich zinc knuckle-containing protein 33	1	0.0021043	56.514	S(1)GS(1)PLS(1)PR	2	-0.018086	5	1.269	1.361	1.282	0.543	0.561	0.445	0.396	0.000692457
Peaxi162Scf00104g00187.1	212	S	Eukaryotic translation initiation factor 5	1	2.01369e-11	123.02	AGS(1)S(1)DEDRAS(1)PPR	2	0.21664	10	1.232	1.375	1.347	0.501	0.461	0.528	0.377	0.000692457
Peaxi162Scf00111g00117.1	783	S	MEI2-like protein 5	0.999864	1.42034e-14	95.5	RPDGSYSGDSLDS(1)PR	3	1.5551	5	0.743	0.791	0.761	1.259	1.279	1.35	1.694	0.000692457
Peaxi162Scf00738g00220.1	192	S	Acetyl-coenzyme A synthetase	1	0.0013375	56.746	S(1)VS(1)PEEK	2	-0.94256	4	1.248	1.355	1.223	0.54	0.568	0.569	0.438	0.000692457
Peaxi162Scf00047g02038.1	202	S	PHD finger family protein / bromo-adjacent homology (BAH) domain-containing protein	0.983498	0.00257995	62.536	T(0.012)FHVS(0.983)PS(0.004)R	3	1.5131	2	1.189	1.297	1.297	0.589	0.6	0.546	0.459	0.000692457
Peaxi162Scf00046g00530.1	10	T	calcium-transporting ATPase, putative	0.852807	0.0263806	66.429	GAT(0.853)S(0.147)PY(0.001)R	2	0.052292	1	1.332	1.493	1.531	0.354	0.268	0.285	0.208	0.000692457
Peaxi162Scf00102g00927.1	172	S	GC-rich sequence DNA-binding factor-like protein	1	0.00318369	59.15	RDS(1)ES(1)ENEVER	2	-0.65629	1	1.471	1.381	1.299	0.413	0.35	0.442	0.29	0.000692457
Peaxi162Scf00876g00018.1	240	S	40S ribosomal protein S6	0.999978	3.76196e-06	78.674	S(1)RLS(1)AASKPSIVA	3	0.86295	6	0.603	0.626	0.634	1.456	1.602	1.45	2.42	0.000692457
Peaxi162Scf00535g00323.1	315	S	Unknown protein	1	0.019314	42.336	EADIS(1)PRK	3	-0.82668	1	1.23	1.203	1.271	0.557	0.652	0.637	0.498	0.000692457
Peaxi162Scf00056g00127.1	420	S	Ripening-related protein	0.987975	1.31893e-06	109.79	DS(0.003)IS(0.988)DEENS(0.009)EK	2	1.9426	6	1.322	1.321	1.2	0.53	0.561	0.56	0.43	0.000692457
Peaxi162Scf00351g00327.1	838	S	DNA-binding protein with MIZ/SP-RING zinc finger, PHD-finger and SAP domain	0.862863	1.33156e-16	137.01	S(0.137)DS(0.863)PFT(0.001)FPR	2	0.24775	2	1.287	1.448	1.322	0.42	0.445	0.477	0.331	0.000692457
Peaxi162Scf00765g00315.1	40	S	ubiquitin interaction motif-containing protein	0.999925	0.000171969	58.373	SKPGEEAEEEGES(1)PEAK	3	0.45256	1	1.293	1.311	1.258	0.468	0.604	0.549	0.42	0.000692457
Peaxi162Scf00774g00012.1	45	S	eukaryotic translation initiation factor 3 subunit C2	0.991749	2.40591e-34	158.44	Y(0.009)LAAGDS(0.992)DS(1)DES(1)DGQKR	3	-0.76841	5	1.175	1.249	1.157	0.694	0.669	0.67	0.568	0.000692457
Peaxi162Scf00038g02643.1	137	S	pumilio 5	0.81862	0.0010877	80.312	T(0.171)PS(0.819)PVY(0.001)S(0.01)QSR	2	-0.018586	2	1.362	1.424	1.578	0.299	0.318	0.274	0.204	0.000692457
Peaxi162Scf00334g00120.1	1048	S	myosin 1	1	0.00181893	78.814	S(1)QVFGDDAK	2	2.4355	1	1.193	1.264	1.247	0.644	0.562	0.645	0.5	0.000692457
Peaxi162Scf00349g00096.1	105	S	Unknown protein	0.999921	0.000311679	86.498	ERS(1)Y(0.003)S(0.996)PQT(0.001)GR	3	0.40895	24	1.22	1.307	1.195	0.587	0.618	0.621	0.491	0.000692457
Peaxi162Scf01071g00011.1	384	S	Calmodulin-binding transcription activator 3	1	0.00654777	54.343	KLDS(1)FDR	2	0.67426	6	1.33	1.371	1.232	0.476	0.54	0.504	0.386	0.000692457
Peaxi162Scf00124g00019.1	783	S	villin 4	0.999957	0.000311596	95.618	S(0.005)VS(0.995)FS(1)PDRVR	3	-0.43097	9	1.182	1.241	1.205	0.665	0.604	0.692	0.541	0.000692457
Peaxi162Scf00220g00010.1	61	S	SAD1/UNC-84 domain protein 1	0.881645	2.31487e-22	139.78	S(0.118)DS(0.882)RDAIQVVK	3	0.58108	3	1.223	1.32	1.208	0.572	0.602	0.608	0.475	0.000692457
Peaxi162Scf00376g00120.1	93	S	Protein of unknown function DUF2359, transmembrane	1	4.97402e-54	181.51	SDDDDS(1)DAEEGSR	2	-0.13753	2	1.471	1.659	1.433	0.218	0.239	0.162	0.136	0.000692457
Peaxi162Scf00968g00210.1	368	S	U-box domain-containing protein 4	0.980756	7.69695e-13	123.19	S(0.53)LS(0.423)PDS(0.045)T(0.003)HS(0.019)LGS(0.981)PR	3	-0.21501	5	1.12	1.17	1.2	0.718	0.706	0.733	0.618	0.000692457
Peaxi162Scf00069g01722.1	510	S	Serine/threonine-protein kinase 24	1	0.00401108	49.708	HDDPDS(1)PRT(1)PK	3	1.4529	4	1.254	1.313	1.24	0.504	0.597	0.601	0.447	0.000692457
Peaxi162Scf00069g01722.1	513	T	Serine/threonine-protein kinase 24	1	0.00401108	49.708	HDDPDS(1)PRT(1)PK	3	1.4529	4	1.254	1.313	1.24	0.504	0.597	0.601	0.447	0.000692457
Peaxi162Scf00349g00096.1	107	S	Unknown protein	0.998278	0.000311679	86.498	ERS(0.998)Y(0.004)S(0.998)PQTGR	3	-0.91267	23	1.219	1.302	1.196	0.586	0.618	0.629	0.493	0.000692457
Peaxi162Scf00876g00018.1	237	S	40S ribosomal protein S6	0.999992	3.76196e-06	78.674	S(1)RLS(1)AASKPSIVA	3	0.86295	5	0.503	0.538	0.564	1.581	1.74	1.557	3.039	0.000692457
Peaxi162Scf00698g00016.1	240	S	Translocase of chloroplast 159, chloroplastic	0.998139	7.48007e-06	91.317	IS(0.002)DVS(0.998)DS(0.998)EEDES(0.002)K	2	-0.929	2	1.262	1.229	1.16	0.625	0.658	0.645	0.528	0.000692457
Peaxi162Scf00597g00058.1	287	S	arginine/serine-rich zinc knuckle-containing protein 33	1	0.00564593	68.033	EAKS(1)PLS(1)PR	2	1.5615	7	1.364	1.489	1.323	0.36	0.377	0.436	0.281	0.000692457
Peaxi162Scf00597g00058.1	284	S	arginine/serine-rich zinc knuckle-containing protein 33	1	0.00564593	68.033	EAKS(1)PLS(1)PR	2	1.5615	7	1.364	1.489	1.323	0.36	0.377	0.436	0.281	0.000692457
Peaxi162Scf00160g01418.1	60	S	Protein of unknown function (DUF581)	1	1.35975e-16	136.39	S(1)ADDFVETAHFLR	2	0.36335	2	1.123	1.152	1.129	0.751	0.736	0.797	0.671	0.000692457
Peaxi162Scf00921g00138.1	86	S	UBX domain-containing protein	0.989583	0.00253605	60.55	S(0.599)RS(0.412)PS(0.99)PPPPR	3	1.0574	4	1.147	1.186	1.148	0.694	0.717	0.762	0.624	0.000692457
Peaxi162Scf00014g00294.1	377	S	conserved hypothetical protein	0.935126	2.37446e-33	159.98	AWS(0.935)T(0.971)S(0.094)EDES(0.021)GS(0.935)ES(0.045)AK	2	-1.3234	4	1.099	1.151	1.151	0.769	0.776	0.743	0.673	0.000692457
Peaxi162Scf00207g00084.1	91	S	Katanin p60 ATPase-containing subunit A1	0.999336	0.00438653	50.222	RPNS(0.999)PPISTK	3	-0.30919	2	1.232	1.348	1.356	0.497	0.481	0.538	0.385	0.000585329
Peaxi162Scf00738g00220.1	272	S	Acetyl-coenzyme A synthetase	0.903848	0.000611324	49.662	QNPS(0.123)QS(0.904)RS(0.981)RS(0.982)PDAVHY(0.003)S(0.007)R	3	-0.74887	2	1.247	1.382	1.306	0.482	0.543	0.491	0.385	0.000585329
Peaxi162Scf00822g00007.1	9	S	Nucleotide-diphospho-sugar transferases superfamily protein	1	0.0106757	71.379	GLS(1)PVPR	2	0.35438	1	1.282	1.336	1.256	0.496	0.601	0.508	0.414	0.000585329
Peaxi162Scf00774g00012.1	47	S	eukaryotic translation initiation factor 3 subunit C2	0.999818	6.96183e-21	134.86	Y(0.009)LAAGDS(0.992)DS(1)DES(1)DGQKR	3	-0.76841	5	1.177	1.246	1.196	0.691	0.619	0.665	0.546	0.000585329
Peaxi162Scf00451g00912.1	688	S	Plasma membrane ATPase 2	0.999948	6.99015e-27	148.36	EAS(1)NYAELNQIADEAR	2	1.9288	2	0.375	0.404	0.453	1.706	1.77	1.945	4.4	0.000585329
Peaxi162Scf00363g00520.1	109	S	nucleic acid binding protein, putative	0.771745	8.40974e-229	284.65	AAS(0.097)S(0.097)S(0.772)DDS(0.034)S(0.001)SSDEDEAPK	3	0.15445	5	1.387	1.568	1.559	0.159	0.274	0.247	0.151	0.000585329
Peaxi162Scf00006g02614.1	173	S	Ubiquitin-specific protease family C19-related protein	0.987877	4.38232e-05	90.348	VSGPLDS(0.003)T(0.01)GS(0.988)IK	2	-0.43184	3	1.288	1.314	1.212	0.608	0.545	0.544	0.445	0.000579351
Peaxi162Scf00563g00007.1	79	S	conserved hypothetical protein	0.972283	1.82244e-22	145.6	S(0.011)WS(0.972)FS(0.016)DPELQR	3	-4.1528	3	1.209	1.306	1.263	0.592	0.539	0.613	0.462	0.000579351
Peaxi162Scf00413g00012.1	281	S	plasma membrane intrinsic protein 2	1	0.0154469	55.232	ALGS(1)FRS(1)NA	2	-0.064877	3	1.175	1.187	1.133	0.7	0.703	0.752	0.617	0.000579351
Peaxi162Scf00413g00012.1	278	S	plasma membrane intrinsic protein 2	1	0.0154469	55.232	ALGS(1)FRS(1)NA	2	-0.064877	3	1.175	1.187	1.133	0.7	0.703	0.752	0.617	0.000579351
Peaxi162Scf00803g00531.1	142	S	conserved hypothetical protein	0.993147	0.000777822	76.01	S(0.008)LWS(0.993)DS(0.999)DEEK	2	0.11734	1	1.117	1.146	1.093	0.768	0.793	0.794	0.702	0.000579351
Peaxi162Scf00803g00531.1	144	S	conserved hypothetical protein	0.999049	0.000777822	76.01	S(0.008)LWS(0.993)DS(0.999)DEEK	2	0.11734	1	1.117	1.146	1.093	0.768	0.793	0.794	0.702	0.000579351
Peaxi162Scf00074g00026.1	457	S	Tetratricopeptide repeat (TPR)-like superfamily protein	0.918763	1.59467e-15	127.49	S(0.004)LS(0.919)S(0.074)NS(0.003)ADMS(0.977)PS(0.023)R	2	0.52795	9	1.281	1.311	1.194	0.576	0.592	0.566	0.458	0.000579351
Peaxi162Scf00141g00081.1	544	S	Protein of unknown function (DUF740)	0.850229	0.000593403	89.035	S(0.103)FS(0.85)ES(0.047)WQDLR	2	0.85335	1	1.287	1.327	1.399	0.53	0.441	0.429	0.349	0.000579351
Peaxi162Scf00111g00117.1	35	S	MEI2-like protein 5	1	2.46237e-39	159.76	FHS(1)EDEIKDPLEEEPSLER	4	-0.018977	3	0.56	0.603	0.638	1.461	1.611	1.527	2.554	0.000579351
Peaxi162Scf00213g00943.1	473	S	arabinose kinase	0.999547	3.5902e-55	183.53	SLAGLDGLVDDS(1)PTK	3	-0.90091	4	0.715	0.748	0.662	1.368	1.424	1.341	1.945	0.000579351
Peaxi162Scf00152g01021.1	165	S	Serine/arginine-rich splicing factor 2 [Morus notabilis]	0.999949	0.000797438	67.326	S(1)RS(1)LS(0.998)PDY(0.002)NR	2	0.77052	3	1.186	1.28	1.199	0.649	0.621	0.639	0.521	0.000579351
Peaxi162Scf00015g00272.1	243	S	RNA-binding family protein with retrovirus zinc finger-like domain isoform 3	1	0.000551412	71.98	S(1)PKDDAVMDDRR	3	-1.3688	4	1.183	1.247	1.247	0.592	0.626	0.67	0.513	0.000579351
Peaxi162Scf00597g00058.1	298	S	arginine/serine-rich zinc knuckle-containing protein 33	0.999999	5.66134e-10	115.34	EEGAYS(1)QS(1)PR	2	0.31079	10	1.226	1.267	1.184	0.65	0.593	0.65	0.515	0.000579351
Peaxi162Scf00708g00211.1	27	S	plant UBX domain containing protein 4	0.76685	0.000271287	76.728	T(0.233)LS(0.767)DLNRPSGR	3	-0.68463	1	1.405	1.317	1.314	0.403	0.445	0.52	0.339	0.000579351
Peaxi162Scf00643g00647.1	509	S	Protein kinase superfamily protein	0.998386	1.33236e-06	60.645	EQNREDDEQS(0.998)FAEEDS(0.966)Y(0.005)LS(0.031)GER	3	0.68808	1	0.805	0.846	0.8	1.233	1.192	1.238	1.494	0.000579351
Peaxi162Scf01053g00210.1	263	S	UPF0510 protein INM02	0.862378	0.0447335	48.698	AQS(0.862)T(0.138)VVR	2	0.47837	1	1.351	1.552	1.476	0.272	0.301	0.304	0.2	0.000579351
Peaxi162Scf00038g02541.1	167	S	Ubiquitin-specific protease family C19-related protein	0.999945	6.18236e-17	129.13	S(0.938)S(0.062)GPQS(1)GGVTPTGR	2	1.5515	2	1.32	1.298	1.205	0.543	0.573	0.563	0.439	0.000579351
Peaxi162Scf00793g00038.1	1380	S	eukaryotic translation initiation factor 4G	0.783572	0.0108744	56.936	T(0.212)PS(0.784)LGGS(0.005)AR	2	-0.34601	1	1.313	1.257	1.357		0.169	0.152	0.082	0.000579351
Peaxi162Scf01054g00032.1	608	S	Plasma membrane ATPase 4	1	0.00033316	79.492	ELS(1)EIAEQAK	2	-2.9587	3	0.526	0.507	0.595	1.523	1.642	1.68	2.976	0.000579351
Peaxi162Scf00650g00345.1	11	S	MATE efflux family protein	1	1.26163e-05	90.561	LLS(1)NVEIQEGDK	3	0.4111	1	0.532	0.61	0.538	1.536	1.682	1.556	2.842	0.000579351
Peaxi162Scf01086g00028.1	163	S	zinc finger (C2H2 type) family protein	0.936792	0.00113896	90.05	S(0.063)AS(0.937)FLVDK	2	0.62581	2	1.368	1.53	1.376	0.363	0.351	0.315	0.241	0.000579351
Peaxi162Scf00597g00058.1	247	S	arginine/serine-rich zinc knuckle-containing protein 33	0.980428	0.00406043	51.726	ARS(0.994)Y(0.954)S(0.98)RS(0.072)PEPR	2	0.85476	4	1.313	1.27	1.344	0.444	0.52	0.56	0.388	0.000579351
Peaxi162Scf00341g00049.1	384	S	Peptidyl-prolyl cis-trans isomerase D	1	6.80704e-06	80.545	QPDVVDDHPGKS(1)R	4	0.58312	3	1.118	1.139	1.152	0.772	0.727	0.778	0.668	0.000579351
Peaxi162Scf00132g00719.1	458	S	Protein phosphatase 2C family protein	1	0.000551325	86.772	VNS(1)LVQLPR	2	1.5915	2	0.671	0.638	0.562	1.553	1.5	1.45	2.407	0.000579351
Peaxi162Scf01054g00032.1	646	T	Plasma membrane ATPase 4	0.999991	2.40013e-05	90.581	GLDIET(1)IQQHYT(1)V	2	1.4495	3	0.574	0.629	0.67	1.436	1.551	1.506	2.399	0.000579351
Peaxi162Scf00529g00815.1	341	S	sodium hydrogen exchanger 5	0.927196	0.000659001	87.831	S(0.002)T(0.002)T(0.064)S(0.927)FS(0.005)ALDK	2	-0.36207	2	1.379	1.28	1.262	0.481	0.526	0.528	0.391	0.000579351
Peaxi162Scf00680g00057.1	313	S	tonoplast monosaccharide transporter2	0.993586	0.00481084	72.096	LPDT(0.006)GS(0.994)MR	2	-0.12555	3	1.156	1.233	1.21	0.693	0.659	0.65	0.556	0.000579351
Peaxi162Scf00469g00321.1	369	S	Protein kinase superfamily protein	0.937341	0.0191823	57.347	S(0.063)NS(0.937)LIDR	2	0.68668	2	1.308	1.262	1.204	0.608	0.585	0.559	0.464	0.000579351
Peaxi162Scf00129g00546.1	440	S	Inositol hexakisphosphate and diphosphoinositol-pentakisphosphate kinase 1	0.999095	1.80699e-24	147.64	S(0.046)RPGRES(0.954)DS(0.999)EAEDIEHAEK	4	1.444	4	1.171	1.142	1.127	0.724	0.773	0.733	0.648	0.000579351
Peaxi162Scf00015g00039.1	17	S	nuclear pore complex protein Nup50a [Nicotiana benthamiana]	0.803791	3.30266e-07	85.562	SESDITS(0.001)LAPS(0.185)S(0.804)PS(0.009)R	2	1.8511	4	1.187	1.184	1.134	0.704	0.741	0.695	0.611	0.000579351
Peaxi162Scf01100g00009.1	30	T	Dormancy/auxin associated family protein	0.987268	9.64853e-26	144.18	S(0.001)LT(0.987)VQT(0.011)GGESGEGSSK	2	-0.95231	4	1.395	1.468	1.303	0.38	0.399	0.408	0.285	0.000579351
Peaxi162Scf00327g00026.1	140	S	CTC-interacting domain 7	0.958245	0.00376215	70.563	DQQLLS(0.958)PS(0.042)R	2	0.21241	2	1.109	1.151	1.143	0.736	0.775	0.773	0.671	0.000579351
Peaxi162Scf00534g00039.1	266	S	SCAR family protein	0.977592	0.0031704	79.489	ETVS(0.022)S(0.978)PLK	2	0.24079	2	1.353	1.345	1.236	0.524	0.501	0.495	0.386	0.000579351
Peaxi162Scf00159g00068.1	215	S	Auxin efflux carrier family protein	1	0.0053406	66.568	S(1)FAMDHR	2	-0.5383	5	1.286	1.348	1.281	0.469	0.502	0.575	0.395	0.000579351
Peaxi162Scf00322g01517.1	197	S	SH3 domain-containing protein isoform 3	0.987161	0.000325624	75.589	AS(0.012)S(0.987)ISNATGAK	2	0.76875	3	1.331	1.436	1.334	0.386	0.411	0.483	0.312	0.000579351
Peaxi162Scf00088g01217.1	150	S	sucrose phosphate synthase 1F	0.968824	4.45917e-55	179.74	IS(0.024)S(0.969)VET(0.007)MEAWVNEQR	2	-0.87389	20	0.693	0.734	0.722	1.312	1.375	1.41	1.906	0.000579351
Peaxi162Scf00019g00315.1	205	T	WPP domain-interacting protein 1	1	5.75697e-16	97.352	GDQNWLDGEAEDHFNNDALLT(1)PK	4	-0.3315	2	0.699	0.762	0.669	1.352	1.368	1.407	1.938	0.000579351
Peaxi162Scf00968g00210.1	527	S	U-box domain-containing protein 4	0.816719	0.00970854	58.511	IVS(0.817)S(0.181)PT(0.002)VER	2	-1.351	1	1.182	1.205	1.153	0.672	0.73	0.685	0.59	0.000579351
Peaxi162Scf03709g00005.1	42	S	Homeobox protein knotted-1-like 3	0.999994	4.32654e-15	130.15	S(1)PQATWLLR	2	0.72151	1	1.304	1.261	1.353	0.529	0.549	0.46	0.393	0.000579351
Peaxi162Scf00981g00021.1	80	S	Subtilisin-like serine endopeptidase family protein	0.91881	0.00324098	66.953	DT(0.014)S(0.919)PS(0.067)GNDYR	2	1.0551	4	1.248	1.38	1.34	0.482	0.486	0.503	0.371	0.000579351
Peaxi162Scf00132g00120.1	1043	S	glucan synthase-like 5	0.989944	3.18504e-41	165.78	ADS(0.997)S(0.99)VS(0.013)LLFK	3	-0.018608	3	1.298	1.412	1.363	0.408	0.416	0.496	0.324	0.000454506
Peaxi162Scf00014g00294.1	387	S	conserved hypothetical protein	0.993636	5.06235e-43	171.85	AWS(0.087)T(0.703)S(0.21)EDESGS(0.006)ES(0.994)AK	3	-0.96333	7	0.727	0.793	0.791	1.277	1.31	1.276	1.672	0.000454506
Peaxi162Scf00007g01112.1	31	S	syntaxin of plants 131	0.889308	6.43324e-31	155	S(0.838)QS(0.889)DS(0.273)GMDTFNK	3	1.2748	11	1.208	1.261	1.178	0.645	0.664	0.627	0.531	0.000445661
Peaxi162Scf00076g00528.1	641	S	Chaperone protein ClpB 2	1	0.0204831	56.434	S(1)VADAIR	2	-0.7533	1	1.343	1.484	1.368	0.384	0.349	0.413	0.273	0.000445661
Peaxi162Scf00254g00018.1	624	T	Leucine-rich repeat protein kinase family protein	0.98177	0.00793533	62.287	GS(0.002)EAQT(0.982)PQES(0.016)R	2	1.8205	4	1.227	1.319	1.337	0.533	0.512	0.546	0.41	0.000445661
Peaxi162Scf00420g00738.1	363	S	DHHC-type zinc finger family protein	1	2.71858e-70	176.09	AVWSDLGGGVDNEGQLS(1)DNDGLNIK	3	1.025	1	1.158	1.201	1.236	0.68	0.675	0.649	0.557	0.000445661
Peaxi162Scf00122g02315.1	142	S	DNA-binding protein [Nicotiana tabacum]	0.976899	2.95192e-101	222.06	S(0.023)KS(0.977)EVDEEDGSGEEEEDDD	2	-3.382	4	1.239	1.3	1.226	0.547	0.604	0.613	0.469	0.000445661
Peaxi162Scf00328g00319.1	522	S	winged-helix DNA-binding transcription factor family protein	0.967945	4.77762e-06	101.61	S(0.001)S(0.031)S(0.968)ADFSSSSK	2	0.83352	3	1.313	1.408	1.28	0.469	0.494	0.461	0.356	0.000445661
Peaxi162Scf00290g00059.1	401	T	monodehydroascorbate reductase 1	0.991981	1.19342e-08	94.203	VVGAFLES(0.008)GT(0.992)PEENK	3	-2.1603	1	1.212	1.29	1.245	0.566	0.59	0.633	0.477	0.000445661
Peaxi162Scf00713g00213.1	12	S	sucrose synthase 6	0.930054	4.29076e-31	152.17	S(0.041)DS(0.93)IADS(0.029)MPEALR	2	2.3787	13	0.775	0.832	0.823	1.219	1.245	1.228	1.519	0.000445661
Peaxi162Scf00363g00520.1	114	S	nucleic acid binding protein, putative	0.927473	5.16697e-09	85.473	AASS(0.001)S(0.002)DDS(0.053)S(0.094)S(0.927)S(0.922)DEDEAPK	3	-0.16676	2	1.152	1.207	1.227	0.689	0.663	0.667	0.563	0.000445661
Peaxi162Scf00363g00520.1	115	S	nucleic acid binding protein, putative	0.92244	5.16697e-09	85.473	AASS(0.001)S(0.002)DDS(0.053)S(0.094)S(0.927)S(0.922)DEDEAPK	3	-0.16676	2	1.152	1.207	1.227	0.689	0.663	0.667	0.563	0.000445661
Peaxi162Scf00688g00009.1	719	S	dynamin-like protein 6	0.865371	5.50394e-06	96.562	QS(0.076)LS(0.865)DGS(0.059)LETMTR	3	0.71837	4	1.127	1.117	1.138	0.796	0.744	0.774	0.684	0.000445661
Peaxi162Scf00132g00120.1	1042	S	glucan synthase-like 5	0.997284	3.18504e-41	165.78	ADS(0.997)S(0.99)VS(0.013)LLFK	3	-0.018608	3	1.229	1.336	1.282	0.533	0.538	0.574	0.428	0.000445661
Peaxi162Scf00937g00119.1	1486	S	THO complex subunit 2	0.935212	0.000496206	84.297	RT(0.065)S(0.935)PAEEPDR	2	-0.23535	6	1.315	1.431	1.433	0.343	0.393	0.426	0.278	0.000445661
Peaxi162Scf00286g00634.1	192	S	Ras-related protein Rab-11A	1	0.00938092	64.711	AELS(1)INR	2	0.11133	2	1.242	1.347	1.351	0.485	0.516	0.508	0.383	0.000445661
Peaxi162Scf00534g00039.1	198	S	SCAR family protein	0.999569	0.000979928	82.202	SAS(1)MPNYGSR	2	0.28551	1	1.235	1.285	1.32	0.569	0.577	0.507	0.43	0.000445661
Peaxi162Scf00471g00710.1	54	T	Unknown protein	0.984552	1.0308e-30	157.68	SS(0.015)T(0.985)FNFSSSSAK	2	0.34193	5	1.354	1.394	1.27	0.485	0.48	0.437	0.349	0.000445661
Peaxi162Scf00190g00616.1	62	T	Unknown protein	0.813194	0.00551772	64.52	S(0.002)VIS(0.185)PT(0.813)QEDLK	2	-2.0509	1	0.87	0.864	0.831	1.157	1.179	1.159	1.363	0.000445661
Peaxi162Scf00451g00912.1	673	T	Plasma membrane ATPase 2	0.999997	2.75287e-10	119.92	T(1)LHGLHPPETDYR	2	-0.70261	8	0.662	0.696	0.7	1.365	1.467	1.396	2.054	0.000445661
Peaxi162Scf00141g00216.1	128	S	Unknown protein	0.761636	1.09883e-82	207.1	QVS(0.238)S(0.762)DDDDGEEESER	2	-0.4038	4	1.388	1.457	1.311	0.374	0.417	0.409	0.289	0.000445661
Peaxi162Scf00329g00939.1	368	S	Zinc finger CCCH domain-containing protein 17	1	0.000763064	82.261	AHS(1)PEEVR	2	2.0508	4	1.41	1.591	1.536	0.25	0.177	0.223	0.143	0.000445661
Peaxi162Scf00765g00049.1	164	S	exocyst complex component sec5	1	2.79597e-10	122.39	ALNNLQS(1)FPR	3	-0.62319	15	1.202	1.257	1.203	0.672	0.632	0.609	0.522	0.000445661
Peaxi162Scf00254g00018.1	353	S	Leucine-rich repeat protein kinase family protein	1	5.16048e-06	110.39	AS(1)AEVLGK	2	0.78834	16	1.226	1.317	1.332	0.53	0.527	0.545	0.413	0.000445661
Peaxi162Scf00401g00035.1	531	S	eukaryotic translation initiation factor 4G	0.897384	0.0105878	78.264	S(0.897)PS(0.103)LNPR	2	0.067111	2	1.413	1.545	1.578	0.165	0.221	0.259	0.142	0.000445661
Peaxi162Scf00074g00633.1	71	S	Glutaredoxin family protein	0.78933	0.000735892	80.371	LNS(0.789)S(0.211)IDEAPR	3	-0.58038	6	1.172	1.235	1.2	0.645	0.652	0.694	0.552	0.000445661
Peaxi162Scf00349g00096.1	9	S	Unknown protein	0.99967	0.00132613	66.267	S(0.999)Y(0.007)S(0.994)PS(1)PPR	2	0.095077	21	1.223	1.24	1.176	0.627	0.64	0.68	0.535	0.000445661
Peaxi162Scf00378g00825.1	264	S	ENTH/VHS family protein	0.948254	0.00164264	67.646	SNDDDGQYS(0.948)S(0.052)R	2	-1.4775	1	1.308	1.374	1.314	0.414	0.516	0.497	0.357	0.000445661
Peaxi162Scf00171g00930.1	518	S	Guanine nucleotide-binding protein alpha-2 subunit	1	3.16936e-08	94.387	ETSDLEIENLS(1)PGK	3	-2.1231	4	0.709	0.771	0.748	1.312	1.363	1.305	1.786	0.000445661
Peaxi162Scf00408g00523.1	148	S	ENHANCED DISEASE RESISTANCE 2	0.966919	1.00205e-08	78.122	ES(0.033)QFS(0.967)AAEDEDDSHPDLLR	3	-0.2602	1	0.81	0.803	0.826	1.233	1.194	1.251	1.508	0.000445661
Peaxi162Scf00464g00005.1	144	S	Unknown protein	0.803498	1.01714e-31	149.44	S(0.192)RS(0.803)EIS(0.004)FEEYDQEK	3	-0.31799	3	1.35	1.455	1.493	0.374	0.319	0.298	0.231	0.000445661
Peaxi162Scf00207g01130.1	455	S	Serine/threonine protein phosphatase 2A 55 kDa regulatory subunit B beta isoform	0.898601	0.0047321	72.434	S(0.056)LS(0.899)S(0.038)S(0.007)ISR	2	0.24872	2	1.404	1.56	1.456	0.279	0.226	0.315	0.186	0.000445661
Peaxi162Scf00314g00524.1	555	S	conserved hypothetical protein	0.999995	0.0115971	79.201	MTAESEAS(1)P	2	-0.028316	1	1.174	1.214	1.224	0.645	0.64	0.697	0.549	0.000445661
Peaxi162Scf00793g00038.1	989	S	eukaryotic translation initiation factor 4G	0.83502	0.00400155	76.073	GIDRPS(0.165)S(0.835)GHR	2	-0.43455	3	1.481	1.566	1.691	0.117	0.15	0.083	0.074	0.000445661
Peaxi162Scf00174g01621.1	75	S	Unknown protein	0.765137	4.21198e-76	187.92	S(0.765)S(0.186)S(0.046)S(0.002)S(0.001)SSSSDEEEEVIGEDGEK	2	0.051266	2	0.283	0.277	0.233	1.978	2.164	1.915	7.638	0.000445661
Peaxi162Scf00535g00076.1	583	S	Pyridoxal phosphate (PLP)-dependent transferases superfamily protein	0.997043	5.67934e-16	132.97	S(0.003)VS(0.997)QDLDHFK	2	0.85422	5	1.203	1.182	1.153	0.727	0.686	0.679	0.591	0.000445661
Peaxi162Scf00928g00232.1	11	S	sucrose synthase 4	1	0.0112155	55.064	VHS(1)LRER	3	-0.38359	1	0.28	0.4	0.288	1.932	2.037	1.837	5.998	0.000445661
Peaxi162Scf00964g00160.1	30	S	PATATIN-like protein 4	0.912188	6.37553e-16	80.538	S(0.002)ENLIEDS(0.083)IS(0.912)PPPS(0.001)PS(0.001)QSPSSSYQSR	3	-0.5006	3	0.814	0.829	0.858	1.208	1.2	1.179	1.434	0.000445661
Peaxi162Scf00213g01016.1	237	S	40S ribosomal protein S6	0.999086	3.80622e-06	79.565	S(0.999)RLS(0.995)AAS(0.006)KPSIAA	2	-0.78961	6	0.403	0.49	0.552	1.645	1.735	1.731	3.537	0.000445661
Peaxi162Scf00534g00039.1	473	S	SCAR family protein	1	0.00396132	69.815	LWAIS(1)DEER	2	-4.1501	2	1.27	1.306	1.221	0.6	0.573	0.544	0.452	0.000445661
Peaxi162Scf01416g00014.1	614	S	Protein kinase superfamily protein	1	3.24859e-70	196.62	SIDLFS(1)DIS(1)DEGLS(1)PR	2	-0.94117	8	1.147	1.218	1.185	0.684	0.698	0.691	0.584	0.000445661
Peaxi162Scf00201g00231.1	72	S	Chaperone protein ClpB	1	0.00078075	62.055	GIES(1)DEES(1)PPRK	3	0.4979	1	1.237	1.275	1.281	0.594	0.522	0.603	0.453	0.000445661
Peaxi162Scf00860g00017.1	14	T	Alba DNA/RNA-binding protein	1	3.65904e-22	146.59	VET(1)PIDENEIR	2	-0.37895	6	0.837	0.858	0.847	1.167	1.164	1.202	1.39	0.000445661
Peaxi162Scf00111g00532.1	793	S	IAP-like protein 1 isoform 5	1	0.000304323	86.803	AES(1)IES(1)GEK	2	1.7562	3	1.241	1.334	1.339	0.509	0.509	0.527	0.395	0.000445661
Peaxi162Scf00074g00026.1	464	S	Tetratricopeptide repeat (TPR)-like superfamily protein	0.998724	1.72163e-07	105.21	SLSSNSADMS(0.999)PS(0.001)R	2	0.28054	17	1.223	1.23	1.165	0.674	0.659	0.643	0.546	0.000445661
Peaxi162Scf00587g00036.1	90	S	eukaryotic translation initiation factor 3 subunit C2	0.981233	5.1408e-20	132.14	YLAAGDS(0.013)DS(0.981)DDS(0.006)DGQK	3	-0.997	4	1.175	1.24	1.185	0.66	0.682	0.66	0.556	0.000445661
Peaxi162Scf00420g00087.1	109	S	Pentatricopeptide repeat-containing protein	0.940797	3.53481e-06	104.55	T(0.012)FS(0.941)S(0.045)DS(0.003)VDEDR	2	-3.4978	4	1.323	1.311	1.232	0.55	0.547	0.519	0.418	0.000445661
Peaxi162Scf00689g00558.1	664	T	Plasma membrane ATPase 2	1	2.29396e-15	135.61	T(1)LHGLQVPDTK	4	-0.39645	13	0.298	0.357	0.335	1.803	2.006	1.963	5.83	0.000445661
Peaxi162Scf00316g00330.1	18	S	Aluminium induced protein with YGL and LRDR motifs	0.999213	8.9056e-31	141.78	S(0.001)PEALQS(0.999)PNNDTAVSALK	3	-2.8369	4	0.574	0.623	0.645	1.457	1.529	1.555	2.465	0.000445661
Peaxi162Scf00698g00016.1	238	S	Translocase of chloroplast 159, chloroplastic	0.997883	7.48007e-06	79.489	IS(0.002)DVS(0.998)DS(0.998)EEDES(0.002)K	2	-0.929	1	1.177	1.225	1.197	0.662	0.643	0.698	0.557	0.000445661
Peaxi162Scf00207g00946.1	29	S	CASC3/Barentsz eIF4AIII binding, putative isoform 5	1	1.04809e-30	137.72	EAS(1)DDEEDDEKVESEITK	4	-0.45753	4	1.189	1.267	1.213	0.636	0.625	0.641	0.518	0.000445661
Peaxi162Scf00983g00022.1	204	S	Acyl-CoA N-acyltransferase with RING/FYVE/PHD-type zinc finger domain	1	0.00356037	46.66	MDEEDFVGS(1)QEK	3	-0.58419	1	0.637	0.691	0.706	1.387	1.459	1.416	2.095	0.000445661
[truncated: 171 more rows]

## Sheet: Peptide_quant
ID	Sequence	Length	Modifications	Modified sequence	Protein accession	Protein description	Charge	m/z	Mass error [ppm]	PEP	Score	MS/MS Count	Air16-1 intensity	Air16-2 intensity	Air16-3 intensity	Eth16-1 intensity	Eth16-2 intensity	Eth16-3 intensity	Eth16-1/Air16-1 Ratio	Eth16-2/Air16-2 Ratio	Eth16-3/Air16-3 Ratio
0	AAAAAAGGGDEDSFVDPR	18	Unmodified	_AAAAAAGGGDEDSFVDPR_	Peaxi162Scf00089g00063.1	exocyst subunit exo70 family protein F1	3	559.589	3.1568	3.9967e-12	90.453	1	1011.3	1006	1120.9	465.01	560	474.81	0.46	0.557	0.424
1	AAAADEDDGAVAMVGK	16	Oxidation (M)	_AAAADEDDGAVAM(ox)VGK_	Peaxi162Scf00320g00053.1	Mitochondrial import receptor subunit TOM7-1	3	502.896	3.3574	9.7288e-06	73.415	1	2772.8	3100	3304.6	1896.4	1795	1984.1	0.684	0.579	0.6
2	AAAADEDDGAVAMVGK	16	Oxidation (M)	_AAAADEDDGAVAM(ox)VGK_	Peaxi162Scf00320g00053.1	Mitochondrial import receptor subunit TOM7-1	3	502.896	3.2818	1.3884e-11	94.023	1	0	0	0	0	0	0	NA	NA	NA
3	AAAASYANGEAESSPTASGPSSGDEWR	27	Phospho (STY)	_AAAASYANGEAESS(ph)PTASGPSSGDEWR_	Peaxi162Scf00688g00009.1	dynamin-like protein 6	3	902.703	1.9423	7.1757e-12	65.836	1	1785.6	1822.3	1988.6	1989	1895.2	1987	1.114	1.04	0.999
4	AAAEENTDGTINSQAR	16	Unmodified	_AAAEENTDGTINSQAR_	Peaxi162Scf00058g00219.1	Unknown protein	2	824.382	1.2501	2.2423e-20	133.86	2	3514.2	3379.8	3588.2	1901.8	2148.7	1983.5	0.541	0.636	0.553
5	AAAEENTDGTINSQAR	16	Unmodified	_AAAEENTDGTINSQAR_	Peaxi162Scf00058g00219.1	Unknown protein	3	549.924	1.2447	7.985e-17	123.63	1	1338.2	1567.2	1547.6	691.06	757.87	570.63	0.516	0.484	0.369
6	AAAGSGSDSDEPQEYYTGGEK	21	Phospho (STY)	_AAAGSGS(ph)DSDEPQEYYTGGEK_	Peaxi162Scf00921g00138.1	UBX domain-containing protein	3	733.618	4.7563	5.6196e-44	153.1	2	4907.1	5621.7	6221.7	2377.5	2197	2330.6	0.485	0.391	0.375
7	AAAGSGSDSDEPQEYYTGGEK	21	Phospho (STY)	_AAAGSGS(ph)DSDEPQEYYTGGEK_	Peaxi162Scf00921g00138.1	UBX domain-containing protein	4	550.465	4.7451	5.5569e-05	50.271	1	876.45	955.41	1273.8	617.47	548.02	626.86	0.705	0.574	0.492
8	AAAGSGSDSDEPQEYYTGGEK	21	Phospho (STY)	_AAAGSGSDS(ph)DEPQEYYTGGEK_	Peaxi162Scf00921g00138.1	UBX domain-containing protein	3	733.618	4.3632	3.5331e-44	156.23	2	3897.9	4354.3	4952.6	1988	1967.4	2069.4	0.51	0.452	0.418
9	AAAGSGSDSDEPQEYYTGGEK	21	Phospho (STY)	_AAAGSGSDS(ph)DEPQEYYTGGEK_	Peaxi162Scf00921g00138.1	UBX domain-containing protein	3	733.618	5.3182	3.063e-26	115.01	1	2684.4	2582.3	2438.7	1160.5	1221.6	1363.9	0.432	0.473	0.559
10	AAAGSGSDSDEPQEYYTGGEK	21	Phospho (STY)	_AAAGSGS(ph)DSDEPQEYYTGGEK_	Peaxi162Scf00921g00138.1	UBX domain-containing protein	3	733.618	4.748	6.978e-64	179.17	2	6139.5	5589.4	4961.5	2661.3	2762.8	2632.2	0.433	0.494	0.531
11	AAAGSGSDSDEPQEYYTGGEK	21	Phospho (STY)	_AAAGSGSDS(ph)DEPQEYYTGGEK_	Peaxi162Scf00921g00138.1	UBX domain-containing protein	2	1099.92	2.1787	1.2031e-43	156.23	1	4757.3	5637.9	6771.9	2528.8	2577.7	2796.3	0.532	0.457	0.413
12	AAAGSGSDSDEPQEYYTGGEK	21	3 Phospho (STY)	_AAAGS(ph)GS(ph)DS(ph)DEPQEYYTGGEK_	Peaxi162Scf00921g00138.1	UBX domain-containing protein	3	786.929	3.4573	7.9291e-10	73.753	1	3010.2	3364.7	2808.1	876.45	884.8	1092.5	0.291	0.263	0.389
13	AAAGSGSDSDEPQEYYTGGEK	21	3 Phospho (STY)	_AAAGS(ph)GS(ph)DS(ph)DEPQEYYTGGEK_	Peaxi162Scf00921g00138.1	UBX domain-containing protein	3	786.929	7.1796	0.00028767	43.103	1	1784	2211.5	2255.6	978.09	971.28	954.81	0.548	0.439	0.423
14	AAAGSGSDSDEPQEYYTGGEK	21	3 Phospho (STY)	_AAAGS(ph)GS(ph)DS(ph)DEPQEYYTGGEK_	Peaxi162Scf00921g00138.1	UBX domain-containing protein	3	786.929	5.9819	0.00026899	43.164	1	2831.4	3241.8	3545.9	2359.4	2604.8	2741.9	0.833	0.804	0.773
15	AAAGSGSDSDEPQEYYTGGEK	21	2 Phospho (STY)	_AAAGSGS(ph)DS(ph)DEPQEYYTGGEK_	Peaxi162Scf00921g00138.1	UBX domain-containing protein	3	760.274	3.4688	1.9903e-31	127.49	3	6844.9	6824.6	5544.4	2714.9	2526.5	2568	0.397	0.37	0.463
16	AAAGSGSDSDEPQEYYTGGEK	21	2 Phospho (STY)	_AAAGS(ph)GS(ph)DSDEPQEYYTGGEK_	Peaxi162Scf00921g00138.1	UBX domain-containing protein	3	760.274	5.0215	7.9353e-20	107.36	1	1852.5	2296	2801.7	547.14	750.81	674.98	0.295	0.327	0.241
17	AAAGSGSDSDEPQEYYTGGEK	21	2 Phospho (STY)	_AAAGSGS(ph)DS(ph)DEPQEYYTGGEK_	Peaxi162Scf00921g00138.1	UBX domain-containing protein	3	760.274	4.1982	3.2141e-09	67.758	1	5847.3	6809	8586.8	2482.7	2801.7	3098.4	0.425	0.411	0.361
18	AAAGSGSDSDEPQEYYTGGEK	21	Unmodified	_AAAGSGSDSDEPQEYYTGGEK_	Peaxi162Scf00921g00138.1	UBX domain-containing protein	3	706.963	1.4535	1.5592e-12	87.654	2	3178.1	3489	3552.2	2534.2	3232.7	2922	0.797	0.927	0.823
19	AAAPDYIALDEGGNHGEAEGLSDEEPEFQGR	31	Phospho (STY)	_AAAPDYIALDEGGNHGEAEGLS(ph)DEEPEFQGR_	Peaxi162Scf00102g00927.1	GC-rich sequence DNA-binding factor-like protein	3	1108.8	8.5402	1.0831e-09	56.313	1	1082.4	1135.9	1141	948.74	793.77	932.39	0.877	0.699	0.817
20	AAAPDYIALDEGGNHGEAEGLSDEEPEFQGR	31	Phospho (STY)	_AAAPDYIALDEGGNHGEAEGLS(ph)DEEPEFQGR_	Peaxi162Scf00102g00927.1	GC-rich sequence DNA-binding factor-like protein	4	831.855	9.3631	7.4521e-20	85.998	1	815.73	734.37	852.58	627.42	699.22	704.93	0.769	0.952	0.827
21	AAAPDYIALDEGGNHGEAEGLSDEEPEFQGR	31	Phospho (STY)	_AAAPDYIALDEGGNHGEAEGLS(ph)DEEPEFQGR_	Peaxi162Scf00102g00927.1	GC-rich sequence DNA-binding factor-like protein	3	1108.8	6.069	2.5964e-87	174.63	1	3717.3	3427.1	3638.8	2162.7	1854.6	2048.7	0.582	0.541	0.563
22	AAAPDYIALDEGGNHGEAEGLSDEEPEFQGR	31	Phospho (STY)	_AAAPDYIALDEGGNHGEAEGLS(ph)DEEPEFQGR_	Peaxi162Scf00102g00927.1	GC-rich sequence DNA-binding factor-like protein	4	831.855	6.4286	7.1604e-42	122.96	1	1711.2	1776.4	1893.7	1959.2	1757.1	1804.9	1.145	0.989	0.953
23	AAAPDYIALDEGGNHGEAEGLSDEEPEFQGR	31	Phospho (STY)	_AAAPDYIALDEGGNHGEAEGLS(ph)DEEPEFQGR_	Peaxi162Scf00102g00927.1	GC-rich sequence DNA-binding factor-like protein	3	1108.8	6.0859	3.4608e-19	80.646	1	2212.3	2365.8	2539.9	1854	1694.2	1619.7	0.838	0.716	0.638
24	AAAPDYIALDEGGNHGEAEGLSDEEPEFQGR	31	Phospho (STY)	_AAAPDYIALDEGGNHGEAEGLS(ph)DEEPEFQGR_	Peaxi162Scf00102g00927.1	GC-rich sequence DNA-binding factor-like protein	3	1108.8	6.9425	1.3359e-10	63.305	1	2309.4	2406.9	2931.6	1889	1894.8	2056.7	0.818	0.787	0.702
25	AAAPDYIALDEGGNHGEAEGLSDEEPEFQGR	31	Phospho (STY)	_AAAPDYIALDEGGNHGEAEGLS(ph)DEEPEFQGR_	Peaxi162Scf00102g00927.1	GC-rich sequence DNA-binding factor-like protein	4	831.855	7.7028	1.1729e-06	46.76	1	1693.4	1785	1955.3	1657.7	1712.6	1525	0.979	0.959	0.78
26	AAASPLPSPR	10	2 Phospho (STY)	_AAAS(ph)PLPS(ph)PR_	Peaxi162Scf00907g00115.1	Protein of unknown function (DUF1005)	2	563.738	0.27978	0.00071957	76.728	2	2012.3	2000.1	2123.5	951.7	977.72	859.38	0.473	0.489	0.405
27	AAAVIMHQPASPR	13	Oxidation (M),Phospho (STY)	_AAAVIM(ox)HQPAS(ph)PR_	Peaxi162Scf01035g00220.1	Adenine nucleotide alpha hydrolases-like superfamily protein	3	482.23	3.0864	8.2022e-05	67.102	1	280.75	278.88	276.28	146.67	210.03	170.72	0.522	0.753	0.618
28	AAAVIMHQPASPR	13	Oxidation (M),Phospho (STY)	_AAAVIM(ox)HQPAS(ph)PR_	Peaxi162Scf01035g00220.1	Adenine nucleotide alpha hydrolases-like superfamily protein	2	722.842	2.4585	0.0023802	65.811	2	3389.9	3736.1	3847.5	1679.8	1652.9	1741	0.496	0.442	0.453
29	AAAVIMHQPASPR	13	Oxidation (M),Phospho (STY)	_AAAVIM(ox)HQPAS(ph)PR_	Peaxi162Scf01035g00220.1	Adenine nucleotide alpha hydrolases-like superfamily protein	3	482.23	2.6033	3.2399e-07	100.11	2	746.03	775.92	702.64	297.12	430.45	341.91	0.398	0.555	0.487
30	AAAVIMHQPASPR	13	Phospho (STY)	_AAAVIMHQPAS(ph)PR_	Peaxi162Scf01035g00220.1	Adenine nucleotide alpha hydrolases-like superfamily protein	3	476.899	1.9915	3.9968e-06	80.507	3	2595.6	2729.5	2586.2	1024.6	1161.2	960.48	0.395	0.425	0.371
31	AAAVIMHQPASPR	13	Phospho (STY)	_AAAVIMHQPAS(ph)PR_	Peaxi162Scf01035g00220.1	Adenine nucleotide alpha hydrolases-like superfamily protein	2	714.845	1.9354	1.0882e-10	119.54	1	1930.9	1741.7	1597.5	925.9	970.27	943.82	0.48	0.557	0.591
32	AADEIQDEDPNVSR	14	Unmodified	_AADEIQDEDPNVSR_	Peaxi162Scf00192g00216.1	glucan synthase-like 10	3	520.238	4.1105	2.7812e-05	71.031	1	1393.1	1555.6	1648	1000.1	966.55	1219.9	0.718	0.621	0.74
33	AADEIQDEDPNVSR	14	Unmodified	_AADEIQDEDPNVSR_	Peaxi162Scf00192g00216.1	glucan synthase-like 10	2	779.853	3.5655	3.6071e-17	133.23	2	6310.9	6158	7443	4991.8	4767.7	5130.1	0.791	0.774	0.689
34	AADEIQDEDPNVSR	14	Unmodified	_AADEIQDEDPNVSR_	Peaxi162Scf00192g00216.1	glucan synthase-like 10	3	520.238	4.3862	8.2193e-08	85.909	1	1001.7	1282.2	1578.1	951.43	903	959.93	0.95	0.704	0.608
35	AADHDVPVTPDEIVQR	16	Unmodified	_AADHDVPVTPDEIVQR_	Peaxi162Scf00592g00454.1	Phosphoribosylaminoimidazole-succinocarboxamide synthase	3	587.964	1.8146	2.3726e-05	69.485	1	1824.6	2020.6	2153.9	1192	1216.4	1140.4	0.653	0.602	0.529
36	AADSASLAAGNSPR	14	Phospho (STY)	_AADSASLAAGNS(ph)PR_	Peaxi162Scf00921g00021.1	Protein kinase superfamily protein	3	456.537	3.9001	3.2913e-17	129.05	3	901.46	1173.4	1002.3	396.14	494.36	400.67	0.439	0.421	0.4
37	AADSASLAAGNSPR	14	Phospho (STY)	_AADSASLAAGNS(ph)PR_	Peaxi162Scf00921g00021.1	Protein kinase superfamily protein	2	684.301	4.2749	8.0375e-54	175.8	3	5473.8	6449.9	6187.7	1872.2	1901.4	1986.7	0.342	0.295	0.321
38	AADSASLAAGNSPR	14	Phospho (STY)	_AADSASLAAGNS(ph)PR_	Peaxi162Scf00921g00021.1	Protein kinase superfamily protein	2	684.301	2.3735	0.0006708	62.556	1	2494.2	2112.8	1957.2	1206.3	1115.6	1060.9	0.484	0.528	0.542
39	AADSASLAAGNSPR	14	2 Phospho (STY)	_AADSAS(ph)LAAGNS(ph)PR_	Peaxi162Scf00921g00021.1	Protein kinase superfamily protein	2	724.284	2.4369	0.00051432	61.508	1	1990.8	1967.9	2123.7	800.89	780.02	794.66	0.402	0.396	0.374
40	AADVGADLVGK	11	Unmodified	_AADVGADLVGK_	Peaxi162Scf00088g00820.1	K(+)-insensitive pyrophosphate-energized proton pump	2	508.275	2.986	0.00016421	92.19	2	5281.4	5702.2	5541.7	6064.2	6555.7	5603.8	1.148	1.15	1.011
41	AADVGADLVGK	11	Unmodified	_AADVGADLVGK_	Peaxi162Scf00088g00820.1	K(+)-insensitive pyrophosphate-energized proton pump	3	339.185	2.5651	0.00026388	72.2	2	2099.6	2167.5	2222.8	2250.8	2224.6	2267.6	1.072	1.026	1.02
42	AAEEAANQGTGEMQSTSK	18	Oxidation (M)	_AAEEAANQGTGEM(ox)QSTSK_	Peaxi162Scf00635g00717.1	26S proteasome non-ATPase regulatory subunit 4 homolog	3	609.267	2.5654	7.1011e-18	108.75	1	948.83	1071.7	1075.1	190.01	269.5	241.85	0.2	0.251	0.225
43	AAEEAANQGTGEMQSTSK	18	Oxidation (M)	_AAEEAANQGTGEM(ox)QSTSK_	Peaxi162Scf00635g00717.1	26S proteasome non-ATPase regulatory subunit 4 homolog	4	457.202	3.0539	0.00011347	50.831	1	2845.2	2948.1	2839.4	1230.5	1193.5	1305.3	0.432	0.405	0.46
44	AAEEAANQGTGEMQSTSK	18	Unmodified	_AAEEAANQGTGEMQSTSK_	Peaxi162Scf00635g00717.1	26S proteasome non-ATPase regulatory subunit 4 homolog	3	603.936	4.384	2.3183e-38	153.18	1	2850.5	2989.6	3018.4	1543.8	1575.9	1628.5	0.542	0.527	0.54
45	AAEKVEDDEDDDDYDDDD	18	Unmodified	_AAEKVEDDEDDDDYDDDD_	Peaxi162Scf00057g10023.1	Calcium-dependent lipid-binding (CaLB domain) family protein	2	1044.86	3.2224	1.9894e-24	125.73	1	6815.5	7430.7	7461.1	3477	4147.2	3907.6	0.51	0.558	0.524
46	AAENEHAGEPGAADGGNR	18	Unmodified	_AAENEHAGEPGAADGGNR_	Peaxi162Scf01600g00016.1	Unknown protein	3	574.919	2.5808	3.1588e-12	92.613	2	972.08	1028.2	1086.9	236.59	325.42	278.44	0.243	0.316	0.256
47	AAENEHAGEPGAADGGNR	18	Unmodified	_AAENEHAGEPGAADGGNR_	Peaxi162Scf01600g00016.1	Unknown protein	3	574.919	2.7213	1.0209e-08	81.643	3	1167.8	1283.4	1301.3	435.79	546.83	484	0.373	0.426	0.372
48	AAENEHAGEPGAADGGNR	18	Unmodified	_AAENEHAGEPGAADGGNR_	Peaxi162Scf01600g00016.1	Unknown protein	3	574.919	2.8103	0.0020745	39.387	1	0	0	0	0	0	0	NA	NA	NA
49	AAESNDDATK	10	Unmodified	_AAESNDDATK_	Peaxi162Scf00047g00633.1	26S proteasome non-ATPase regulatory subunit 1 homolog A	2	511.225	3.6208	0.00091115	76.073	1	2500.9	2653.1	2832.7	1260.9	1334.2	1373.4	0.504	0.503	0.485
50	AAFEEAEK	8	Unmodified	_AAFEEAEK_	Peaxi162Scf00673g00220.1	calreticulin 1b	2	447.714	4.0344	0.00055892	92.838	2	5550.7	5608.1	5799.8	3393.1	3738.8	3571.9	0.611	0.667	0.616
51	AAFEEAEK	8	Unmodified	_AAFEEAEK_	Peaxi162Scf00673g00220.1	calreticulin 1b	3	298.812	5.2991	0.0023286	61.962	1	762.43	797.67	912.66	423.53	490.12	485.83	0.556	0.614	0.532
52	AAFNNPER	8	Unmodified	_AAFNNPER_	Peaxi162Scf00501g00129.1	Rad23 UV excision repair protein family	2	459.725	2.44	0.010341	56.916	1	1835.3	1920.6	1966.2	1006.7	1044.6	910.92	0.549	0.544	0.463
53	AAGAESSSGATSSGK	15	Unmodified	_AAGAESSSGATSSGK_	Peaxi162Scf00047g00633.1	26S proteasome non-ATPase regulatory subunit 1 homolog A	3	423.197	3.0618	4.7412e-10	101.3	1	2023	2172.3	2486	892.47	981.52	1062.9	0.441	0.452	0.428
54	AAGAESSSGATSSGK	15	Phospho (STY)	_AAGAESS(ph)SGATSSGK_	Peaxi162Scf00047g00633.1	26S proteasome non-ATPase regulatory subunit 1 homolog A	3	449.852	2.8241	0.0012449	50.178	1	0	0	0	0	0	0	NA	NA	NA
55	AAGGDGDEEDEE	12	Unmodified	_AAGGDGDEEDEE_	Peaxi162Scf00026g03012.1	40S ribosomal protein S9-2	2	597.207	3.1077	3.9583e-23	148.32	3	2443.7	2398.8	2224.2	279.15	499.54	313.28	0.114	0.208	0.141
56	AAGGDGDEEDEE	12	Unmodified	_AAGGDGDEEDEE_	Peaxi162Scf00026g03012.1	40S ribosomal protein S9-2	2	597.207	3.1945	5.4251e-11	123.79	2	1357.9	1298	1406.2	153.73	160.1	282.28	0.113	0.123	0.201
57	AAGPGNGLVSSPLK	14	Phospho (STY)	_AAGPGNGLVSS(ph)PLK_	Peaxi162Scf00648g00013.1	Dehydration-responsive element-binding protein 1D	3	449.894	2.805	0.0048558	42.314	1	1542.1	1688.7	1755.6	1005.4	927.72	971.3	0.652	0.549	0.553
58	AAGSSHQLAK	10	Phospho (STY)	_AAGSS(ph)HQLAK_	Peaxi162Scf00575g00212.1	cationic amino acid transporter 2	3	350.497	5.3	0.010208	42.629	1	1017.9	1075.9	1099.7	854.41	933.75	901.04	0.839	0.868	0.819
59	AAGVLDNFAEGEK	13	Unmodified	_AAGVLDNFAEGEK_	Peaxi162Scf00129g00731.1	B12D protein	3	440.886	9.9579	0.00046371	59.227	2	2556.8	2855.5	3136.2	2117.1	2086.9	2117.1	0.828	0.731	0.675
60	AAGVLENFAEGEK	13	Unmodified	_AAGVLENFAEGEK_	Peaxi162Scf00017g02227.1	B12D protein	3	445.558	9.3517	0.0020303	49.298	1	1258.4	1326.8	1323.5	875.9	869.9	816.27	0.696	0.656	0.617
61	AALASGADKDEEDSEGR	17	Unmodified	_AALASGADKDEEDSEGR_	Peaxi162Scf00011g00428.1	ankyrin repeat-containing 2B	3	574.259	3.7779	1.7682e-14	110.74	2	5510.7	6121.6	6377.6	3155.5	3099.1	3082.9	0.573	0.506	0.483
62	AALASGADKDEEDSEGR	17	Unmodified	_AALASGADKDEEDSEGR_	Peaxi162Scf00011g00428.1	ankyrin repeat-containing 2B	2	860.885	3.1898	6.2061e-45	171.87	1	4391	5145.5	4985.8	2477.7	2602.8	2879.6	0.564	0.506	0.578
63	AALASGADKDEEDSEGR	17	Unmodified	_AALASGADKDEEDSEGR_	Peaxi162Scf00011g00428.1	ankyrin repeat-containing 2B	4	430.946	4.4198	3.8035e-07	79.837	1	796.53	815.08	957.78	441.84	452.76	489.68	0.555	0.555	0.511
64	AALASGADKDEEDSEGR	17	Unmodified	_AALASGADKDEEDSEGR_	Peaxi162Scf00011g00428.1	ankyrin repeat-containing 2B	3	574.259	3.6048	8.3127e-27	138.05	2	4984.6	5349.3	5473.5	2702.3	2855.1	2911.3	0.542	0.534	0.532
65	AALESGNPAIPNR	13	Unmodified	_AALESGNPAIPNR_	Peaxi162Scf00123g00096.1	phenylalanine ammonia-lyase 2	3	437.233	3.4589	2.7305e-05	73.435	1	0	0	0	0	0	0	NA	NA	NA
66	AAMGTENADEIK	12	Unmodified	_AAMGTENADEIK_	Peaxi162Scf00016g03449.1	mitochondrial heat shock protein 70-1	2	625.29	3.4367	0.01284	41.293	1	0	0	0	0	0	0	NA	NA	NA
67	AANENDAELADAHGVVEFDSDNDNVNK	27	Phospho (STY)	_AANENDAELADAHGVVEFDS(ph)DNDNVNK_	Peaxi162Scf00050g00513.1	Protein kinase superfamily protein	3	985.076	3.6251	3.4159e-29	110.13	1	2415.4	2368.8	3071.8	2183.7	2284.9	2242.6	0.904	0.965	0.73
68	AANRPADYDSDDEYIGGPR	19	Phospho (STY)	_AANRPADYDS(ph)DDEYIGGPR_	Peaxi162Scf00312g00726.1	tobamovirus multiplication 2A	2	1081.44	2.299	8.5505e-71	193.51	3	4061.1	4282.9	4851.1	2795.8	2955.5	2863.4	0.688	0.69	0.59
69	AANRPADYDSDDEYIGGPR	19	Phospho (STY)	_AANRPADYDS(ph)DDEYIGGPR_	Peaxi162Scf00312g00726.1	tobamovirus multiplication 2A	4	541.226	2.4978	1.8892e-21	117.38	2	1519.1	1730.8	2238	1168.8	1236	1133.7	0.769	0.714	0.507
70	AANRPADYDSDDEYIGGPR	19	Phospho (STY)	_AANRPADYDS(ph)DDEYIGGPR_	Peaxi162Scf00312g00726.1	tobamovirus multiplication 2A	3	721.299	2.5129	1.0998e-30	139.25	2	1315.1	1816.3	1582.1	944.92	915.22	996.06	0.719	0.504	0.63
71	AANRPADYDSDDEYIGGPR	19	Phospho (STY)	_AANRPADYDS(ph)DDEYIGGPR_	Peaxi162Scf00312g00726.1	tobamovirus multiplication 2A	3	721.299	3.7231	0.00076631	47.05	1	2243.6	2227.5	2133.5	1365.5	1381.1	1235.3	0.609	0.62	0.579
72	AANRPADYDSDDEYIGGPR	19	Phospho (STY)	_AANRPADYDS(ph)DDEYIGGPR_	Peaxi162Scf00312g00726.1	tobamovirus multiplication 2A	3	721.299	3.7455	3.5166e-25	131.33	4	6944.8	6488.5	5839.5	4522.9	4818.4	4481.2	0.651	0.743	0.767
73	AANRPADYDSDDEYIGGPR	19	Phospho (STY)	_AANRPADYDS(ph)DDEYIGGPR_	Peaxi162Scf00312g00726.1	tobamovirus multiplication 2A	2	1081.44	2.5062	1.918e-85	208.64	3	7383.9	6533.7	5431.2	4617.7	5384.8	4989.5	0.625	0.824	0.919
74	AANRPADYDSDDEYIGGPR	19	Phospho (STY)	_AANRPADYDS(ph)DDEYIGGPR_	Peaxi162Scf00312g00726.1	tobamovirus multiplication 2A	4	541.226	3.1129	1.1212e-17	100.76	2	1749.7	1667.3	1819	1117	1234.7	1183.3	0.638	0.741	0.651
75	AANRPADYDSDDEYIGGPR	19	Phospho (STY)	_AANRPADYDS(ph)DDEYIGGPR_	Peaxi162Scf00312g00726.1	tobamovirus multiplication 2A	3	721.299	2.7711	2.9607e-05	52.359	1	0	0	0	0	0	0	NA	NA	NA
76	AANRPADYDSDDEYIGGPR	19	Phospho (STY)	_AANRPADYDS(ph)DDEYIGGPR_	Peaxi162Scf00312g00726.1	tobamovirus multiplication 2A	3	721.299	2.6205	1.0166e-06	69.071	1	2033.6	1930.4	2101.7	1631.1	1586.5	1696.7	0.802	0.822	0.807
77	AANRPADYDSDDEYIGGPR	19	Phospho (STY)	_AANRPADYDS(ph)DDEYIGGPR_	Peaxi162Scf00312g00726.1	tobamovirus multiplication 2A	3	721.299	2.1937	1.1869e-31	148.29	4	5066.3	5198.1	5517.1	3377.7	3119.6	2942	0.667	0.6	0.533
78	AANRPADYDSDDEYIGGPR	19	Phospho (STY)	_AANRPADYDS(ph)DDEYIGGPR_	Peaxi162Scf00312g00726.1	tobamovirus multiplication 2A	2	1081.44	1.6087	1.2542e-70	191.41	3	3871.9	4355	4682.8	3086.8	2897.7	3017	0.797	0.665	0.644
79	AANRPADYDSDDEYIGGPR	19	Phospho (STY)	_AANRPADYDS(ph)DDEYIGGPR_	Peaxi162Scf00312g00726.1	tobamovirus multiplication 2A	4	541.226	2.2382	2.0003e-25	127.58	2	2793.6	3028.5	3559.7	2049.3	2117.4	2094.2	0.734	0.699	0.588
80	AANRPADYDSDDEYIGGPR	19	Unmodified	_AANRPADYDSDDEYIGGPR_	Peaxi162Scf00312g00726.1	tobamovirus multiplication 2A	3	694.643	4.6122	1.9081e-21	118.72	1	2097.4	2247.6	2269.7	2456.9	2409.2	2439.3	1.171	1.072	1.075
81	AAPDLPDR	8	Unmodified	_AAPDLPDR_	Peaxi162Scf00132g00526.1	Pre-mRNA-processing factor 6	2	427.722	4.4749	0.021953	49.715	1	1583.2	1707.2	1999.5	1054.9	1077.8	1074	0.666	0.631	0.537
82	AAPFSDDGDDDGDESK	16	Unmodified	_AAPFSDDGDDDGDESK_	Peaxi162Scf00015g00135.1	conserved hypothetical protein	2	820.813	4.3051	4.9607e-83	198.95	2	11760	12319	12862	8400.5	9316.4	9278.9	0.714	0.756	0.721
83	AAPFSDDGDDDGDESK	16	Unmodified	_AAPFSDDGDDDGDESK_	Peaxi162Scf00015g00135.1	conserved hypothetical protein	3	547.545	4.2979	1.1654e-44	169.4	2	4201.4	4609.2	5209.4	2948.2	3265.4	3447.5	0.702	0.708	0.662
84	AAPSPAESESAK	12	Phospho (STY)	_AAPSPAES(ph)ESAK_	Peaxi162Scf00313g00818.1	methyl-CPG-binding domain 10	3	408.843	4.641	0.0021708	50.102	1	0	0	0	0	0	0	NA	NA	NA
85	AAPSVQTPGGR	11	Phospho (STY)	_AAPS(ph)VQTPGGR_	Peaxi162Scf00479g00119.1	nuclear matrix constituent protein-related	2	560.761	3.6788	0.020784	44.436	1	1757.7	1826.1	2125.9	762.3	607.3	770.38	0.434	0.333	0.362
86	AAPVYITVGDGGNQEGLASR	20	Unmodified	_AAPVYITVGDGGNQEGLASR_	Peaxi162Scf02135g00018.1	purple acid phosphatase 26	3	659.001	2.7505	3.3406e-22	118.96	2	2107.5	2321.2	2547.3	1643	1567.9	1672	0.78	0.675	0.656
87	AASASDSDASNSDDAR	16	Phospho (STY)	_AAS(ph)ASDSDASNSDDAR_	Peaxi162Scf00045g00052.1	nucleic acid binding protein, putative	2	810.294	3.1162	2.2171e-07	85.737	2	1923.3	2030.5	2200.1	335.63	436.8	416.51	0.175	0.215	0.189
88	AASDDDLPSGITDEDSK	17	Phospho (STY)	_AAS(ph)DDDLPSGITDEDSK_	Peaxi162Scf00176g01519.1	conserved hypothetical protein	3	605.91	8.4984	1.2625e-08	87.352	1	2550.8	2265.3	2525.5	1178.7	1293.6	1305.4	0.462	0.571	0.517
89	AASFSRPDSFR	11	Phospho (STY)	_AAS(ph)FSRPDSFR_	Peaxi162Scf00420g00245.1	conserved hypothetical protein	3	440.863	3.3484	0.00032677	75.589	2	1020.3	1021.2	1119.2	1249	1312.6	1296.7	1.224	1.285	1.159
90	AASFSRPDSFR	11	Phospho (STY)	_AAS(ph)FSRPDSFR_	Peaxi162Scf00420g00245.1	conserved hypothetical protein	2	660.79	3.4192	0.0092932	76.196	1	633.15	777.38	926.08	838.92	894.29	855.67	1.325	1.15	0.924
91	AASFSRPDSFR	11	2 Phospho (STY)	_AAS(ph)FSRPDS(ph)FR_	Peaxi162Scf00420g00245.1	conserved hypothetical protein	3	467.518	3.8585	0.010444	42.242	1	565.69	657.23	676.94	213.19	209.59	211.43	0.377	0.319	0.312
92	AASFSRPDSFRNPPSR	16	3 Phospho (STY)	_AAS(ph)FSRPDS(ph)FRNPPS(ph)R_	Peaxi162Scf00420g00245.1	conserved hypothetical protein	3	677.934	2.8165	0.00064791	58.332	1	1441.6	1583.8	1729.6	745.06	707.14	709.53	0.517	0.446	0.41
94	AASPEEDGSSDSK	13	Phospho (STY)	_AAS(ph)PEEDGSSDSK_	Peaxi162Scf00564g00049.1	Chaperone protein dnaJ 15	2	680.251	3.8769	0.0022009	58.164	1	2712.9	3139.5	3150.3	1253.6	1384.4	1548.4	0.462	0.441	0.492
95	AASPQIR	7	Phospho (STY)	_AAS(ph)PQIR_	Peaxi162Scf00732g00145.1	RNA-binding KH domain-containing protein	2	411.697	3.5683	0.010457	70.256	3	3031	3067.5	3075.7	582.96	596.07	593.03	0.192	0.194	0.193
96	AASSSDDSSSSDEDEAPK	18	Unmodified	_AASSSDDSSSSDEDEAPK_	Peaxi162Scf00363g00520.1	nucleic acid binding protein, putative	2	892.851	2.334	1.8147e-117	225.13	1	9719.4	9897.7	10077	908.81	1068	922.62	0.094	0.108	0.092
97	AASSSDDSSSSDEDEAPK	18	Unmodified	_AASSSDDSSSSDEDEAPK_	Peaxi162Scf00363g00520.1	nucleic acid binding protein, putative	3	595.57	2.7832	1.0261e-30	138.91	1	1284.8	1488.8	1620.5	73.888	138.05	133.66	0.058	0.093	0.082
98	AASSSDDSSSSDEDEAPK	18	Unmodified	_AASSSDDSSSSDEDEAPK_	Peaxi162Scf00363g00520.1	nucleic acid binding protein, putative	4	446.929	3.6697	7.2707e-07	68.481	1	723.2	781.17	753.9	165.82	159.95	133.46	0.229	0.205	0.177
99	AASSSDDSSSSDEDEAPK	18	Unmodified	_AASSSDDSSSSDEDEAPK_	Peaxi162Scf00363g00520.1	nucleic acid binding protein, putative	3	595.57	4.7267	1.0475e-47	162.81	2	4932.3	5031.8	5149.2	1272.4	1338.2	1210.9	0.258	0.266	0.235
100	AASSSDDSSSSDEDEAPK	18	Unmodified	_AASSSDDSSSSDEDEAPK_	Peaxi162Scf00363g00520.1	nucleic acid binding protein, putative	2	892.851	4.2177	1.4172e-58	176.21	1	5149.1	5148.4	4979.4	694.02	632.16	567	0.135	0.123	0.114
101	AASSSDDSSSSDEDEAPK	18	Unmodified	_AASSSDDSSSSDEDEAPK_	Peaxi162Scf00363g00520.1	nucleic acid binding protein, putative	3	595.57	4.229	1.5885e-17	104.26	1	1892	1886.1	1634.3	631.58	559.91	720.46	0.334	0.297	0.441
102	AASSSDDSSSSDEDEAPK	18	Unmodified	_AASSSDDSSSSDEDEAPK_	Peaxi162Scf00363g00520.1	nucleic acid binding protein, putative	3	595.57	4.23	1.4159e-08	78.95	1	1923.7	1688.2	1578.1	520.83	633.47	663.76	0.271	0.375	0.421
103	AASSSDDSSSSDEDEAPK	18	Phospho (STY)	_AASSS(ph)DDSSSSDEDEAPK_	Peaxi162Scf00363g00520.1	nucleic acid binding protein, putative	2	932.834	3.8991	4.1355e-38	157.88	1	3400.6	3710.8	4134.7	492.64	513.82	554.79	0.145	0.138	0.134
104	AASSSDDSSSSDEDEAPK	18	Phospho (STY)	_AASSS(ph)DDSSSSDEDEAPK_	Peaxi162Scf00363g00520.1	nucleic acid binding protein, putative	3	622.225	3.5116	7.7622e-59	174.02	2	4678.1	4953.9	5018.2	1307.2	1663.1	1450.2	0.279	0.336	0.289
105	AASSSDDSSSSDEDEAPK	18	Phospho (STY)	_AASSS(ph)DDSSSSDEDEAPK_	Peaxi162Scf00363g00520.1	nucleic acid binding protein, putative	2	932.834	3.7165	8.4097e-229	284.65	2	16091	17858	18419	91.404	1159.9	950.66	0.006	0.065	0.052
106	AASSSDDSSSSDEDEAPK	18	Phospho (STY)	_AASSSDDS(ph)SSSDEDEAPK_	Peaxi162Scf00363g00520.1	nucleic acid binding protein, putative	2	932.834	2.0749	5.2059e-05	57.798	1	1564	1464.9	1248.4	264.21	330.12	290.56	0.169	0.225	0.233
107	AASSSDDSSSSDEDEAPK	18	2 Phospho (STY)	_AASSSDDSSS(ph)S(ph)DEDEAPK_	Peaxi162Scf00363g00520.1	nucleic acid binding protein, putative	3	648.88	3.5527	0.00048684	47.904	1	2183.2	2272.4	2519.7	947.21	946.6	928.76	0.434	0.417	0.369
108	AASSSDDSSSSDEDEAPK	18	2 Phospho (STY)	_AASSSDDSSS(ph)S(ph)DEDEAPK_	Peaxi162Scf00363g00520.1	nucleic acid binding protein, putative	3	648.88	2.6059	5.167e-09	85.473	1	2615.9	2605.7	2667.4	1005.2	985.81	973.21	0.384	0.378	0.365
109	AASVGDWILESK	12	Phospho (STY)	_AAS(ph)VGDWILESK_	Peaxi162Scf00102g01878.1	Serine/threonine-protein kinase 25	3	452.546	8.9279	0.00017541	67.102	1	1504.7	1526.6	1631.2	646.87	568.6	600.89	0.43	0.372	0.368
[truncated: 9,340 more rows]

## Sheet: Protein Ratio
-4.9	2	-4.5	1	-4.5	1	-4.1	1
-4.8	1	-3.6	2	-4.2	1	-3.8	2
-4	2	-3.3	2	-3.1	3	-3.7	1
[truncated: 62 more rows]
