# Supplementary material for: Phosphoproteome analysis reveals the involvement of protein dephosphorylation in ethylene-induced corolla senescence in petunia
Source: BMC Plant Biol. 2021 Nov 3;21:512. doi: 10.1186/s12870-021-03286-x (PMC8565076; doi:10.1186/s12870-021-03286-x)
Supplement: Supplementary file 3 — Additional file 3. [file 12870_2021_3286_MOESM3_ESM.xlsx]

## Sheet: Eth16vsAir16
Protein accession	Position	Eth16/Air16 Ratio	Regulated Type	Eth16/Air16 BH-FDR	Amino acid	Protein description	Subcellular localization	Biological Process	Cellular Component	Molecular Function	KEGG KO No.	KEGG Gene	KEGG pathway	IPR ID	Domain description					IPR ID	Domain description
Peaxi162Scf00000g01611.1	34	0.611	Down	0.00914331	S	chloride channel C	plasma membrane	GO:0006820 anion transport; GO:0006810 transport; GO:0055085 transmembrane transport; GO:0006811 ion transport; GO:0006821 chloride transport; GO:0051179 localization; GO:0015698 inorganic anion transport; GO:0051234 establishment of localization;	GO:0016020 membrane;	GO:0015075 ion transmembrane transporter activity; GO:0022803 passive transmembrane transporter activity; GO:0005253 anion channel activity; GO:0022892 substrate-specific transporter activity; GO:0005254 chloride channel activity; GO:0015103 inorganic anion transmembrane transporter activity; GO:0015267 channel activity; GO:0022891 substrate-specific transmembrane transporter activity; GO:0015108…	K05016			IPR014743; IPR000644;	Chloride channel, core; CBS domain;					IPR014743; IPR000644;	Chloride channel, core; CBS domain;
Peaxi162Scf00000g06117.1	32	0.513	Down	0.00499443	S	RNA binding	nucleus			GO:0097159 organic cyclic compound binding; GO:1901363 heterocyclic compound binding; GO:1901265 nucleoside phosphate binding; GO:0005488 binding; GO:0003676 nucleic acid binding; GO:0000166 nucleotide binding; GO:0036094 small molecule binding;				IPR012921; IPR000504; IPR012677;	Spen paralogue and orthologue SPOC, C-terminal; RNA recognition motif domain; Nucleotide-binding alpha-beta plait domain;					IPR012921; IPR000504; IPR012677;	Spen paralogue and orthologue SPOC, C-terminal; RNA recognition motif domain; Nucleotide-binding alpha-beta plait domain;
Peaxi162Scf00001g00018.1	80	1.857	Up	0.00204822	S	Potassium transporter family protein	plasma membrane	GO:0098655 cation transmembrane transport; GO:0034220 ion transmembrane transport; GO:0098660 inorganic ion transmembrane transport; GO:0030001 metal ion transport; GO:0071804 cellular potassium ion transport; GO:0044763 single-organism cellular process; GO:0044699 single-organism process; GO:0051234 establishment of localization; GO:0006810 transport; GO:0055085 transmembrane transport; GO:00068…	GO:0016020 membrane;	GO:0046873 metal ion transmembrane transporter activity; GO:0015075 ion transmembrane transporter activity; GO:0022892 substrate-specific transporter activity; GO:0015077 monovalent inorganic cation transmembrane transporter activity; GO:0022890 inorganic cation transmembrane transporter activity; GO:0008324 cation transmembrane transporter activity; GO:0022891 substrate-specific transmembrane tr…	K03549
Peaxi162Scf00001g00110.1	111	0.533	Down	0.0284424	S	Ubiquitin carboxyl-terminal hydrolase 4	nucleus	GO:0043632 modification-dependent macromolecule catabolic process; GO:0070646 protein modification by small protein removal; GO:0044265 cellular macromolecule catabolic process; GO:0051603 proteolysis involved in cellular protein catabolic process; GO:0044257 cellular protein catabolic process; GO:0019941 modification-dependent protein catabolic process; GO:0044267 cellular protein metabolic proc…		GO:0008233 peptidase activity; GO:0036459 thiol-dependent ubiquitinyl hydrolase activity; GO:0003824 catalytic activity; GO:0101005 ubiquitinyl hydrolase activity; GO:0070011 peptidase activity, acting on L-amino acid peptides; GO:0019783 ubiquitin-like protein-specific protease activity; GO:0008234 cysteine-type peptidase activity; GO:0016787 hydrolase activity;	K11842			IPR028889; IPR001394;	Ubiquitin specific protease domain; Peptidase C19, ubiquitin carboxyl-terminal hydrolase;					IPR028889; IPR001394;	Ubiquitin specific protease domain; Peptidase C19, ubiquitin carboxyl-terminal hydrolase;
Peaxi162Scf00001g00511.1	596	0.611	Down	0.00621614	S	"Translocase of chloroplast 159, chloroplastic"	cytoplasm			GO:1901265 nucleoside phosphate binding; GO:0001882 nucleoside binding; GO:0043167 ion binding; GO:0016817 hydrolase activity, acting on acid anhydrides; GO:0016787 hydrolase activity; GO:0000166 nucleotide binding; GO:0097159 organic cyclic compound binding; GO:1901363 heterocyclic compound binding; GO:0032549 ribonucleoside binding; GO:0097367 carbohydrate derivative binding; GO:0003824 catalyt…				IPR006703; IPR024283; IPR027417;	AIG1-type guanine nucleotide-binding (G) domain; Translocase of chloroplast 159/132, membrane anchor domain; P-loop containing nucleoside triphosphate hydrolase;					IPR006703; IPR024283; IPR027417;	AIG1-type guanine nucleotide-binding (G) domain; Translocase of chloroplast 159/132, membrane anchor domain; P-loop containing nucleoside triphosphate hydrolase;
Peaxi162Scf00001g34002.1	610	0.312	Down	0.00475136	S	Ethylene receptor 2	plasma membrane	GO:0050794 regulation of cellular process; GO:0044700 single organism signaling; GO:0051716 cellular response to stimulus; GO:0016310 phosphorylation; GO:0044699 single-organism process; GO:0023052 signaling; GO:0050896 response to stimulus; GO:0044237 cellular metabolic process; GO:0006796 phosphate-containing compound metabolic process; GO:0008152 metabolic process; GO:0007165 signal transducti…		GO:0038023 signaling receptor activity; GO:0060089 molecular transducer activity; GO:0016301 kinase activity; GO:0004872 receptor activity; GO:0016773 phosphotransferase activity, alcohol group as acceptor; GO:0003824 catalytic activity; GO:0005488 binding; GO:0004673 protein histidine kinase activity; GO:0000155 phosphorelay sensor kinase activity; GO:0005515 protein binding; GO:0004672 protein …	K14509	ETR; ethylene receptor [EC:2.7.13.-]	sly04016 MAPK signaling pathway - plant - Solanum lycopersicum (tomato); sly04075 Plant hormone signal transduction - Solanum lycopersicum (tomato);	IPR005467; IPR029016; IPR003594; IPR003661; IPR004358; IPR003018;	Histidine kinase domain; GAF domain-like; Histidine kinase-like ATPase, C-terminal domain; Signal transduction histidine kinase, dimerisation/phosphoacceptor domain; Signal transduction histidine kinase-related protein, C-terminal; GAF domain;					IPR005467; IPR029016; IPR003594; IPR003661; IPR004358; IPR003018;	Histidine kinase domain; GAF domain-like; Histidine kinase-like ATPase, C-terminal domain; Signal transduction histidine kinase, dimerisation/phosphoacceptor domain; Signal transduction histidine kinase-related protein, C-terminal; GAF domain;
Peaxi162Scf00003g03544.1	167	2.305	Up	0.00120369	S	Potassium transporter family protein	plasma membrane	GO:0098655 cation transmembrane transport; GO:0034220 ion transmembrane transport; GO:0098660 inorganic ion transmembrane transport; GO:0030001 metal ion transport; GO:0071804 cellular potassium ion transport; GO:0044763 single-organism cellular process; GO:0044699 single-organism process; GO:0051234 establishment of localization; GO:0006810 transport; GO:0055085 transmembrane transport; GO:00068…	GO:0016020 membrane;	GO:0046873 metal ion transmembrane transporter activity; GO:0015075 ion transmembrane transporter activity; GO:0022892 substrate-specific transporter activity; GO:0015077 monovalent inorganic cation transmembrane transporter activity; GO:0022890 inorganic cation transmembrane transporter activity; GO:0008324 cation transmembrane transporter activity; GO:0022891 substrate-specific transmembrane tr…
Peaxi162Scf00003g05382.1	24	0.187	Down	0.000445661	S	Cyclin family protein	nucleus	GO:0045859 regulation of protein kinase activity; GO:0050794 regulation of cellular process; GO:0060255 regulation of macromolecule metabolic process; GO:0031399 regulation of protein modification process; GO:0019219 regulation of nucleobase-containing compound metabolic process; GO:1904029 regulation of cyclin-dependent protein kinase activity; GO:0071900 regulation of protein serine/threonine k…		GO:0005515 protein binding; GO:0019900 kinase binding; GO:0005488 binding; GO:0019899 enzyme binding; GO:0019901 protein kinase binding;	K15188			IPR013763; IPR006671;	Cyclin-like; Cyclin, N-terminal;					IPR013763; IPR006671;	Cyclin-like; Cyclin, N-terminal;
Peaxi162Scf00004g02626.1	481	0.404	Down	0.000880969	S	calcium-dependent protein kinase 32	cytoplasm	GO:0016310 phosphorylation; GO:0044267 cellular protein metabolic process; GO:0044238 primary metabolic process; GO:0044237 cellular metabolic process; GO:0006796 phosphate-containing compound metabolic process; GO:0071704 organic substance metabolic process; GO:0008152 metabolic process; GO:0006468 protein phosphorylation; GO:0006793 phosphorus metabolic process; GO:0044260 cellular macromolecul…		GO:0005524 ATP binding; GO:1901265 nucleoside phosphate binding; GO:0016773 phosphotransferase activity, alcohol group as acceptor; GO:0001882 nucleoside binding; GO:0043167 ion binding; GO:0004672 protein kinase activity; GO:0000166 nucleotide binding; GO:0097159 organic cyclic compound binding; GO:1901363 heterocyclic compound binding; GO:0032549 ribonucleoside binding; GO:0097367 carbohydrate …	K13412	CPK; calcium-dependent protein kinase [EC:2.7.11.1]	sly04626 Plant-pathogen interaction - Solanum lycopersicum (tomato);	IPR000719; IPR002048; IPR011992; IPR011009;	Protein kinase domain; EF-hand domain; EF-hand domain pair; Protein kinase-like domain;					IPR000719; IPR002048; IPR011992; IPR011009;	Protein kinase domain; EF-hand domain; EF-hand domain pair; Protein kinase-like domain;
Peaxi162Scf00004g03212.1	653	0.655	Down	0.0106627	S	ABC-2 type transporter family protein	plasma membrane		GO:0016020 membrane;	GO:0005524 ATP binding; GO:1901265 nucleoside phosphate binding; GO:0001882 nucleoside binding; GO:0043167 ion binding; GO:0016817 hydrolase activity, acting on acid anhydrides; GO:0016787 hydrolase activity; GO:0000166 nucleotide binding; GO:0017111 nucleoside-triphosphatase activity; GO:0016887 ATPase activity; GO:0097159 organic cyclic compound binding; GO:1901363 heterocyclic compound binding…				IPR003593; IPR003439; IPR027417; IPR013525;	AAA+ ATPase domain; ABC transporter-like; P-loop containing nucleoside triphosphate hydrolase; ABC-2 type transporter;					IPR003593; IPR003439; IPR027417; IPR013525;	AAA+ ATPase domain; ABC transporter-like; P-loop containing nucleoside triphosphate hydrolase; ABC-2 type transporter;
Peaxi162Scf00006g00092.1	213	0.465	Down	0.00565721	S	conserved hypothetical protein	nucleus
Peaxi162Scf00006g00236.1	292	0.608	Down	0.00239839	S	Zinc finger CCCH domain-containing protein 37	nucleus			GO:0046872 metal ion binding; GO:0043169 cation binding; GO:0005488 binding; GO:0043167 ion binding;				IPR000571;	Zinc finger, CCCH-type;					IPR000571;	Zinc finger, CCCH-type;
Peaxi162Scf00006g00402.1	151	0.441	Down	0.0284424	S	Protein kinase superfamily protein	chloroplast	GO:0016310 phosphorylation; GO:0044267 cellular protein metabolic process; GO:0044238 primary metabolic process; GO:0044237 cellular metabolic process; GO:0006796 phosphate-containing compound metabolic process; GO:0071704 organic substance metabolic process; GO:0008152 metabolic process; GO:0006468 protein phosphorylation; GO:0006793 phosphorus metabolic process; GO:0044260 cellular macromolecul…		GO:0005524 ATP binding; GO:1901265 nucleoside phosphate binding; GO:0016773 phosphotransferase activity, alcohol group as acceptor; GO:0001882 nucleoside binding; GO:0043167 ion binding; GO:0004672 protein kinase activity; GO:0000166 nucleotide binding; GO:0097159 organic cyclic compound binding; GO:1901363 heterocyclic compound binding; GO:0032549 ribonucleoside binding; GO:0097367 carbohydrate …				IPR000719; IPR013320; IPR011009;	Protein kinase domain; Concanavalin A-like lectin/glucanase domain; Protein kinase-like domain;					IPR000719; IPR013320; IPR011009;	Protein kinase domain; Concanavalin A-like lectin/glucanase domain; Protein kinase-like domain;
Peaxi162Scf00006g02614.1	165	0.336	Down	0.000880969	S	Ubiquitin-specific protease family C19-related protein	plasma membrane
Peaxi162Scf00006g02614.1	122	0.328	Down	0.00285263	S	Ubiquitin-specific protease family C19-related protein	plasma membrane
Peaxi162Scf00006g02614.1	173	0.445	Down	0.000579351	S	Ubiquitin-specific protease family C19-related protein	plasma membrane
Peaxi162Scf00007g01112.1	33	0.556	Down	0.00519429	S	syntaxin of plants 131	cytoplasm	GO:0006810 transport; GO:0051179 localization; GO:0016192 vesicle-mediated transport; GO:0051234 establishment of localization;	GO:0016020 membrane;	GO:0005515 protein binding; GO:0005488 binding;	K08486	STX1B_2_3; syntaxin 1B/2/3	sly04130 SNARE interactions in vesicular transport - Solanum lycopersicum (tomato);	IPR000727; IPR010989; IPR006011;	Target SNARE coiled-coil homology domain; SNARE; Syntaxin, N-terminal domain;					IPR000727; IPR010989; IPR006011;	Target SNARE coiled-coil homology domain; SNARE; Syntaxin, N-terminal domain;
Peaxi162Scf00007g01112.1	29	1.602	Up	0.0030021	S	syntaxin of plants 131	cytoplasm	GO:0006810 transport; GO:0051179 localization; GO:0016192 vesicle-mediated transport; GO:0051234 establishment of localization;	GO:0016020 membrane;	GO:0005515 protein binding; GO:0005488 binding;	K08486	STX1B_2_3; syntaxin 1B/2/3	sly04130 SNARE interactions in vesicular transport - Solanum lycopersicum (tomato);	IPR000727; IPR010989; IPR006011;	Target SNARE coiled-coil homology domain; SNARE; Syntaxin, N-terminal domain;					IPR000727; IPR010989; IPR006011;	Target SNARE coiled-coil homology domain; SNARE; Syntaxin, N-terminal domain;
Peaxi162Scf00009g00434.1	649	4.262	Up	0.00580914	T	Plasma membrane ATPase 3	plasma membrane		GO:0031224 intrinsic component of membrane; GO:0016020 membrane; GO:0016021 integral component of membrane; GO:0044425 membrane part;	GO:0097159 organic cyclic compound binding; GO:1901363 heterocyclic compound binding; GO:1901265 nucleoside phosphate binding; GO:0005488 binding; GO:0043167 ion binding; GO:0043169 cation binding; GO:0046872 metal ion binding; GO:0000166 nucleotide binding; GO:0036094 small molecule binding;				IPR023298; IPR004014; IPR008250; IPR023299; IPR023214;	P-type ATPase, transmembrane domain; Cation-transporting P-type ATPase, N-terminal; P-type ATPase, A domain; P-type ATPase, cytoplasmic domain N; HAD-like domain;					IPR023298; IPR004014; IPR008250; IPR023299; IPR023214;	P-type ATPase, transmembrane domain; Cation-transporting P-type ATPase, N-terminal; P-type ATPase, A domain; P-type ATPase, cytoplasmic domain N; HAD-like domain;
Peaxi162Scf00011g00511.1	445	1.548	Up	0.00988137	S	Protein kinase superfamily protein	plasma membrane	GO:0016310 phosphorylation; GO:0044267 cellular protein metabolic process; GO:0044238 primary metabolic process; GO:0044237 cellular metabolic process; GO:0006796 phosphate-containing compound metabolic process; GO:0071704 organic substance metabolic process; GO:0008152 metabolic process; GO:0006468 protein phosphorylation; GO:0006793 phosphorus metabolic process; GO:0044260 cellular macromolecul…		GO:0005524 ATP binding; GO:1901265 nucleoside phosphate binding; GO:0016773 phosphotransferase activity, alcohol group as acceptor; GO:0001882 nucleoside binding; GO:0043167 ion binding; GO:0004672 protein kinase activity; GO:0000166 nucleotide binding; GO:0097159 organic cyclic compound binding; GO:1901363 heterocyclic compound binding; GO:0032549 ribonucleoside binding; GO:0097367 carbohydrate …				IPR000719; IPR013320; IPR011009;	Protein kinase domain; Concanavalin A-like lectin/glucanase domain; Protein kinase-like domain;					IPR000719; IPR013320; IPR011009;	Protein kinase domain; Concanavalin A-like lectin/glucanase domain; Protein kinase-like domain;
Peaxi162Scf00013g00943.1	521	0.495	Down	0.0143885	S	Protein CASP	nucleus	GO:0006810 transport; GO:0048193 Golgi vesicle transport; GO:0051179 localization; GO:0006891 intra-Golgi vesicle-mediated transport; GO:0051234 establishment of localization; GO:0016192 vesicle-mediated transport;	GO:0016020 membrane; GO:0043229 intracellular organelle; GO:0098588 bounding membrane of organelle; GO:0031090 organelle membrane; GO:0005737 cytoplasm; GO:0044446 intracellular organelle part; GO:0000139 Golgi membrane; GO:0031224 intrinsic component of membrane; GO:0012505 endomembrane system; GO:0044424 intracellular part; GO:0030173 integral component of Golgi membrane; GO:0005623 cell; GO:00…		K09313			IPR012955;	CASP, C-terminal;					IPR012955;	CASP, C-terminal;
Peaxi162Scf00014g00294.1	158	0.52	Down	0.00158887	S	conserved hypothetical protein	chloroplast
Peaxi162Scf00015g00013.1	52	0.491	Down	0.00124843	S	Unknown protein	cytoplasm
Peaxi162Scf00015g00039.1	17	0.611	Down	0.000579351	S	nuclear pore complex protein Nup50a [Nicotiana benthamiana]	cytoplasm
Peaxi162Scf00015g00272.1	215	0.583	Down	0.0211119	S	RNA-binding family protein with retrovirus zinc finger-like domain isoform 3	nucleus			GO:0097159 organic cyclic compound binding; GO:1901363 heterocyclic compound binding; GO:1901265 nucleoside phosphate binding; GO:0046914 transition metal ion binding; GO:0005488 binding; GO:0003676 nucleic acid binding; GO:0043167 ion binding; GO:0046872 metal ion binding; GO:0043169 cation binding; GO:0000166 nucleotide binding; GO:0008270 zinc ion binding; GO:0036094 small molecule binding;	K12896	SFRS7; splicing factor, arginine/serine-rich 7	sly03040 Spliceosome - Solanum lycopersicum (tomato);	IPR000504; IPR012677; IPR001878;	RNA recognition motif domain; Nucleotide-binding alpha-beta plait domain; Zinc finger, CCHC-type;					IPR000504; IPR012677; IPR001878;	RNA recognition motif domain; Nucleotide-binding alpha-beta plait domain; Zinc finger, CCHC-type;
Peaxi162Scf00015g00272.1	186	0.396	Down	0.0246379	S	RNA-binding family protein with retrovirus zinc finger-like domain isoform 3	nucleus			GO:0097159 organic cyclic compound binding; GO:1901363 heterocyclic compound binding; GO:1901265 nucleoside phosphate binding; GO:0046914 transition metal ion binding; GO:0005488 binding; GO:0003676 nucleic acid binding; GO:0043167 ion binding; GO:0046872 metal ion binding; GO:0043169 cation binding; GO:0000166 nucleotide binding; GO:0008270 zinc ion binding; GO:0036094 small molecule binding;	K12896	SFRS7; splicing factor, arginine/serine-rich 7	sly03040 Spliceosome - Solanum lycopersicum (tomato);	IPR000504; IPR012677; IPR001878;	RNA recognition motif domain; Nucleotide-binding alpha-beta plait domain; Zinc finger, CCHC-type;					IPR000504; IPR012677; IPR001878;	RNA recognition motif domain; Nucleotide-binding alpha-beta plait domain; Zinc finger, CCHC-type;
Peaxi162Scf00015g00341.1	30	0.337	Down	9.7e-05	S	"CASC3/Barentsz eIF4AIII binding, putative isoform 3 "	nucleus							IPR018545;	Btz domain;					IPR018545;	Btz domain;
Peaxi162Scf00015g10039.1	447	0.545	Down	0.00230862	S	nuclear pore complex protein Nup50a [Nicotiana benthamiana]	nucleus	GO:0006810 transport; GO:0046907 intracellular transport; GO:0051649 establishment of localization in cell; GO:0051179 localization; GO:0051234 establishment of localization; GO:0051641 cellular localization;	GO:0043229 intracellular organelle; GO:0005643 nuclear pore; GO:0005635 nuclear envelope; GO:0044446 intracellular organelle part; GO:0031967 organelle envelope; GO:0012505 endomembrane system; GO:0032991 macromolecular complex; GO:0044424 intracellular part; GO:0005623 cell; GO:0044422 organelle part; GO:0043226 organelle; GO:0043231 intracellular membrane-bounded organelle; GO:0005634 nucleus; …		K15304			IPR000156; IPR011993; IPR015007;	Ran binding domain; PH domain-like; Nuclear pore complex, NUP2/50/61;					IPR000156; IPR011993; IPR015007;	Ran binding domain; PH domain-like; Nuclear pore complex, NUP2/50/61;
Peaxi162Scf00015g10039.1	443	0.545	Down	0.00230862	T	nuclear pore complex protein Nup50a [Nicotiana benthamiana]	nucleus	GO:0006810 transport; GO:0046907 intracellular transport; GO:0051649 establishment of localization in cell; GO:0051179 localization; GO:0051234 establishment of localization; GO:0051641 cellular localization;	GO:0043229 intracellular organelle; GO:0005643 nuclear pore; GO:0005635 nuclear envelope; GO:0044446 intracellular organelle part; GO:0031967 organelle envelope; GO:0012505 endomembrane system; GO:0032991 macromolecular complex; GO:0044424 intracellular part; GO:0005623 cell; GO:0044422 organelle part; GO:0043226 organelle; GO:0043231 intracellular membrane-bounded organelle; GO:0005634 nucleus; …		K15304			IPR000156; IPR011993; IPR015007;	Ran binding domain; PH domain-like; Nuclear pore complex, NUP2/50/61;					IPR000156; IPR011993; IPR015007;	Ran binding domain; PH domain-like; Nuclear pore complex, NUP2/50/61;
Peaxi162Scf00015g10043.1	169	0.34	Down	0.00114645	S	Protein of unknown function (DUF630 and DUF632)	vacuolar membrane							IPR006868; IPR006867;	Domain of unknown function DUF630; Domain of unknown function DUF632;					IPR006868; IPR006867;	Domain of unknown function DUF630; Domain of unknown function DUF632;
Peaxi162Scf00016g00428.1	35	24.011	Up	0.000103673	S	RING/U-box superfamily protein	nucleus			GO:0043169 cation binding; GO:0046872 metal ion binding; GO:0005515 protein binding; GO:0008270 zinc ion binding; GO:0046914 transition metal ion binding; GO:0005488 binding; GO:0043167 ion binding;				IPR001841; IPR013083;	Zinc finger, RING-type; Zinc finger, RING/FYVE/PHD-type;					IPR001841; IPR013083;	Zinc finger, RING-type; Zinc finger, RING/FYVE/PHD-type;
Peaxi162Scf00016g00428.1	31	24.011	Up	0.000103673	S	RING/U-box superfamily protein	nucleus			GO:0043169 cation binding; GO:0046872 metal ion binding; GO:0005515 protein binding; GO:0008270 zinc ion binding; GO:0046914 transition metal ion binding; GO:0005488 binding; GO:0043167 ion binding;				IPR001841; IPR013083;	Zinc finger, RING-type; Zinc finger, RING/FYVE/PHD-type;					IPR001841; IPR013083;	Zinc finger, RING-type; Zinc finger, RING/FYVE/PHD-type;
Peaxi162Scf00016g02841.1	235	0.463	Down	0.0353932	S	Zinc finger protein-like 1 homolog	cytoplasm							IPR013083;	Zinc finger, RING/FYVE/PHD-type;					IPR013083;	Zinc finger, RING/FYVE/PHD-type;
Peaxi162Scf00016g03411.1	165	0.396	Down	9.7e-05	S	Octicosapeptide/Phox/Bem1p family protein	cytoplasm			GO:0005515 protein binding; GO:0005488 binding;				IPR000270;	PB1 domain;					IPR000270;	PB1 domain;
Peaxi162Scf00017g00815.1	867	0.608	Down	0.0024364	S	Serine/threonine-protein phosphatase 4 regulatory subunit 3	chloroplast			GO:0005488 binding;	K17491			IPR011993; IPR011989; IPR016024; IPR006887;	PH domain-like; Armadillo-like helical; Armadillo-type fold; Domain of unknown function DUF625;					IPR011993; IPR011989; IPR016024; IPR006887;	PH domain-like; Armadillo-like helical; Armadillo-type fold; Domain of unknown function DUF625;
Peaxi162Scf00017g01723.1	8	0.513	Down	0.000776234	S	UDP-glucuronic acid decarboxylase 1	cytoplasm				K08678	UXS1; UDP-glucuronate decarboxylase [EC:4.1.1.35]	sly01100 Metabolic pathways - Solanum lycopersicum (tomato); sly00520 Amino sugar and nucleotide sugar metabolism - Solanum lycopersicum (tomato);	IPR016040;	NAD(P)-binding domain;					IPR016040;	NAD(P)-binding domain;
Peaxi162Scf00017g02310.1	651	0.435	Down	0.00158644	S	BAH domain	nucleus		GO:0043226 organelle; GO:0043231 intracellular membrane-bounded organelle; GO:0043229 intracellular organelle; GO:0005634 nucleus; GO:0044464 cell part; GO:0005622 intracellular; GO:0044424 intracellular part; GO:0043227 membrane-bounded organelle; GO:0005623 cell;	GO:0003682 chromatin binding; GO:0005488 binding;				IPR003617; IPR017923; IPR001025;	Transcription elongation factor, TFIIS/CRSP70, N-terminal, sub-type; Transcription factor IIS, N-terminal; Bromo adjacent homology (BAH) domain;					IPR003617; IPR017923; IPR001025;	Transcription elongation factor, TFIIS/CRSP70, N-terminal, sub-type; Transcription factor IIS, N-terminal; Bromo adjacent homology (BAH) domain;
Peaxi162Scf00017g03135.1	460	0.249	Down	0.0057332	S	Uridine-cytidine kinase C	Golgi apparatus	GO:0008152 metabolic process;		GO:0005524 ATP binding; GO:1901265 nucleoside phosphate binding; GO:0001882 nucleoside binding; GO:0043167 ion binding; GO:0000166 nucleotide binding; GO:0097159 organic cyclic compound binding; GO:1901363 heterocyclic compound binding; GO:0032549 ribonucleoside binding; GO:0097367 carbohydrate derivative binding; GO:0016301 kinase activity; GO:0003824 catalytic activity; GO:0032553 ribonucleotid…				IPR006083; IPR033469; IPR023577; IPR027417;	Phosphoribulokinase/uridine kinase; CYTH-like domain; CYTH domain; P-loop containing nucleoside triphosphate hydrolase;					IPR006083; IPR033469; IPR023577; IPR027417;	Phosphoribulokinase/uridine kinase; CYTH-like domain; CYTH domain; P-loop containing nucleoside triphosphate hydrolase;
Peaxi162Scf00018g00105.1	201	0.383	Down	0.00230044	S	arginine/serine-rich 45	nucleus			GO:0097159 organic cyclic compound binding; GO:1901363 heterocyclic compound binding; GO:1901265 nucleoside phosphate binding; GO:0005488 binding; GO:0003676 nucleic acid binding; GO:0000166 nucleotide binding; GO:0036094 small molecule binding;	K14325	RNPS1; RNA-binding protein with serine-rich domain 1	sly03015 mRNA surveillance pathway - Solanum lycopersicum (tomato); sly03013 RNA transport - Solanum lycopersicum (tomato);	IPR034201; IPR000504; IPR012677;	RNPS1, RNA recognition motif; RNA recognition motif domain; Nucleotide-binding alpha-beta plait domain;					IPR034201; IPR000504; IPR012677;	RNPS1, RNA recognition motif; RNA recognition motif domain; Nucleotide-binding alpha-beta plait domain;
Peaxi162Scf00018g00105.1	214	0.629	Down	0.00409476	S	arginine/serine-rich 45	nucleus			GO:0097159 organic cyclic compound binding; GO:1901363 heterocyclic compound binding; GO:1901265 nucleoside phosphate binding; GO:0005488 binding; GO:0003676 nucleic acid binding; GO:0000166 nucleotide binding; GO:0036094 small molecule binding;	K14325	RNPS1; RNA-binding protein with serine-rich domain 1	sly03015 mRNA surveillance pathway - Solanum lycopersicum (tomato); sly03013 RNA transport - Solanum lycopersicum (tomato);	IPR034201; IPR000504; IPR012677;	RNPS1, RNA recognition motif; RNA recognition motif domain; Nucleotide-binding alpha-beta plait domain;					IPR034201; IPR000504; IPR012677;	RNPS1, RNA recognition motif; RNA recognition motif domain; Nucleotide-binding alpha-beta plait domain;
Peaxi162Scf00018g00105.1	164	0.392	Down	0.00935482	S	arginine/serine-rich 45	nucleus			GO:0097159 organic cyclic compound binding; GO:1901363 heterocyclic compound binding; GO:1901265 nucleoside phosphate binding; GO:0005488 binding; GO:0003676 nucleic acid binding; GO:0000166 nucleotide binding; GO:0036094 small molecule binding;	K14325	RNPS1; RNA-binding protein with serine-rich domain 1	sly03015 mRNA surveillance pathway - Solanum lycopersicum (tomato); sly03013 RNA transport - Solanum lycopersicum (tomato);	IPR034201; IPR000504; IPR012677;	RNPS1, RNA recognition motif; RNA recognition motif domain; Nucleotide-binding alpha-beta plait domain;					IPR034201; IPR000504; IPR012677;	RNPS1, RNA recognition motif; RNA recognition motif domain; Nucleotide-binding alpha-beta plait domain;
Peaxi162Scf00018g00105.1	196	0.383	Down	0.00230044	T	arginine/serine-rich 45	nucleus			GO:0097159 organic cyclic compound binding; GO:1901363 heterocyclic compound binding; GO:1901265 nucleoside phosphate binding; GO:0005488 binding; GO:0003676 nucleic acid binding; GO:0000166 nucleotide binding; GO:0036094 small molecule binding;	K14325	RNPS1; RNA-binding protein with serine-rich domain 1	sly03015 mRNA surveillance pathway - Solanum lycopersicum (tomato); sly03013 RNA transport - Solanum lycopersicum (tomato);	IPR034201; IPR000504; IPR012677;	RNPS1, RNA recognition motif; RNA recognition motif domain; Nucleotide-binding alpha-beta plait domain;					IPR034201; IPR000504; IPR012677;	RNPS1, RNA recognition motif; RNA recognition motif domain; Nucleotide-binding alpha-beta plait domain;
Peaxi162Scf00020g00184.1	232	0.58	Down	0.00269342	S	isoflavone reductase family protein	chloroplast
Peaxi162Scf00020g01027.1	936	1.719	Up	0.00176098	S	"Quinoprotein amine dehydrogenase, beta chain-like"	chloroplast			GO:0005515 protein binding; GO:0005488 binding;	K20476			IPR009771; IPR015943;	Ribosome control protein 1; WD40/YVTN repeat-like-containing domain;					IPR009771; IPR015943;	Ribosome control protein 1; WD40/YVTN repeat-like-containing domain;
Peaxi162Scf00021g00624.1	467	0.389	Down	0.00164527	S	RNA-binding (RRM/RBD/RNP motifs) family protein	chloroplast			GO:0097159 organic cyclic compound binding; GO:1901363 heterocyclic compound binding; GO:1901265 nucleoside phosphate binding; GO:0005488 binding; GO:0003676 nucleic acid binding; GO:0000166 nucleotide binding; GO:0036094 small molecule binding;	K12893	SFRS4_5_6; splicing factor, arginine/serine-rich 4/5/6	sly03040 Spliceosome - Solanum lycopersicum (tomato);	IPR000504; IPR012677;	RNA recognition motif domain; Nucleotide-binding alpha-beta plait domain;					IPR000504; IPR012677;	RNA recognition motif domain; Nucleotide-binding alpha-beta plait domain;
Peaxi162Scf00021g00624.1	443	0.336	Down	0.0418386	S	RNA-binding (RRM/RBD/RNP motifs) family protein	chloroplast			GO:0097159 organic cyclic compound binding; GO:1901363 heterocyclic compound binding; GO:1901265 nucleoside phosphate binding; GO:0005488 binding; GO:0003676 nucleic acid binding; GO:0000166 nucleotide binding; GO:0036094 small molecule binding;	K12893	SFRS4_5_6; splicing factor, arginine/serine-rich 4/5/6	sly03040 Spliceosome - Solanum lycopersicum (tomato);	IPR000504; IPR012677;	RNA recognition motif domain; Nucleotide-binding alpha-beta plait domain;					IPR000504; IPR012677;	RNA recognition motif domain; Nucleotide-binding alpha-beta plait domain;
Peaxi162Scf00021g00624.1	433	0.12	Down	0.00216178	S	RNA-binding (RRM/RBD/RNP motifs) family protein	chloroplast			GO:0097159 organic cyclic compound binding; GO:1901363 heterocyclic compound binding; GO:1901265 nucleoside phosphate binding; GO:0005488 binding; GO:0003676 nucleic acid binding; GO:0000166 nucleotide binding; GO:0036094 small molecule binding;	K12893	SFRS4_5_6; splicing factor, arginine/serine-rich 4/5/6	sly03040 Spliceosome - Solanum lycopersicum (tomato);	IPR000504; IPR012677;	RNA recognition motif domain; Nucleotide-binding alpha-beta plait domain;					IPR000504; IPR012677;	RNA recognition motif domain; Nucleotide-binding alpha-beta plait domain;
Peaxi162Scf00021g00624.1	477	0.492	Down	0.00254085	S	RNA-binding (RRM/RBD/RNP motifs) family protein	chloroplast			GO:0097159 organic cyclic compound binding; GO:1901363 heterocyclic compound binding; GO:1901265 nucleoside phosphate binding; GO:0005488 binding; GO:0003676 nucleic acid binding; GO:0000166 nucleotide binding; GO:0036094 small molecule binding;	K12893	SFRS4_5_6; splicing factor, arginine/serine-rich 4/5/6	sly03040 Spliceosome - Solanum lycopersicum (tomato);	IPR000504; IPR012677;	RNA recognition motif domain; Nucleotide-binding alpha-beta plait domain;					IPR000504; IPR012677;	RNA recognition motif domain; Nucleotide-binding alpha-beta plait domain;
Peaxi162Scf00021g00624.1	475	0.492	Down	0.00254085	S	RNA-binding (RRM/RBD/RNP motifs) family protein	chloroplast			GO:0097159 organic cyclic compound binding; GO:1901363 heterocyclic compound binding; GO:1901265 nucleoside phosphate binding; GO:0005488 binding; GO:0003676 nucleic acid binding; GO:0000166 nucleotide binding; GO:0036094 small molecule binding;	K12893	SFRS4_5_6; splicing factor, arginine/serine-rich 4/5/6	sly03040 Spliceosome - Solanum lycopersicum (tomato);	IPR000504; IPR012677;	RNA recognition motif domain; Nucleotide-binding alpha-beta plait domain;					IPR000504; IPR012677;	RNA recognition motif domain; Nucleotide-binding alpha-beta plait domain;
Peaxi162Scf00021g00624.1	435	0.358	Down	0.00120772	S	RNA-binding (RRM/RBD/RNP motifs) family protein	chloroplast			GO:0097159 organic cyclic compound binding; GO:1901363 heterocyclic compound binding; GO:1901265 nucleoside phosphate binding; GO:0005488 binding; GO:0003676 nucleic acid binding; GO:0000166 nucleotide binding; GO:0036094 small molecule binding;	K12893	SFRS4_5_6; splicing factor, arginine/serine-rich 4/5/6	sly03040 Spliceosome - Solanum lycopersicum (tomato);	IPR000504; IPR012677;	RNA recognition motif domain; Nucleotide-binding alpha-beta plait domain;					IPR000504; IPR012677;	RNA recognition motif domain; Nucleotide-binding alpha-beta plait domain;
Peaxi162Scf00022g00612.1	13	0.378	Down	0.0341372	S	Protein kinase superfamily protein	cytoplasm	GO:0016310 phosphorylation; GO:0044267 cellular protein metabolic process; GO:0044238 primary metabolic process; GO:0044237 cellular metabolic process; GO:0006796 phosphate-containing compound metabolic process; GO:0071704 organic substance metabolic process; GO:0008152 metabolic process; GO:0006468 protein phosphorylation; GO:0006793 phosphorus metabolic process; GO:0044260 cellular macromolecul…		GO:0005524 ATP binding; GO:1901265 nucleoside phosphate binding; GO:0016773 phosphotransferase activity, alcohol group as acceptor; GO:0001882 nucleoside binding; GO:0043167 ion binding; GO:0005515 protein binding; GO:0004672 protein kinase activity; GO:0000166 nucleotide binding; GO:0097159 organic cyclic compound binding; GO:1901363 heterocyclic compound binding; GO:0032549 ribonucleoside bindi…				IPR000719; IPR020683; IPR001245; IPR011009;	Protein kinase domain; Ankyrin repeat-containing domain; Serine-threonine/tyrosine-protein kinase catalytic domain; Protein kinase-like domain;					IPR000719; IPR020683; IPR001245; IPR011009;	Protein kinase domain; Ankyrin repeat-containing domain; Serine-threonine/tyrosine-protein kinase catalytic domain; Protein kinase-like domain;
Peaxi162Scf00026g00275.1	67	1.726	Up	0.00677231	S	protein kinase 2B	chloroplast	GO:0016310 phosphorylation; GO:0044267 cellular protein metabolic process; GO:0044238 primary metabolic process; GO:0044237 cellular metabolic process; GO:0006796 phosphate-containing compound metabolic process; GO:0071704 organic substance metabolic process; GO:0008152 metabolic process; GO:0006468 protein phosphorylation; GO:0006793 phosphorus metabolic process; GO:0044260 cellular macromolecul…		GO:0005524 ATP binding; GO:1901265 nucleoside phosphate binding; GO:0016773 phosphotransferase activity, alcohol group as acceptor; GO:0001882 nucleoside binding; GO:0043167 ion binding; GO:0004672 protein kinase activity; GO:0000166 nucleotide binding; GO:0097159 organic cyclic compound binding; GO:1901363 heterocyclic compound binding; GO:0032549 ribonucleoside binding; GO:0097367 carbohydrate …				IPR000719; IPR001245; IPR013320; IPR011009;	Protein kinase domain; Serine-threonine/tyrosine-protein kinase catalytic domain; Concanavalin A-like lectin/glucanase domain; Protein kinase-like domain;					IPR000719; IPR001245; IPR013320; IPR011009;	Protein kinase domain; Serine-threonine/tyrosine-protein kinase catalytic domain; Concanavalin A-like lectin/glucanase domain; Protein kinase-like domain;
Peaxi162Scf00026g00275.1	57	0.496	Down	0.0014536	T	protein kinase 2B	chloroplast	GO:0016310 phosphorylation; GO:0044267 cellular protein metabolic process; GO:0044238 primary metabolic process; GO:0044237 cellular metabolic process; GO:0006796 phosphate-containing compound metabolic process; GO:0071704 organic substance metabolic process; GO:0008152 metabolic process; GO:0006468 protein phosphorylation; GO:0006793 phosphorus metabolic process; GO:0044260 cellular macromolecul…		GO:0005524 ATP binding; GO:1901265 nucleoside phosphate binding; GO:0016773 phosphotransferase activity, alcohol group as acceptor; GO:0001882 nucleoside binding; GO:0043167 ion binding; GO:0004672 protein kinase activity; GO:0000166 nucleotide binding; GO:0097159 organic cyclic compound binding; GO:1901363 heterocyclic compound binding; GO:0032549 ribonucleoside binding; GO:0097367 carbohydrate …				IPR000719; IPR001245; IPR013320; IPR011009;	Protein kinase domain; Serine-threonine/tyrosine-protein kinase catalytic domain; Concanavalin A-like lectin/glucanase domain; Protein kinase-like domain;					IPR000719; IPR001245; IPR013320; IPR011009;	Protein kinase domain; Serine-threonine/tyrosine-protein kinase catalytic domain; Concanavalin A-like lectin/glucanase domain; Protein kinase-like domain;
Peaxi162Scf00026g02218.1	400	2.657	Up	0.0014536	S	Protein of unknown function (DUF569)	nucleus							IPR007679; IPR008999;	Domain of unknown function DUF569; Actin cross-linking;					IPR007679; IPR008999;	Domain of unknown function DUF569; Actin cross-linking;
Peaxi162Scf00029g00307.1	2662	0.169	Down	0.0222034	S	P-loop containing nucleoside triphosphate hydrolases superfamily protein	nucleus			GO:0042393 histone binding; GO:0005524 ATP binding; GO:1901265 nucleoside phosphate binding; GO:0001882 nucleoside binding; GO:0043167 ion binding; GO:0005515 protein binding; GO:0000166 nucleotide binding; GO:0097159 organic cyclic compound binding; GO:1901363 heterocyclic compound binding; GO:0032549 ribonucleoside binding; GO:0097367 carbohydrate derivative binding; GO:0032553 ribonucleotide b…				IPR014001; IPR027417; IPR029295; IPR001650; IPR014012; IPR000330;	Helicase superfamily 1/2, ATP-binding domain; P-loop containing nucleoside triphosphate hydrolase; Snf2, ATP coupling domain; Helicase, C-terminal; Helicase/SANT-associated domain; SNF2-related, N-terminal domain;					IPR014001; IPR027417; IPR029295; IPR001650; IPR014012; IPR000330;	Helicase superfamily 1/2, ATP-binding domain; P-loop containing nucleoside triphosphate hydrolase; Snf2, ATP coupling domain; Helicase, C-terminal; Helicase/SANT-associated domain; SNF2-related, N-terminal domain;
Peaxi162Scf00031g00232.1	184	0.579	Down	0.012998	S	RNA-binding protein-related	nucleus			GO:0043169 cation binding; GO:0046872 metal ion binding; GO:0008270 zinc ion binding; GO:0046914 transition metal ion binding; GO:0005488 binding; GO:0043167 ion binding;				IPR001876;	Zinc finger, RanBP2-type;					IPR001876;	Zinc finger, RanBP2-type;
Peaxi162Scf00035g02717.1	406	0.543	Down	0.00872392	S	MEI2-like protein 5	nucleus			GO:0097159 organic cyclic compound binding; GO:1901363 heterocyclic compound binding; GO:1901265 nucleoside phosphate binding; GO:0005488 binding; GO:0003676 nucleic acid binding; GO:0000166 nucleotide binding; GO:0036094 small molecule binding;				IPR000504; IPR007201; IPR012677;	RNA recognition motif domain; RNA recognition motif 2; Nucleotide-binding alpha-beta plait domain;					IPR000504; IPR007201; IPR012677;	RNA recognition motif domain; RNA recognition motif 2; Nucleotide-binding alpha-beta plait domain;
Peaxi162Scf00037g00923.1	8	0.431	Down	0.00124843	S	acyl-CoA binding protein 4	chloroplast			GO:0000062 fatty-acyl-CoA binding; GO:0005488 binding; GO:0043167 ion binding; GO:0005515 protein binding; GO:0043168 anion binding; GO:0048037 cofactor binding; GO:1901681 sulfur compound binding; GO:0050662 coenzyme binding;				IPR000582; IPR015915; IPR014352;	Acyl-CoA-binding protein, ACBP; Kelch-type beta propeller; FERM/acyl-CoA-binding protein, 3-helical bundle;					IPR000582; IPR015915; IPR014352;	Acyl-CoA-binding protein, ACBP; Kelch-type beta propeller; FERM/acyl-CoA-binding protein, 3-helical bundle;
Peaxi162Scf00038g02335.1	707	0.566	Down	0.00285263	T	STRUBBELIG-receptor family 6	plasma membrane	GO:0016310 phosphorylation; GO:0044267 cellular protein metabolic process; GO:0044238 primary metabolic process; GO:0044237 cellular metabolic process; GO:0006796 phosphate-containing compound metabolic process; GO:0071704 organic substance metabolic process; GO:0008152 metabolic process; GO:0006468 protein phosphorylation; GO:0006793 phosphorus metabolic process; GO:0044260 cellular macromolecul…		GO:0005524 ATP binding; GO:1901265 nucleoside phosphate binding; GO:0016773 phosphotransferase activity, alcohol group as acceptor; GO:0001882 nucleoside binding; GO:0043167 ion binding; GO:0005515 protein binding; GO:0004672 protein kinase activity; GO:0000166 nucleotide binding; GO:0097159 organic cyclic compound binding; GO:1901363 heterocyclic compound binding; GO:0032549 ribonucleoside bindi…				IPR000719; IPR013210; IPR001245; IPR032675; IPR013320; IPR011009;	Protein kinase domain; Leucine-rich repeat-containing N-terminal, plant-type; Serine-threonine/tyrosine-protein kinase catalytic domain; Leucine-rich repeat domain, L domain-like; Concanavalin A-like lectin/glucanase domain; Protein kinase-like domain;					IPR000719; IPR013210; IPR001245; IPR032675; IPR013320; IPR011009;	Protein kinase domain; Leucine-rich repeat-containing N-terminal, plant-type; Serine-threonine/tyrosine-protein kinase catalytic domain; Leucine-rich repeat domain, L domain-like; Concanavalin A-like lectin/glucanase domain; Protein kinase-like domain;
Peaxi162Scf00038g02335.1	385	0.61	Down	0.00120369	S	STRUBBELIG-receptor family 6	plasma membrane	GO:0016310 phosphorylation; GO:0044267 cellular protein metabolic process; GO:0044238 primary metabolic process; GO:0044237 cellular metabolic process; GO:0006796 phosphate-containing compound metabolic process; GO:0071704 organic substance metabolic process; GO:0008152 metabolic process; GO:0006468 protein phosphorylation; GO:0006793 phosphorus metabolic process; GO:0044260 cellular macromolecul…		GO:0005524 ATP binding; GO:1901265 nucleoside phosphate binding; GO:0016773 phosphotransferase activity, alcohol group as acceptor; GO:0001882 nucleoside binding; GO:0043167 ion binding; GO:0005515 protein binding; GO:0004672 protein kinase activity; GO:0000166 nucleotide binding; GO:0097159 organic cyclic compound binding; GO:1901363 heterocyclic compound binding; GO:0032549 ribonucleoside bindi…				IPR000719; IPR013210; IPR001245; IPR032675; IPR013320; IPR011009;	Protein kinase domain; Leucine-rich repeat-containing N-terminal, plant-type; Serine-threonine/tyrosine-protein kinase catalytic domain; Leucine-rich repeat domain, L domain-like; Concanavalin A-like lectin/glucanase domain; Protein kinase-like domain;					IPR000719; IPR013210; IPR001245; IPR032675; IPR013320; IPR011009;	Protein kinase domain; Leucine-rich repeat-containing N-terminal, plant-type; Serine-threonine/tyrosine-protein kinase catalytic domain; Leucine-rich repeat domain, L domain-like; Concanavalin A-like lectin/glucanase domain; Protein kinase-like domain;
Peaxi162Scf00038g02541.1	149	0.325	Down	0.000948515	S	Ubiquitin-specific protease family C19-related protein	plasma membrane			GO:0005515 protein binding; GO:0005488 binding;				IPR015915;	Kelch-type beta propeller;					IPR015915;	Kelch-type beta propeller;
Peaxi162Scf00038g02541.1	167	0.439	Down	0.000579351	S	Ubiquitin-specific protease family C19-related protein	plasma membrane			GO:0005515 protein binding; GO:0005488 binding;				IPR015915;	Kelch-type beta propeller;					IPR015915;	Kelch-type beta propeller;
Peaxi162Scf00038g02541.1	163	0.432	Down	0.00140997	S	Ubiquitin-specific protease family C19-related protein	plasma membrane			GO:0005515 protein binding; GO:0005488 binding;				IPR015915;	Kelch-type beta propeller;					IPR015915;	Kelch-type beta propeller;
Peaxi162Scf00038g02541.1	103	0.366	Down	0.00142666	S	Ubiquitin-specific protease family C19-related protein	plasma membrane			GO:0005515 protein binding; GO:0005488 binding;				IPR015915;	Kelch-type beta propeller;					IPR015915;	Kelch-type beta propeller;
Peaxi162Scf00038g02541.1	162	0.29	Down	0.014144	S	Ubiquitin-specific protease family C19-related protein	plasma membrane			GO:0005515 protein binding; GO:0005488 binding;				IPR015915;	Kelch-type beta propeller;					IPR015915;	Kelch-type beta propeller;
Peaxi162Scf00038g02541.1	219	0.666	Down	0.030139	S	Ubiquitin-specific protease family C19-related protein	plasma membrane			GO:0005515 protein binding; GO:0005488 binding;				IPR015915;	Kelch-type beta propeller;					IPR015915;	Kelch-type beta propeller;
Peaxi162Scf00038g02643.1	137	0.204	Down	0.000692457	S	pumilio 5	nucleus			GO:0097159 organic cyclic compound binding; GO:1901363 heterocyclic compound binding; GO:0003723 RNA binding; GO:0005488 binding; GO:0003676 nucleic acid binding;	K17943			IPR011989; IPR016024; IPR033712; IPR033133;	Armadillo-like helical; Armadillo-type fold; Pumilio, RNA binding domain; Pumilio homology domain;					IPR011989; IPR016024; IPR033712; IPR033133;	Armadillo-like helical; Armadillo-type fold; Pumilio, RNA binding domain; Pumilio homology domain;
Peaxi162Scf00039g00093.1	66	0.536	Down	0.00289181	S	diaminopimelate epimerase family protein	mitochondria	GO:0043648 dicarboxylic acid metabolic process; GO:0016053 organic acid biosynthetic process; GO:0009066 aspartate family amino acid metabolic process; GO:0044699 single-organism process; GO:0009058 biosynthetic process; GO:1901566 organonitrogen compound biosynthetic process; GO:0044237 cellular metabolic process; GO:0071704 organic substance metabolic process; GO:0008152 metabolic process; GO:0…	GO:0044424 intracellular part; GO:0005623 cell; GO:0044464 cell part; GO:0005622 intracellular; GO:0005737 cytoplasm;	GO:0016855 racemase and epimerase activity, acting on amino acids and derivatives; GO:0016853 isomerase activity; GO:0008837 diaminopimelate epimerase activity; GO:0003824 catalytic activity; GO:0016854 racemase and epimerase activity; GO:0036361 racemase activity, acting on amino acids and derivatives; GO:0047661 amino-acid racemase activity;	K01778	dapF; diaminopimelate epimerase [EC:5.1.1.7]	sly01110 Biosynthesis of secondary metabolites - Solanum lycopersicum (tomato); sly00300 Lysine biosynthesis - Solanum lycopersicum (tomato); sly01230 Biosynthesis of amino acids - Solanum lycopersicum (tomato); sly01100 Metabolic pathways - Solanum lycopersicum (tomato);
Peaxi162Scf00039g00617.1	25	0.614	Down	0.00394143	S	UDP-glucuronic acid decarboxylase 1	cytoplasm				K08678	UXS1; UDP-glucuronate decarboxylase [EC:4.1.1.35]	sly01100 Metabolic pathways - Solanum lycopersicum (tomato); sly00520 Amino sugar and nucleotide sugar metabolism - Solanum lycopersicum (tomato);	IPR016040;	NAD(P)-binding domain;					IPR016040;	NAD(P)-binding domain;
Peaxi162Scf00041g01416.1	233	0.492	Down	0.00176221	S	Serine/arginine-rich splicing factor 2 [Morus notabilis]	nucleus			GO:0097159 organic cyclic compound binding; GO:1901363 heterocyclic compound binding; GO:1901265 nucleoside phosphate binding; GO:0005488 binding; GO:0003676 nucleic acid binding; GO:0000166 nucleotide binding; GO:0036094 small molecule binding;	K12891	SFRS2; splicing factor, arginine/serine-rich 2	sly03040 Spliceosome - Solanum lycopersicum (tomato);	IPR000504; IPR012677;	RNA recognition motif domain; Nucleotide-binding alpha-beta plait domain;					IPR000504; IPR012677;	RNA recognition motif domain; Nucleotide-binding alpha-beta plait domain;
Peaxi162Scf00045g00031.1	183	0.428	Down	0.0015906	S	ADP-ribosylation factor GTPase-activating protein 3	nucleus			GO:0098772 molecular function regulator; GO:0030234 enzyme regulator activity; GO:0008047 enzyme activator activity; GO:0060589 nucleoside-triphosphatase regulator activity; GO:0005096 GTPase activator activity; GO:0030695 GTPase regulator activity;	K12493	ARFGAP2_3; ADP-ribosylation factor GTPase-activating protein 2/3	sly04144 Endocytosis - Solanum lycopersicum (tomato);
Peaxi162Scf00046g00530.1	11	0.554	Down	0.0182433	S	"calcium-transporting ATPase, putative"	plasma membrane	GO:0070588 calcium ion transmembrane transport; GO:0072511 divalent inorganic cation transport; GO:0098655 cation transmembrane transport; GO:0034220 ion transmembrane transport; GO:0098660 inorganic ion transmembrane transport; GO:0030001 metal ion transport; GO:0051234 establishment of localization; GO:0006810 transport; GO:0055085 transmembrane transport; GO:0006812 cation transport; GO:000681…	GO:0031224 intrinsic component of membrane; GO:0016020 membrane; GO:0016021 integral component of membrane; GO:0044425 membrane part;	GO:0042625 ATPase coupled ion transmembrane transporter activity; GO:1901265 nucleoside phosphate binding; GO:0015399 primary active transmembrane transporter activity; GO:0022892 substrate-specific transporter activity; GO:0016817 hydrolase activity, acting on acid anhydrides; GO:0005515 protein binding; GO:0016787 hydrolase activity; GO:0022891 substrate-specific transmembrane transporter activ…	K01537			IPR023298; IPR004014; IPR024750; IPR008250; IPR023299; IPR023214; IPR006068;	P-type ATPase, transmembrane domain; Cation-transporting P-type ATPase, N-terminal; Calcium-transporting P-type ATPase, N-terminal autoinhibitory domain; P-type ATPase, A domain; P-type ATPase, cytoplasmic domain N; HAD-like domain; Cation-transporting P-type ATPase, C-terminal;					IPR023298; IPR004014; IPR024750; IPR008250; IPR023299; IPR023214; IPR006068;	P-type ATPase, transmembrane domain; Cation-transporting P-type ATPase, N-terminal; Calcium-transporting P-type ATPase, N-terminal autoinhibitory domain; P-type ATPase, A domain; P-type ATPase, cytoplasmic domain N; HAD-like domain; Cation-transporting P-type ATPase, C-terminal;
Peaxi162Scf00046g00530.1	10	0.208	Down	0.000692457	T	"calcium-transporting ATPase, putative"	plasma membrane	GO:0070588 calcium ion transmembrane transport; GO:0072511 divalent inorganic cation transport; GO:0098655 cation transmembrane transport; GO:0034220 ion transmembrane transport; GO:0098660 inorganic ion transmembrane transport; GO:0030001 metal ion transport; GO:0051234 establishment of localization; GO:0006810 transport; GO:0055085 transmembrane transport; GO:0006812 cation transport; GO:000681…	GO:0031224 intrinsic component of membrane; GO:0016020 membrane; GO:0016021 integral component of membrane; GO:0044425 membrane part;	GO:0042625 ATPase coupled ion transmembrane transporter activity; GO:1901265 nucleoside phosphate binding; GO:0015399 primary active transmembrane transporter activity; GO:0022892 substrate-specific transporter activity; GO:0016817 hydrolase activity, acting on acid anhydrides; GO:0005515 protein binding; GO:0016787 hydrolase activity; GO:0022891 substrate-specific transmembrane transporter activ…	K01537			IPR023298; IPR004014; IPR024750; IPR008250; IPR023299; IPR023214; IPR006068;	P-type ATPase, transmembrane domain; Cation-transporting P-type ATPase, N-terminal; Calcium-transporting P-type ATPase, N-terminal autoinhibitory domain; P-type ATPase, A domain; P-type ATPase, cytoplasmic domain N; HAD-like domain; Cation-transporting P-type ATPase, C-terminal;					IPR023298; IPR004014; IPR024750; IPR008250; IPR023299; IPR023214; IPR006068;	P-type ATPase, transmembrane domain; Cation-transporting P-type ATPase, N-terminal; Calcium-transporting P-type ATPase, N-terminal autoinhibitory domain; P-type ATPase, A domain; P-type ATPase, cytoplasmic domain N; HAD-like domain; Cation-transporting P-type ATPase, C-terminal;
Peaxi162Scf00047g00011.1	20	0.626	Down	0.0159643	S	UDP-D-glucuronate 4-epimerase 6	cytoplasm	GO:1901606 alpha-amino acid catabolic process; GO:0009116 nucleoside metabolic process; GO:0042278 purine nucleoside metabolic process; GO:0046498 S-adenosylhomocysteine metabolic process; GO:0006725 cellular aromatic compound metabolic process; GO:0044699 single-organism process; GO:0072523 purine-containing compound catabolic process; GO:0044237 cellular metabolic process; GO:0071704 organic su…		GO:0097159 organic cyclic compound binding; GO:1901363 heterocyclic compound binding; GO:0004013 adenosylhomocysteinase activity; GO:0016801 hydrolase activity, acting on ether bonds; GO:1901265 nucleoside phosphate binding; GO:0051287 NAD binding; GO:0003824 catalytic activity; GO:0005488 binding; GO:0016787 hydrolase activity; GO:0000166 nucleotide binding; GO:0048037 cofactor binding; GO:00168…	K01251	E3.3.1.1; adenosylhomocysteinase [EC:3.3.1.1]	sly00270 Cysteine and methionine metabolism - Solanum lycopersicum (tomato); sly01100 Metabolic pathways - Solanum lycopersicum (tomato);	IPR016040; IPR015878;	NAD(P)-binding domain; S-adenosyl-L-homocysteine hydrolase, NAD binding domain;					IPR016040; IPR015878;	NAD(P)-binding domain; S-adenosyl-L-homocysteine hydrolase, NAD binding domain;
Peaxi162Scf00047g00141.1	626	0.549	Down	0.0101015	S	F-box associated ubiquitination effector family protein	nucleus			GO:0097159 organic cyclic compound binding; GO:1901363 heterocyclic compound binding; GO:1901265 nucleoside phosphate binding; GO:0005488 binding; GO:0003676 nucleic acid binding; GO:0043167 ion binding; GO:0043169 cation binding; GO:0046872 metal ion binding; GO:0005515 protein binding; GO:0000166 nucleotide binding; GO:0036094 small molecule binding;				IPR000571; IPR013783; IPR000504; IPR014756; IPR012677;	Zinc finger, CCCH-type; Immunoglobulin-like fold; RNA recognition motif domain; Immunoglobulin E-set; Nucleotide-binding alpha-beta plait domain;					IPR000571; IPR013783; IPR000504; IPR014756; IPR012677;	Zinc finger, CCCH-type; Immunoglobulin-like fold; RNA recognition motif domain; Immunoglobulin E-set; Nucleotide-binding alpha-beta plait domain;
Peaxi162Scf00047g00141.1	683	0.617	Down	0.0014536	S	F-box associated ubiquitination effector family protein	nucleus			GO:0097159 organic cyclic compound binding; GO:1901363 heterocyclic compound binding; GO:1901265 nucleoside phosphate binding; GO:0005488 binding; GO:0003676 nucleic acid binding; GO:0043167 ion binding; GO:0043169 cation binding; GO:0046872 metal ion binding; GO:0005515 protein binding; GO:0000166 nucleotide binding; GO:0036094 small molecule binding;				IPR000571; IPR013783; IPR000504; IPR014756; IPR012677;	Zinc finger, CCCH-type; Immunoglobulin-like fold; RNA recognition motif domain; Immunoglobulin E-set; Nucleotide-binding alpha-beta plait domain;					IPR000571; IPR013783; IPR000504; IPR014756; IPR012677;	Zinc finger, CCCH-type; Immunoglobulin-like fold; RNA recognition motif domain; Immunoglobulin E-set; Nucleotide-binding alpha-beta plait domain;
Peaxi162Scf00047g00141.1	624	0.549	Down	0.0101015	S	F-box associated ubiquitination effector family protein	nucleus			GO:0097159 organic cyclic compound binding; GO:1901363 heterocyclic compound binding; GO:1901265 nucleoside phosphate binding; GO:0005488 binding; GO:0003676 nucleic acid binding; GO:0043167 ion binding; GO:0043169 cation binding; GO:0046872 metal ion binding; GO:0005515 protein binding; GO:0000166 nucleotide binding; GO:0036094 small molecule binding;				IPR000571; IPR013783; IPR000504; IPR014756; IPR012677;	Zinc finger, CCCH-type; Immunoglobulin-like fold; RNA recognition motif domain; Immunoglobulin E-set; Nucleotide-binding alpha-beta plait domain;					IPR000571; IPR013783; IPR000504; IPR014756; IPR012677;	Zinc finger, CCCH-type; Immunoglobulin-like fold; RNA recognition motif domain; Immunoglobulin E-set; Nucleotide-binding alpha-beta plait domain;
Peaxi162Scf00047g00336.1	127	0.608	Down	0.0111607	S	sucrose phosphate synthase 3F	cytoplasm	GO:0044723 single-organism carbohydrate metabolic process; GO:0008152 metabolic process; GO:0005985 sucrose metabolic process; GO:0044262 cellular carbohydrate metabolic process; GO:0044710 single-organism metabolic process; GO:0044763 single-organism cellular process; GO:0044699 single-organism process; GO:0009311 oligosaccharide metabolic process; GO:0005984 disaccharide metabolic process; GO:0…		GO:0016758 transferase activity, transferring hexosyl groups; GO:0003824 catalytic activity; GO:0046524 sucrose-phosphate synthase activity; GO:0035251 UDP-glucosyltransferase activity; GO:0008194 UDP-glycosyltransferase activity; GO:0046527 glucosyltransferase activity; GO:0016757 transferase activity, transferring glycosyl groups; GO:0016157 sucrose synthase activity; GO:0016740 transferase act…	K00696	E2.4.1.14; sucrose-phosphate synthase [EC:2.4.1.14]	sly00500 Starch and sucrose metabolism - Solanum lycopersicum (tomato); sly01100 Metabolic pathways - Solanum lycopersicum (tomato);	IPR006380; IPR000368; IPR001296;	Sucrose-phosphatase, N-terminal; Sucrose synthase; Glycosyl transferase, family 1;					IPR006380; IPR000368; IPR001296;	Sucrose-phosphatase, N-terminal; Sucrose synthase; Glycosyl transferase, family 1;
Peaxi162Scf00047g02038.1	202	0.459	Down	0.000692457	S	PHD finger family protein / bromo-adjacent homology (BAH) domain-containing protein	chloroplast			GO:0046914 transition metal ion binding; GO:0005488 binding; GO:0043167 ion binding; GO:0046872 metal ion binding; GO:0043169 cation binding; GO:0005515 protein binding; GO:0003682 chromatin binding; GO:0008270 zinc ion binding;				IPR001965; IPR013083; IPR001025; IPR011011; IPR019787;	Zinc finger, PHD-type; Zinc finger, RING/FYVE/PHD-type; Bromo adjacent homology (BAH) domain; Zinc finger, FYVE/PHD-type; Zinc finger, PHD-finger;					IPR001965; IPR013083; IPR001025; IPR011011; IPR019787;	Zinc finger, PHD-type; Zinc finger, RING/FYVE/PHD-type; Bromo adjacent homology (BAH) domain; Zinc finger, FYVE/PHD-type; Zinc finger, PHD-finger;
Peaxi162Scf00047g02131.1	55	0.567	Down	0.00403525	S	WRKY DNA-binding protein 34	nucleus	GO:0050794 regulation of cellular process; GO:0010468 regulation of gene expression; GO:0006355 regulation of transcription, DNA-templated; GO:0031326 regulation of cellular biosynthetic process; GO:0080090 regulation of primary metabolic process; GO:0060255 regulation of macromolecule metabolic process; GO:0019219 regulation of nucleobase-containing compound metabolic process; GO:0010556 regulat…		GO:0097159 organic cyclic compound binding; GO:1901363 heterocyclic compound binding; GO:0003677 DNA binding; GO:0005488 binding; GO:0001071 nucleic acid binding transcription factor activity; GO:0003676 nucleic acid binding; GO:0043565 sequence-specific DNA binding; GO:0003700 transcription factor activity, sequence-specific DNA binding;	K18834	WRKY1; WRKY transcription factor 1	sly04626 Plant-pathogen interaction - Solanum lycopersicum (tomato);	IPR003657;	WRKY domain;					IPR003657;	WRKY domain;
Peaxi162Scf00047g02131.1	504	0.623	Down	0.00601899	S	WRKY DNA-binding protein 34	nucleus	GO:0050794 regulation of cellular process; GO:0010468 regulation of gene expression; GO:0006355 regulation of transcription, DNA-templated; GO:0031326 regulation of cellular biosynthetic process; GO:0080090 regulation of primary metabolic process; GO:0060255 regulation of macromolecule metabolic process; GO:0019219 regulation of nucleobase-containing compound metabolic process; GO:0010556 regulat…		GO:0097159 organic cyclic compound binding; GO:1901363 heterocyclic compound binding; GO:0003677 DNA binding; GO:0005488 binding; GO:0001071 nucleic acid binding transcription factor activity; GO:0003676 nucleic acid binding; GO:0043565 sequence-specific DNA binding; GO:0003700 transcription factor activity, sequence-specific DNA binding;	K18834	WRKY1; WRKY transcription factor 1	sly04626 Plant-pathogen interaction - Solanum lycopersicum (tomato);	IPR003657;	WRKY domain;					IPR003657;	WRKY domain;
Peaxi162Scf00048g00136.1	40	0.492	Down	0.00124843	T	Unknown protein	nucleus							IPR000095;	CRIB domain;					IPR000095;	CRIB domain;
Peaxi162Scf00050g00086.1	203	0.323	Down	0.000776234	S	Unknown protein	nucleus	GO:0050794 regulation of cellular process; GO:0010468 regulation of gene expression; GO:0006355 regulation of transcription, DNA-templated; GO:0031326 regulation of cellular biosynthetic process; GO:0080090 regulation of primary metabolic process; GO:0060255 regulation of macromolecule metabolic process; GO:0019219 regulation of nucleobase-containing compound metabolic process; GO:0010556 regulat…		GO:0097159 organic cyclic compound binding; GO:1901363 heterocyclic compound binding; GO:0003677 DNA binding; GO:0005488 binding; GO:0001071 nucleic acid binding transcription factor activity; GO:0003676 nucleic acid binding; GO:0003700 transcription factor activity, sequence-specific DNA binding;				IPR016177; IPR001471;	DNA-binding domain; AP2/ERF domain;					IPR016177; IPR001471;	DNA-binding domain; AP2/ERF domain;
Peaxi162Scf00050g00513.1	154	1.557	Up	0.014794	S	Protein kinase superfamily protein	nucleus	GO:0016310 phosphorylation; GO:0044267 cellular protein metabolic process; GO:0044238 primary metabolic process; GO:0044237 cellular metabolic process; GO:0006796 phosphate-containing compound metabolic process; GO:0071704 organic substance metabolic process; GO:0008152 metabolic process; GO:0006468 protein phosphorylation; GO:0006793 phosphorus metabolic process; GO:0044260 cellular macromolecul…		GO:0005524 ATP binding; GO:1901265 nucleoside phosphate binding; GO:0016773 phosphotransferase activity, alcohol group as acceptor; GO:0001882 nucleoside binding; GO:0043167 ion binding; GO:0005515 protein binding; GO:0004672 protein kinase activity; GO:0000166 nucleotide binding; GO:0097159 organic cyclic compound binding; GO:1901363 heterocyclic compound binding; GO:0032549 ribonucleoside bindi…				IPR000270; IPR000719; IPR001245; IPR011009;	PB1 domain; Protein kinase domain; Serine-threonine/tyrosine-protein kinase catalytic domain; Protein kinase-like domain;					IPR000270; IPR000719; IPR001245; IPR011009;	PB1 domain; Protein kinase domain; Serine-threonine/tyrosine-protein kinase catalytic domain; Protein kinase-like domain;
Peaxi162Scf00052g02011.1	613	0.445	Down	0.00256934	S	CLIP-associating protein 1	plasma membrane			GO:0005515 protein binding; GO:0005488 binding;	K16578			IPR034085; IPR011989; IPR024395; IPR016024;	TOG domain; Armadillo-like helical; CLASP N-terminal domain; Armadillo-type fold;					IPR034085; IPR011989; IPR024395; IPR016024;	TOG domain; Armadillo-like helical; CLASP N-terminal domain; Armadillo-type fold;
Peaxi162Scf00054g00025.1	609	0.592	Down	0.00120369	S	Cellulose-synthase-like C6	plasma membrane							IPR029044;	Nucleotide-diphospho-sugar transferases;					IPR029044;	Nucleotide-diphospho-sugar transferases;
Peaxi162Scf00056g00025.1	64	0.423	Down	0.00126039	T	Remorin family protein	nucleus							IPR005516; IPR005518;	Remorin, C-terminal; Remorin, N-terminal;					IPR005516; IPR005518;	Remorin, C-terminal; Remorin, N-terminal;
Peaxi162Scf00057g00207.1	724	0.553	Down	0.000885506	S	Potassium transporter family protein	plasma membrane	GO:0098655 cation transmembrane transport; GO:0034220 ion transmembrane transport; GO:0098660 inorganic ion transmembrane transport; GO:0030001 metal ion transport; GO:0071804 cellular potassium ion transport; GO:0044763 single-organism cellular process; GO:0044699 single-organism process; GO:0051234 establishment of localization; GO:0006810 transport; GO:0055085 transmembrane transport; GO:00068…	GO:0016020 membrane;	GO:0046873 metal ion transmembrane transporter activity; GO:0015075 ion transmembrane transporter activity; GO:0022892 substrate-specific transporter activity; GO:0015077 monovalent inorganic cation transmembrane transporter activity; GO:0022890 inorganic cation transmembrane transporter activity; GO:0008324 cation transmembrane transporter activity; GO:0022891 substrate-specific transmembrane tr…	K03549
Peaxi162Scf00057g00623.1	185	1.972	Up	0.00248871	S	Brassinosteroid signalling positive regulator (BZR1) family protein	nucleus				K14503	BZR1_2; brassinosteroid resistant 1/2	sly04075 Plant hormone signal transduction - Solanum lycopersicum (tomato);	IPR008540;	BES1/BZR1 plant transcription factor, N-terminal;					IPR008540;	BES1/BZR1 plant transcription factor, N-terminal;
Peaxi162Scf00060g00438.1	848	0.599	Down	0.00381668	S	ABC transporter B family member 20	cytoplasm	GO:0006810 transport; GO:0055085 transmembrane transport; GO:0051179 localization; GO:0051234 establishment of localization;	GO:0031224 intrinsic component of membrane; GO:0016020 membrane; GO:0016021 integral component of membrane; GO:0044425 membrane part;	GO:1901265 nucleoside phosphate binding; GO:0015399 primary active transmembrane transporter activity; GO:0016817 hydrolase activity, acting on acid anhydrides; GO:0016787 hydrolase activity; GO:0016887 ATPase activity; GO:0097159 organic cyclic compound binding; GO:1901363 heterocyclic compound binding; GO:0016462 pyrophosphatase activity; GO:0003824 catalytic activity; GO:0032553 ribonucleotide…	K05658	ABCB1; ATP-binding cassette, subfamily B (MDR/TAP), member 1 [EC:3.6.3.44]	sly02010 ABC transporters - Solanum lycopersicum (tomato);	IPR003593; IPR003439; IPR011527; IPR027417;	AAA+ ATPase domain; ABC transporter-like; ABC transporter type 1, transmembrane domain; P-loop containing nucleoside triphosphate hydrolase;					IPR003593; IPR003439; IPR011527; IPR027417;	AAA+ ATPase domain; ABC transporter-like; ABC transporter type 1, transmembrane domain; P-loop containing nucleoside triphosphate hydrolase;
Peaxi162Scf00060g00711.1	11	0.539	Down	0.00103414	S	ABC-2 type transporter family protein	plasma membrane		GO:0016020 membrane;	GO:0005524 ATP binding; GO:1901265 nucleoside phosphate binding; GO:0001882 nucleoside binding; GO:0043167 ion binding; GO:0016817 hydrolase activity, acting on acid anhydrides; GO:0016787 hydrolase activity; GO:0000166 nucleotide binding; GO:0017111 nucleoside-triphosphatase activity; GO:0016887 ATPase activity; GO:0097159 organic cyclic compound binding; GO:1901363 heterocyclic compound binding…	K05681			IPR003439; IPR027417; IPR013525;	ABC transporter-like; P-loop containing nucleoside triphosphate hydrolase; ABC-2 type transporter;					IPR003439; IPR027417; IPR013525;	ABC transporter-like; P-loop containing nucleoside triphosphate hydrolase; ABC-2 type transporter;
Peaxi162Scf00061g00917.1	441	0.115	Down	0.019622	S	MLO-like protein 8	cytoplasm	GO:0006952 defense response; GO:0050896 response to stimulus; GO:0006950 response to stress;	GO:0031224 intrinsic component of membrane; GO:0016020 membrane; GO:0016021 integral component of membrane; GO:0044425 membrane part;		K08472
Peaxi162Scf00064g01629.1	27	0.481	Down	0.00223942	S	Far upstream element-binding protein 2	nucleus			GO:0097159 organic cyclic compound binding; GO:1901363 heterocyclic compound binding; GO:0003723 RNA binding; GO:0005488 binding; GO:0003676 nucleic acid binding;	K13210			IPR004087; IPR004088;	K Homology domain; K Homology domain, type 1;					IPR004087; IPR004088;	K Homology domain; K Homology domain, type 1;
Peaxi162Scf00064g01629.1	170	0.285	Down	0.000880969	S	Far upstream element-binding protein 2	nucleus			GO:0097159 organic cyclic compound binding; GO:1901363 heterocyclic compound binding; GO:0003723 RNA binding; GO:0005488 binding; GO:0003676 nucleic acid binding;	K13210			IPR004087; IPR004088;	K Homology domain; K Homology domain, type 1;					IPR004087; IPR004088;	K Homology domain; K Homology domain, type 1;
Peaxi162Scf00069g00161.1	359	0.286	Down	0.000445661	S	Dynamin related protein 5A	nucleus			GO:1901265 nucleoside phosphate binding; GO:0001882 nucleoside binding; GO:0043167 ion binding; GO:0016817 hydrolase activity, acting on acid anhydrides; GO:0016787 hydrolase activity; GO:0000166 nucleotide binding; GO:0017111 nucleoside-triphosphatase activity; GO:0097159 organic cyclic compound binding; GO:1901363 heterocyclic compound binding; GO:0032549 ribonucleoside binding; GO:0097367 carb…				IPR030381; IPR027417; IPR001401;	Dynamin-type guanine nucleotide-binding (G) domain; P-loop containing nucleoside triphosphate hydrolase; Dynamin, GTPase domain;					IPR030381; IPR027417; IPR001401;	Dynamin-type guanine nucleotide-binding (G) domain; P-loop containing nucleoside triphosphate hydrolase; Dynamin, GTPase domain;
Peaxi162Scf00069g00611.1	12	0.131	Down	0.00664266	S	sorting nexin 1	chloroplast			GO:0008289 lipid binding; GO:0043168 anion binding; GO:0005488 binding; GO:0035091 phosphatidylinositol binding; GO:0005543 phospholipid binding; GO:0043167 ion binding;	K17917	SNX1_2; sorting nexin-1/2	sly04144 Endocytosis - Solanum lycopersicum (tomato);	IPR015404; IPR001683;	Sorting nexin Vps5-like, C-terminal; Phox homologous domain;					IPR015404; IPR001683;	Sorting nexin Vps5-like, C-terminal; Phox homologous domain;
Peaxi162Scf00069g01722.1	325	0.519	Down	0.00914331	S	Serine/threonine-protein kinase 24	nucleus	GO:0016310 phosphorylation; GO:0044267 cellular protein metabolic process; GO:0044238 primary metabolic process; GO:0044237 cellular metabolic process; GO:0006796 phosphate-containing compound metabolic process; GO:0071704 organic substance metabolic process; GO:0008152 metabolic process; GO:0006468 protein phosphorylation; GO:0006793 phosphorus metabolic process; GO:0044260 cellular macromolecul…		GO:0005524 ATP binding; GO:1901265 nucleoside phosphate binding; GO:0016773 phosphotransferase activity, alcohol group as acceptor; GO:0001882 nucleoside binding; GO:0043167 ion binding; GO:0004672 protein kinase activity; GO:0000166 nucleotide binding; GO:0097159 organic cyclic compound binding; GO:1901363 heterocyclic compound binding; GO:0032549 ribonucleoside binding; GO:0097367 carbohydrate …	K08838			IPR000719; IPR011009;	Protein kinase domain; Protein kinase-like domain;					IPR000719; IPR011009;	Protein kinase domain; Protein kinase-like domain;
Peaxi162Scf00071g00074.1	212	1.735	Up	0.00378185	S	RING/U-box superfamily protein	chloroplast			GO:0043169 cation binding; GO:0046872 metal ion binding; GO:0005515 protein binding; GO:0008270 zinc ion binding; GO:0046914 transition metal ion binding; GO:0005488 binding; GO:0043167 ion binding;	K10664			IPR001841; IPR013083;	Zinc finger, RING-type; Zinc finger, RING/FYVE/PHD-type;					IPR001841; IPR013083;	Zinc finger, RING-type; Zinc finger, RING/FYVE/PHD-type;
Peaxi162Scf00071g00088.1	374	0.589	Down	0.00348886	S	bZIP transcription factor family protein	nucleus	GO:0050794 regulation of cellular process; GO:0010468 regulation of gene expression; GO:0006355 regulation of transcription, DNA-templated; GO:0031326 regulation of cellular biosynthetic process; GO:0080090 regulation of primary metabolic process; GO:0060255 regulation of macromolecule metabolic process; GO:0019219 regulation of nucleobase-containing compound metabolic process; GO:0010556 regulat…		GO:0097159 organic cyclic compound binding; GO:1901363 heterocyclic compound binding; GO:0003677 DNA binding; GO:0005488 binding; GO:0001071 nucleic acid binding transcription factor activity; GO:0003676 nucleic acid binding; GO:0043565 sequence-specific DNA binding; GO:0003700 transcription factor activity, sequence-specific DNA binding;				IPR004827; IPR020983;	Basic-leucine zipper domain; Basic leucine-zipper, C-terminal;					IPR004827; IPR020983;	Basic-leucine zipper domain; Basic leucine-zipper, C-terminal;
Peaxi162Scf00071g00269.1	485	0.565	Down	0.00216178	S	Translational activator GCN1	cytoplasm			GO:0005488 binding;				IPR034085; IPR011989; IPR024395; IPR016024;	TOG domain; Armadillo-like helical; CLASP N-terminal domain; Armadillo-type fold;					IPR011545; IPR014014; IPR012562; IPR027417; IPR014001; IPR001650; IPR001878;	DEAD/DEAH box helicase domain; RNA helicase, DEAD-box type, Q motif; GUCT; P-loop containing nucleoside triphosphate hydrolase; Helicase superfamily 1/2, ATP-binding domain; Helicase, C-terminal; Zinc finger, CCHC-type;
Peaxi162Scf00072g01013.1	302	0.634	Down	0.00289944	S	plasma membrane intrinsic protein 2	plasma membrane	GO:0006810 transport; GO:0051179 localization; GO:0051234 establishment of localization;	GO:0016020 membrane;	GO:0005215 transporter activity;				IPR023271;	Aquaporin-like;					IPR034085; IPR011989; IPR024395; IPR016024;	TOG domain; Armadillo-like helical; CLASP N-terminal domain; Armadillo-type fold;
Peaxi162Scf00074g00026.1	464	0.546	Down	0.000445661	S	Tetratricopeptide repeat (TPR)-like superfamily protein	nucleus			GO:0005515 protein binding; GO:0005488 binding;				IPR011990;	Tetratricopeptide-like helical domain;					IPR023271;	Aquaporin-like;
Peaxi162Scf00074g00026.1	457	0.458	Down	0.000579351	S	Tetratricopeptide repeat (TPR)-like superfamily protein	nucleus			GO:0005515 protein binding; GO:0005488 binding;				IPR011990;	Tetratricopeptide-like helical domain;					IPR011990;	Tetratricopeptide-like helical domain;
Peaxi162Scf00074g00821.1	916	0.507	Down	0.0129978	S	Unknown protein	nucleus													IPR011990;	Tetratricopeptide-like helical domain;
Peaxi162Scf00074g02028.1	80	0.391	Down	0.000445661	T	RING-H2 finger B1A	chloroplast			GO:0043169 cation binding; GO:0046872 metal ion binding; GO:0005515 protein binding; GO:0008270 zinc ion binding; GO:0046914 transition metal ion binding; GO:0005488 binding; GO:0043167 ion binding;				IPR001841; IPR013083;	Zinc finger, RING-type; Zinc finger, RING/FYVE/PHD-type;
Peaxi162Scf00075g01540.1	71	0.631	Down	0.0137888	S	S-adenosyl-L-methionine-dependent methyltransferases superfamily protein	cytoplasm				K21804			IPR029063;	S-adenosyl-L-methionine-dependent methyltransferase;					IPR001841; IPR013083;	Zinc finger, RING-type; Zinc finger, RING/FYVE/PHD-type;
Peaxi162Scf00075g01933.1	45	1.69	Up	0.00248439	T	uridine kinase-like 2	cytoplasm	GO:0009116 nucleoside metabolic process; GO:0006725 cellular aromatic compound metabolic process; GO:0044281 small molecule metabolic process; GO:0044763 single-organism cellular process; GO:0044699 single-organism process; GO:1901360 organic cyclic compound metabolic process; GO:0006807 nitrogen compound metabolic process; GO:0044238 primary metabolic process; GO:0044237 cellular metabolic proce…		GO:0005524 ATP binding; GO:1901265 nucleoside phosphate binding; GO:0001882 nucleoside binding; GO:0043167 ion binding; GO:0000166 nucleotide binding; GO:0097159 organic cyclic compound binding; GO:1901363 heterocyclic compound binding; GO:0032549 ribonucleoside binding; GO:0097367 carbohydrate derivative binding; GO:0016301 kinase activity; GO:0003824 catalytic activity; GO:0032553 ribonucleotid…	K00876	udk; uridine kinase [EC:2.7.1.48]	sly01100 Metabolic pathways - Solanum lycopersicum (tomato); sly00240 Pyrimidine metabolism - Solanum lycopersicum (tomato);	IPR006083; IPR000836; IPR027417; IPR029057;	Phosphoribulokinase/uridine kinase; Phosphoribosyltransferase domain; P-loop containing nucleoside triphosphate hydrolase; Phosphoribosyltransferase-like;					IPR029063;	S-adenosyl-L-methionine-dependent methyltransferase;
Peaxi162Scf00075g02123.1	362	0.321	Down	0.00124843	S	Protein phosphatase 2C family protein	chloroplast			GO:0043169 cation binding; GO:0003824 catalytic activity; GO:0005488 binding; GO:0043167 ion binding;	K14803			IPR001932;	PPM-type phosphatase domain;					IPR006083; IPR000836; IPR027417; IPR029057;	Phosphoribulokinase/uridine kinase; Phosphoribosyltransferase domain; P-loop containing nucleoside triphosphate hydrolase; Phosphoribosyltransferase-like;
Peaxi162Scf00076g00528.1	641	0.273	Down	0.000445661	S	Chaperone protein ClpB 2	chloroplast	GO:0008152 metabolic process; GO:0006950 response to stress; GO:0009408 response to heat; GO:0009628 response to abiotic stimulus; GO:0009266 response to temperature stimulus; GO:0010467 gene expression; GO:0006508 proteolysis; GO:0016485 protein processing; GO:0043170 macromolecule metabolic process; GO:0019538 protein metabolic process; GO:0050896 response to stimulus; GO:0051604 protein matura…	GO:0044424 intracellular part; GO:0005623 cell; GO:0044464 cell part; GO:0005622 intracellular; GO:0005737 cytoplasm;	GO:0005524 ATP binding; GO:1901265 nucleoside phosphate binding; GO:0001882 nucleoside binding; GO:0043167 ion binding; GO:0000166 nucleotide binding; GO:0097159 organic cyclic compound binding; GO:1901363 heterocyclic compound binding; GO:0032549 ribonucleoside binding; GO:0097367 carbohydrate derivative binding; GO:0032553 ribonucleotide binding; GO:0005488 binding; GO:0032550 purine ribonucleo…	K03695			IPR019489; IPR003593; IPR003959; IPR027417; IPR004176;	Clp ATPase, C-terminal; AAA+ ATPase domain; ATPase, AAA-type, core; P-loop containing nucleoside triphosphate hydrolase; Clp, N-terminal;					IPR001932;	PPM-type phosphatase domain;
Peaxi162Scf00078g01414.1	477	0.569	Down	0.00243498	S	Cysteine-rich receptor-like protein kinase 3	chloroplast	GO:0016310 phosphorylation; GO:0044267 cellular protein metabolic process; GO:0044238 primary metabolic process; GO:0044237 cellular metabolic process; GO:0006796 phosphate-containing compound metabolic process; GO:0071704 organic substance metabolic process; GO:0008152 metabolic process; GO:0006468 protein phosphorylation; GO:0006793 phosphorus metabolic process; GO:0044260 cellular macromolecul…		GO:0005524 ATP binding; GO:1901265 nucleoside phosphate binding; GO:0016773 phosphotransferase activity, alcohol group as acceptor; GO:0001882 nucleoside binding; GO:0043167 ion binding; GO:0004672 protein kinase activity; GO:0000166 nucleotide binding; GO:0097159 organic cyclic compound binding; GO:1901363 heterocyclic compound binding; GO:0032549 ribonucleoside binding; GO:0097367 carbohydrate …				IPR000719; IPR002902; IPR001245; IPR013320; IPR011009;	Protein kinase domain; Gnk2-homologous domain; Serine-threonine/tyrosine-protein kinase catalytic domain; Concanavalin A-like lectin/glucanase domain; Protein kinase-like domain;					IPR019489; IPR003593; IPR003959; IPR027417; IPR004176;	Clp ATPase, C-terminal; AAA+ ATPase domain; ATPase, AAA-type, core; P-loop containing nucleoside triphosphate hydrolase; Clp, N-terminal;
Peaxi162Scf00081g01617.1	332	0.483	Down	0.000162491	S	"Nucleic acid binding, putative isoform 1 "	nucleus			GO:0097159 organic cyclic compound binding; GO:1901363 heterocyclic compound binding; GO:1901265 nucleoside phosphate binding; GO:0005488 binding; GO:0003676 nucleic acid binding; GO:0000166 nucleotide binding; GO:0036094 small molecule binding;	K18667			IPR012921; IPR000504; IPR016194; IPR012677;	Spen paralogue and orthologue SPOC, C-terminal; RNA recognition motif domain; SPOC-like, C-terminal domain; Nucleotide-binding alpha-beta plait domain;					IPR010908; IPR011012;	Longin domain; Longin-like domain;
Peaxi162Scf00084g00117.1	66	0.401	Down	0.000948515	S	Poly(U)-specific endoribonuclease-B	nucleus			GO:0016787 hydrolase activity; GO:0003824 catalytic activity; GO:0016788 hydrolase activity, acting on ester bonds;	K14648									IPR000719; IPR002902; IPR001245; IPR013320; IPR011009;	Protein kinase domain; Gnk2-homologous domain; Serine-threonine/tyrosine-protein kinase catalytic domain; Concanavalin A-like lectin/glucanase domain; Protein kinase-like domain;
Peaxi162Scf00087g02112.1	215	0.355	Down	0.00409166	S	RNA-binding (RRM/RBD/RNP motifs) family protein	nucleus			GO:0097159 organic cyclic compound binding; GO:1901363 heterocyclic compound binding; GO:1901265 nucleoside phosphate binding; GO:0005488 binding; GO:0003676 nucleic acid binding; GO:0000166 nucleotide binding; GO:0036094 small molecule binding;	K12893	SFRS4_5_6; splicing factor, arginine/serine-rich 4/5/6	sly03040 Spliceosome - Solanum lycopersicum (tomato);	IPR000504; IPR012677;	RNA recognition motif domain; Nucleotide-binding alpha-beta plait domain;					IPR012921; IPR000504; IPR016194; IPR012677;	Spen paralogue and orthologue SPOC, C-terminal; RNA recognition motif domain; SPOC-like, C-terminal domain; Nucleotide-binding alpha-beta plait domain;
Peaxi162Scf00087g02112.1	207	0.482	Down	0.0104395	S	RNA-binding (RRM/RBD/RNP motifs) family protein	nucleus			GO:0097159 organic cyclic compound binding; GO:1901363 heterocyclic compound binding; GO:1901265 nucleoside phosphate binding; GO:0005488 binding; GO:0003676 nucleic acid binding; GO:0000166 nucleotide binding; GO:0036094 small molecule binding;	K12893	SFRS4_5_6; splicing factor, arginine/serine-rich 4/5/6	sly03040 Spliceosome - Solanum lycopersicum (tomato);	IPR000504; IPR012677;	RNA recognition motif domain; Nucleotide-binding alpha-beta plait domain;
Peaxi162Scf00087g02112.1	198	0.639	Down	0.00176098	S	RNA-binding (RRM/RBD/RNP motifs) family protein	nucleus			GO:0097159 organic cyclic compound binding; GO:1901363 heterocyclic compound binding; GO:1901265 nucleoside phosphate binding; GO:0005488 binding; GO:0003676 nucleic acid binding; GO:0000166 nucleotide binding; GO:0036094 small molecule binding;	K12893	SFRS4_5_6; splicing factor, arginine/serine-rich 4/5/6	sly03040 Spliceosome - Solanum lycopersicum (tomato);	IPR000504; IPR012677;	RNA recognition motif domain; Nucleotide-binding alpha-beta plait domain;					IPR000504; IPR012677;	RNA recognition motif domain; Nucleotide-binding alpha-beta plait domain;
Peaxi162Scf00087g02112.1	236	0.429	Down	0.0204832	S	RNA-binding (RRM/RBD/RNP motifs) family protein	nucleus			GO:0097159 organic cyclic compound binding; GO:1901363 heterocyclic compound binding; GO:1901265 nucleoside phosphate binding; GO:0005488 binding; GO:0003676 nucleic acid binding; GO:0000166 nucleotide binding; GO:0036094 small molecule binding;	K12893	SFRS4_5_6; splicing factor, arginine/serine-rich 4/5/6	sly03040 Spliceosome - Solanum lycopersicum (tomato);	IPR000504; IPR012677;	RNA recognition motif domain; Nucleotide-binding alpha-beta plait domain;					IPR000504; IPR012677;	RNA recognition motif domain; Nucleotide-binding alpha-beta plait domain;
Peaxi162Scf00087g02112.1	196	0.639	Down	0.00176098	S	RNA-binding (RRM/RBD/RNP motifs) family protein	nucleus			GO:0097159 organic cyclic compound binding; GO:1901363 heterocyclic compound binding; GO:1901265 nucleoside phosphate binding; GO:0005488 binding; GO:0003676 nucleic acid binding; GO:0000166 nucleotide binding; GO:0036094 small molecule binding;	K12893	SFRS4_5_6; splicing factor, arginine/serine-rich 4/5/6	sly03040 Spliceosome - Solanum lycopersicum (tomato);	IPR000504; IPR012677;	RNA recognition motif domain; Nucleotide-binding alpha-beta plait domain;					IPR000504; IPR012677;	RNA recognition motif domain; Nucleotide-binding alpha-beta plait domain;
Peaxi162Scf00087g02112.1	223	0.603	Down	0.0426168	S	RNA-binding (RRM/RBD/RNP motifs) family protein	nucleus			GO:0097159 organic cyclic compound binding; GO:1901363 heterocyclic compound binding; GO:1901265 nucleoside phosphate binding; GO:0005488 binding; GO:0003676 nucleic acid binding; GO:0000166 nucleotide binding; GO:0036094 small molecule binding;	K12893	SFRS4_5_6; splicing factor, arginine/serine-rich 4/5/6	sly03040 Spliceosome - Solanum lycopersicum (tomato);	IPR000504; IPR012677;	RNA recognition motif domain; Nucleotide-binding alpha-beta plait domain;					IPR000504; IPR012677;	RNA recognition motif domain; Nucleotide-binding alpha-beta plait domain;
Peaxi162Scf00088g01117.1	188	0.202	Down	0.00120369	S	protein kinase family protein	chloroplast	GO:0016310 phosphorylation; GO:0044267 cellular protein metabolic process; GO:0044238 primary metabolic process; GO:0044237 cellular metabolic process; GO:0006796 phosphate-containing compound metabolic process; GO:0071704 organic substance metabolic process; GO:0008152 metabolic process; GO:0006468 protein phosphorylation; GO:0006793 phosphorus metabolic process; GO:0044260 cellular macromolecul…		GO:0005524 ATP binding; GO:1901265 nucleoside phosphate binding; GO:0016773 phosphotransferase activity, alcohol group as acceptor; GO:0001882 nucleoside binding; GO:0043167 ion binding; GO:0004672 protein kinase activity; GO:0000166 nucleotide binding; GO:0097159 organic cyclic compound binding; GO:1901363 heterocyclic compound binding; GO:0032549 ribonucleoside binding; GO:0097367 carbohydrate …				IPR000719; IPR001245; IPR013320; IPR011009;	Protein kinase domain; Serine-threonine/tyrosine-protein kinase catalytic domain; Concanavalin A-like lectin/glucanase domain; Protein kinase-like domain;					IPR000504; IPR012677;	RNA recognition motif domain; Nucleotide-binding alpha-beta plait domain;
Peaxi162Scf00088g01117.1	195	0.413	Down	0.00184593	S	protein kinase family protein	chloroplast	GO:0016310 phosphorylation; GO:0044267 cellular protein metabolic process; GO:0044238 primary metabolic process; GO:0044237 cellular metabolic process; GO:0006796 phosphate-containing compound metabolic process; GO:0071704 organic substance metabolic process; GO:0008152 metabolic process; GO:0006468 protein phosphorylation; GO:0006793 phosphorus metabolic process; GO:0044260 cellular macromolecul…		GO:0005524 ATP binding; GO:1901265 nucleoside phosphate binding; GO:0016773 phosphotransferase activity, alcohol group as acceptor; GO:0001882 nucleoside binding; GO:0043167 ion binding; GO:0004672 protein kinase activity; GO:0000166 nucleotide binding; GO:0097159 organic cyclic compound binding; GO:1901363 heterocyclic compound binding; GO:0032549 ribonucleoside binding; GO:0097367 carbohydrate …				IPR000719; IPR001245; IPR013320; IPR011009;	Protein kinase domain; Serine-threonine/tyrosine-protein kinase catalytic domain; Concanavalin A-like lectin/glucanase domain; Protein kinase-like domain;					IPR000504; IPR012677;	RNA recognition motif domain; Nucleotide-binding alpha-beta plait domain;
Peaxi162Scf00088g01217.1	119	0.622	Down	0.0012073	S	sucrose phosphate synthase 1F	nucleus	GO:0044723 single-organism carbohydrate metabolic process; GO:0008152 metabolic process; GO:0005985 sucrose metabolic process; GO:0044262 cellular carbohydrate metabolic process; GO:0044710 single-organism metabolic process; GO:0044763 single-organism cellular process; GO:0044699 single-organism process; GO:0009311 oligosaccharide metabolic process; GO:0005984 disaccharide metabolic process; GO:0…		GO:0016758 transferase activity, transferring hexosyl groups; GO:0003824 catalytic activity; GO:0046524 sucrose-phosphate synthase activity; GO:0035251 UDP-glucosyltransferase activity; GO:0008194 UDP-glycosyltransferase activity; GO:0046527 glucosyltransferase activity; GO:0016757 transferase activity, transferring glycosyl groups; GO:0016157 sucrose synthase activity; GO:0016740 transferase act…	K00696	E2.4.1.14; sucrose-phosphate synthase [EC:2.4.1.14]	sly00500 Starch and sucrose metabolism - Solanum lycopersicum (tomato); sly01100 Metabolic pathways - Solanum lycopersicum (tomato);	IPR006380; IPR000368; IPR001296;	Sucrose-phosphatase, N-terminal; Sucrose synthase; Glycosyl transferase, family 1;					IPR000719; IPR001245; IPR013320; IPR011009;	Protein kinase domain; Serine-threonine/tyrosine-protein kinase catalytic domain; Concanavalin A-like lectin/glucanase domain; Protein kinase-like domain;
Peaxi162Scf00088g01217.1	699	1.953	Up	0.0115469	S	sucrose phosphate synthase 1F	nucleus	GO:0044723 single-organism carbohydrate metabolic process; GO:0008152 metabolic process; GO:0005985 sucrose metabolic process; GO:0044262 cellular carbohydrate metabolic process; GO:0044710 single-organism metabolic process; GO:0044763 single-organism cellular process; GO:0044699 single-organism process; GO:0009311 oligosaccharide metabolic process; GO:0005984 disaccharide metabolic process; GO:0…		GO:0016758 transferase activity, transferring hexosyl groups; GO:0003824 catalytic activity; GO:0046524 sucrose-phosphate synthase activity; GO:0035251 UDP-glucosyltransferase activity; GO:0008194 UDP-glycosyltransferase activity; GO:0046527 glucosyltransferase activity; GO:0016757 transferase activity, transferring glycosyl groups; GO:0016157 sucrose synthase activity; GO:0016740 transferase act…	K00696	E2.4.1.14; sucrose-phosphate synthase [EC:2.4.1.14]	sly00500 Starch and sucrose metabolism - Solanum lycopersicum (tomato); sly01100 Metabolic pathways - Solanum lycopersicum (tomato);	IPR006380; IPR000368; IPR001296;	Sucrose-phosphatase, N-terminal; Sucrose synthase; Glycosyl transferase, family 1;					IPR000719; IPR001245; IPR013320; IPR011009;	Protein kinase domain; Serine-threonine/tyrosine-protein kinase catalytic domain; Concanavalin A-like lectin/glucanase domain; Protein kinase-like domain;
Peaxi162Scf00088g01217.1	150	1.906	Up	0.000579351	S	sucrose phosphate synthase 1F	nucleus	GO:0044723 single-organism carbohydrate metabolic process; GO:0008152 metabolic process; GO:0005985 sucrose metabolic process; GO:0044262 cellular carbohydrate metabolic process; GO:0044710 single-organism metabolic process; GO:0044763 single-organism cellular process; GO:0044699 single-organism process; GO:0009311 oligosaccharide metabolic process; GO:0005984 disaccharide metabolic process; GO:0…		GO:0016758 transferase activity, transferring hexosyl groups; GO:0003824 catalytic activity; GO:0046524 sucrose-phosphate synthase activity; GO:0035251 UDP-glucosyltransferase activity; GO:0008194 UDP-glycosyltransferase activity; GO:0046527 glucosyltransferase activity; GO:0016757 transferase activity, transferring glycosyl groups; GO:0016157 sucrose synthase activity; GO:0016740 transferase act…	K00696	E2.4.1.14; sucrose-phosphate synthase [EC:2.4.1.14]	sly00500 Starch and sucrose metabolism - Solanum lycopersicum (tomato); sly01100 Metabolic pathways - Solanum lycopersicum (tomato);	IPR006380; IPR000368; IPR001296;	Sucrose-phosphatase, N-terminal; Sucrose synthase; Glycosyl transferase, family 1;					IPR006380; IPR000368; IPR001296;	Sucrose-phosphatase, N-terminal; Sucrose synthase; Glycosyl transferase, family 1;
Peaxi162Scf00091g01816.1	143	0.481	Down	0.00935482	S	60S acidic rib P2-4 [Theobroma cacao]	chloroplast	GO:0006518 peptide metabolic process; GO:0006414 translational elongation; GO:0043043 peptide biosynthetic process; GO:0044267 cellular protein metabolic process; GO:0006807 nitrogen compound metabolic process; GO:0009058 biosynthetic process; GO:0043603 cellular amide metabolic process; GO:0044238 primary metabolic process; GO:1901566 organonitrogen compound biosynthetic process; GO:1901576 orga…	GO:0005840 ribosome; GO:0043226 organelle; GO:0043229 intracellular organelle; GO:0043232 intracellular non-membrane-bounded organelle; GO:0044464 cell part; GO:0005622 intracellular; GO:0005737 cytoplasm; GO:0032991 macromolecular complex; GO:0044424 intracellular part; GO:1990904 ribonucleoprotein complex; GO:0005623 cell; GO:0030529 intracellular ribonucleoprotein complex; GO:0044444 cytoplasm…	GO:0003735 structural constituent of ribosome; GO:0005198 structural molecule activity;	K02943	RP-LP2; large subunit ribosomal protein LP2	sly03010 Ribosome - Solanum lycopersicum (tomato);							IPR006380; IPR000368; IPR001296;	Sucrose-phosphatase, N-terminal; Sucrose synthase; Glycosyl transferase, family 1;
Peaxi162Scf00094g01917.1	178	0.57	Down	0.00587516	T	ADP-ribosylation factor GTPase-activating protein 1	nucleus			GO:0098772 molecular function regulator; GO:0030234 enzyme regulator activity; GO:0008047 enzyme activator activity; GO:0060589 nucleoside-triphosphatase regulator activity; GO:0005096 GTPase activator activity; GO:0030695 GTPase regulator activity;	K12492	ARFGAP1; ADP-ribosylation factor GTPase-activating protein 1	sly04144 Endocytosis - Solanum lycopersicum (tomato);							IPR006380; IPR000368; IPR001296;	Sucrose-phosphatase, N-terminal; Sucrose synthase; Glycosyl transferase, family 1;
Peaxi162Scf00095g00221.1	201	0.342	Down	0.0196376	S	PH-response transcription factor pacC/RIM101 isoform 1	nucleus
Peaxi162Scf00095g00221.1	208	0.256	Down	0.00113886	S	PH-response transcription factor pacC/RIM101 isoform 1	nucleus
Peaxi162Scf00095g00414.1	548	0.463	Down	0.000199826	T	"Pyruvate, phosphate dikinase 2"	cytoplasm	GO:0016310 phosphorylation; GO:0044281 small molecule metabolic process; GO:0044763 single-organism cellular process; GO:0044699 single-organism process; GO:0044237 cellular metabolic process; GO:0006796 phosphate-containing compound metabolic process; GO:0071704 organic substance metabolic process; GO:0008152 metabolic process; GO:0006090 pyruvate metabolic process; GO:0006793 phosphorus metabol…		GO:0005524 ATP binding; GO:1901265 nucleoside phosphate binding; GO:0016781 phosphotransferase activity, paired acceptors; GO:0001882 nucleoside binding; GO:0043167 ion binding; GO:0000166 nucleotide binding; GO:0097159 organic cyclic compound binding; GO:1901363 heterocyclic compound binding; GO:0032549 ribonucleoside binding; GO:0097367 carbohydrate derivative binding; GO:0016301 kinase activit…	K01006	ppdK; pyruvate, orthophosphate dikinase [EC:2.7.9.1]	sly00620 Pyruvate metabolism - Solanum lycopersicum (tomato); sly01200 Carbon metabolism - Solanum lycopersicum (tomato); sly00710 Carbon fixation in photosynthetic organisms - Solanum lycopersicum (tomato); sly01100 Metabolic pathways - Solanum lycopersicum (tomato);	IPR008279; IPR015813; IPR002192; IPR013816; IPR000121; IPR013815;	PEP-utilising enzyme, mobile domain; Pyruvate/Phosphoenolpyruvate kinase-like domain; Pyruvate phosphate dikinase, PEP/pyruvate-binding; ATP-grasp fold, subdomain 2; PEP-utilising enzyme, C-terminal; ATP-grasp fold, subdomain 1;
Peaxi162Scf00095g00522.1	18	1.548	Up	0.00285263	S	Peptide methionine sulfoxide reductase B5	cytoplasm	GO:0044699 single-organism process; GO:0008152 metabolic process; GO:0055114 oxidation-reduction process; GO:0044710 single-organism metabolic process;		GO:0016667 oxidoreductase activity, acting on a sulfur group of donors; GO:0033743 peptide-methionine (R)-S-oxide reductase activity; GO:0016671 oxidoreductase activity, acting on a sulfur group of donors, disulfide as acceptor; GO:0003824 catalytic activity; GO:0016491 oxidoreductase activity;	K07305			IPR002579; IPR011057;	Peptide methionine sulphoxide reductase MrsB; Mss4-like;
Peaxi162Scf00102g01857.1	49	0.427	Down	0.000776234	S	Tetratricopeptide repeat (TPR)-like superfamily protein	chloroplast			GO:0005515 protein binding; GO:0005488 binding;				IPR011990; IPR013026;	Tetratricopeptide-like helical domain; Tetratricopeptide repeat-containing domain;					IPR008279; IPR015813; IPR002192; IPR013816; IPR000121; IPR013815;	PEP-utilising enzyme, mobile domain; Pyruvate/Phosphoenolpyruvate kinase-like domain; Pyruvate phosphate dikinase, PEP/pyruvate-binding; ATP-grasp fold, subdomain 2; PEP-utilising enzyme, C-terminal; ATP-grasp fold, subdomain 1;
Peaxi162Scf00104g00187.1	212	0.377	Down	0.000692457	S	Eukaryotic translation initiation factor 5	nucleus	GO:0006518 peptide metabolic process; GO:0043043 peptide biosynthetic process; GO:0044267 cellular protein metabolic process; GO:0006807 nitrogen compound metabolic process; GO:0009058 biosynthetic process; GO:0043603 cellular amide metabolic process; GO:0044238 primary metabolic process; GO:1901566 organonitrogen compound biosynthetic process; GO:0044237 cellular metabolic process; GO:1901576 or…		GO:0097159 organic cyclic compound binding; GO:1901363 heterocyclic compound binding; GO:0003723 RNA binding; GO:0008135 translation factor activity, RNA binding; GO:0005488 binding; GO:0003676 nucleic acid binding; GO:0003743 translation initiation factor activity; GO:0005515 protein binding;	K03262	EIF5; translation initiation factor 5	sly03013 RNA transport - Solanum lycopersicum (tomato);	IPR016189; IPR016190; IPR003307; IPR002735; IPR016024; IPR016021;	Translation initiation factor IF2/IF5, N-terminal; Translation initiation factor IF2/IF5, zinc-binding; W2 domain; Translation initiation factor IF2/IF5; Armadillo-type fold; MIF4G-like domain;					IPR002579; IPR011057;	Peptide methionine sulphoxide reductase MrsB; Mss4-like;
Peaxi162Scf00106g01615.1	271	0.637	Down	0.0015171	S	Ras-related small GTP-binding family protein	nucleus	GO:0050794 regulation of cellular process; GO:0044700 single organism signaling; GO:0051716 cellular response to stimulus; GO:0007165 signal transduction; GO:0050789 regulation of biological process; GO:0007154 cell communication; GO:0035556 intracellular signal transduction; GO:0044699 single-organism process; GO:0007264 small GTPase mediated signal transduction; GO:0023052 signaling; GO:0050896…		GO:1901265 nucleoside phosphate binding; GO:0001882 nucleoside binding; GO:0043167 ion binding; GO:0000166 nucleotide binding; GO:0097159 organic cyclic compound binding; GO:1901363 heterocyclic compound binding; GO:0032549 ribonucleoside binding; GO:0097367 carbohydrate derivative binding; GO:0032553 ribonucleotide binding; GO:0005488 binding; GO:0032550 purine ribonucleoside binding; GO:0043168…	K07933			IPR027417;	P-loop containing nucleoside triphosphate hydrolase;					IPR011990; IPR013026;	Tetratricopeptide-like helical domain; Tetratricopeptide repeat-containing domain;
Peaxi162Scf00109g01523.1	286	0.533	Down	0.00393931	S	Transcription initiation factor IIB-2	cytoskeleton	GO:0050794 regulation of cellular process; GO:0006725 cellular aromatic compound metabolic process; GO:0097659 nucleic acid-templated transcription; GO:0060255 regulation of macromolecule metabolic process; GO:0006352 DNA-templated transcription, initiation; GO:0019219 regulation of nucleobase-containing compound metabolic process; GO:0009058 biosynthetic process; GO:0044237 cellular metabolic pr…		GO:0046914 transition metal ion binding; GO:0005488 binding; GO:0043167 ion binding; GO:0046872 metal ion binding; GO:0043169 cation binding; GO:0005515 protein binding; GO:0008270 zinc ion binding; GO:0017025 TBP-class protein binding; GO:0008134 transcription factor binding;	K03124	TFIIB; transcription initiation factor TFIIB	sly03022 Basal transcription factors - Solanum lycopersicum (tomato);	IPR013150; IPR013137; IPR013763;	Transcription factor TFIIB, cyclin-like domain; Zinc finger, TFIIB-type; Cyclin-like;					IPR016189; IPR016190; IPR003307; IPR002735; IPR016024; IPR016021;	Translation initiation factor IF2/IF5, N-terminal; Translation initiation factor IF2/IF5, zinc-binding; W2 domain; Translation initiation factor IF2/IF5; Armadillo-type fold; MIF4G-like domain;
Peaxi162Scf00111g00117.1	783	1.694	Up	0.000692457	S	MEI2-like protein 5	nucleus			GO:0097159 organic cyclic compound binding; GO:1901363 heterocyclic compound binding; GO:1901265 nucleoside phosphate binding; GO:0005488 binding; GO:0003676 nucleic acid binding; GO:0000166 nucleotide binding; GO:0036094 small molecule binding;				IPR000504; IPR007201; IPR012677;	RNA recognition motif domain; RNA recognition motif 2; Nucleotide-binding alpha-beta plait domain;					IPR027417;	P-loop containing nucleoside triphosphate hydrolase;
Peaxi162Scf00111g00532.1	291	0.296	Down	0.00418375	S	IAP-like protein 1 isoform 5	nucleus		GO:0043226 organelle; GO:0043231 intracellular membrane-bounded organelle; GO:0043229 intracellular organelle; GO:0005634 nucleus; GO:0044464 cell part; GO:0005622 intracellular; GO:0044424 intracellular part; GO:0043227 membrane-bounded organelle; GO:0005623 cell;	GO:0043169 cation binding; GO:0046872 metal ion binding; GO:0008270 zinc ion binding; GO:0046914 transition metal ion binding; GO:0005488 binding; GO:0043167 ion binding;				IPR012935;	Zinc finger, C3HC-like;					IPR013150; IPR013137; IPR013763;	Transcription factor TFIIB, cyclin-like domain; Zinc finger, TFIIB-type; Cyclin-like;
Peaxi162Scf00111g00532.1	294	0.296	Down	0.00418375	S	IAP-like protein 1 isoform 5	nucleus		GO:0043226 organelle; GO:0043231 intracellular membrane-bounded organelle; GO:0043229 intracellular organelle; GO:0005634 nucleus; GO:0044464 cell part; GO:0005622 intracellular; GO:0044424 intracellular part; GO:0043227 membrane-bounded organelle; GO:0005623 cell;	GO:0043169 cation binding; GO:0046872 metal ion binding; GO:0008270 zinc ion binding; GO:0046914 transition metal ion binding; GO:0005488 binding; GO:0043167 ion binding;				IPR012935;	Zinc finger, C3HC-like;					IPR000571; IPR000504; IPR012677;	Zinc finger, CCCH-type; RNA recognition motif domain; Nucleotide-binding alpha-beta plait domain;
Peaxi162Scf00111g00532.1	300	0.568	Down	0.00719561	S	IAP-like protein 1 isoform 5	nucleus		GO:0043226 organelle; GO:0043231 intracellular membrane-bounded organelle; GO:0043229 intracellular organelle; GO:0005634 nucleus; GO:0044464 cell part; GO:0005622 intracellular; GO:0044424 intracellular part; GO:0043227 membrane-bounded organelle; GO:0005623 cell;	GO:0043169 cation binding; GO:0046872 metal ion binding; GO:0008270 zinc ion binding; GO:0046914 transition metal ion binding; GO:0005488 binding; GO:0043167 ion binding;				IPR012935;	Zinc finger, C3HC-like;					IPR000571; IPR000504; IPR012677;	Zinc finger, CCCH-type; RNA recognition motif domain; Nucleotide-binding alpha-beta plait domain;
Peaxi162Scf00111g00532.1	297	0.568	Down	0.00719561	S	IAP-like protein 1 isoform 5	nucleus		GO:0043226 organelle; GO:0043231 intracellular membrane-bounded organelle; GO:0043229 intracellular organelle; GO:0005634 nucleus; GO:0044464 cell part; GO:0005622 intracellular; GO:0044424 intracellular part; GO:0043227 membrane-bounded organelle; GO:0005623 cell;	GO:0043169 cation binding; GO:0046872 metal ion binding; GO:0008270 zinc ion binding; GO:0046914 transition metal ion binding; GO:0005488 binding; GO:0043167 ion binding;				IPR012935;	Zinc finger, C3HC-like;					IPR000504; IPR007201; IPR012677;	RNA recognition motif domain; RNA recognition motif 2; Nucleotide-binding alpha-beta plait domain;
Peaxi162Scf00112g00048.1	98	0.32	Down	0.0042327	S	DNA polymerase III subunit gamma/tau	nucleus	GO:0006260 DNA replication; GO:0006725 cellular aromatic compound metabolic process; GO:0006259 DNA metabolic process; GO:1901360 organic cyclic compound metabolic process; GO:0006807 nitrogen compound metabolic process; GO:0009058 biosynthetic process; GO:0044238 primary metabolic process; GO:1901576 organic substance biosynthetic process; GO:0044237 cellular metabolic process; GO:0044249 cellul…	GO:1902494 catalytic complex; GO:0061695 transferase complex, transferring phosphorus-containing groups; GO:0044464 cell part; GO:0005622 intracellular; GO:0042575 DNA polymerase complex; GO:0032991 macromolecular complex; GO:0044424 intracellular part; GO:1990234 transferase complex; GO:0005623 cell; GO:0009360 DNA polymerase III complex;	GO:0003677 DNA binding; GO:0005524 ATP binding; GO:1901265 nucleoside phosphate binding; GO:0001882 nucleoside binding; GO:0043167 ion binding; GO:0000166 nucleotide binding; GO:1901363 heterocyclic compound binding; GO:0097159 organic cyclic compound binding; GO:0032549 ribonucleoside binding; GO:0097367 carbohydrate derivative binding; GO:0016779 nucleotidyltransferase activity; GO:0032553 ribo…				IPR008921; IPR022754; IPR027417;	DNA polymerase III, clamp loader complex, gamma/delta/delta subunit, C-terminal; DNA polymerase III, gamma subunit, domain III; P-loop containing nucleoside triphosphate hydrolase;					IPR012935;	Zinc finger, C3HC-like;
Peaxi162Scf00116g00083.1	92	0.65	Down	0.0012588	S	Homeobox protein knotted-1-like 3	nucleus	GO:0050794 regulation of cellular process; GO:0010468 regulation of gene expression; GO:0006355 regulation of transcription, DNA-templated; GO:0031326 regulation of cellular biosynthetic process; GO:0080090 regulation of primary metabolic process; GO:0060255 regulation of macromolecule metabolic process; GO:0019219 regulation of nucleobase-containing compound metabolic process; GO:0010556 regulat…	GO:0043226 organelle; GO:0043231 intracellular membrane-bounded organelle; GO:0043229 intracellular organelle; GO:0005634 nucleus; GO:0044464 cell part; GO:0005622 intracellular; GO:0044424 intracellular part; GO:0043227 membrane-bounded organelle; GO:0005623 cell;	GO:0097159 organic cyclic compound binding; GO:1901363 heterocyclic compound binding; GO:0003677 DNA binding; GO:0005488 binding; GO:0003676 nucleic acid binding;				IPR005539; IPR005540; IPR001356; IPR005541; IPR009057; IPR008422;	ELK domain; KNOX1; Homeobox domain; KNOX2; Homeobox domain-like; Homeobox KN domain;					IPR012935;	Zinc finger, C3HC-like;
Peaxi162Scf00118g02018.1	482	0.496	Down	0.0110046	T	Phototropic-responsive NPH3 family protein	chloroplast			GO:0005515 protein binding; GO:0005488 binding;				IPR011333; IPR027356; IPR000210;	SKP1/BTB/POZ domain; NPH3 domain; BTB/POZ domain;					IPR012935;	Zinc finger, C3HC-like;
Peaxi162Scf00120g00517.1	288	0.344	Down	0.0014536	T	Ethylene receptor 2	plasma membrane	GO:0044700 single organism signaling; GO:0050794 regulation of cellular process; GO:0051716 cellular response to stimulus; GO:1902531 regulation of intracellular signal transduction; GO:0009968 negative regulation of signal transduction; GO:0035556 intracellular signal transduction; GO:0023051 regulation of signaling; GO:0044699 single-organism process; GO:0000160 phosphorelay signal transduction…	GO:0016020 membrane; GO:0043229 intracellular organelle; GO:0005783 endoplasmic reticulum; GO:0042175 nuclear outer membrane-endoplasmic reticulum membrane network; GO:0005737 cytoplasm; GO:0044446 intracellular organelle part; GO:0012505 endomembrane system; GO:0044424 intracellular part; GO:0005623 cell; GO:0044422 organelle part; GO:0043231 intracellular membrane-bounded organelle; GO:0043226 …	GO:0038023 signaling receptor activity; GO:0072328 alkene binding; GO:0016773 phosphotransferase activity, alcohol group as acceptor; GO:0004673 protein histidine kinase activity; GO:0005515 protein binding; GO:0016775 phosphotransferase activity, nitrogenous group as acceptor; GO:0004672 protein kinase activity; GO:0004871 signal transducer activity; GO:0051740 ethylene binding; GO:0060089 molec…	K14509	ETR; ethylene receptor [EC:2.7.13.-]	sly04016 MAPK signaling pathway - plant - Solanum lycopersicum (tomato); sly04075 Plant hormone signal transduction - Solanum lycopersicum (tomato);	IPR011006; IPR005467; IPR029016; IPR001789; IPR003661; IPR003594; IPR003018;	CheY-like superfamily; Histidine kinase domain; GAF domain-like; Signal transduction response regulator, receiver domain; Signal transduction histidine kinase, dimerisation/phosphoacceptor domain; Histidine kinase-like ATPase, C-terminal domain; GAF domain;					IPR012935;	Zinc finger, C3HC-like;
Peaxi162Scf00120g00721.1	424	0.642	Down	0.00468551	S	nuclear pore complex protein Nup136b [Nicotiana benthamiana]	chloroplast													IPR008921; IPR022754; IPR027417;	DNA polymerase III, clamp loader complex, gamma/delta/delta subunit, C-terminal; DNA polymerase III, gamma subunit, domain III; P-loop containing nucleoside triphosphate hydrolase;
Peaxi162Scf00123g00089.1	644	0.307	Down	0.00374212	S	Divalent metal cation transporter MntH	plasma membrane	GO:0050794 regulation of cellular process; GO:0044700 single organism signaling; GO:0051716 cellular response to stimulus; GO:0009873 ethylene-activated signaling pathway; GO:0035556 intracellular signal transduction; GO:0009723 response to ethylene; GO:0071310 cellular response to organic substance; GO:0044699 single-organism process; GO:0000160 phosphorelay signal transduction system; GO:001003…	GO:0016020 membrane;	GO:0005215 transporter activity;	K14513	EIN2; ethylene-insensitive protein 2	sly04016 MAPK signaling pathway - plant - Solanum lycopersicum (tomato); sly04075 Plant hormone signal transduction - Solanum lycopersicum (tomato);							IPR005539; IPR005540; IPR001356; IPR005541; IPR009057; IPR008422;	ELK domain; KNOX1; Homeobox domain; KNOX2; Homeobox domain-like; Homeobox KN domain;
Peaxi162Scf00123g00089.1	907	0.264	Down	0.0140785	S	Divalent metal cation transporter MntH	plasma membrane	GO:0050794 regulation of cellular process; GO:0044700 single organism signaling; GO:0051716 cellular response to stimulus; GO:0009873 ethylene-activated signaling pathway; GO:0035556 intracellular signal transduction; GO:0009723 response to ethylene; GO:0071310 cellular response to organic substance; GO:0044699 single-organism process; GO:0000160 phosphorelay signal transduction system; GO:001003…	GO:0016020 membrane;	GO:0005215 transporter activity;	K14513	EIN2; ethylene-insensitive protein 2	sly04016 MAPK signaling pathway - plant - Solanum lycopersicum (tomato); sly04075 Plant hormone signal transduction - Solanum lycopersicum (tomato);							IPR011333; IPR027356; IPR000210;	SKP1/BTB/POZ domain; NPH3 domain; BTB/POZ domain;
Peaxi162Scf00123g00089.1	965	0.416	Down	0.000776234	S	Divalent metal cation transporter MntH	plasma membrane	GO:0050794 regulation of cellular process; GO:0044700 single organism signaling; GO:0051716 cellular response to stimulus; GO:0009873 ethylene-activated signaling pathway; GO:0035556 intracellular signal transduction; GO:0009723 response to ethylene; GO:0071310 cellular response to organic substance; GO:0044699 single-organism process; GO:0000160 phosphorelay signal transduction system; GO:001003…	GO:0016020 membrane;	GO:0005215 transporter activity;	K14513	EIN2; ethylene-insensitive protein 2	sly04016 MAPK signaling pathway - plant - Solanum lycopersicum (tomato); sly04075 Plant hormone signal transduction - Solanum lycopersicum (tomato);							IPR011006; IPR005467; IPR029016; IPR001789; IPR003661; IPR003594; IPR003018;	CheY-like superfamily; Histidine kinase domain; GAF domain-like; Signal transduction response regulator, receiver domain; Signal transduction histidine kinase, dimerisation/phosphoacceptor domain; Histidine kinase-like ATPase, C-terminal domain; GAF domain;
Peaxi162Scf00123g00096.1	455	0.424	Down	0.00426213	S	phenylalanine ammonia-lyase 2	chloroplast	GO:1902222 erythrose 4-phosphate/phosphoenolpyruvate family amino acid catabolic process; GO:1901606 alpha-amino acid catabolic process; GO:0006725 cellular aromatic compound metabolic process; GO:0044699 single-organism process; GO:0044237 cellular metabolic process; GO:0071704 organic substance metabolic process; GO:0006559 L-phenylalanine catabolic process; GO:0008152 metabolic process; GO:000…	GO:0044424 intracellular part; GO:0005623 cell; GO:0044464 cell part; GO:0005622 intracellular; GO:0005737 cytoplasm;	GO:0016829 lyase activity; GO:0016840 carbon-nitrogen lyase activity; GO:0016841 ammonia-lyase activity; GO:0003824 catalytic activity;	K10775	PAL; phenylalanine ammonia-lyase [EC:4.3.1.24]	sly01110 Biosynthesis of secondary metabolites - Solanum lycopersicum (tomato); sly00940 Phenylpropanoid biosynthesis - Solanum lycopersicum (tomato); sly01100 Metabolic pathways - Solanum lycopersicum (tomato); sly00360 Phenylalanine metabolism - Solanum lycopersicum (tomato);	IPR024083; IPR008948; IPR023144;	Fumarase/histidase, N-terminal; L-Aspartase-like; Phenylalanine ammonia-lyase, shielding domain;
Peaxi162Scf00124g00019.1	779	0.665	Down	0.00184756	S	villin 4	nucleus	GO:0016043 cellular component organization; GO:0007010 cytoskeleton organization; GO:0009987 cellular process; GO:0006996 organelle organization; GO:0071840 cellular component organization or biogenesis;		GO:0003779 actin binding; GO:0005515 protein binding; GO:0008092 cytoskeletal protein binding; GO:0005488 binding;				IPR003128; IPR029006; IPR007123;	Villin headpiece; ADF-H/Gelsolin-like domain; Gelsolin-like domain;
Peaxi162Scf00124g00019.1	783	0.541	Down	0.000692457	S	villin 4	nucleus	GO:0016043 cellular component organization; GO:0007010 cytoskeleton organization; GO:0009987 cellular process; GO:0006996 organelle organization; GO:0071840 cellular component organization or biogenesis;		GO:0003779 actin binding; GO:0005515 protein binding; GO:0008092 cytoskeletal protein binding; GO:0005488 binding;				IPR003128; IPR029006; IPR007123;	Villin headpiece; ADF-H/Gelsolin-like domain; Gelsolin-like domain;
Peaxi162Scf00124g00019.1	781	0.641	Down	0.00333289	S	villin 4	nucleus	GO:0016043 cellular component organization; GO:0007010 cytoskeleton organization; GO:0009987 cellular process; GO:0006996 organelle organization; GO:0071840 cellular component organization or biogenesis;		GO:0003779 actin binding; GO:0005515 protein binding; GO:0008092 cytoskeletal protein binding; GO:0005488 binding;				IPR003128; IPR029006; IPR007123;	Villin headpiece; ADF-H/Gelsolin-like domain; Gelsolin-like domain;
Peaxi162Scf00126g01322.1	1004	0.369	Down	0.0159643	S	DEAD-box ATP-dependent RNA helicase 40	nucleus			GO:0005524 ATP binding; GO:1901265 nucleoside phosphate binding; GO:0001882 nucleoside binding; GO:0043167 ion binding; GO:0005515 protein binding; GO:0000166 nucleotide binding; GO:0097159 organic cyclic compound binding; GO:1901363 heterocyclic compound binding; GO:0032549 ribonucleoside binding; GO:0097367 carbohydrate derivative binding; GO:0032553 ribonucleotide binding; GO:0005488 binding; …	K12823	DDX5; ATP-dependent RNA helicase DDX5/DBP2 [EC:3.6.4.13]	sly03040 Spliceosome - Solanum lycopersicum (tomato);	IPR014014; IPR011545; IPR001202; IPR027417; IPR014001; IPR001650;	RNA helicase, DEAD-box type, Q motif; DEAD/DEAH box helicase domain; WW domain; P-loop containing nucleoside triphosphate hydrolase; Helicase superfamily 1/2, ATP-binding domain; Helicase, C-terminal;					IPR024083; IPR008948; IPR023144;	Fumarase/histidase, N-terminal; L-Aspartase-like; Phenylalanine ammonia-lyase, shielding domain;
Peaxi162Scf00126g01322.1	1006	0.369	Down	0.0159643	S	DEAD-box ATP-dependent RNA helicase 40	nucleus			GO:0005524 ATP binding; GO:1901265 nucleoside phosphate binding; GO:0001882 nucleoside binding; GO:0043167 ion binding; GO:0005515 protein binding; GO:0000166 nucleotide binding; GO:0097159 organic cyclic compound binding; GO:1901363 heterocyclic compound binding; GO:0032549 ribonucleoside binding; GO:0097367 carbohydrate derivative binding; GO:0032553 ribonucleotide binding; GO:0005488 binding; …	K12823	DDX5; ATP-dependent RNA helicase DDX5/DBP2 [EC:3.6.4.13]	sly03040 Spliceosome - Solanum lycopersicum (tomato);	IPR014014; IPR011545; IPR001202; IPR027417; IPR014001; IPR001650;	RNA helicase, DEAD-box type, Q motif; DEAD/DEAH box helicase domain; WW domain; P-loop containing nucleoside triphosphate hydrolase; Helicase superfamily 1/2, ATP-binding domain; Helicase, C-terminal;					IPR003128; IPR029006; IPR007123;	Villin headpiece; ADF-H/Gelsolin-like domain; Gelsolin-like domain;
Peaxi162Scf00126g01322.1	1008	0.369	Down	0.0159643	S	DEAD-box ATP-dependent RNA helicase 40	nucleus			GO:0005524 ATP binding; GO:1901265 nucleoside phosphate binding; GO:0001882 nucleoside binding; GO:0043167 ion binding; GO:0005515 protein binding; GO:0000166 nucleotide binding; GO:0097159 organic cyclic compound binding; GO:1901363 heterocyclic compound binding; GO:0032549 ribonucleoside binding; GO:0097367 carbohydrate derivative binding; GO:0032553 ribonucleotide binding; GO:0005488 binding; …	K12823	DDX5; ATP-dependent RNA helicase DDX5/DBP2 [EC:3.6.4.13]	sly03040 Spliceosome - Solanum lycopersicum (tomato);	IPR014014; IPR011545; IPR001202; IPR027417; IPR014001; IPR001650;	RNA helicase, DEAD-box type, Q motif; DEAD/DEAH box helicase domain; WW domain; P-loop containing nucleoside triphosphate hydrolase; Helicase superfamily 1/2, ATP-binding domain; Helicase, C-terminal;					IPR003128; IPR029006; IPR007123;	Villin headpiece; ADF-H/Gelsolin-like domain; Gelsolin-like domain;
Peaxi162Scf00128g01633.1	34	0.653	Down	0.00316592	S	Protein kinase superfamily protein	cytoplasm	GO:0016310 phosphorylation; GO:0044267 cellular protein metabolic process; GO:0044238 primary metabolic process; GO:0044237 cellular metabolic process; GO:0006796 phosphate-containing compound metabolic process; GO:0071704 organic substance metabolic process; GO:0008152 metabolic process; GO:0006468 protein phosphorylation; GO:0006793 phosphorus metabolic process; GO:0044260 cellular macromolecul…		GO:0005524 ATP binding; GO:1901265 nucleoside phosphate binding; GO:0016773 phosphotransferase activity, alcohol group as acceptor; GO:0001882 nucleoside binding; GO:0043167 ion binding; GO:0004672 protein kinase activity; GO:0000166 nucleotide binding; GO:0097159 organic cyclic compound binding; GO:1901363 heterocyclic compound binding; GO:0032549 ribonucleoside binding; GO:0097367 carbohydrate …	K13430	PBS1; serine/threonine-protein kinase PBS1 [EC:2.7.11.1]	sly04626 Plant-pathogen interaction - Solanum lycopersicum (tomato);	IPR000719; IPR013320; IPR011009;	Protein kinase domain; Concanavalin A-like lectin/glucanase domain; Protein kinase-like domain;					IPR003128; IPR029006; IPR007123;	Villin headpiece; ADF-H/Gelsolin-like domain; Gelsolin-like domain;
Peaxi162Scf00128g01744.1	12	0.444	Down	0.00239839	S	Unknown protein	chloroplast													IPR014014; IPR011545; IPR001202; IPR027417; IPR014001; IPR001650;	RNA helicase, DEAD-box type, Q motif; DEAD/DEAH box helicase domain; WW domain; P-loop containing nucleoside triphosphate hydrolase; Helicase superfamily 1/2, ATP-binding domain; Helicase, C-terminal;
Peaxi162Scf00128g01750.1	84	1.742	Up	0.0049157	S	GRAM domain family protein	nucleus							IPR004182;	GRAM domain;					IPR014014; IPR011545; IPR001202; IPR027417; IPR014001; IPR001650;	RNA helicase, DEAD-box type, Q motif; DEAD/DEAH box helicase domain; WW domain; P-loop containing nucleoside triphosphate hydrolase; Helicase superfamily 1/2, ATP-binding domain; Helicase, C-terminal;
Peaxi162Scf00129g00314.1	619	0.608	Down	0.00517061	S	ABC transporter B family member 19	plasma membrane	GO:0006810 transport; GO:0055085 transmembrane transport; GO:0051179 localization; GO:0051234 establishment of localization;	GO:0031224 intrinsic component of membrane; GO:0016020 membrane; GO:0016021 integral component of membrane; GO:0044425 membrane part;	GO:1901265 nucleoside phosphate binding; GO:0015399 primary active transmembrane transporter activity; GO:0016817 hydrolase activity, acting on acid anhydrides; GO:0016787 hydrolase activity; GO:0016887 ATPase activity; GO:0097159 organic cyclic compound binding; GO:1901363 heterocyclic compound binding; GO:0016462 pyrophosphatase activity; GO:0003824 catalytic activity; GO:0032553 ribonucleotide…	K05658	ABCB1; ATP-binding cassette, subfamily B (MDR/TAP), member 1 [EC:3.6.3.44]	sly02010 ABC transporters - Solanum lycopersicum (tomato);	IPR003593; IPR003439; IPR027417; IPR011527;	AAA+ ATPase domain; ABC transporter-like; P-loop containing nucleoside triphosphate hydrolase; ABC transporter type 1, transmembrane domain;					IPR014014; IPR011545; IPR001202; IPR027417; IPR014001; IPR001650;	RNA helicase, DEAD-box type, Q motif; DEAD/DEAH box helicase domain; WW domain; P-loop containing nucleoside triphosphate hydrolase; Helicase superfamily 1/2, ATP-binding domain; Helicase, C-terminal;
Peaxi162Scf00129g00546.1	846	0.244	Down	0.000783157	S	Inositol hexakisphosphate and diphosphoinositol-pentakisphosphate kinase 1	cytoplasm			GO:0016787 hydrolase activity; GO:0003993 acid phosphatase activity; GO:0003824 catalytic activity; GO:0042578 phosphoric ester hydrolase activity; GO:0016791 phosphatase activity; GO:0016788 hydrolase activity, acting on ester bonds;	K13024	PPIP5K; inositol-hexakisphosphate/diphosphoinositol-pentakisphosphate 1-kinase [EC:2.7.4.24]	sly04070 Phosphatidylinositol signaling system - Solanum lycopersicum (tomato);							IPR000719; IPR013320; IPR011009;	Protein kinase domain; Concanavalin A-like lectin/glucanase domain; Protein kinase-like domain;
Peaxi162Scf00129g00546.1	355	0.578	Down	0.00340601	S	Inositol hexakisphosphate and diphosphoinositol-pentakisphosphate kinase 1	cytoplasm			GO:0016787 hydrolase activity; GO:0003993 acid phosphatase activity; GO:0003824 catalytic activity; GO:0042578 phosphoric ester hydrolase activity; GO:0016791 phosphatase activity; GO:0016788 hydrolase activity, acting on ester bonds;	K13024	PPIP5K; inositol-hexakisphosphate/diphosphoinositol-pentakisphosphate 1-kinase [EC:2.7.4.24]	sly04070 Phosphatidylinositol signaling system - Solanum lycopersicum (tomato);
Peaxi162Scf00129g01125.1	41	0.638	Down	0.00329475	S	Unknown protein	nucleus							IPR006702;	Domain of unknown function DUF588;					IPR004182;	GRAM domain;
Peaxi162Scf00129g01541.1	1973	0.641	Down	0.00164527	S	Unknown protein	nucleus													IPR003593; IPR003439; IPR027417; IPR011527;	AAA+ ATPase domain; ABC transporter-like; P-loop containing nucleoside triphosphate hydrolase; ABC transporter type 1, transmembrane domain;
Peaxi162Scf00130g00044.1	97	0.449	Down	0.00941635	S	acidic rib P1a-like [Solanum tuberosum]	cytoplasm	GO:0006518 peptide metabolic process; GO:0006414 translational elongation; GO:0043043 peptide biosynthetic process; GO:0044267 cellular protein metabolic process; GO:0006807 nitrogen compound metabolic process; GO:0009058 biosynthetic process; GO:0043603 cellular amide metabolic process; GO:0044238 primary metabolic process; GO:1901566 organonitrogen compound biosynthetic process; GO:1901576 orga…	GO:0005840 ribosome; GO:0043226 organelle; GO:0043229 intracellular organelle; GO:0043232 intracellular non-membrane-bounded organelle; GO:0044464 cell part; GO:0005622 intracellular; GO:0005737 cytoplasm; GO:0032991 macromolecular complex; GO:0044424 intracellular part; GO:1990904 ribonucleoprotein complex; GO:0005623 cell; GO:0030529 intracellular ribonucleoprotein complex; GO:0044444 cytoplasm…	GO:0003735 structural constituent of ribosome; GO:0005198 structural molecule activity;	K02942	RP-LP1; large subunit ribosomal protein LP1	sly03010 Ribosome - Solanum lycopersicum (tomato);
Peaxi162Scf00132g00120.1	1043	0.324	Down	0.000454506	S	glucan synthase-like 5	plasma membrane	GO:0016051 carbohydrate biosynthetic process; GO:0006074 (1->3)-beta-D-glucan metabolic process; GO:0044711 single-organism biosynthetic process; GO:0006073 cellular glucan metabolic process; GO:0000271 polysaccharide biosynthetic process; GO:0044042 glucan metabolic process; GO:0044763 single-organism cellular process; GO:0044699 single-organism process; GO:0033692 cellular polysaccharide biosyn…	GO:0016020 membrane; GO:1902494 catalytic complex; GO:0044459 plasma membrane part; GO:0044425 membrane part; GO:0044464 cell part; GO:0071944 cell periphery; GO:0032991 macromolecular complex; GO:1990234 transferase complex; GO:0005623 cell; GO:0000148 1,3-beta-D-glucan synthase complex; GO:0005886 plasma membrane;	GO:0016758 transferase activity, transferring hexosyl groups; GO:0003824 catalytic activity; GO:0035251 UDP-glucosyltransferase activity; GO:0008194 UDP-glycosyltransferase activity; GO:0046527 glucosyltransferase activity; GO:0016757 transferase activity, transferring glycosyl groups; GO:0003843 1,3-beta-D-glucan synthase activity; GO:0016740 transferase activity;	K11000			IPR026899;	1,3-beta-glucan synthase subunit FKS1-like, domain-1;
Peaxi162Scf00132g00120.1	1042	0.428	Down	0.000445661	S	glucan synthase-like 5	plasma membrane	GO:0016051 carbohydrate biosynthetic process; GO:0006074 (1->3)-beta-D-glucan metabolic process; GO:0044711 single-organism biosynthetic process; GO:0006073 cellular glucan metabolic process; GO:0000271 polysaccharide biosynthetic process; GO:0044042 glucan metabolic process; GO:0044763 single-organism cellular process; GO:0044699 single-organism process; GO:0033692 cellular polysaccharide biosyn…	GO:0016020 membrane; GO:1902494 catalytic complex; GO:0044459 plasma membrane part; GO:0044425 membrane part; GO:0044464 cell part; GO:0071944 cell periphery; GO:0032991 macromolecular complex; GO:1990234 transferase complex; GO:0005623 cell; GO:0000148 1,3-beta-D-glucan synthase complex; GO:0005886 plasma membrane;	GO:0016758 transferase activity, transferring hexosyl groups; GO:0003824 catalytic activity; GO:0035251 UDP-glucosyltransferase activity; GO:0008194 UDP-glycosyltransferase activity; GO:0046527 glucosyltransferase activity; GO:0016757 transferase activity, transferring glycosyl groups; GO:0003843 1,3-beta-D-glucan synthase activity; GO:0016740 transferase activity;	K11000			IPR026899;	1,3-beta-glucan synthase subunit FKS1-like, domain-1;					IPR006702;	Domain of unknown function DUF588;
Peaxi162Scf00132g00526.1	350	0.542	Down	0.0104088	T	Pre-mRNA-processing factor 6	chloroplast	GO:0006396 RNA processing; GO:0006725 cellular aromatic compound metabolic process; GO:1901360 organic cyclic compound metabolic process; GO:0006807 nitrogen compound metabolic process; GO:0044238 primary metabolic process; GO:0044237 cellular metabolic process; GO:0071704 organic substance metabolic process; GO:0006397 mRNA processing; GO:0016070 RNA metabolic process; GO:0000398 mRNA splicing, …	GO:0043226 organelle; GO:0043231 intracellular membrane-bounded organelle; GO:0043229 intracellular organelle; GO:0005634 nucleus; GO:0044464 cell part; GO:0005622 intracellular; GO:0044424 intracellular part; GO:0043227 membrane-bounded organelle; GO:0005623 cell;	GO:0005515 protein binding; GO:0005488 binding;	K12855	PRPF6; pre-mRNA-processing factor 6	sly03040 Spliceosome - Solanum lycopersicum (tomato);	IPR010491; IPR011990; IPR029071; IPR000626; IPR013026;	PRP1 splicing factor, N-terminal; Tetratricopeptide-like helical domain; Ubiquitin-related domain; Ubiquitin domain; Tetratricopeptide repeat-containing domain;
Peaxi162Scf00132g00719.1	458	2.407	Up	0.000579351	S	Protein phosphatase 2C family protein	chloroplast			GO:0003824 catalytic activity;				IPR001932;	PPM-type phosphatase domain;
Peaxi162Scf00134g01212.1	11	0.547	Down	0.0014536	S	"Transposon MuDR mudrA-like protein, putative [Solanum demissum]"	cytoplasm			GO:0005515 protein binding; GO:0005488 binding;	K08504	BET1; blocked early in transport 1	sly04130 SNARE interactions in vesicular transport - Solanum lycopersicum (tomato);	IPR000727;	Target SNARE coiled-coil homology domain;					IPR026899;	1,3-beta-glucan synthase subunit FKS1-like, domain-1;
Peaxi162Scf00135g01114.1	97	0.227	Down	0.00236036	S	calcium dependent protein kinase 1	chloroplast	GO:0016310 phosphorylation; GO:0044267 cellular protein metabolic process; GO:0044238 primary metabolic process; GO:0044237 cellular metabolic process; GO:0006796 phosphate-containing compound metabolic process; GO:0071704 organic substance metabolic process; GO:0008152 metabolic process; GO:0006468 protein phosphorylation; GO:0006793 phosphorus metabolic process; GO:0044260 cellular macromolecul…		GO:0005524 ATP binding; GO:1901265 nucleoside phosphate binding; GO:0016773 phosphotransferase activity, alcohol group as acceptor; GO:0001882 nucleoside binding; GO:0043167 ion binding; GO:0004672 protein kinase activity; GO:0000166 nucleotide binding; GO:0097159 organic cyclic compound binding; GO:1901363 heterocyclic compound binding; GO:0032549 ribonucleoside binding; GO:0097367 carbohydrate …	K13412	CPK; calcium-dependent protein kinase [EC:2.7.11.1]	sly04626 Plant-pathogen interaction - Solanum lycopersicum (tomato);	IPR000719; IPR011992; IPR002048; IPR011009;	Protein kinase domain; EF-hand domain pair; EF-hand domain; Protein kinase-like domain;					IPR026899;	1,3-beta-glucan synthase subunit FKS1-like, domain-1;
Peaxi162Scf00139g01117.1	116	0.525	Down	0.00120369	S	D6 protein kinase like 2	nucleus	GO:0016310 phosphorylation; GO:0044267 cellular protein metabolic process; GO:0044238 primary metabolic process; GO:0044237 cellular metabolic process; GO:0006796 phosphate-containing compound metabolic process; GO:0071704 organic substance metabolic process; GO:0008152 metabolic process; GO:0006468 protein phosphorylation; GO:0006793 phosphorus metabolic process; GO:0044260 cellular macromolecul…		GO:0005524 ATP binding; GO:1901265 nucleoside phosphate binding; GO:0016773 phosphotransferase activity, alcohol group as acceptor; GO:0001882 nucleoside binding; GO:0043167 ion binding; GO:0004672 protein kinase activity; GO:0000166 nucleotide binding; GO:0097159 organic cyclic compound binding; GO:1901363 heterocyclic compound binding; GO:0032549 ribonucleoside binding; GO:0097367 carbohydrate …	K08286			IPR000719; IPR011009;	Protein kinase domain; Protein kinase-like domain;					IPR010491; IPR011990; IPR029071; IPR000626; IPR013026;	PRP1 splicing factor, N-terminal; Tetratricopeptide-like helical domain; Ubiquitin-related domain; Ubiquitin domain; Tetratricopeptide repeat-containing domain;
Peaxi162Scf00141g00048.1	34	0.405	Down	0.000445661	S	Auxin transporter-like protein 2	plasma membrane				K13946	AUX1; auxin influx carrier (AUX1 LAX family)	sly04075 Plant hormone signal transduction - Solanum lycopersicum (tomato);	IPR013057;	Amino acid transporter, transmembrane domain;					IPR001932;	PPM-type phosphatase domain;
Peaxi162Scf00141g00081.1	544	0.349	Down	0.000579351	S	Protein of unknown function (DUF740)	nucleus													IPR000727;	Target SNARE coiled-coil homology domain;
Peaxi162Scf00145g00811.1	147	0.355	Down	0.000880969	S	RNA-binding (RRM/RBD/RNP motifs) family protein with retrovirus zinc finger-like domain	nucleus			GO:0097159 organic cyclic compound binding; GO:1901363 heterocyclic compound binding; GO:1901265 nucleoside phosphate binding; GO:0046914 transition metal ion binding; GO:0005488 binding; GO:0003676 nucleic acid binding; GO:0043167 ion binding; GO:0046872 metal ion binding; GO:0043169 cation binding; GO:0000166 nucleotide binding; GO:0008270 zinc ion binding; GO:0036094 small molecule binding;	K12885	RBMX; heterogeneous nuclear ribonucleoprotein G	sly03040 Spliceosome - Solanum lycopersicum (tomato);	IPR000504; IPR012677; IPR001878;	RNA recognition motif domain; Nucleotide-binding alpha-beta plait domain; Zinc finger, CCHC-type;					IPR000719; IPR011992; IPR002048; IPR011009;	Protein kinase domain; EF-hand domain pair; EF-hand domain; Protein kinase-like domain;
Peaxi162Scf00152g00111.1	262	0.33	Down	0.00179801	S	conserved hypothetical protein	chloroplast				K21844									IPR000719; IPR011009;	Protein kinase domain; Protein kinase-like domain;
Peaxi162Scf00152g00943.1	695	0.38	Down	0.000948515	S	Calmodulin-binding transcription activator 2	nucleus			GO:0005515 protein binding; GO:0005488 binding;	K21596			IPR013783; IPR014756; IPR020683; IPR027417; IPR002909;	Immunoglobulin-like fold; Immunoglobulin E-set; Ankyrin repeat-containing domain; P-loop containing nucleoside triphosphate hydrolase; IPT domain;					IPR013057;	Amino acid transporter, transmembrane domain;
Peaxi162Scf00152g01021.1	169	0.567	Down	0.00164527	S	Serine/arginine-rich splicing factor 2 [Morus notabilis]	nucleus			GO:0097159 organic cyclic compound binding; GO:1901363 heterocyclic compound binding; GO:1901265 nucleoside phosphate binding; GO:0005488 binding; GO:0003676 nucleic acid binding; GO:0000166 nucleotide binding; GO:0036094 small molecule binding;	K12891	SFRS2; splicing factor, arginine/serine-rich 2	sly03040 Spliceosome - Solanum lycopersicum (tomato);	IPR000504; IPR012677; IPR003954;	RNA recognition motif domain; Nucleotide-binding alpha-beta plait domain; RNA recognition motif domain, eukaryote;
Peaxi162Scf00152g01021.1	143	0.54	Down	0.00449218	S	Serine/arginine-rich splicing factor 2 [Morus notabilis]	nucleus			GO:0097159 organic cyclic compound binding; GO:1901363 heterocyclic compound binding; GO:1901265 nucleoside phosphate binding; GO:0005488 binding; GO:0003676 nucleic acid binding; GO:0000166 nucleotide binding; GO:0036094 small molecule binding;	K12891	SFRS2; splicing factor, arginine/serine-rich 2	sly03040 Spliceosome - Solanum lycopersicum (tomato);	IPR000504; IPR012677; IPR003954;	RNA recognition motif domain; Nucleotide-binding alpha-beta plait domain; RNA recognition motif domain, eukaryote;					IPR000504; IPR012677; IPR001878;	RNA recognition motif domain; Nucleotide-binding alpha-beta plait domain; Zinc finger, CCHC-type;
Peaxi162Scf00155g00029.1	51	0.477	Down	0.00499443	S	PATELLIN 2	nucleus	GO:0006810 transport; GO:0051179 localization; GO:0051234 establishment of localization;	GO:0016020 membrane; GO:0044425 membrane part; GO:0005622 intracellular; GO:0044464 cell part; GO:0031224 intrinsic component of membrane; GO:0005623 cell; GO:0016021 integral component of membrane;	GO:0005215 transporter activity;	K19996			IPR001251; IPR009038; IPR011074;	CRAL-TRIO lipid binding domain; GOLD domain; CRAL/TRIO, N-terminal domain;
Peaxi162Scf00156g00313.1	36	0.665	Down	0.00164527	S	Protein phosphatase 2C family protein	chloroplast			GO:0003824 catalytic activity;				IPR001932;	PPM-type phosphatase domain;					IPR013783; IPR014756; IPR020683; IPR027417; IPR002909;	Immunoglobulin-like fold; Immunoglobulin E-set; Ankyrin repeat-containing domain; P-loop containing nucleoside triphosphate hydrolase; IPT domain;
Peaxi162Scf00159g00068.1	215	0.395	Down	0.000579351	S	Auxin efflux carrier family protein	chloroplast	GO:0006810 transport; GO:0055085 transmembrane transport; GO:0051179 localization; GO:0051234 establishment of localization;	GO:0031224 intrinsic component of membrane; GO:0016020 membrane; GO:0016021 integral component of membrane; GO:0044425 membrane part;		K13947									IPR000504; IPR012677; IPR003954;	RNA recognition motif domain; Nucleotide-binding alpha-beta plait domain; RNA recognition motif domain, eukaryote;
Peaxi162Scf00159g01650.1	33	0.552	Down	0.00314951	S	Calcium-dependent lipid-binding (CaLB domain) family protein	nucleus			GO:0005488 binding;	K06671			IPR011989; IPR016024; IPR020839; IPR013721;	Armadillo-like helical; Armadillo-type fold; Stromalin conservative domain; STAG;					IPR000504; IPR012677; IPR003954;	RNA recognition motif domain; Nucleotide-binding alpha-beta plait domain; RNA recognition motif domain, eukaryote;
Peaxi162Scf00159g01650.1	34	0.511	Down	0.00924358	S	Calcium-dependent lipid-binding (CaLB domain) family protein	nucleus			GO:0005488 binding;	K06671			IPR011989; IPR016024; IPR020839; IPR013721;	Armadillo-like helical; Armadillo-type fold; Stromalin conservative domain; STAG;					IPR000504; IPR012677; IPR003954;	RNA recognition motif domain; Nucleotide-binding alpha-beta plait domain; RNA recognition motif domain, eukaryote;
Peaxi162Scf00165g01842.1	172	0.541	Down	0.0431814	T	ADP-ribosylation factor GTPase-activating protein 1	nucleus			GO:0098772 molecular function regulator; GO:0030234 enzyme regulator activity; GO:0008047 enzyme activator activity; GO:0060589 nucleoside-triphosphatase regulator activity; GO:0005096 GTPase activator activity; GO:0030695 GTPase regulator activity;	K12492	ARFGAP1; ADP-ribosylation factor GTPase-activating protein 1	sly04144 Endocytosis - Solanum lycopersicum (tomato);							IPR001251; IPR009038; IPR011074;	CRAL-TRIO lipid binding domain; GOLD domain; CRAL/TRIO, N-terminal domain;
Peaxi162Scf00165g01842.1	385	0.5	Down	0.000961367	S	ADP-ribosylation factor GTPase-activating protein 1	nucleus			GO:0098772 molecular function regulator; GO:0030234 enzyme regulator activity; GO:0008047 enzyme activator activity; GO:0060589 nucleoside-triphosphatase regulator activity; GO:0005096 GTPase activator activity; GO:0030695 GTPase regulator activity;	K12492	ARFGAP1; ADP-ribosylation factor GTPase-activating protein 1	sly04144 Endocytosis - Solanum lycopersicum (tomato);							IPR001932;	PPM-type phosphatase domain;
Peaxi162Scf00167g00074.1	182	1.522	Up	0.00378127	S	Branchpoint-bridging protein	nucleus			GO:0097159 organic cyclic compound binding; GO:1901363 heterocyclic compound binding; GO:0003723 RNA binding; GO:1901265 nucleoside phosphate binding; GO:0046914 transition metal ion binding; GO:0005488 binding; GO:0043167 ion binding; GO:0003676 nucleic acid binding; GO:0043169 cation binding; GO:0046872 metal ion binding; GO:0000166 nucleotide binding; GO:0008270 zinc ion binding; GO:0036094 sm…	K13095			IPR004087; IPR032570; IPR000504; IPR004088; IPR012677; IPR001878;	K Homology domain; Splicing factor 1, helix-hairpin domain; RNA recognition motif domain; K Homology domain, type 1; Nucleotide-binding alpha-beta plait domain; Zinc finger, CCHC-type;
Peaxi162Scf00168g00311.1	755	0.518	Down	0.000776234	S	Apoptotic chromatin condensation inducer in the nucleus [Morus notabilis]	nucleus			GO:0097159 organic cyclic compound binding; GO:1901363 heterocyclic compound binding; GO:0005488 binding; GO:0003676 nucleic acid binding;	K12875	ACIN1; apoptotic chromatin condensation inducer in the nucleus	sly03040 Spliceosome - Solanum lycopersicum (tomato); sly03015 mRNA surveillance pathway - Solanum lycopersicum (tomato); sly03013 RNA transport - Solanum lycopersicum (tomato);	IPR003034; IPR034257; IPR000504;	SAP domain; Acinus, RNA recognition motif; RNA recognition motif domain;					IPR011989; IPR016024; IPR020839; IPR013721;	Armadillo-like helical; Armadillo-type fold; Stromalin conservative domain; STAG;
Peaxi162Scf00168g00410.1	505	0.516	Down	0.00577408	S	SAP domain-containing protein	nucleus			GO:0097159 organic cyclic compound binding; GO:1901363 heterocyclic compound binding; GO:0005488 binding; GO:0003676 nucleic acid binding;	K12875	ACIN1; apoptotic chromatin condensation inducer in the nucleus	sly03040 Spliceosome - Solanum lycopersicum (tomato); sly03015 mRNA surveillance pathway - Solanum lycopersicum (tomato); sly03013 RNA transport - Solanum lycopersicum (tomato);	IPR003034; IPR034257; IPR000504;	SAP domain; Acinus, RNA recognition motif; RNA recognition motif domain;					IPR011989; IPR016024; IPR020839; IPR013721;	Armadillo-like helical; Armadillo-type fold; Stromalin conservative domain; STAG;
Peaxi162Scf00170g00052.1	175	0.601	Down	0.0111366	S	Ypt/Rab-GAP domain of gyp1p superfamily protein	chloroplast							IPR000195;	Rab-GTPase-TBC domain;
Peaxi162Scf00170g01223.1	17	0.659	Down	0.00686359	S	trehalose phosphate synthase	chloroplast	GO:0016051 carbohydrate biosynthetic process; GO:0044711 single-organism biosynthetic process; GO:0044763 single-organism cellular process; GO:0044699 single-organism process; GO:0009058 biosynthetic process; GO:0005984 disaccharide metabolic process; GO:0005975 carbohydrate metabolic process; GO:0009312 oligosaccharide biosynthetic process; GO:0044238 primary metabolic process; GO:0044237 cellul…		GO:0003824 catalytic activity;	K16055	TPS; trehalose 6-phosphate synthase/phosphatase [EC:2.4.1.15 3.1.3.12]	sly00500 Starch and sucrose metabolism - Solanum lycopersicum (tomato); sly01100 Metabolic pathways - Solanum lycopersicum (tomato);	IPR001830; IPR023214;	Glycosyl transferase, family 20; HAD-like domain;
Peaxi162Scf00170g01223.1	5	0.659	Down	0.00686359	S	trehalose phosphate synthase	chloroplast	GO:0016051 carbohydrate biosynthetic process; GO:0044711 single-organism biosynthetic process; GO:0044763 single-organism cellular process; GO:0044699 single-organism process; GO:0009058 biosynthetic process; GO:0005984 disaccharide metabolic process; GO:0005975 carbohydrate metabolic process; GO:0009312 oligosaccharide biosynthetic process; GO:0044238 primary metabolic process; GO:0044237 cellul…		GO:0003824 catalytic activity;	K16055	TPS; trehalose 6-phosphate synthase/phosphatase [EC:2.4.1.15 3.1.3.12]	sly00500 Starch and sucrose metabolism - Solanum lycopersicum (tomato); sly01100 Metabolic pathways - Solanum lycopersicum (tomato);	IPR001830; IPR023214;	Glycosyl transferase, family 20; HAD-like domain;					IPR004087; IPR032570; IPR000504; IPR004088; IPR012677; IPR001878;	K Homology domain; Splicing factor 1, helix-hairpin domain; RNA recognition motif domain; K Homology domain, type 1; Nucleotide-binding alpha-beta plait domain; Zinc finger, CCHC-type;
Peaxi162Scf00174g00148.1	51	0.599	Down	0.0250047	S	Protein transport protein Sec16B	nucleus				K20353			IPR024298; IPR024340;	Ancestral coatomer element 1, Sec16/Sec31; Sec16, central conserved domain;					IPR003034; IPR034257; IPR000504;	SAP domain; Acinus, RNA recognition motif; RNA recognition motif domain;
Peaxi162Scf00175g00519.1	275	0.405	Down	0.00882011	S	6-phosphogluconolactonase 1	nucleus	GO:0006739 NADP metabolic process; GO:0019362 pyridine nucleotide metabolic process; GO:0006725 cellular aromatic compound metabolic process; GO:0046496 nicotinamide nucleotide metabolic process; GO:0009117 nucleotide metabolic process; GO:0044699 single-organism process; GO:0072524 pyridine-containing compound metabolic process; GO:0044237 cellular metabolic process; GO:0006796 phosphate-contain…		GO:0017057 6-phosphogluconolactonase activity; GO:0016787 hydrolase activity; GO:0052689 carboxylic ester hydrolase activity; GO:0003824 catalytic activity; GO:0016788 hydrolase activity, acting on ester bonds;	K01057	PGLS; 6-phosphogluconolactonase [EC:3.1.1.31]	sly01110 Biosynthesis of secondary metabolites - Solanum lycopersicum (tomato); sly01200 Carbon metabolism - Solanum lycopersicum (tomato); sly01100 Metabolic pathways - Solanum lycopersicum (tomato); sly00030 Pentose phosphate pathway - Solanum lycopersicum (tomato);	IPR006148; IPR005900;	Glucosamine/galactosamine-6-phosphate isomerase; 6-phosphogluconolactonase, DevB-type;					IPR003034; IPR034257; IPR000504;	SAP domain; Acinus, RNA recognition motif; RNA recognition motif domain;
Peaxi162Scf00177g00220.1	42	0.421	Down	0.00124843	S	ATP-dependent RNA helicase dbp2	cytoplasm			GO:0005524 ATP binding; GO:1901265 nucleoside phosphate binding; GO:0001882 nucleoside binding; GO:0043167 ion binding; GO:0000166 nucleotide binding; GO:0097159 organic cyclic compound binding; GO:1901363 heterocyclic compound binding; GO:0032549 ribonucleoside binding; GO:0097367 carbohydrate derivative binding; GO:0032553 ribonucleotide binding; GO:0005488 binding; GO:0003676 nucleic acid bind…	K12823	DDX5; ATP-dependent RNA helicase DDX5/DBP2 [EC:3.6.4.13]	sly03040 Spliceosome - Solanum lycopersicum (tomato);	IPR011545; IPR014014; IPR027417; IPR014001; IPR001650;	DEAD/DEAH box helicase domain; RNA helicase, DEAD-box type, Q motif; P-loop containing nucleoside triphosphate hydrolase; Helicase superfamily 1/2, ATP-binding domain; Helicase, C-terminal;					IPR000195;	Rab-GTPase-TBC domain;
Peaxi162Scf00177g00618.1	373	1.555	Up	0.00344793	S	V-type proton ATPase catalytic subunit A	cytoplasm	GO:0009116 nucleoside metabolic process; GO:0042278 purine nucleoside metabolic process; GO:0034220 ion transmembrane transport; GO:0006725 cellular aromatic compound metabolic process; GO:0009167 purine ribonucleoside monophosphate metabolic process; GO:0090662 ATP hydrolysis coupled transmembrane transport; GO:0009259 ribonucleotide metabolic process; GO:0009117 nucleotide metabolic process; GO…	GO:0032991 macromolecular complex; GO:0016020 membrane; GO:0033178 proton-transporting two-sector ATPase complex, catalytic domain; GO:0033176 proton-transporting V-type ATPase complex; GO:0043234 protein complex; GO:0098796 membrane protein complex; GO:0044425 membrane part; GO:0016469 proton-transporting two-sector ATPase complex; GO:0033180 proton-transporting V-type ATPase, V1 domain;	GO:0042625 ATPase coupled ion transmembrane transporter activity; GO:1901265 nucleoside phosphate binding; GO:0015399 primary active transmembrane transporter activity; GO:0022892 substrate-specific transporter activity; GO:0016817 hydrolase activity, acting on acid anhydrides; GO:0044769 ATPase activity, coupled to transmembrane movement of ions, rotational mechanism; GO:0015077 monovalent inorg…	K02145	ATPeV1A; V-type H+-transporting ATPase subunit A [EC:3.6.3.14]	sly00190 Oxidative phosphorylation - Solanum lycopersicum (tomato); sly04145 Phagosome - Solanum lycopersicum (tomato); sly01100 Metabolic pathways - Solanum lycopersicum (tomato);	IPR031686; IPR004100; IPR027417; IPR000194; IPR024034;	ATPsynthase alpha/beta subunit, N-terminal extension; ATPase, F1/V1/A1 complex, alpha/beta subunit, N-terminal domain; P-loop containing nucleoside triphosphate hydrolase; ATPase, F1/V1/A1 complex, alpha/beta subunit, nucleotide-binding domain; ATPase, F1/V1 complex, beta subunit, C-terminal;					IPR001830; IPR023214;	Glycosyl transferase, family 20; HAD-like domain;
Peaxi162Scf00177g00620.1	697	0.286	Down	0.00618076	S	Plasma membrane ATPase 4	plasma membrane		GO:0031224 intrinsic component of membrane; GO:0016020 membrane; GO:0016021 integral component of membrane; GO:0044425 membrane part;	GO:0097159 organic cyclic compound binding; GO:1901363 heterocyclic compound binding; GO:1901265 nucleoside phosphate binding; GO:0005488 binding; GO:0043167 ion binding; GO:0043169 cation binding; GO:0046872 metal ion binding; GO:0000166 nucleotide binding; GO:0036094 small molecule binding;				IPR023298; IPR004014; IPR023299; IPR008250; IPR023214;	P-type ATPase, transmembrane domain; Cation-transporting P-type ATPase, N-terminal; P-type ATPase, cytoplasmic domain N; P-type ATPase, A domain; HAD-like domain;					IPR001830; IPR023214;	Glycosyl transferase, family 20; HAD-like domain;
Peaxi162Scf00178g00048.1	50	0.617	Down	0.00709921	S	ERD (early-responsive to dehydration stress) family protein	plasma membrane		GO:0016020 membrane;		K21989			IPR027815; IPR003864; IPR032880;	10TM putative phosphate transporter, cytosolic domain; Calcium-dependent channel, 7TM region, putative phosphate; Calcium permeable stress-gated cation channel 1, N-terminal transmembrane domain;					IPR024298; IPR024340;	Ancestral coatomer element 1, Sec16/Sec31; Sec16, central conserved domain;
Peaxi162Scf00185g01120.1	50	0.654	Down	0.00344755	T	Transcription factor IWS1	nucleus		GO:0043226 organelle; GO:0043231 intracellular membrane-bounded organelle; GO:0043229 intracellular organelle; GO:0005634 nucleus; GO:0044464 cell part; GO:0005622 intracellular; GO:0044424 intracellular part; GO:0043227 membrane-bounded organelle; GO:0005623 cell;		K17498			IPR017923;	Transcription factor IIS, N-terminal;					IPR006148; IPR005900;	Glucosamine/galactosamine-6-phosphate isomerase; 6-phosphogluconolactonase, DevB-type;
Peaxi162Scf00185g01120.1	202	0.404	Down	0.0264117	S	Transcription factor IWS1	nucleus		GO:0043226 organelle; GO:0043231 intracellular membrane-bounded organelle; GO:0043229 intracellular organelle; GO:0005634 nucleus; GO:0044464 cell part; GO:0005622 intracellular; GO:0044424 intracellular part; GO:0043227 membrane-bounded organelle; GO:0005623 cell;		K17498			IPR017923;	Transcription factor IIS, N-terminal;					IPR011545; IPR014014; IPR027417; IPR014001; IPR001650;	DEAD/DEAH box helicase domain; RNA helicase, DEAD-box type, Q motif; P-loop containing nucleoside triphosphate hydrolase; Helicase superfamily 1/2, ATP-binding domain; Helicase, C-terminal;
Peaxi162Scf00193g00730.1	257	0.445	Down	0.00184593	S	zinc knuckle (CCHC-type) family protein	nucleus				K06066			IPR019339;	CBF1-interacting co-repressor CIR, N-terminal domain;					IPR031686; IPR004100; IPR027417; IPR000194; IPR024034;	ATPsynthase alpha/beta subunit, N-terminal extension; ATPase, F1/V1/A1 complex, alpha/beta subunit, N-terminal domain; P-loop containing nucleoside triphosphate hydrolase; ATPase, F1/V1/A1 complex, alpha/beta subunit, nucleotide-binding domain; ATPase, F1/V1 complex, beta subunit, C-terminal;
Peaxi162Scf00193g00816.1	743	0.567	Down	0.00369284	T	nodulin MtN21 /EamA-like transporter family protein	plasma membrane		GO:0031224 intrinsic component of membrane; GO:0016020 membrane; GO:0016021 integral component of membrane; GO:0044425 membrane part;					IPR000620;	EamA domain;					IPR023298; IPR004014; IPR023299; IPR008250; IPR023214;	P-type ATPase, transmembrane domain; Cation-transporting P-type ATPase, N-terminal; P-type ATPase, cytoplasmic domain N; P-type ATPase, A domain; HAD-like domain;
Peaxi162Scf00194g00931.1	814	0.43	Down	0.0112254	S	S-adenosyl-L-methionine-dependent methyltransferases superfamily protein	nucleus	GO:0016310 phosphorylation; GO:0044267 cellular protein metabolic process; GO:0044238 primary metabolic process; GO:0044237 cellular metabolic process; GO:0006796 phosphate-containing compound metabolic process; GO:0071704 organic substance metabolic process; GO:0008152 metabolic process; GO:0006468 protein phosphorylation; GO:0006793 phosphorus metabolic process; GO:0044260 cellular macromolecul…		GO:0005524 ATP binding; GO:1901265 nucleoside phosphate binding; GO:0016773 phosphotransferase activity, alcohol group as acceptor; GO:0001882 nucleoside binding; GO:0043167 ion binding; GO:0004672 protein kinase activity; GO:0000166 nucleotide binding; GO:0097159 organic cyclic compound binding; GO:1901363 heterocyclic compound binding; GO:0032549 ribonucleoside binding; GO:0097367 carbohydrate …				IPR000719; IPR001245; IPR032675; IPR013320; IPR011009;	Protein kinase domain; Serine-threonine/tyrosine-protein kinase catalytic domain; Leucine-rich repeat domain, L domain-like; Concanavalin A-like lectin/glucanase domain; Protein kinase-like domain;					IPR027815; IPR003864; IPR032880;	10TM putative phosphate transporter, cytosolic domain; Calcium-dependent channel, 7TM region, putative phosphate; Calcium permeable stress-gated cation channel 1, N-terminal transmembrane domain;
Peaxi162Scf00198g00036.1	481	0.45	Down	0.0014536	S	ATPase E1-E2 type family protein / haloacid dehalogenase-like hydrolase family protein	plasma membrane	GO:0006869 lipid transport; GO:0044699 single-organism process; GO:0071702 organic substance transport; GO:0010876 lipid localization; GO:0015914 phospholipid transport; GO:0051234 establishment of localization; GO:0006820 anion transport; GO:0006810 transport; GO:0015748 organophosphate ester transport; GO:0015711 organic anion transport; GO:1902578 single-organism localization; GO:0006811 ion t…	GO:0031224 intrinsic component of membrane; GO:0016020 membrane; GO:0016021 integral component of membrane; GO:0044425 membrane part;	GO:1901265 nucleoside phosphate binding; GO:0005319 lipid transporter activity; GO:0016817 hydrolase activity, acting on acid anhydrides; GO:0022892 substrate-specific transporter activity; GO:0016787 hydrolase activity; GO:0016887 ATPase activity; GO:0097159 organic cyclic compound binding; GO:1901363 heterocyclic compound binding; GO:0016462 pyrophosphatase activity; GO:0003824 catalytic activi…	K01530			IPR032630; IPR023299; IPR008250; IPR032631; IPR023214;	P-type ATPase, C-terminal; P-type ATPase, cytoplasmic domain N; P-type ATPase, A domain; P-type ATPase, N-terminal; HAD-like domain;					IPR017923;	Transcription factor IIS, N-terminal;
Peaxi162Scf00199g00027.1	847	0.593	Down	0.0032951	S	Protein kinase superfamily protein	nucleus	GO:0016310 phosphorylation; GO:0044267 cellular protein metabolic process; GO:0044238 primary metabolic process; GO:0044237 cellular metabolic process; GO:0006796 phosphate-containing compound metabolic process; GO:0071704 organic substance metabolic process; GO:0008152 metabolic process; GO:0006468 protein phosphorylation; GO:0006793 phosphorus metabolic process; GO:0044260 cellular macromolecul…		GO:0005524 ATP binding; GO:1901265 nucleoside phosphate binding; GO:0016773 phosphotransferase activity, alcohol group as acceptor; GO:0001882 nucleoside binding; GO:0043167 ion binding; GO:0005515 protein binding; GO:0004672 protein kinase activity; GO:0000166 nucleotide binding; GO:0097159 organic cyclic compound binding; GO:1901363 heterocyclic compound binding; GO:0032549 ribonucleoside bindi…				IPR000270; IPR000719; IPR001245; IPR011009;	PB1 domain; Protein kinase domain; Serine-threonine/tyrosine-protein kinase catalytic domain; Protein kinase-like domain;					IPR017923;	Transcription factor IIS, N-terminal;
Peaxi162Scf00199g00027.1	1165	0.415	Down	0.0015171	T	Protein kinase superfamily protein	nucleus	GO:0016310 phosphorylation; GO:0044267 cellular protein metabolic process; GO:0044238 primary metabolic process; GO:0044237 cellular metabolic process; GO:0006796 phosphate-containing compound metabolic process; GO:0071704 organic substance metabolic process; GO:0008152 metabolic process; GO:0006468 protein phosphorylation; GO:0006793 phosphorus metabolic process; GO:0044260 cellular macromolecul…		GO:0005524 ATP binding; GO:1901265 nucleoside phosphate binding; GO:0016773 phosphotransferase activity, alcohol group as acceptor; GO:0001882 nucleoside binding; GO:0043167 ion binding; GO:0005515 protein binding; GO:0004672 protein kinase activity; GO:0000166 nucleotide binding; GO:0097159 organic cyclic compound binding; GO:1901363 heterocyclic compound binding; GO:0032549 ribonucleoside bindi…				IPR000270; IPR000719; IPR001245; IPR011009;	PB1 domain; Protein kinase domain; Serine-threonine/tyrosine-protein kinase catalytic domain; Protein kinase-like domain;					IPR019339;	CBF1-interacting co-repressor CIR, N-terminal domain;
Peaxi162Scf00199g00027.1	681	0.296	Down	0.0250047	S	Protein kinase superfamily protein	nucleus	GO:0016310 phosphorylation; GO:0044267 cellular protein metabolic process; GO:0044238 primary metabolic process; GO:0044237 cellular metabolic process; GO:0006796 phosphate-containing compound metabolic process; GO:0071704 organic substance metabolic process; GO:0008152 metabolic process; GO:0006468 protein phosphorylation; GO:0006793 phosphorus metabolic process; GO:0044260 cellular macromolecul…		GO:0005524 ATP binding; GO:1901265 nucleoside phosphate binding; GO:0016773 phosphotransferase activity, alcohol group as acceptor; GO:0001882 nucleoside binding; GO:0043167 ion binding; GO:0005515 protein binding; GO:0004672 protein kinase activity; GO:0000166 nucleotide binding; GO:0097159 organic cyclic compound binding; GO:1901363 heterocyclic compound binding; GO:0032549 ribonucleoside bindi…				IPR000270; IPR000719; IPR001245; IPR011009;	PB1 domain; Protein kinase domain; Serine-threonine/tyrosine-protein kinase catalytic domain; Protein kinase-like domain;					IPR000620;	EamA domain;
Peaxi162Scf00201g00333.1	144	0.58	Down	0.00939134	S	conserved hypothetical protein	nucleus							IPR025486; IPR032795;	Domain of unknown function DUF4378; DUF3741-associated sequence motif;					IPR000719; IPR001245; IPR032675; IPR013320; IPR011009;	Protein kinase domain; Serine-threonine/tyrosine-protein kinase catalytic domain; Leucine-rich repeat domain, L domain-like; Concanavalin A-like lectin/glucanase domain; Protein kinase-like domain;
Peaxi162Scf00207g00084.1	91	0.385	Down	0.000585329	S	Katanin p60 ATPase-containing subunit A1	mitochondria	GO:0051013 microtubule severing; GO:0009987 cellular process; GO:0007017 microtubule-based process;		GO:1901265 nucleoside phosphate binding; GO:0016817 hydrolase activity, acting on acid anhydrides; GO:0005515 protein binding; GO:0016787 hydrolase activity; GO:0016887 ATPase activity; GO:0097159 organic cyclic compound binding; GO:1901363 heterocyclic compound binding; GO:0008092 cytoskeletal protein binding; GO:0016462 pyrophosphatase activity; GO:0003824 catalytic activity; GO:0032553 ribonuc…	K07767			IPR003959; IPR003593; IPR015415; IPR027417;	ATPase, AAA-type, core; AAA+ ATPase domain; Vps4 oligomerisation, C-terminal; P-loop containing nucleoside triphosphate hydrolase;					IPR032630; IPR023299; IPR008250; IPR032631; IPR023214;	P-type ATPase, C-terminal; P-type ATPase, cytoplasmic domain N; P-type ATPase, A domain; P-type ATPase, N-terminal; HAD-like domain;
Peaxi162Scf00207g00139.1	637	0.558	Down	0.0208927	S	Protein kinase superfamily protein	nucleus	GO:0016310 phosphorylation; GO:0044267 cellular protein metabolic process; GO:0044238 primary metabolic process; GO:0044237 cellular metabolic process; GO:0006796 phosphate-containing compound metabolic process; GO:0071704 organic substance metabolic process; GO:0008152 metabolic process; GO:0006468 protein phosphorylation; GO:0006793 phosphorus metabolic process; GO:0044260 cellular macromolecul…		GO:0005524 ATP binding; GO:1901265 nucleoside phosphate binding; GO:0016773 phosphotransferase activity, alcohol group as acceptor; GO:0001882 nucleoside binding; GO:0043167 ion binding; GO:0000166 nucleotide binding; GO:0004672 protein kinase activity; GO:0097159 organic cyclic compound binding; GO:1901363 heterocyclic compound binding; GO:0032549 ribonucleoside binding; GO:0097367 carbohydrate …				IPR000719; IPR011993; IPR011009; IPR000961;	Protein kinase domain; PH domain-like; Protein kinase-like domain; AGC-kinase, C-terminal;					IPR000270; IPR000719; IPR001245; IPR011009;	PB1 domain; Protein kinase domain; Serine-threonine/tyrosine-protein kinase catalytic domain; Protein kinase-like domain;
Peaxi162Scf00207g01130.1	455	0.186	Down	0.000445661	S	Serine/threonine protein phosphatase 2A 55 kDa regulatory subunit B beta isoform	cytoskeleton		GO:1902494 catalytic complex; GO:0044464 cell part; GO:0005622 intracellular; GO:0008287 protein serine/threonine phosphatase complex; GO:0032991 macromolecular complex; GO:0044424 intracellular part; GO:0005623 cell; GO:1903293 phosphatase complex; GO:0000159 protein phosphatase type 2A complex;	GO:0005515 protein binding; GO:0098772 molecular function regulator; GO:0030234 enzyme regulator activity; GO:0019888 protein phosphatase regulator activity; GO:0019208 phosphatase regulator activity; GO:0005488 binding;	K04354	PPP2R2; serine/threonine-protein phosphatase 2A regulatory subunit B	sly03015 mRNA surveillance pathway - Solanum lycopersicum (tomato);	IPR017986; IPR015943;	WD40-repeat-containing domain; WD40/YVTN repeat-like-containing domain;					IPR000270; IPR000719; IPR001245; IPR011009;	PB1 domain; Protein kinase domain; Serine-threonine/tyrosine-protein kinase catalytic domain; Protein kinase-like domain;
Peaxi162Scf00209g00833.1	274	1.864	Up	0.00210172	S	Protein of unknown function (DUF569)	nucleus							IPR007679; IPR008999;	Domain of unknown function DUF569; Actin cross-linking;					IPR000270; IPR000719; IPR001245; IPR011009;	PB1 domain; Protein kinase domain; Serine-threonine/tyrosine-protein kinase catalytic domain; Protein kinase-like domain;
Peaxi162Scf00210g01615.1	90	0.574	Down	0.00223663	S	ABC-2 type transporter family protein	plasma membrane		GO:0016020 membrane;	GO:0005524 ATP binding; GO:1901265 nucleoside phosphate binding; GO:0001882 nucleoside binding; GO:0043167 ion binding; GO:0016817 hydrolase activity, acting on acid anhydrides; GO:0016787 hydrolase activity; GO:0000166 nucleotide binding; GO:0017111 nucleoside-triphosphatase activity; GO:0016887 ATPase activity; GO:0097159 organic cyclic compound binding; GO:1901363 heterocyclic compound binding…				IPR003593; IPR003439; IPR027417; IPR013525;	AAA+ ATPase domain; ABC transporter-like; P-loop containing nucleoside triphosphate hydrolase; ABC-2 type transporter;					IPR025486; IPR032795;	Domain of unknown function DUF4378; DUF3741-associated sequence motif;
Peaxi162Scf00213g00074.1	155	0.388	Down	0.00451137	S	Serine/arginine-rich splicing factor RSZ21	nucleus			GO:0097159 organic cyclic compound binding; GO:1901363 heterocyclic compound binding; GO:1901265 nucleoside phosphate binding; GO:0046914 transition metal ion binding; GO:0005488 binding; GO:0003676 nucleic acid binding; GO:0043167 ion binding; GO:0046872 metal ion binding; GO:0043169 cation binding; GO:0000166 nucleotide binding; GO:0008270 zinc ion binding; GO:0036094 small molecule binding;	K12896	SFRS7; splicing factor, arginine/serine-rich 7	sly03040 Spliceosome - Solanum lycopersicum (tomato);	IPR000504; IPR012677; IPR001878;	RNA recognition motif domain; Nucleotide-binding alpha-beta plait domain; Zinc finger, CCHC-type;					IPR003959; IPR003593; IPR015415; IPR027417;	ATPase, AAA-type, core; AAA+ ATPase domain; Vps4 oligomerisation, C-terminal; P-loop containing nucleoside triphosphate hydrolase;
Peaxi162Scf00213g00074.1	136	0.6	Down	0.00601899	S	Serine/arginine-rich splicing factor RSZ21	nucleus			GO:0097159 organic cyclic compound binding; GO:1901363 heterocyclic compound binding; GO:1901265 nucleoside phosphate binding; GO:0046914 transition metal ion binding; GO:0005488 binding; GO:0003676 nucleic acid binding; GO:0043167 ion binding; GO:0046872 metal ion binding; GO:0043169 cation binding; GO:0000166 nucleotide binding; GO:0008270 zinc ion binding; GO:0036094 small molecule binding;	K12896	SFRS7; splicing factor, arginine/serine-rich 7	sly03040 Spliceosome - Solanum lycopersicum (tomato);	IPR000504; IPR012677; IPR001878;	RNA recognition motif domain; Nucleotide-binding alpha-beta plait domain; Zinc finger, CCHC-type;					IPR000719; IPR011993; IPR011009; IPR000961;	Protein kinase domain; PH domain-like; Protein kinase-like domain; AGC-kinase, C-terminal;
Peaxi162Scf00213g00074.1	134	0.6	Down	0.00601899	S	Serine/arginine-rich splicing factor RSZ21	nucleus			GO:0097159 organic cyclic compound binding; GO:1901363 heterocyclic compound binding; GO:1901265 nucleoside phosphate binding; GO:0046914 transition metal ion binding; GO:0005488 binding; GO:0003676 nucleic acid binding; GO:0043167 ion binding; GO:0046872 metal ion binding; GO:0043169 cation binding; GO:0000166 nucleotide binding; GO:0008270 zinc ion binding; GO:0036094 small molecule binding;	K12896	SFRS7; splicing factor, arginine/serine-rich 7	sly03040 Spliceosome - Solanum lycopersicum (tomato);	IPR000504; IPR012677; IPR001878;	RNA recognition motif domain; Nucleotide-binding alpha-beta plait domain; Zinc finger, CCHC-type;					IPR017986; IPR015943;	WD40-repeat-containing domain; WD40/YVTN repeat-like-containing domain;
Peaxi162Scf00213g00074.1	157	0.388	Down	0.00451137	S	Serine/arginine-rich splicing factor RSZ21	nucleus			GO:0097159 organic cyclic compound binding; GO:1901363 heterocyclic compound binding; GO:1901265 nucleoside phosphate binding; GO:0046914 transition metal ion binding; GO:0005488 binding; GO:0003676 nucleic acid binding; GO:0043167 ion binding; GO:0046872 metal ion binding; GO:0043169 cation binding; GO:0000166 nucleotide binding; GO:0008270 zinc ion binding; GO:0036094 small molecule binding;	K12896	SFRS7; splicing factor, arginine/serine-rich 7	sly03040 Spliceosome - Solanum lycopersicum (tomato);	IPR000504; IPR012677; IPR001878;	RNA recognition motif domain; Nucleotide-binding alpha-beta plait domain; Zinc finger, CCHC-type;					IPR007679; IPR008999;	Domain of unknown function DUF569; Actin cross-linking;
Peaxi162Scf00213g00074.1	153	0.388	Down	0.00451137	S	Serine/arginine-rich splicing factor RSZ21	nucleus			GO:0097159 organic cyclic compound binding; GO:1901363 heterocyclic compound binding; GO:1901265 nucleoside phosphate binding; GO:0046914 transition metal ion binding; GO:0005488 binding; GO:0003676 nucleic acid binding; GO:0043167 ion binding; GO:0046872 metal ion binding; GO:0043169 cation binding; GO:0000166 nucleotide binding; GO:0008270 zinc ion binding; GO:0036094 small molecule binding;	K12896	SFRS7; splicing factor, arginine/serine-rich 7	sly03040 Spliceosome - Solanum lycopersicum (tomato);	IPR000504; IPR012677; IPR001878;	RNA recognition motif domain; Nucleotide-binding alpha-beta plait domain; Zinc finger, CCHC-type;					IPR003593; IPR003439; IPR027417; IPR013525;	AAA+ ATPase domain; ABC transporter-like; P-loop containing nucleoside triphosphate hydrolase; ABC-2 type transporter;
Peaxi162Scf00213g00943.1	473	1.945	Up	0.000579351	S	arabinose kinase	cytoplasm	GO:0008152 metabolic process;	GO:0044424 intracellular part; GO:0005623 cell; GO:0044464 cell part; GO:0005622 intracellular; GO:0005737 cytoplasm;	GO:0005524 ATP binding; GO:1901265 nucleoside phosphate binding; GO:0016773 phosphotransferase activity, alcohol group as acceptor; GO:0001882 nucleoside binding; GO:0043167 ion binding; GO:0000166 nucleotide binding; GO:0097159 organic cyclic compound binding; GO:1901363 heterocyclic compound binding; GO:0032549 ribonucleoside binding; GO:0097367 carbohydrate derivative binding; GO:0016301 kinas…	K12446	E2.7.1.46; L-arabinokinase [EC:2.7.1.46]	sly01100 Metabolic pathways - Solanum lycopersicum (tomato); sly00520 Amino sugar and nucleotide sugar metabolism - Solanum lycopersicum (tomato);	IPR019539; IPR020568; IPR006204; IPR014721; IPR013750;	Galactokinase galactose-binding domain; Ribosomal protein S5 domain 2-type fold; GHMP kinase N-terminal domain; Ribosomal protein S5 domain 2-type fold, subgroup; GHMP kinase, C-terminal domain;					IPR000504; IPR012677; IPR001878;	RNA recognition motif domain; Nucleotide-binding alpha-beta plait domain; Zinc finger, CCHC-type;
Peaxi162Scf00213g01016.1	237	3.537	Up	0.000445661	S	40S ribosomal protein S6	nucleus	GO:0006518 peptide metabolic process; GO:0043043 peptide biosynthetic process; GO:0044267 cellular protein metabolic process; GO:0006807 nitrogen compound metabolic process; GO:0009058 biosynthetic process; GO:0043603 cellular amide metabolic process; GO:0044238 primary metabolic process; GO:1901566 organonitrogen compound biosynthetic process; GO:1901576 organic substance biosynthetic process; G…	GO:0005840 ribosome; GO:0043226 organelle; GO:0043229 intracellular organelle; GO:0043232 intracellular non-membrane-bounded organelle; GO:0044464 cell part; GO:0005622 intracellular; GO:0005737 cytoplasm; GO:0032991 macromolecular complex; GO:0044424 intracellular part; GO:1990904 ribonucleoprotein complex; GO:0005623 cell; GO:0030529 intracellular ribonucleoprotein complex; GO:0044444 cytoplasm…	GO:0003735 structural constituent of ribosome; GO:0005198 structural molecule activity;	K02991	RP-S6e; small subunit ribosomal protein S6e	sly03010 Ribosome - Solanum lycopersicum (tomato);							IPR000504; IPR012677; IPR001878;	RNA recognition motif domain; Nucleotide-binding alpha-beta plait domain; Zinc finger, CCHC-type;
Peaxi162Scf00213g01016.1	246	2.182	Up	0.000146184	S	40S ribosomal protein S6	nucleus	GO:0006518 peptide metabolic process; GO:0043043 peptide biosynthetic process; GO:0044267 cellular protein metabolic process; GO:0006807 nitrogen compound metabolic process; GO:0009058 biosynthetic process; GO:0043603 cellular amide metabolic process; GO:0044238 primary metabolic process; GO:1901566 organonitrogen compound biosynthetic process; GO:1901576 organic substance biosynthetic process; G…	GO:0005840 ribosome; GO:0043226 organelle; GO:0043229 intracellular organelle; GO:0043232 intracellular non-membrane-bounded organelle; GO:0044464 cell part; GO:0005622 intracellular; GO:0005737 cytoplasm; GO:0032991 macromolecular complex; GO:0044424 intracellular part; GO:1990904 ribonucleoprotein complex; GO:0005623 cell; GO:0030529 intracellular ribonucleoprotein complex; GO:0044444 cytoplasm…	GO:0003735 structural constituent of ribosome; GO:0005198 structural molecule activity;	K02991	RP-S6e; small subunit ribosomal protein S6e	sly03010 Ribosome - Solanum lycopersicum (tomato);							IPR000504; IPR012677; IPR001878;	RNA recognition motif domain; Nucleotide-binding alpha-beta plait domain; Zinc finger, CCHC-type;
Peaxi162Scf00213g01016.1	243	2.737	Up	0.00294433	S	40S ribosomal protein S6	nucleus	GO:0006518 peptide metabolic process; GO:0043043 peptide biosynthetic process; GO:0044267 cellular protein metabolic process; GO:0006807 nitrogen compound metabolic process; GO:0009058 biosynthetic process; GO:0043603 cellular amide metabolic process; GO:0044238 primary metabolic process; GO:1901566 organonitrogen compound biosynthetic process; GO:1901576 organic substance biosynthetic process; G…	GO:0005840 ribosome; GO:0043226 organelle; GO:0043229 intracellular organelle; GO:0043232 intracellular non-membrane-bounded organelle; GO:0044464 cell part; GO:0005622 intracellular; GO:0005737 cytoplasm; GO:0032991 macromolecular complex; GO:0044424 intracellular part; GO:1990904 ribonucleoprotein complex; GO:0005623 cell; GO:0030529 intracellular ribonucleoprotein complex; GO:0044444 cytoplasm…	GO:0003735 structural constituent of ribosome; GO:0005198 structural molecule activity;	K02991	RP-S6e; small subunit ribosomal protein S6e	sly03010 Ribosome - Solanum lycopersicum (tomato);							IPR000504; IPR012677; IPR001878;	RNA recognition motif domain; Nucleotide-binding alpha-beta plait domain; Zinc finger, CCHC-type;
Peaxi162Scf00213g01016.1	240	2.47	Up	0.000201756	S	40S ribosomal protein S6	nucleus	GO:0006518 peptide metabolic process; GO:0043043 peptide biosynthetic process; GO:0044267 cellular protein metabolic process; GO:0006807 nitrogen compound metabolic process; GO:0009058 biosynthetic process; GO:0043603 cellular amide metabolic process; GO:0044238 primary metabolic process; GO:1901566 organonitrogen compound biosynthetic process; GO:1901576 organic substance biosynthetic process; G…	GO:0005840 ribosome; GO:0043226 organelle; GO:0043229 intracellular organelle; GO:0043232 intracellular non-membrane-bounded organelle; GO:0044464 cell part; GO:0005622 intracellular; GO:0005737 cytoplasm; GO:0032991 macromolecular complex; GO:0044424 intracellular part; GO:1990904 ribonucleoprotein complex; GO:0005623 cell; GO:0030529 intracellular ribonucleoprotein complex; GO:0044444 cytoplasm…	GO:0003735 structural constituent of ribosome; GO:0005198 structural molecule activity;	K02991	RP-S6e; small subunit ribosomal protein S6e	sly03010 Ribosome - Solanum lycopersicum (tomato);							IPR000504; IPR012677; IPR001878;	RNA recognition motif domain; Nucleotide-binding alpha-beta plait domain; Zinc finger, CCHC-type;
Peaxi162Scf00219g00158.1	342	0.337	Down	0.00556735	S	DNA damage-inducible protein 1	chloroplast	GO:0006508 proteolysis; GO:0008152 metabolic process; GO:0043170 macromolecule metabolic process; GO:0019538 protein metabolic process; GO:0044238 primary metabolic process; GO:0071704 organic substance metabolic process;		GO:0004175 endopeptidase activity; GO:0008233 peptidase activity; GO:0003824 catalytic activity; GO:0005488 binding; GO:0004190 aspartic-type endopeptidase activity; GO:0070011 peptidase activity, acting on L-amino acid peptides; GO:0070001 aspartic-type peptidase activity; GO:0005515 protein binding; GO:0016787 hydrolase activity;	K11885			IPR019103; IPR015940; IPR029071; IPR021109; IPR000626; IPR009060;	Aspartic peptidase, DDI1-type; Ubiquitin-associated domain; Ubiquitin-related domain; Aspartic peptidase domain; Ubiquitin domain; UBA-like;					IPR019539; IPR020568; IPR006204; IPR014721; IPR013750;	Galactokinase galactose-binding domain; Ribosomal protein S5 domain 2-type fold; GHMP kinase N-terminal domain; Ribosomal protein S5 domain 2-type fold, subgroup; GHMP kinase, C-terminal domain;
Peaxi162Scf00220g00010.1	61	0.475	Down	0.000692457	S	SAD1/UNC-84 domain protein 1	mitochondria				K19347			IPR012919;	SUN domain;
Peaxi162Scf00222g00337.1	99	4.046	Up	0.000776234	S	EXS (ERD1/XPR1/SYG1) family protein	plasma membrane		GO:0031224 intrinsic component of membrane; GO:0016020 membrane; GO:0016021 integral component of membrane; GO:0044425 membrane part;					IPR004331; IPR004342; IPR034092;	SPX domain; EXS, C-terminal; PHO1, SPX domain;
Peaxi162Scf00225g00424.1	750	0.382	Down	0.00104381	S	Translation initiation factor eIF-2B subunit epsilon	nucleus	GO:0009058 biosynthetic process; GO:0008152 metabolic process;		GO:0005515 protein binding; GO:0016779 nucleotidyltransferase activity; GO:0003824 catalytic activity; GO:0016740 transferase activity; GO:0005488 binding; GO:0016772 transferase activity, transferring phosphorus-containing groups;	K03240	EIF2B5; translation initiation factor eIF-2B subunit epsilon	sly03013 RNA transport - Solanum lycopersicum (tomato);	IPR011004; IPR003307; IPR029044; IPR016024; IPR005835; IPR016021;	Trimeric LpxA-like; W2 domain; Nucleotide-diphospho-sugar transferases; Armadillo-type fold; Nucleotidyl transferase domain; MIF4G-like domain;
Peaxi162Scf00225g00622.1	287	0.588	Down	0.00239839	S	Cyclin-L1-1	nucleus	GO:0045859 regulation of protein kinase activity; GO:0050794 regulation of cellular process; GO:0060255 regulation of macromolecule metabolic process; GO:0031399 regulation of protein modification process; GO:0019219 regulation of nucleobase-containing compound metabolic process; GO:1904029 regulation of cyclin-dependent protein kinase activity; GO:0071900 regulation of protein serine/threonine k…		GO:0005515 protein binding; GO:0019900 kinase binding; GO:0005488 binding; GO:0019899 enzyme binding; GO:0019901 protein kinase binding;				IPR013763; IPR006671;	Cyclin-like; Cyclin, N-terminal;
Peaxi162Scf00227g00720.1	116	0.318	Down	0.000880969	T	Protein of unknown function (DUF810)	cytoplasm							IPR014770; IPR014772;	Munc13 homology 1; Mammalian uncoordinated homology 13, domain 2;					IPR019103; IPR015940; IPR029071; IPR021109; IPR000626; IPR009060;	Aspartic peptidase, DDI1-type; Ubiquitin-associated domain; Ubiquitin-related domain; Aspartic peptidase domain; Ubiquitin domain; UBA-like;
Peaxi162Scf00228g00321.1	57	0.438	Down	0.00426213	S	protein kinase family protein	nucleus	GO:0050794 regulation of cellular process; GO:0016310 phosphorylation; GO:0060255 regulation of macromolecule metabolic process; GO:0019219 regulation of nucleobase-containing compound metabolic process; GO:0044267 cellular protein metabolic process; GO:0044237 cellular metabolic process; GO:0006796 phosphate-containing compound metabolic process; GO:0071704 organic substance metabolic process; G…		GO:0005524 ATP binding; GO:1901265 nucleoside phosphate binding; GO:0016773 phosphotransferase activity, alcohol group as acceptor; GO:0001882 nucleoside binding; GO:0043167 ion binding; GO:0004672 protein kinase activity; GO:0000166 nucleotide binding; GO:0097159 organic cyclic compound binding; GO:1901363 heterocyclic compound binding; GO:0032549 ribonucleoside binding; GO:0097367 carbohydrate …				IPR000719; IPR013767; IPR000014; IPR001245; IPR011009;	Protein kinase domain; PAS fold; PAS domain; Serine-threonine/tyrosine-protein kinase catalytic domain; Protein kinase-like domain;					IPR012919;	SUN domain;
Peaxi162Scf00228g00321.1	55	0.438	Down	0.00426213	S	protein kinase family protein	nucleus	GO:0050794 regulation of cellular process; GO:0016310 phosphorylation; GO:0060255 regulation of macromolecule metabolic process; GO:0019219 regulation of nucleobase-containing compound metabolic process; GO:0044267 cellular protein metabolic process; GO:0044237 cellular metabolic process; GO:0006796 phosphate-containing compound metabolic process; GO:0071704 organic substance metabolic process; G…		GO:0005524 ATP binding; GO:1901265 nucleoside phosphate binding; GO:0016773 phosphotransferase activity, alcohol group as acceptor; GO:0001882 nucleoside binding; GO:0043167 ion binding; GO:0004672 protein kinase activity; GO:0000166 nucleotide binding; GO:0097159 organic cyclic compound binding; GO:1901363 heterocyclic compound binding; GO:0032549 ribonucleoside binding; GO:0097367 carbohydrate …				IPR000719; IPR013767; IPR000014; IPR001245; IPR011009;	Protein kinase domain; PAS fold; PAS domain; Serine-threonine/tyrosine-protein kinase catalytic domain; Protein kinase-like domain;					IPR004331; IPR004342; IPR034092;	SPX domain; EXS, C-terminal; PHO1, SPX domain;
Peaxi162Scf00231g00813.1	20	0.45	Down	0.00120369	S	Protein kinase superfamily protein	mitochondria	GO:0016310 phosphorylation; GO:0044267 cellular protein metabolic process; GO:0044238 primary metabolic process; GO:0044237 cellular metabolic process; GO:0006796 phosphate-containing compound metabolic process; GO:0071704 organic substance metabolic process; GO:0008152 metabolic process; GO:0006468 protein phosphorylation; GO:0006793 phosphorus metabolic process; GO:0044260 cellular macromolecul…		GO:0005524 ATP binding; GO:1901265 nucleoside phosphate binding; GO:0016773 phosphotransferase activity, alcohol group as acceptor; GO:0001882 nucleoside binding; GO:0043167 ion binding; GO:0004672 protein kinase activity; GO:0000166 nucleotide binding; GO:0097159 organic cyclic compound binding; GO:1901363 heterocyclic compound binding; GO:0032549 ribonucleoside binding; GO:0097367 carbohydrate …				IPR000719; IPR001245; IPR011009;	Protein kinase domain; Serine-threonine/tyrosine-protein kinase catalytic domain; Protein kinase-like domain;					IPR011004; IPR003307; IPR029044; IPR016024; IPR005835; IPR016021;	Trimeric LpxA-like; W2 domain; Nucleotide-diphospho-sugar transferases; Armadillo-type fold; Nucleotidyl transferase domain; MIF4G-like domain;
Peaxi162Scf00232g00021.1	223	1.583	Up	0.00164527	S	Calcium-binding EF-hand family protein	chloroplast			GO:0043169 cation binding; GO:0046872 metal ion binding; GO:0005509 calcium ion binding; GO:0005488 binding; GO:0043167 ion binding;	K06268			IPR002048; IPR011992;	EF-hand domain; EF-hand domain pair;					IPR013763; IPR006671;	Cyclin-like; Cyclin, N-terminal;
Peaxi162Scf00232g00036.1	817	0.557	Down	0.000445661	S	Transducin/WD40 repeat-like superfamily protein	chloroplast			GO:0005515 protein binding; GO:0005488 binding;	K12616	EDC4; enhancer of mRNA-decapping protein 4	sly03018 RNA degradation - Solanum lycopersicum (tomato);	IPR017986; IPR015943; IPR032401;	WD40-repeat-containing domain; WD40/YVTN repeat-like-containing domain; Enhancer of mRNA-decapping protein 4, WD40 repeat region;					IPR014770; IPR014772;	Munc13 homology 1; Mammalian uncoordinated homology 13, domain 2;
Peaxi162Scf00232g00036.1	896	0.603	Down	0.00179801	S	Transducin/WD40 repeat-like superfamily protein	chloroplast			GO:0005515 protein binding; GO:0005488 binding;	K12616	EDC4; enhancer of mRNA-decapping protein 4	sly03018 RNA degradation - Solanum lycopersicum (tomato);	IPR017986; IPR015943; IPR032401;	WD40-repeat-containing domain; WD40/YVTN repeat-like-containing domain; Enhancer of mRNA-decapping protein 4, WD40 repeat region;					IPR000719; IPR013767; IPR000014; IPR001245; IPR011009;	Protein kinase domain; PAS fold; PAS domain; Serine-threonine/tyrosine-protein kinase catalytic domain; Protein kinase-like domain;
Peaxi162Scf00238g00037.1	242	0.378	Down	0.00103414	T	RPM1 interacting protein 4 transcript 2 [Lactuca saligna]	nucleus				K13456	RIN4; RPM1-interacting protein 4	sly04626 Plant-pathogen interaction - Solanum lycopersicum (tomato);	IPR008700;	RIN4, pathogenic type III effector avirulence factor Avr cleavage site;					IPR000719; IPR013767; IPR000014; IPR001245; IPR011009;	Protein kinase domain; PAS fold; PAS domain; Serine-threonine/tyrosine-protein kinase catalytic domain; Protein kinase-like domain;
Peaxi162Scf00253g01129.1	215	0.582	Down	0.00264868	S	Auxin efflux carrier family protein	plasma membrane	GO:0006810 transport; GO:0055085 transmembrane transport; GO:0051179 localization; GO:0051234 establishment of localization;	GO:0031224 intrinsic component of membrane; GO:0016020 membrane; GO:0016021 integral component of membrane; GO:0044425 membrane part;		K13947									IPR000719; IPR001245; IPR011009;	Protein kinase domain; Serine-threonine/tyrosine-protein kinase catalytic domain; Protein kinase-like domain;
Peaxi162Scf00254g00018.1	353	0.413	Down	0.000445661	S	Leucine-rich repeat protein kinase family protein	plasma membrane	GO:0016310 phosphorylation; GO:0044267 cellular protein metabolic process; GO:0044238 primary metabolic process; GO:0044237 cellular metabolic process; GO:0006796 phosphate-containing compound metabolic process; GO:0071704 organic substance metabolic process; GO:0008152 metabolic process; GO:0006468 protein phosphorylation; GO:0006793 phosphorus metabolic process; GO:0044260 cellular macromolecul…		GO:0005524 ATP binding; GO:1901265 nucleoside phosphate binding; GO:0016773 phosphotransferase activity, alcohol group as acceptor; GO:0001882 nucleoside binding; GO:0043167 ion binding; GO:0005515 protein binding; GO:0004672 protein kinase activity; GO:0000166 nucleotide binding; GO:0097159 organic cyclic compound binding; GO:1901363 heterocyclic compound binding; GO:0032549 ribonucleoside bindi…				IPR000719; IPR013210; IPR032675; IPR013320; IPR011009;	Protein kinase domain; Leucine-rich repeat-containing N-terminal, plant-type; Leucine-rich repeat domain, L domain-like; Concanavalin A-like lectin/glucanase domain; Protein kinase-like domain;					IPR002048; IPR011992;	EF-hand domain; EF-hand domain pair;
Peaxi162Scf00254g00018.1	636	0.443	Down	0.00234675	T	Leucine-rich repeat protein kinase family protein	plasma membrane	GO:0016310 phosphorylation; GO:0044267 cellular protein metabolic process; GO:0044238 primary metabolic process; GO:0044237 cellular metabolic process; GO:0006796 phosphate-containing compound metabolic process; GO:0071704 organic substance metabolic process; GO:0008152 metabolic process; GO:0006468 protein phosphorylation; GO:0006793 phosphorus metabolic process; GO:0044260 cellular macromolecul…		GO:0005524 ATP binding; GO:1901265 nucleoside phosphate binding; GO:0016773 phosphotransferase activity, alcohol group as acceptor; GO:0001882 nucleoside binding; GO:0043167 ion binding; GO:0005515 protein binding; GO:0004672 protein kinase activity; GO:0000166 nucleotide binding; GO:0097159 organic cyclic compound binding; GO:1901363 heterocyclic compound binding; GO:0032549 ribonucleoside bindi…				IPR000719; IPR013210; IPR032675; IPR013320; IPR011009;	Protein kinase domain; Leucine-rich repeat-containing N-terminal, plant-type; Leucine-rich repeat domain, L domain-like; Concanavalin A-like lectin/glucanase domain; Protein kinase-like domain;					IPR017986; IPR015943; IPR032401;	WD40-repeat-containing domain; WD40/YVTN repeat-like-containing domain; Enhancer of mRNA-decapping protein 4, WD40 repeat region;
Peaxi162Scf00254g00018.1	620	0.608	Down	0.0308	S	Leucine-rich repeat protein kinase family protein	plasma membrane	GO:0016310 phosphorylation; GO:0044267 cellular protein metabolic process; GO:0044238 primary metabolic process; GO:0044237 cellular metabolic process; GO:0006796 phosphate-containing compound metabolic process; GO:0071704 organic substance metabolic process; GO:0008152 metabolic process; GO:0006468 protein phosphorylation; GO:0006793 phosphorus metabolic process; GO:0044260 cellular macromolecul…		GO:0005524 ATP binding; GO:1901265 nucleoside phosphate binding; GO:0016773 phosphotransferase activity, alcohol group as acceptor; GO:0001882 nucleoside binding; GO:0043167 ion binding; GO:0005515 protein binding; GO:0004672 protein kinase activity; GO:0000166 nucleotide binding; GO:0097159 organic cyclic compound binding; GO:1901363 heterocyclic compound binding; GO:0032549 ribonucleoside bindi…				IPR000719; IPR013210; IPR032675; IPR013320; IPR011009;	Protein kinase domain; Leucine-rich repeat-containing N-terminal, plant-type; Leucine-rich repeat domain, L domain-like; Concanavalin A-like lectin/glucanase domain; Protein kinase-like domain;					IPR017986; IPR015943; IPR032401;	WD40-repeat-containing domain; WD40/YVTN repeat-like-containing domain; Enhancer of mRNA-decapping protein 4, WD40 repeat region;
Peaxi162Scf00254g00018.1	624	0.41	Down	0.000445661	T	Leucine-rich repeat protein kinase family protein	plasma membrane	GO:0016310 phosphorylation; GO:0044267 cellular protein metabolic process; GO:0044238 primary metabolic process; GO:0044237 cellular metabolic process; GO:0006796 phosphate-containing compound metabolic process; GO:0071704 organic substance metabolic process; GO:0008152 metabolic process; GO:0006468 protein phosphorylation; GO:0006793 phosphorus metabolic process; GO:0044260 cellular macromolecul…		GO:0005524 ATP binding; GO:1901265 nucleoside phosphate binding; GO:0016773 phosphotransferase activity, alcohol group as acceptor; GO:0001882 nucleoside binding; GO:0043167 ion binding; GO:0005515 protein binding; GO:0004672 protein kinase activity; GO:0000166 nucleotide binding; GO:0097159 organic cyclic compound binding; GO:1901363 heterocyclic compound binding; GO:0032549 ribonucleoside bindi…				IPR000719; IPR013210; IPR032675; IPR013320; IPR011009;	Protein kinase domain; Leucine-rich repeat-containing N-terminal, plant-type; Leucine-rich repeat domain, L domain-like; Concanavalin A-like lectin/glucanase domain; Protein kinase-like domain;					IPR008700;	RIN4, pathogenic type III effector avirulence factor Avr cleavage site;
Peaxi162Scf00262g01012.1	590	0.527	Down	0.00234675	S	heat shock protein 91	nucleus				K09489			IPR029048; IPR029047;	Heat shock protein 70kD, C-terminal domain; Heat shock protein 70kD, peptide-binding domain;
Peaxi162Scf00263g00317.1	587	0.517	Down	0.00124843	T	Zinc finger CCCH domain-containing protein 38 [Morus notabilis]	nucleus			GO:0046872 metal ion binding; GO:0043169 cation binding; GO:0005488 binding; GO:0043167 ion binding;				IPR000571;	Zinc finger, CCCH-type;					IPR000719; IPR013210; IPR032675; IPR013320; IPR011009;	Protein kinase domain; Leucine-rich repeat-containing N-terminal, plant-type; Leucine-rich repeat domain, L domain-like; Concanavalin A-like lectin/glucanase domain; Protein kinase-like domain;
Peaxi162Scf00263g00418.1	40	0.482	Down	0.00197354	S	plant glycogenin-like starch initiation protein 2	cytoplasm			GO:0016757 transferase activity, transferring glycosyl groups; GO:0003824 catalytic activity; GO:0016740 transferase activity;	K20890			IPR029044;	Nucleotide-diphospho-sugar transferases;					IPR000719; IPR013210; IPR032675; IPR013320; IPR011009;	Protein kinase domain; Leucine-rich repeat-containing N-terminal, plant-type; Leucine-rich repeat domain, L domain-like; Concanavalin A-like lectin/glucanase domain; Protein kinase-like domain;
Peaxi162Scf00267g01222.1	475	0.226	Down	0.00132803	S	Regulator of Vps4 activity in the MVB pathway protein	nucleus	GO:0045184 establishment of protein localization; GO:0006810 transport; GO:0071702 organic substance transport; GO:0051179 localization; GO:0033036 macromolecule localization; GO:0008104 protein localization; GO:0015031 protein transport; GO:0051234 establishment of localization;			K19476	IST1; vacuolar protein sorting-associated protein IST1	sly04144 Endocytosis - Solanum lycopersicum (tomato);							IPR000719; IPR013210; IPR032675; IPR013320; IPR011009;	Protein kinase domain; Leucine-rich repeat-containing N-terminal, plant-type; Leucine-rich repeat domain, L domain-like; Concanavalin A-like lectin/glucanase domain; Protein kinase-like domain;
Peaxi162Scf00268g00071.1	11	0.574	Down	0.005581	S	Plant neutral invertase family protein	chloroplast			GO:0033926 glycopeptide alpha-N-acetylgalactosaminidase activity; GO:0004553 hydrolase activity, hydrolyzing O-glycosyl compounds; GO:0016787 hydrolase activity; GO:0003824 catalytic activity; GO:0016798 hydrolase activity, acting on glycosyl bonds;				IPR008928;	Six-hairpin glycosidase-like;					IPR000719; IPR013210; IPR032675; IPR013320; IPR011009;	Protein kinase domain; Leucine-rich repeat-containing N-terminal, plant-type; Leucine-rich repeat domain, L domain-like; Concanavalin A-like lectin/glucanase domain; Protein kinase-like domain;
Peaxi162Scf00268g00071.1	39	0.33	Down	0.00113886	S	Plant neutral invertase family protein	chloroplast			GO:0033926 glycopeptide alpha-N-acetylgalactosaminidase activity; GO:0004553 hydrolase activity, hydrolyzing O-glycosyl compounds; GO:0016787 hydrolase activity; GO:0003824 catalytic activity; GO:0016798 hydrolase activity, acting on glycosyl bonds;				IPR008928;	Six-hairpin glycosidase-like;					IPR029048; IPR029047;	Heat shock protein 70kD, C-terminal domain; Heat shock protein 70kD, peptide-binding domain;
Peaxi162Scf00268g00071.1	14	0.574	Down	0.005581	S	Plant neutral invertase family protein	chloroplast			GO:0033926 glycopeptide alpha-N-acetylgalactosaminidase activity; GO:0004553 hydrolase activity, hydrolyzing O-glycosyl compounds; GO:0016787 hydrolase activity; GO:0003824 catalytic activity; GO:0016798 hydrolase activity, acting on glycosyl bonds;				IPR008928;	Six-hairpin glycosidase-like;					IPR000571;	Zinc finger, CCCH-type;
Peaxi162Scf00268g01314.1	578	0.448	Down	0.000776234	S	Protein of unknown function (DUF668)	chloroplast													IPR029044;	Nucleotide-diphospho-sugar transferases;
Peaxi162Scf00270g00423.1	506	0.245	Down	0.00269576	S	Serine/threonine-protein phosphatase 6 regulatory subunit 3	plasma membrane			GO:0005488 binding;	K15501			IPR011989; IPR016024;	Armadillo-like helical; Armadillo-type fold;
Peaxi162Scf00272g00002.1	225	0.647	Down	0.00796073	S	Octicosapeptide/Phox/Bem1p family protein	cytoplasm			GO:0005515 protein binding; GO:0005488 binding;				IPR000270;	PB1 domain;					IPR008928;	Six-hairpin glycosidase-like;
Peaxi162Scf00276g00210.1	321	0.323	Down	9.7e-05	S	"Embryonic flower 1, putative isoform 2 "	nucleus													IPR008928;	Six-hairpin glycosidase-like;
Peaxi162Scf00281g00321.1	293	0.34	Down	0.00572481	S	conserved hypothetical protein	nucleus													IPR008928;	Six-hairpin glycosidase-like;
Peaxi162Scf00286g00634.1	192	0.383	Down	0.000445661	S	Ras-related protein Rab-11A	nucleus	GO:0050794 regulation of cellular process; GO:0044700 single organism signaling; GO:0051716 cellular response to stimulus; GO:0007165 signal transduction; GO:0050789 regulation of biological process; GO:0007154 cell communication; GO:0035556 intracellular signal transduction; GO:0044699 single-organism process; GO:0007264 small GTPase mediated signal transduction; GO:0023052 signaling; GO:0050896…		GO:1901265 nucleoside phosphate binding; GO:0001882 nucleoside binding; GO:0043167 ion binding; GO:0000166 nucleotide binding; GO:0097159 organic cyclic compound binding; GO:1901363 heterocyclic compound binding; GO:0032549 ribonucleoside binding; GO:0097367 carbohydrate derivative binding; GO:0032553 ribonucleotide binding; GO:0005488 binding; GO:0032550 purine ribonucleoside binding; GO:0043168…	K07976			IPR005225; IPR027417;	Small GTP-binding protein domain; P-loop containing nucleoside triphosphate hydrolase;
Peaxi162Scf00287g01631.1	314	0.503	Down	0.000217454	S	"ATP-dependent RNA helicase, putative"	cytoplasm			GO:1901265 nucleoside phosphate binding; GO:0008026 ATP-dependent helicase activity; GO:0016817 hydrolase activity, acting on acid anhydrides; GO:0016787 hydrolase activity; GO:0016887 ATPase activity; GO:0097159 organic cyclic compound binding; GO:1901363 heterocyclic compound binding; GO:0016462 pyrophosphatase activity; GO:0003824 catalytic activity; GO:0032553 ribonucleotide binding; GO:00054…	K12818	DHX8; ATP-dependent RNA helicase DHX8/PRP22 [EC:3.6.4.13]	sly03040 Spliceosome - Solanum lycopersicum (tomato);	IPR007502; IPR012340; IPR011545; IPR011709; IPR003029; IPR027417; IPR022967; IPR014001; IPR001650;	Helicase-associated domain; Nucleic acid-binding, OB-fold; DEAD/DEAH box helicase domain; Domain of unknown function DUF1605; S1 domain; P-loop containing nucleoside triphosphate hydrolase; RNA-binding domain, S1; Helicase superfamily 1/2, ATP-binding domain; Helicase, C-terminal;					IPR011989; IPR016024;	Armadillo-like helical; Armadillo-type fold;
Peaxi162Scf00287g01716.1	848	0.515	Down	0.000948515	S	IQ-domain 32	nucleus			GO:0005515 protein binding; GO:0005488 binding;				IPR025064; IPR027417;	Domain of unknown function DUF4005; P-loop containing nucleoside triphosphate hydrolase;					IPR000270;	PB1 domain;
Peaxi162Scf00290g00059.1	401	0.477	Down	0.000445661	T	monodehydroascorbate reductase 1	cytoplasm	GO:0044699 single-organism process; GO:0008152 metabolic process; GO:0055114 oxidation-reduction process; GO:0044710 single-organism metabolic process;		GO:0097159 organic cyclic compound binding; GO:1901363 heterocyclic compound binding; GO:1901265 nucleoside phosphate binding; GO:0050660 flavin adenine dinucleotide binding; GO:0003824 catalytic activity; GO:0005488 binding; GO:0043167 ion binding; GO:0043168 anion binding; GO:0000166 nucleotide binding; GO:0048037 cofactor binding; GO:0016491 oxidoreductase activity; GO:0036094 small molecule b…	K08232	E1.6.5.4; monodehydroascorbate reductase (NADH) [EC:1.6.5.4]	sly00053 Ascorbate and aldarate metabolism - Solanum lycopersicum (tomato); sly01100 Metabolic pathways - Solanum lycopersicum (tomato);	IPR016156; IPR023753;	FAD/NAD-linked reductase, dimerisation domain; FAD/NAD(P)-binding domain;
Peaxi162Scf00297g01125.1	632	0.636	Down	0.0431751	S	ARM repeat superfamily protein isoform 5	nucleus			GO:0005488 binding;	K21842			IPR016024;	Armadillo-type fold;
Peaxi162Scf00300g00012.1	20	0.646	Down	0.0243227	S	Protein kinase superfamily protein	nucleus	GO:0016310 phosphorylation; GO:0044267 cellular protein metabolic process; GO:0044238 primary metabolic process; GO:0044237 cellular metabolic process; GO:0006796 phosphate-containing compound metabolic process; GO:0071704 organic substance metabolic process; GO:0008152 metabolic process; GO:0006468 protein phosphorylation; GO:0006793 phosphorus metabolic process; GO:0044260 cellular macromolecul…		GO:0016597 amino acid binding; GO:0005524 ATP binding; GO:1901265 nucleoside phosphate binding; GO:0016773 phosphotransferase activity, alcohol group as acceptor; GO:0001882 nucleoside binding; GO:0043167 ion binding; GO:0043177 organic acid binding; GO:0004672 protein kinase activity; GO:0000166 nucleotide binding; GO:0097159 organic cyclic compound binding; GO:1901363 heterocyclic compound bind…				IPR000719; IPR002912; IPR001245; IPR011009;	Protein kinase domain; ACT domain; Serine-threonine/tyrosine-protein kinase catalytic domain; Protein kinase-like domain;					IPR005225; IPR027417;	Small GTP-binding protein domain; P-loop containing nucleoside triphosphate hydrolase;
Peaxi162Scf00302g00311.1	134	0.413	Down	0.00468551	S	transcriptional regulator family protein	nucleus	GO:0050794 regulation of cellular process; GO:0010468 regulation of gene expression; GO:0006355 regulation of transcription, DNA-templated; GO:0031326 regulation of cellular biosynthetic process; GO:0080090 regulation of primary metabolic process; GO:0060255 regulation of macromolecule metabolic process; GO:0019219 regulation of nucleobase-containing compound metabolic process; GO:0010556 regulat…												IPR007502; IPR012340; IPR011545; IPR011709; IPR003029; IPR027417; IPR022967; IPR014001; IPR001650;	Helicase-associated domain; Nucleic acid-binding, OB-fold; DEAD/DEAH box helicase domain; Domain of unknown function DUF1605; S1 domain; P-loop containing nucleoside triphosphate hydrolase; RNA-binding domain, S1; Helicase superfamily 1/2, ATP-binding domain; Helicase, C-terminal;
Peaxi162Scf00302g00311.1	146	0.529	Down	0.00150661	T	transcriptional regulator family protein	nucleus	GO:0050794 regulation of cellular process; GO:0010468 regulation of gene expression; GO:0006355 regulation of transcription, DNA-templated; GO:0031326 regulation of cellular biosynthetic process; GO:0080090 regulation of primary metabolic process; GO:0060255 regulation of macromolecule metabolic process; GO:0019219 regulation of nucleobase-containing compound metabolic process; GO:0010556 regulat…												IPR025064; IPR027417;	Domain of unknown function DUF4005; P-loop containing nucleoside triphosphate hydrolase;
Peaxi162Scf00311g00045.1	771	2.287	Up	0.00459658	S	Transitional endoplasmic reticulum ATPase	cytoplasm			GO:0005524 ATP binding; GO:1901265 nucleoside phosphate binding; GO:0001882 nucleoside binding; GO:0043167 ion binding; GO:0016787 hydrolase activity; GO:0000166 nucleotide binding; GO:0097159 organic cyclic compound binding; GO:1901363 heterocyclic compound binding; GO:0032549 ribonucleoside binding; GO:0097367 carbohydrate derivative binding; GO:0003824 catalytic activity; GO:0032553 ribonucleo…	K13525	VCP; transitional endoplasmic reticulum ATPase	sly04141 Protein processing in endoplasmic reticulum - Solanum lycopersicum (tomato);	IPR029067; IPR003959; IPR003593; IPR009010; IPR004201; IPR027417; IPR003338;	CDC48 domain 2-like; ATPase, AAA-type, core; AAA+ ATPase domain; Aspartate decarboxylase-like domain; CDC48, domain 2; P-loop containing nucleoside triphosphate hydrolase; CDC48, N-terminal subdomain;					IPR016156; IPR023753;	FAD/NAD-linked reductase, dimerisation domain; FAD/NAD(P)-binding domain;
Peaxi162Scf00316g00330.1	18	2.465	Up	0.000445661	S	Aluminium induced protein with YGL and LRDR motifs	nucleus							IPR024286; IPR029055;	Domain of unknown function DUF3700; Nucleophile aminohydrolases, N-terminal;					IPR016024;	Armadillo-type fold;
Peaxi162Scf00316g00330.1	216	0.571	Down	0.0496132	S	Aluminium induced protein with YGL and LRDR motifs	nucleus							IPR024286; IPR029055;	Domain of unknown function DUF3700; Nucleophile aminohydrolases, N-terminal;					IPR000719; IPR002912; IPR001245; IPR011009;	Protein kinase domain; ACT domain; Serine-threonine/tyrosine-protein kinase catalytic domain; Protein kinase-like domain;
Peaxi162Scf00322g01517.1	197	0.312	Down	0.000579351	S	SH3 domain-containing protein isoform 3	chloroplast			GO:0005515 protein binding; GO:0005488 binding;				IPR001452; IPR011989; IPR016024;	SH3 domain; Armadillo-like helical; Armadillo-type fold;
Peaxi162Scf00324g00719.1	109	0.65	Down	0.0100089	S	Unknown protein	chloroplast				K02942	RP-LP1; large subunit ribosomal protein LP1	sly03010 Ribosome - Solanum lycopersicum (tomato);
Peaxi162Scf00325g00034.1	515	0.53	Down	0.00132492	S	Ethylene receptor 2	plasma membrane	GO:0044700 single organism signaling; GO:0050794 regulation of cellular process; GO:0051716 cellular response to stimulus; GO:1902531 regulation of intracellular signal transduction; GO:0009968 negative regulation of signal transduction; GO:0035556 intracellular signal transduction; GO:0023051 regulation of signaling; GO:0044699 single-organism process; GO:0000160 phosphorelay signal transduction…	GO:0016020 membrane; GO:0043229 intracellular organelle; GO:0005783 endoplasmic reticulum; GO:0042175 nuclear outer membrane-endoplasmic reticulum membrane network; GO:0005737 cytoplasm; GO:0044446 intracellular organelle part; GO:0012505 endomembrane system; GO:0044424 intracellular part; GO:0005623 cell; GO:0044422 organelle part; GO:0043231 intracellular membrane-bounded organelle; GO:0043226 …	GO:0038023 signaling receptor activity; GO:0072328 alkene binding; GO:0016773 phosphotransferase activity, alcohol group as acceptor; GO:0004673 protein histidine kinase activity; GO:0005515 protein binding; GO:0016775 phosphotransferase activity, nitrogenous group as acceptor; GO:0004672 protein kinase activity; GO:0004871 signal transducer activity; GO:0051740 ethylene binding; GO:0060089 molec…	K14509	ETR; ethylene receptor [EC:2.7.13.-]	sly04016 MAPK signaling pathway - plant - Solanum lycopersicum (tomato); sly04075 Plant hormone signal transduction - Solanum lycopersicum (tomato);	IPR011006; IPR005467; IPR001789; IPR029016; IPR003594; IPR003661; IPR003018;	CheY-like superfamily; Histidine kinase domain; Signal transduction response regulator, receiver domain; GAF domain-like; Histidine kinase-like ATPase, C-terminal domain; Signal transduction histidine kinase, dimerisation/phosphoacceptor domain; GAF domain;					IPR029067; IPR003959; IPR003593; IPR009010; IPR004201; IPR027417; IPR003338;	CDC48 domain 2-like; ATPase, AAA-type, core; AAA+ ATPase domain; Aspartate decarboxylase-like domain; CDC48, domain 2; P-loop containing nucleoside triphosphate hydrolase; CDC48, N-terminal subdomain;
Peaxi162Scf00328g00319.1	522	0.356	Down	0.000445661	S	winged-helix DNA-binding transcription factor family protein	nucleus				K18757			IPR011991; IPR006630;	Winged helix-turn-helix DNA-binding domain; RNA-binding protein Lupus La;					IPR024286; IPR029055;	Domain of unknown function DUF3700; Nucleophile aminohydrolases, N-terminal;
Peaxi162Scf00329g00617.1	432	0.611	Down	0.0100089	S	"ATP/GTP-binding family protein, putative isoform 1 "	nucleus			GO:0043169 cation binding; GO:0046872 metal ion binding; GO:0005509 calcium ion binding; GO:0005488 binding; GO:0043167 ion binding;				IPR002048; IPR011992; IPR025954;	EF-hand domain; EF-hand domain pair; DBC1/CARP1 catalytically inactive NUDIX hydrolase domain;					IPR024286; IPR029055;	Domain of unknown function DUF3700; Nucleophile aminohydrolases, N-terminal;
Peaxi162Scf00329g00617.1	107	0.435	Down	0.00202959	S	"ATP/GTP-binding family protein, putative isoform 1 "	nucleus			GO:0043169 cation binding; GO:0046872 metal ion binding; GO:0005509 calcium ion binding; GO:0005488 binding; GO:0043167 ion binding;				IPR002048; IPR011992; IPR025954;	EF-hand domain; EF-hand domain pair; DBC1/CARP1 catalytically inactive NUDIX hydrolase domain;					IPR001452; IPR011989; IPR016024;	SH3 domain; Armadillo-like helical; Armadillo-type fold;
Peaxi162Scf00329g00939.1	368	0.143	Down	0.000445661	S	Zinc finger CCCH domain-containing protein 17	nucleus			GO:0046872 metal ion binding; GO:0043169 cation binding; GO:0005488 binding; GO:0043167 ion binding;				IPR000571;	Zinc finger, CCCH-type;
Peaxi162Scf00334g00120.1	16	0.563	Down	0.000880969	S	myosin 1	nucleus		GO:0043229 intracellular organelle; GO:0043232 intracellular non-membrane-bounded organelle; GO:0044430 cytoskeletal part; GO:0044446 intracellular organelle part; GO:0032991 macromolecular complex; GO:0044424 intracellular part; GO:0005623 cell; GO:0015629 actin cytoskeleton; GO:0044422 organelle part; GO:0043228 non-membrane-bounded organelle; GO:0043226 organelle; GO:0005856 cytoskeleton; GO:0…	GO:0005524 ATP binding; GO:0003774 motor activity; GO:1901265 nucleoside phosphate binding; GO:0001882 nucleoside binding; GO:0043167 ion binding; GO:0016817 hydrolase activity, acting on acid anhydrides; GO:0016787 hydrolase activity; GO:0005515 protein binding; GO:0000166 nucleotide binding; GO:0017111 nucleoside-triphosphatase activity; GO:0097159 organic cyclic compound binding; GO:1901363 he…				IPR027417; IPR001609; IPR027401;	P-loop containing nucleoside triphosphate hydrolase; Myosin head, motor domain; Myosin-like IQ motif-containing domain;					IPR011006; IPR005467; IPR001789; IPR029016; IPR003594; IPR003661; IPR003018;	CheY-like superfamily; Histidine kinase domain; Signal transduction response regulator, receiver domain; GAF domain-like; Histidine kinase-like ATPase, C-terminal domain; Signal transduction histidine kinase, dimerisation/phosphoacceptor domain; GAF domain;
Peaxi162Scf00338g00912.1	415	0.519	Down	0.000211253	S	basic helix-loop-helix (bHLH) DNA-binding superfamily protein	chloroplast			GO:0005515 protein binding; GO:0005488 binding; GO:0046983 protein dimerization activity;				IPR025610; IPR011598;	Transcription factor MYC/MYB N-terminal; Myc-type, basic helix-loop-helix (bHLH) domain;					IPR011991; IPR006630;	Winged helix-turn-helix DNA-binding domain; RNA-binding protein Lupus La;
Peaxi162Scf00341g00049.1	412	0.365	Down	0.0048607	S	Peptidyl-prolyl cis-trans isomerase D	nucleus	GO:0044267 cellular protein metabolic process; GO:0044238 primary metabolic process; GO:0018208 peptidyl-proline modification; GO:0000413 protein peptidyl-prolyl isomerization; GO:0044237 cellular metabolic process; GO:0071704 organic substance metabolic process; GO:0006457 protein folding; GO:0018193 peptidyl-amino acid modification; GO:0008152 metabolic process; GO:0044260 cellular macromolecul…		GO:0003755 peptidyl-prolyl cis-trans isomerase activity; GO:0016853 isomerase activity; GO:0003824 catalytic activity; GO:0016859 cis-trans isomerase activity;	K09566			IPR002130; IPR029000;	Cyclophilin-type peptidyl-prolyl cis-trans isomerase domain; Cyclophilin-like domain;					IPR002048; IPR011992; IPR025954;	EF-hand domain; EF-hand domain pair; DBC1/CARP1 catalytically inactive NUDIX hydrolase domain;
Peaxi162Scf00349g00096.1	105	0.491	Down	0.000692457	S	Unknown protein	nucleus													IPR002048; IPR011992; IPR025954;	EF-hand domain; EF-hand domain pair; DBC1/CARP1 catalytically inactive NUDIX hydrolase domain;
Peaxi162Scf00349g00096.1	187	0.546	Down	0.00103414	S	Unknown protein	nucleus													IPR000571;	Zinc finger, CCCH-type;
Peaxi162Scf00349g00096.1	107	0.493	Down	0.000692457	S	Unknown protein	nucleus													IPR027417; IPR001609; IPR027401;	P-loop containing nucleoside triphosphate hydrolase; Myosin head, motor domain; Myosin-like IQ motif-containing domain;
Peaxi162Scf00357g00047.1	1036	0.381	Down	0.0115553	S	FACT complex subunit SPT16	nucleus							IPR033825; IPR029149; IPR013719; IPR000994; IPR029148; IPR013953;	FACT complex subunit SPT16; Creatinase/Aminopeptidase P/Spt16, N-terminal; Domain of unknown function DUF1747; Peptidase M24; FACT complex subunit Spt16, N-terminal lobe domain; FACT complex subunit Spt16p/Cdc68p;					IPR025610; IPR011598;	Transcription factor MYC/MYB N-terminal; Myc-type, basic helix-loop-helix (bHLH) domain;
Peaxi162Scf00360g00076.1	171	0.572	Down	0.00256934	S	inositol polyphosphate 5-phosphatase I	chloroplast	GO:0046486 glycerolipid metabolic process; GO:0044763 single-organism cellular process; GO:0044699 single-organism process; GO:0046839 phospholipid dephosphorylation; GO:0044255 cellular lipid metabolic process; GO:0044238 primary metabolic process; GO:0016311 dephosphorylation; GO:0044237 cellular metabolic process; GO:0006796 phosphate-containing compound metabolic process; GO:0071704 organic s…						IPR000300; IPR005135;	Inositol polyphosphate-related phosphatase; Endonuclease/exonuclease/phosphatase;					IPR002130; IPR029000;	Cyclophilin-type peptidyl-prolyl cis-trans isomerase domain; Cyclophilin-like domain;
Peaxi162Scf00360g00076.1	167	0.572	Down	0.00256934	S	inositol polyphosphate 5-phosphatase I	chloroplast	GO:0046486 glycerolipid metabolic process; GO:0044763 single-organism cellular process; GO:0044699 single-organism process; GO:0046839 phospholipid dephosphorylation; GO:0044255 cellular lipid metabolic process; GO:0044238 primary metabolic process; GO:0016311 dephosphorylation; GO:0044237 cellular metabolic process; GO:0006796 phosphate-containing compound metabolic process; GO:0071704 organic s…						IPR000300; IPR005135;	Inositol polyphosphate-related phosphatase; Endonuclease/exonuclease/phosphatase;
Peaxi162Scf00361g00092.1	333	0.656	Down	0.0300609	S	GDP-mannose transporter GONST4	plasma membrane							IPR004853;	Sugar phosphate transporter domain;
Peaxi162Scf00362g00138.1	51	0.595	Down	0.0140338	S	Calcium-dependent protein kinase family protein	mitochondria	GO:0016310 phosphorylation; GO:0044267 cellular protein metabolic process; GO:0044238 primary metabolic process; GO:0044237 cellular metabolic process; GO:0006796 phosphate-containing compound metabolic process; GO:0071704 organic substance metabolic process; GO:0008152 metabolic process; GO:0006468 protein phosphorylation; GO:0006793 phosphorus metabolic process; GO:0044260 cellular macromolecul…		GO:0005524 ATP binding; GO:1901265 nucleoside phosphate binding; GO:0016773 phosphotransferase activity, alcohol group as acceptor; GO:0001882 nucleoside binding; GO:0043167 ion binding; GO:0004672 protein kinase activity; GO:0000166 nucleotide binding; GO:0097159 organic cyclic compound binding; GO:1901363 heterocyclic compound binding; GO:0032549 ribonucleoside binding; GO:0097367 carbohydrate …	K13412	CPK; calcium-dependent protein kinase [EC:2.7.11.1]	sly04626 Plant-pathogen interaction - Solanum lycopersicum (tomato);	IPR000719; IPR011992; IPR002048; IPR011009;	Protein kinase domain; EF-hand domain pair; EF-hand domain; Protein kinase-like domain;
Peaxi162Scf00362g00335.1	740	1.885	Up	0.00114299	S	Protein of unknown function (DUF630 and DUF632)	nucleus							IPR006868; IPR006867;	Domain of unknown function DUF630; Domain of unknown function DUF632;					IPR033825; IPR029149; IPR013719; IPR000994; IPR029148; IPR013953;	FACT complex subunit SPT16; Creatinase/Aminopeptidase P/Spt16, N-terminal; Domain of unknown function DUF1747; Peptidase M24; FACT complex subunit Spt16, N-terminal lobe domain; FACT complex subunit Spt16p/Cdc68p;
Peaxi162Scf00362g00538.1	282	1.619	Up	0.0149674	T	plasma membrane intrinsic protein 2	plasma membrane	GO:0006810 transport; GO:0051179 localization; GO:0051234 establishment of localization;	GO:0016020 membrane;	GO:0005215 transporter activity;	K09872			IPR023271;	Aquaporin-like;					IPR000300; IPR005135;	Inositol polyphosphate-related phosphatase; Endonuclease/exonuclease/phosphatase;
Peaxi162Scf00366g00121.1	366	1.733	Up	0.0024364	S	Vacuolar sorting protein 39	cytoplasm	GO:0045184 establishment of protein localization; GO:0006810 transport; GO:0046907 intracellular transport; GO:0070727 cellular macromolecule localization; GO:0051649 establishment of localization in cell; GO:0016192 vesicle-mediated transport; GO:0006886 intracellular protein transport; GO:0071702 organic substance transport; GO:0008104 protein localization; GO:0033036 macromolecule localization…			K20183			IPR001180; IPR019452; IPR019453;	Citron homology (CNH) domain; Vacuolar sorting protein 39/Transforming growth factor beta receptor-associated domain 1; Vacuolar sorting protein 39/Transforming growth factor beta receptor-associated domain 2;					IPR000300; IPR005135;	Inositol polyphosphate-related phosphatase; Endonuclease/exonuclease/phosphatase;
Peaxi162Scf00366g00625.1	26	0.176	Down	0.0325501	S	Inorganic pyrophosphatase	cytoplasm	GO:0008152 metabolic process; GO:0044237 cellular metabolic process; GO:0006793 phosphorus metabolic process; GO:0009987 cellular process; GO:0006796 phosphate-containing compound metabolic process;	GO:0044424 intracellular part; GO:0005623 cell; GO:0044464 cell part; GO:0005622 intracellular; GO:0005737 cytoplasm;	GO:0000287 magnesium ion binding; GO:0004427 inorganic diphosphatase activity; GO:0016462 pyrophosphatase activity; GO:0003824 catalytic activity; GO:0005488 binding; GO:0043167 ion binding; GO:0046872 metal ion binding; GO:0043169 cation binding; GO:0016817 hydrolase activity, acting on acid anhydrides; GO:0016787 hydrolase activity; GO:0016818 hydrolase activity, acting on acid anhydrides, in p…	K01507	ppa; inorganic pyrophosphatase [EC:3.6.1.1]	sly00190 Oxidative phosphorylation - Solanum lycopersicum (tomato);							IPR004853;	Sugar phosphate transporter domain;
Peaxi162Scf00367g00736.1	454	0.201	Down	0.00169432	S	Hydroxyproline-rich glycoprotein family protein	vacuolar membrane													IPR000719; IPR011992; IPR002048; IPR011009;	Protein kinase domain; EF-hand domain pair; EF-hand domain; Protein kinase-like domain;
Peaxi162Scf00374g00321.1	827	0.169	Down	0.000217333	S	Protein kinase superfamily protein	nucleus	GO:0016310 phosphorylation; GO:0044267 cellular protein metabolic process; GO:0044238 primary metabolic process; GO:0044237 cellular metabolic process; GO:0006796 phosphate-containing compound metabolic process; GO:0071704 organic substance metabolic process; GO:0008152 metabolic process; GO:0006468 protein phosphorylation; GO:0006793 phosphorus metabolic process; GO:0044260 cellular macromolecul…		GO:0005524 ATP binding; GO:1901265 nucleoside phosphate binding; GO:0016773 phosphotransferase activity, alcohol group as acceptor; GO:0001882 nucleoside binding; GO:0043167 ion binding; GO:0004672 protein kinase activity; GO:0000166 nucleotide binding; GO:0097159 organic cyclic compound binding; GO:1901363 heterocyclic compound binding; GO:0032549 ribonucleoside binding; GO:0097367 carbohydrate …				IPR000719; IPR001245; IPR032675; IPR013320; IPR011009;	Protein kinase domain; Serine-threonine/tyrosine-protein kinase catalytic domain; Leucine-rich repeat domain, L domain-like; Concanavalin A-like lectin/glucanase domain; Protein kinase-like domain;					IPR006868; IPR006867;	Domain of unknown function DUF630; Domain of unknown function DUF632;
Peaxi162Scf00374g00622.1	201	0.562	Down	0.00280518	S	Ethanolamine-phosphate cytidylyltransferase	chloroplast	GO:0009058 biosynthetic process; GO:0008152 metabolic process;		GO:0003824 catalytic activity;	K00967	PCYT2; ethanolamine-phosphate cytidylyltransferase [EC:2.7.7.14]	sly00440 Phosphonate and phosphinate metabolism - Solanum lycopersicum (tomato); sly00564 Glycerophospholipid metabolism - Solanum lycopersicum (tomato); sly01100 Metabolic pathways - Solanum lycopersicum (tomato);	IPR014729; IPR004821;	Rossmann-like alpha/beta/alpha sandwich fold; Cytidyltransferase-like domain;					IPR023271;	Aquaporin-like;
Peaxi162Scf00376g00120.1	93	0.136	Down	0.000692457	S	"Protein of unknown function DUF2359, transmembrane"	nucleus													IPR001180; IPR019452; IPR019453;	Citron homology (CNH) domain; Vacuolar sorting protein 39/Transforming growth factor beta receptor-associated domain 1; Vacuolar sorting protein 39/Transforming growth factor beta receptor-associated domain 2;
Peaxi162Scf00378g00825.1	296	0.603	Down	0.00193191	S	ENTH/VHS family protein	nucleus				K12471	EPN; epsin	sly04144 Endocytosis - Solanum lycopersicum (tomato);	IPR013809; IPR008942;	ENTH domain; ENTH/VHS;
Peaxi162Scf00378g00825.1	292	0.605	Down	0.00274777	S	ENTH/VHS family protein	nucleus				K12471	EPN; epsin	sly04144 Endocytosis - Solanum lycopersicum (tomato);	IPR013809; IPR008942;	ENTH domain; ENTH/VHS;
Peaxi162Scf00378g00825.1	256	0.665	Down	0.00595365	S	ENTH/VHS family protein	nucleus				K12471	EPN; epsin	sly04144 Endocytosis - Solanum lycopersicum (tomato);	IPR013809; IPR008942;	ENTH domain; ENTH/VHS;					IPR000719; IPR001245; IPR032675; IPR013320; IPR011009;	Protein kinase domain; Serine-threonine/tyrosine-protein kinase catalytic domain; Leucine-rich repeat domain, L domain-like; Concanavalin A-like lectin/glucanase domain; Protein kinase-like domain;
Peaxi162Scf00391g00048.1	237	0.133	Down	0.00179801	S	TCP family transcription factor	nucleus							IPR017887;	Transcription factor TCP subgroup;					IPR014729; IPR004821;	Rossmann-like alpha/beta/alpha sandwich fold; Cytidyltransferase-like domain;
Peaxi162Scf00391g00425.1	72	0.643	Down	0.0057332	T	Plant neutral invertase family protein	chloroplast			GO:0033926 glycopeptide alpha-N-acetylgalactosaminidase activity; GO:0004553 hydrolase activity, hydrolyzing O-glycosyl compounds; GO:0016787 hydrolase activity; GO:0003824 catalytic activity; GO:0016798 hydrolase activity, acting on glycosyl bonds;				IPR008928;	Six-hairpin glycosidase-like;
Peaxi162Scf00397g00111.1	425	0.447	Down	0.0014536	S	Glutathione-regulated potassium-efflux system protein KefC	plasma membrane	GO:0006810 transport; GO:0055085 transmembrane transport; GO:0006813 potassium ion transport; GO:0006812 cation transport; GO:0006811 ion transport; GO:0030001 metal ion transport; GO:0051179 localization; GO:0015672 monovalent inorganic cation transport; GO:0051234 establishment of localization;	GO:0031224 intrinsic component of membrane; GO:0016020 membrane; GO:0016021 integral component of membrane; GO:0044425 membrane part;	GO:0015298 solute:cation antiporter activity; GO:0022804 active transmembrane transporter activity; GO:0015291 secondary active transmembrane transporter activity; GO:0015075 ion transmembrane transporter activity; GO:0015299 solute:proton antiporter activity; GO:0022892 substrate-specific transporter activity; GO:0015077 monovalent inorganic cation transmembrane transporter activity; GO:0022890 …				IPR006153; IPR004771; IPR016040; IPR003148;	Cation/H+ exchanger; K+/H+ exchanger; NAD(P)-binding domain; Regulator of K+ conductance, N-terminal;					IPR013809; IPR008942;	ENTH domain; ENTH/VHS;
Peaxi162Scf00401g00035.1	161	0.183	Down	0.0208602	S	eukaryotic translation initiation factor 4G	cytoplasm			GO:0097159 organic cyclic compound binding; GO:1901363 heterocyclic compound binding; GO:0003723 RNA binding; GO:0005515 protein binding; GO:0005488 binding; GO:0003676 nucleic acid binding;	K03260	EIF4G; translation initiation factor 4G	sly03013 RNA transport - Solanum lycopersicum (tomato);	IPR003891; IPR003890; IPR016024; IPR016021;	Initiation factor eIF-4 gamma, MA3; MIF4G-like, type 3; Armadillo-type fold; MIF4G-like domain;					IPR013809; IPR008942;	ENTH domain; ENTH/VHS;
Peaxi162Scf00401g00035.1	531	0.142	Down	0.000445661	S	eukaryotic translation initiation factor 4G	cytoplasm			GO:0097159 organic cyclic compound binding; GO:1901363 heterocyclic compound binding; GO:0003723 RNA binding; GO:0005515 protein binding; GO:0005488 binding; GO:0003676 nucleic acid binding;	K03260	EIF4G; translation initiation factor 4G	sly03013 RNA transport - Solanum lycopersicum (tomato);	IPR003891; IPR003890; IPR016024; IPR016021;	Initiation factor eIF-4 gamma, MA3; MIF4G-like, type 3; Armadillo-type fold; MIF4G-like domain;					IPR013809; IPR008942;	ENTH domain; ENTH/VHS;
Peaxi162Scf00413g00012.1	281	0.617	Down	0.000579351	S	plasma membrane intrinsic protein 2	plasma membrane	GO:0006810 transport; GO:0051179 localization; GO:0051234 establishment of localization;	GO:0016020 membrane;	GO:0005215 transporter activity;	K09872			IPR023271;	Aquaporin-like;					IPR017887;	Transcription factor TCP subgroup;
Peaxi162Scf00413g00012.1	278	0.617	Down	0.000579351	S	plasma membrane intrinsic protein 2	plasma membrane	GO:0006810 transport; GO:0051179 localization; GO:0051234 establishment of localization;	GO:0016020 membrane;	GO:0005215 transporter activity;	K09872			IPR023271;	Aquaporin-like;					IPR008928;	Six-hairpin glycosidase-like;
Peaxi162Scf00416g00310.1	583	0.512	Down	0.0014536	S	Cytochrome P450 superfamily protein	nucleus			GO:0005515 protein binding; GO:0005488 binding;				IPR000409; IPR017986; IPR011993; IPR015943; IPR023362;	BEACH domain; WD40-repeat-containing domain; PH domain-like; WD40/YVTN repeat-like-containing domain; PH-BEACH domain;					IPR006153; IPR004771; IPR016040; IPR003148;	Cation/H+ exchanger; K+/H+ exchanger; NAD(P)-binding domain; Regulator of K+ conductance, N-terminal;
Peaxi162Scf00420g00087.1	109	0.418	Down	0.000445661	S	Pentatricopeptide repeat-containing protein	nucleus													IPR003891; IPR003890; IPR016024; IPR016021;	Initiation factor eIF-4 gamma, MA3; MIF4G-like, type 3; Armadillo-type fold; MIF4G-like domain;
Peaxi162Scf00420g00245.1	333	0.608	Down	0.00499443	S	conserved hypothetical protein	plasma membrane													IPR003891; IPR003890; IPR016024; IPR016021;	Initiation factor eIF-4 gamma, MA3; MIF4G-like, type 3; Armadillo-type fold; MIF4G-like domain;
Peaxi162Scf00429g00512.1	192	0.651	Down	0.0068351	S	conserved hypothetical protein	nucleus													IPR023271;	Aquaporin-like;
Peaxi162Scf00431g00710.1	452	0.161	Down	0.0366113	S	MLO-like protein 8	plasma membrane	GO:0006952 defense response; GO:0050896 response to stimulus; GO:0006950 response to stress;	GO:0031224 intrinsic component of membrane; GO:0016020 membrane; GO:0016021 integral component of membrane; GO:0044425 membrane part;		K08472									IPR023271;	Aquaporin-like;
Peaxi162Scf00435g01211.1	16	0.415	Down	0.00601899	T	Phosphatidylinositol-4-phosphate 5-kinase family protein	cytoplasm	GO:0046486 glycerolipid metabolic process; GO:0044763 single-organism cellular process; GO:0044699 single-organism process; GO:0044255 cellular lipid metabolic process; GO:0044238 primary metabolic process; GO:0044237 cellular metabolic process; GO:0006796 phosphate-containing compound metabolic process; GO:0071704 organic substance metabolic process; GO:0008152 metabolic process; GO:0006793 phos…		GO:0016307 phosphatidylinositol phosphate kinase activity; GO:0005524 ATP binding; GO:1901265 nucleoside phosphate binding; GO:0016773 phosphotransferase activity, alcohol group as acceptor; GO:0001882 nucleoside binding; GO:0043167 ion binding; GO:0000166 nucleotide binding; GO:0097159 organic cyclic compound binding; GO:1901363 heterocyclic compound binding; GO:0032549 ribonucleoside binding; G…	K00889	PIP5K; 1-phosphatidylinositol-4-phosphate 5-kinase [EC:2.7.1.68]	sly00562 Inositol phosphate metabolism - Solanum lycopersicum (tomato); sly04144 Endocytosis - Solanum lycopersicum (tomato); sly01100 Metabolic pathways - Solanum lycopersicum (tomato); sly04070 Phosphatidylinositol signaling system - Solanum lycopersicum (tomato);	IPR027483; IPR027484; IPR002498;	Phosphatidylinositol-4-phosphate 5-kinase, C-terminal; Phosphatidylinositol-4-phosphate 5-kinase, N-terminal domain; Phosphatidylinositol-4-phosphate 5-kinase, core;					IPR000409; IPR017986; IPR011993; IPR015943; IPR023362;	BEACH domain; WD40-repeat-containing domain; PH domain-like; WD40/YVTN repeat-like-containing domain; PH-BEACH domain;
Peaxi162Scf00437g00611.1	526	0.633	Down	0.0014536	S	RAN GTPase activating protein 2	chloroplast			GO:0005515 protein binding; GO:0005488 binding;	K14319	RANGAP1; Ran GTPase-activating protein 1	sly03013 RNA transport - Solanum lycopersicum (tomato);	IPR025265; IPR032675;	WPP domain; Leucine-rich repeat domain, L domain-like;
Peaxi162Scf00439g00019.1	218	0.665	Down	0.00285183	S	RNA-binding (RRM/RBD/RNP motifs) family protein	nucleus			GO:0097159 organic cyclic compound binding; GO:1901363 heterocyclic compound binding; GO:1901265 nucleoside phosphate binding; GO:0005488 binding; GO:0003676 nucleic acid binding; GO:0000166 nucleotide binding; GO:0036094 small molecule binding;	K12897	TRA2; transformer-2 protein	sly03040 Spliceosome - Solanum lycopersicum (tomato);	IPR000504; IPR012677;	RNA recognition motif domain; Nucleotide-binding alpha-beta plait domain;
Peaxi162Scf00439g00410.1	329	0.51	Down	0.00103414	S	winged-helix DNA-binding transcription factor family protein	nucleus				K18757			IPR011991; IPR006630;	Winged helix-turn-helix DNA-binding domain; RNA-binding protein Lupus La;
Peaxi162Scf00440g00217.1	279	0.393	Down	0.0407969	T	pumilio 1	nucleus			GO:0097159 organic cyclic compound binding; GO:1901363 heterocyclic compound binding; GO:0003723 RNA binding; GO:0005488 binding; GO:0003676 nucleic acid binding;	K17943			IPR012940; IPR011989; IPR033712; IPR016024; IPR033133;	Nucleic acid binding NABP; Armadillo-like helical; Pumilio, RNA binding domain; Armadillo-type fold; Pumilio homology domain;
Peaxi162Scf00441g00414.1	101	0.584	Down	0.0136902	S	acidic rib P1a-like [Solanum tuberosum]	cytoplasm	GO:0006518 peptide metabolic process; GO:0006414 translational elongation; GO:0043043 peptide biosynthetic process; GO:0044267 cellular protein metabolic process; GO:0006807 nitrogen compound metabolic process; GO:0009058 biosynthetic process; GO:0043603 cellular amide metabolic process; GO:0044238 primary metabolic process; GO:1901566 organonitrogen compound biosynthetic process; GO:1901576 orga…	GO:0005840 ribosome; GO:0043226 organelle; GO:0043229 intracellular organelle; GO:0043232 intracellular non-membrane-bounded organelle; GO:0044464 cell part; GO:0005622 intracellular; GO:0005737 cytoplasm; GO:0032991 macromolecular complex; GO:0044424 intracellular part; GO:1990904 ribonucleoprotein complex; GO:0005623 cell; GO:0030529 intracellular ribonucleoprotein complex; GO:0044444 cytoplasm…	GO:0003735 structural constituent of ribosome; GO:0005198 structural molecule activity;	K02942	RP-LP1; large subunit ribosomal protein LP1	sly03010 Ribosome - Solanum lycopersicum (tomato);
Peaxi162Scf00444g00425.1	502	0.645	Down	0.00349219	T	C2H2-like zinc finger protein	nucleus			GO:0046872 metal ion binding; GO:0043169 cation binding; GO:0005488 binding; GO:0043167 ion binding;				IPR007087;	Zinc finger, C2H2;					IPR027483; IPR027484; IPR002498;	Phosphatidylinositol-4-phosphate 5-kinase, C-terminal; Phosphatidylinositol-4-phosphate 5-kinase, N-terminal domain; Phosphatidylinositol-4-phosphate 5-kinase, core;
Peaxi162Scf00449g00821.1	276	1.556	Up	0.0340162	T	Cyclin-dependent kinase G-2	nucleus	GO:0016310 phosphorylation; GO:0044267 cellular protein metabolic process; GO:0044238 primary metabolic process; GO:0044237 cellular metabolic process; GO:0006796 phosphate-containing compound metabolic process; GO:0071704 organic substance metabolic process; GO:0008152 metabolic process; GO:0006468 protein phosphorylation; GO:0006793 phosphorus metabolic process; GO:0044260 cellular macromolecul…		GO:0005524 ATP binding; GO:1901265 nucleoside phosphate binding; GO:0016773 phosphotransferase activity, alcohol group as acceptor; GO:0001882 nucleoside binding; GO:0043167 ion binding; GO:0004672 protein kinase activity; GO:0000166 nucleotide binding; GO:0097159 organic cyclic compound binding; GO:1901363 heterocyclic compound binding; GO:0032549 ribonucleoside binding; GO:0097367 carbohydrate …	K08818			IPR000719; IPR011009;	Protein kinase domain; Protein kinase-like domain;					IPR025265; IPR032675;	WPP domain; Leucine-rich repeat domain, L domain-like;
Peaxi162Scf00451g00912.1	673	2.054	Up	0.000445661	T	Plasma membrane ATPase 2	plasma membrane		GO:0031224 intrinsic component of membrane; GO:0016020 membrane; GO:0016021 integral component of membrane; GO:0044425 membrane part;	GO:0097159 organic cyclic compound binding; GO:1901363 heterocyclic compound binding; GO:1901265 nucleoside phosphate binding; GO:0005488 binding; GO:0043167 ion binding; GO:0043169 cation binding; GO:0046872 metal ion binding; GO:0000166 nucleotide binding; GO:0036094 small molecule binding;				IPR023298; IPR004014; IPR023299; IPR008250; IPR023214;	P-type ATPase, transmembrane domain; Cation-transporting P-type ATPase, N-terminal; P-type ATPase, cytoplasmic domain N; P-type ATPase, A domain; HAD-like domain;					IPR000504; IPR012677;	RNA recognition motif domain; Nucleotide-binding alpha-beta plait domain;
Peaxi162Scf00452g00210.1	281	0.341	Down	0.00889061	S	glyceraldehyde-3-phosphate dehydrogenase C2	chloroplast	GO:0044699 single-organism process; GO:0008152 metabolic process; GO:0055114 oxidation-reduction process; GO:0044710 single-organism metabolic process;		GO:0016620 oxidoreductase activity, acting on the aldehyde or oxo group of donors, NAD or NADP as acceptor; GO:0003824 catalytic activity; GO:0016491 oxidoreductase activity; GO:0016903 oxidoreductase activity, acting on the aldehyde or oxo group of donors;	K00134	GAPDH; glyceraldehyde 3-phosphate dehydrogenase [EC:1.2.1.12]	sly01110 Biosynthesis of secondary metabolites - Solanum lycopersicum (tomato); sly01200 Carbon metabolism - Solanum lycopersicum (tomato); sly00710 Carbon fixation in photosynthetic organisms - Solanum lycopersicum (tomato); sly00010 Glycolysis / Gluconeogenesis - Solanum lycopersicum (tomato); sly01230 Biosynthesis of amino acids - Solanum lycopersicum (tomato); sly01100 Metabolic pathways - So…	IPR020829; IPR016040; IPR020828;	Glyceraldehyde 3-phosphate dehydrogenase, catalytic domain; NAD(P)-binding domain; Glyceraldehyde 3-phosphate dehydrogenase, NAD(P) binding domain;					IPR011991; IPR006630;	Winged helix-turn-helix DNA-binding domain; RNA-binding protein Lupus La;
Peaxi162Scf00452g00621.1	217	0.514	Down	0.0241592	S	Interactor of constitutive active ROPs 2	nucleus													IPR012940; IPR011989; IPR033712; IPR016024; IPR033133;	Nucleic acid binding NABP; Armadillo-like helical; Pumilio, RNA binding domain; Armadillo-type fold; Pumilio homology domain;
Peaxi162Scf00461g01012.1	547	0.622	Down	0.00114651	S	Zinc finger C-x8-C-x5-C-x3-H type family protein	mitochondria			GO:0046872 metal ion binding; GO:0043169 cation binding; GO:0005488 binding; GO:0043167 ion binding;				IPR000571;	Zinc finger, CCCH-type;
Peaxi162Scf00462g00044.1	41	0.515	Down	0.00320895	S	Unknown protein	nucleus													IPR007087;	Zinc finger, C2H2;
Peaxi162Scf00463g00035.1	38	0.396	Down	0.0122592	S	plastid movement impaired1	cytoplasm							IPR019448;	EEIG1/EHBP1 N-terminal domain;					IPR000719; IPR011009;	Protein kinase domain; Protein kinase-like domain;
Peaxi162Scf00469g00321.1	538	1.53	Up	0.0105043	S	Protein kinase superfamily protein	nucleus	GO:0016310 phosphorylation; GO:0044267 cellular protein metabolic process; GO:0044238 primary metabolic process; GO:0044237 cellular metabolic process; GO:0006796 phosphate-containing compound metabolic process; GO:0071704 organic substance metabolic process; GO:0008152 metabolic process; GO:0006468 protein phosphorylation; GO:0006793 phosphorus metabolic process; GO:0044260 cellular macromolecul…		GO:0005524 ATP binding; GO:1901265 nucleoside phosphate binding; GO:0016773 phosphotransferase activity, alcohol group as acceptor; GO:0001882 nucleoside binding; GO:0043167 ion binding; GO:0004672 protein kinase activity; GO:0000166 nucleotide binding; GO:0097159 organic cyclic compound binding; GO:1901363 heterocyclic compound binding; GO:0032549 ribonucleoside binding; GO:0097367 carbohydrate …				IPR000719; IPR001245; IPR011009;	Protein kinase domain; Serine-threonine/tyrosine-protein kinase catalytic domain; Protein kinase-like domain;					IPR023298; IPR004014; IPR023299; IPR008250; IPR023214;	P-type ATPase, transmembrane domain; Cation-transporting P-type ATPase, N-terminal; P-type ATPase, cytoplasmic domain N; P-type ATPase, A domain; HAD-like domain;
Peaxi162Scf00471g00710.1	54	0.349	Down	0.000445661	T	Unknown protein	chloroplast													IPR020829; IPR016040; IPR020828;	Glyceraldehyde 3-phosphate dehydrogenase, catalytic domain; NAD(P)-binding domain; Glyceraldehyde 3-phosphate dehydrogenase, NAD(P) binding domain;
Peaxi162Scf00481g00319.1	190	0.659	Down	0.00530228	S	pumilio 1	nucleus			GO:0097159 organic cyclic compound binding; GO:1901363 heterocyclic compound binding; GO:0003723 RNA binding; GO:0005488 binding; GO:0003676 nucleic acid binding;	K17943			IPR012940; IPR011989; IPR016024; IPR033712; IPR033133;	Nucleic acid binding NABP; Armadillo-like helical; Armadillo-type fold; Pumilio, RNA binding domain; Pumilio homology domain;
Peaxi162Scf00481g00319.1	210	0.633	Down	0.00554323	S	pumilio 1	nucleus			GO:0097159 organic cyclic compound binding; GO:1901363 heterocyclic compound binding; GO:0003723 RNA binding; GO:0005488 binding; GO:0003676 nucleic acid binding;	K17943			IPR012940; IPR011989; IPR016024; IPR033712; IPR033133;	Nucleic acid binding NABP; Armadillo-like helical; Armadillo-type fold; Pumilio, RNA binding domain; Pumilio homology domain;					IPR000571;	Zinc finger, CCCH-type;
Peaxi162Scf00516g00664.1	269	0.484	Down	0.00243498	S	RNA-binding (RRM/RBD/RNP motifs) family protein	chloroplast			GO:0097159 organic cyclic compound binding; GO:1901363 heterocyclic compound binding; GO:1901265 nucleoside phosphate binding; GO:0005488 binding; GO:0003676 nucleic acid binding; GO:0000166 nucleotide binding; GO:0036094 small molecule binding;				IPR000504; IPR012677; IPR034360;	RNA recognition motif domain; Nucleotide-binding alpha-beta plait domain; Vip1-like, RNA recognition motif, plant;
Peaxi162Scf00520g00022.1	434	0.337	Down	0.000786538	S	RNA-binding (RRM/RBD/RNP motifs) family protein	nucleus			GO:0097159 organic cyclic compound binding; GO:1901363 heterocyclic compound binding; GO:0003723 RNA binding; GO:1901265 nucleoside phosphate binding; GO:0005488 binding; GO:0003676 nucleic acid binding; GO:0000166 nucleotide binding; GO:0036094 small molecule binding;	K14411	MSI; RNA-binding protein Musashi	sly03015 mRNA surveillance pathway - Solanum lycopersicum (tomato);	IPR034131; IPR000504; IPR012677;	DAZ-associated protein 1, RNA recognition motif 2; RNA recognition motif domain; Nucleotide-binding alpha-beta plait domain;					IPR019448;	EEIG1/EHBP1 N-terminal domain;
Peaxi162Scf00529g00005.1	71	0.534	Down	0.00216178	S	Protein phosphatase 2C family protein	chloroplast			GO:0003824 catalytic activity;				IPR001932;	PPM-type phosphatase domain;					IPR000719; IPR001245; IPR011009;	Protein kinase domain; Serine-threonine/tyrosine-protein kinase catalytic domain; Protein kinase-like domain;
Peaxi162Scf00529g00815.1	341	0.391	Down	0.000579351	S	sodium hydrogen exchanger 5	cytoplasm	GO:0006810 transport; GO:0055085 transmembrane transport; GO:0051179 localization; GO:0006812 cation transport; GO:0006811 ion transport; GO:0051234 establishment of localization;	GO:0031224 intrinsic component of membrane; GO:0016020 membrane; GO:0016021 integral component of membrane; GO:0044425 membrane part;	GO:0015298 solute:cation antiporter activity; GO:0022804 active transmembrane transporter activity; GO:0015291 secondary active transmembrane transporter activity; GO:0015075 ion transmembrane transporter activity; GO:0015299 solute:proton antiporter activity; GO:0022892 substrate-specific transporter activity; GO:0015077 monovalent inorganic cation transmembrane transporter activity; GO:0022890 …	K14724			IPR006153;	Cation/H+ exchanger;
Peaxi162Scf00534g00039.1	198	0.43	Down	0.000445661	S	SCAR family protein	nucleus													IPR012940; IPR011989; IPR016024; IPR033712; IPR033133;	Nucleic acid binding NABP; Armadillo-like helical; Armadillo-type fold; Pumilio, RNA binding domain; Pumilio homology domain;
Peaxi162Scf00534g00039.1	266	0.386	Down	0.000579351	S	SCAR family protein	nucleus													IPR012940; IPR011989; IPR016024; IPR033712; IPR033133;	Nucleic acid binding NABP; Armadillo-like helical; Armadillo-type fold; Pumilio, RNA binding domain; Pumilio homology domain;
Peaxi162Scf00535g00076.1	695	0.647	Down	0.00535328	S	Pyridoxal phosphate (PLP)-dependent transferases superfamily protein	nucleus			GO:0003824 catalytic activity;				IPR015424; IPR015421;	Pyridoxal phosphate-dependent transferase; Pyridoxal phosphate-dependent transferase, major region, subdomain 1;					IPR000504; IPR012677; IPR034360;	RNA recognition motif domain; Nucleotide-binding alpha-beta plait domain; Vip1-like, RNA recognition motif, plant;
Peaxi162Scf00535g00076.1	583	0.591	Down	0.000445661	S	Pyridoxal phosphate (PLP)-dependent transferases superfamily protein	nucleus			GO:0003824 catalytic activity;				IPR015424; IPR015421;	Pyridoxal phosphate-dependent transferase; Pyridoxal phosphate-dependent transferase, major region, subdomain 1;					IPR034131; IPR000504; IPR012677;	DAZ-associated protein 1, RNA recognition motif 2; RNA recognition motif domain; Nucleotide-binding alpha-beta plait domain;
Peaxi162Scf00539g00036.1	54	0.315	Down	0.0142932	S	cGMP-dependent protein kinase 2	nucleus	GO:0016310 phosphorylation; GO:0044267 cellular protein metabolic process; GO:0044238 primary metabolic process; GO:0044237 cellular metabolic process; GO:0006796 phosphate-containing compound metabolic process; GO:0071704 organic substance metabolic process; GO:0008152 metabolic process; GO:0006468 protein phosphorylation; GO:0006793 phosphorus metabolic process; GO:0044260 cellular macromolecul…		GO:0005524 ATP binding; GO:1901265 nucleoside phosphate binding; GO:0016773 phosphotransferase activity, alcohol group as acceptor; GO:0001882 nucleoside binding; GO:0043167 ion binding; GO:0004672 protein kinase activity; GO:0000166 nucleotide binding; GO:0097159 organic cyclic compound binding; GO:1901363 heterocyclic compound binding; GO:0032549 ribonucleoside binding; GO:0097367 carbohydrate …				IPR000595; IPR000719; IPR001932; IPR018490; IPR014710; IPR011009;	Cyclic nucleotide-binding domain; Protein kinase domain; PPM-type phosphatase domain; Cyclic nucleotide-binding-like; RmlC-like jelly roll fold; Protein kinase-like domain;					IPR001932;	PPM-type phosphatase domain;
Peaxi162Scf00540g00026.1	612	0.626	Down	0.00431909	S	Zinc finger CCCH domain-containing protein 66	nucleus			GO:0046872 metal ion binding; GO:0043169 cation binding; GO:0005515 protein binding; GO:0005488 binding; GO:0043167 ion binding;				IPR000571; IPR020683;	Zinc finger, CCCH-type; Ankyrin repeat-containing domain;					IPR006153;	Cation/H+ exchanger;
Peaxi162Scf00546g00325.1	255	0.491	Down	0.00114651	S	"NSP-interacting GTPase, putative isoform 2 "	nucleus			GO:0098772 molecular function regulator; GO:0030234 enzyme regulator activity; GO:0008047 enzyme activator activity; GO:0060589 nucleoside-triphosphatase regulator activity; GO:0005096 GTPase activator activity; GO:0030695 GTPase regulator activity;
Peaxi162Scf00550g00548.1	195	3.31	Up	0.000162491	S	CCT motif family protein	nucleus			GO:0005515 protein binding; GO:0005488 binding;				IPR010402;	CCT domain;
Peaxi162Scf00553g00071.1	488	0.5	Down	0.014593	S	"Transcription elongation factor family protein, putative isoform 1 "	nucleus		GO:0043226 organelle; GO:0043231 intracellular membrane-bounded organelle; GO:0043229 intracellular organelle; GO:0005634 nucleus; GO:0044464 cell part; GO:0005622 intracellular; GO:0044424 intracellular part; GO:0043227 membrane-bounded organelle; GO:0005623 cell;					IPR017923;	Transcription factor IIS, N-terminal;					IPR015424; IPR015421;	Pyridoxal phosphate-dependent transferase; Pyridoxal phosphate-dependent transferase, major region, subdomain 1;
Peaxi162Scf00554g00919.1	10	0.639	Down	0.0126155	S	MTD1 family protein	nucleus													IPR015424; IPR015421;	Pyridoxal phosphate-dependent transferase; Pyridoxal phosphate-dependent transferase, major region, subdomain 1;
Peaxi162Scf00557g00719.1	218	0.503	Down	0.00891336	S	RNA-binding (RRM/RBD/RNP motifs) family protein	nucleus			GO:0097159 organic cyclic compound binding; GO:1901363 heterocyclic compound binding; GO:1901265 nucleoside phosphate binding; GO:0005488 binding; GO:0003676 nucleic acid binding; GO:0000166 nucleotide binding; GO:0036094 small molecule binding;	K12893	SFRS4_5_6; splicing factor, arginine/serine-rich 4/5/6	sly03040 Spliceosome - Solanum lycopersicum (tomato);	IPR000504; IPR012677;	RNA recognition motif domain; Nucleotide-binding alpha-beta plait domain;					IPR000595; IPR000719; IPR001932; IPR018490; IPR014710; IPR011009;	Cyclic nucleotide-binding domain; Protein kinase domain; PPM-type phosphatase domain; Cyclic nucleotide-binding-like; RmlC-like jelly roll fold; Protein kinase-like domain;
Peaxi162Scf00557g00719.1	216	0.488	Down	0.00120369	S	RNA-binding (RRM/RBD/RNP motifs) family protein	nucleus			GO:0097159 organic cyclic compound binding; GO:1901363 heterocyclic compound binding; GO:1901265 nucleoside phosphate binding; GO:0005488 binding; GO:0003676 nucleic acid binding; GO:0000166 nucleotide binding; GO:0036094 small molecule binding;	K12893	SFRS4_5_6; splicing factor, arginine/serine-rich 4/5/6	sly03040 Spliceosome - Solanum lycopersicum (tomato);	IPR000504; IPR012677;	RNA recognition motif domain; Nucleotide-binding alpha-beta plait domain;					IPR000571; IPR020683;	Zinc finger, CCCH-type; Ankyrin repeat-containing domain;
Peaxi162Scf00560g00513.1	254	0.565	Down	0.000880969	S	ARF GAP-like zinc finger-containing protein ZIGA4	nucleus			GO:0098772 molecular function regulator; GO:0030234 enzyme regulator activity; GO:0008047 enzyme activator activity; GO:0060589 nucleoside-triphosphatase regulator activity; GO:0005096 GTPase activator activity; GO:0030695 GTPase regulator activity;
Peaxi162Scf00560g00513.1	182	0.395	Down	0.000880969	S	ARF GAP-like zinc finger-containing protein ZIGA4	nucleus			GO:0098772 molecular function regulator; GO:0030234 enzyme regulator activity; GO:0008047 enzyme activator activity; GO:0060589 nucleoside-triphosphatase regulator activity; GO:0005096 GTPase activator activity; GO:0030695 GTPase regulator activity;										IPR010402;	CCT domain;
Peaxi162Scf00563g00007.1	79	0.462	Down	0.000579351	S	conserved hypothetical protein	nucleus													IPR017923;	Transcription factor IIS, N-terminal;
Peaxi162Scf00563g00009.1	333	0.497	Down	0.00164527	S	casein kinase 1-like protein 2	nucleus	GO:0016310 phosphorylation; GO:0044267 cellular protein metabolic process; GO:0044238 primary metabolic process; GO:0044237 cellular metabolic process; GO:0006796 phosphate-containing compound metabolic process; GO:0071704 organic substance metabolic process; GO:0008152 metabolic process; GO:0006468 protein phosphorylation; GO:0006793 phosphorus metabolic process; GO:0044260 cellular macromolecul…		GO:0005524 ATP binding; GO:1901265 nucleoside phosphate binding; GO:0016773 phosphotransferase activity, alcohol group as acceptor; GO:0001882 nucleoside binding; GO:0043167 ion binding; GO:0004672 protein kinase activity; GO:0000166 nucleotide binding; GO:0097159 organic cyclic compound binding; GO:1901363 heterocyclic compound binding; GO:0032549 ribonucleoside binding; GO:0097367 carbohydrate …	K02218			IPR000719; IPR011009;	Protein kinase domain; Protein kinase-like domain;
Peaxi162Scf00564g00614.1	319	0.665	Down	0.005581	S	Octicosapeptide/Phox/Bem1p family protein	nucleus			GO:0005515 protein binding; GO:0005488 binding;				IPR000270;	PB1 domain;					IPR000504; IPR012677;	RNA recognition motif domain; Nucleotide-binding alpha-beta plait domain;
Peaxi162Scf00587g00036.1	90	0.556	Down	0.000445661	S	eukaryotic translation initiation factor 3 subunit C2	nucleus	GO:0006518 peptide metabolic process; GO:0043043 peptide biosynthetic process; GO:0044267 cellular protein metabolic process; GO:0006807 nitrogen compound metabolic process; GO:0009058 biosynthetic process; GO:0043603 cellular amide metabolic process; GO:0044238 primary metabolic process; GO:1901566 organonitrogen compound biosynthetic process; GO:0044237 cellular metabolic process; GO:1901576 or…	GO:0044464 cell part; GO:0005622 intracellular; GO:0005737 cytoplasm; GO:0032991 macromolecular complex; GO:0044424 intracellular part; GO:0043234 protein complex; GO:0005623 cell; GO:0044444 cytoplasmic part; GO:0005852 eukaryotic translation initiation factor 3 complex;	GO:0097159 organic cyclic compound binding; GO:1901363 heterocyclic compound binding; GO:0008135 translation factor activity, RNA binding; GO:0003723 RNA binding; GO:0031369 translation initiation factor binding; GO:0005488 binding; GO:0003676 nucleic acid binding; GO:0003743 translation initiation factor activity; GO:0005515 protein binding;	K03252	EIF3C; translation initiation factor 3 subunit C	sly03013 RNA transport - Solanum lycopersicum (tomato);	IPR011991; IPR000717; IPR008905;	Winged helix-turn-helix DNA-binding domain; Proteasome component (PCI) domain; Eukaryotic translation initiation factor 3 subunit C, N-terminal domain;					IPR000504; IPR012677;	RNA recognition motif domain; Nucleotide-binding alpha-beta plait domain;
Peaxi162Scf00587g00036.1	249	0.442	Down	0.0249386	S	eukaryotic translation initiation factor 3 subunit C2	nucleus	GO:0006518 peptide metabolic process; GO:0043043 peptide biosynthetic process; GO:0044267 cellular protein metabolic process; GO:0006807 nitrogen compound metabolic process; GO:0009058 biosynthetic process; GO:0043603 cellular amide metabolic process; GO:0044238 primary metabolic process; GO:1901566 organonitrogen compound biosynthetic process; GO:0044237 cellular metabolic process; GO:1901576 or…	GO:0044464 cell part; GO:0005622 intracellular; GO:0005737 cytoplasm; GO:0032991 macromolecular complex; GO:0044424 intracellular part; GO:0043234 protein complex; GO:0005623 cell; GO:0044444 cytoplasmic part; GO:0005852 eukaryotic translation initiation factor 3 complex;	GO:0097159 organic cyclic compound binding; GO:1901363 heterocyclic compound binding; GO:0008135 translation factor activity, RNA binding; GO:0003723 RNA binding; GO:0031369 translation initiation factor binding; GO:0005488 binding; GO:0003676 nucleic acid binding; GO:0003743 translation initiation factor activity; GO:0005515 protein binding;	K03252	EIF3C; translation initiation factor 3 subunit C	sly03013 RNA transport - Solanum lycopersicum (tomato);	IPR011991; IPR000717; IPR008905;	Winged helix-turn-helix DNA-binding domain; Proteasome component (PCI) domain; Eukaryotic translation initiation factor 3 subunit C, N-terminal domain;					IPR000504; IPR012677;	RNA recognition motif domain; Nucleotide-binding alpha-beta plait domain;
Peaxi162Scf00597g00058.1	315	0.415	Down	0.000776234	S	arginine/serine-rich zinc knuckle-containing protein 33	nucleus			GO:0097159 organic cyclic compound binding; GO:1901363 heterocyclic compound binding; GO:1901265 nucleoside phosphate binding; GO:0046914 transition metal ion binding; GO:0005488 binding; GO:0003676 nucleic acid binding; GO:0043167 ion binding; GO:0046872 metal ion binding; GO:0043169 cation binding; GO:0000166 nucleotide binding; GO:0008270 zinc ion binding; GO:0036094 small molecule binding;	K12896	SFRS7; splicing factor, arginine/serine-rich 7	sly03040 Spliceosome - Solanum lycopersicum (tomato);	IPR000504; IPR012677; IPR001878;	RNA recognition motif domain; Nucleotide-binding alpha-beta plait domain; Zinc finger, CCHC-type;
Peaxi162Scf00597g00058.1	298	0.515	Down	0.000579351	S	arginine/serine-rich zinc knuckle-containing protein 33	nucleus			GO:0097159 organic cyclic compound binding; GO:1901363 heterocyclic compound binding; GO:1901265 nucleoside phosphate binding; GO:0046914 transition metal ion binding; GO:0005488 binding; GO:0003676 nucleic acid binding; GO:0043167 ion binding; GO:0046872 metal ion binding; GO:0043169 cation binding; GO:0000166 nucleotide binding; GO:0008270 zinc ion binding; GO:0036094 small molecule binding;	K12896	SFRS7; splicing factor, arginine/serine-rich 7	sly03040 Spliceosome - Solanum lycopersicum (tomato);	IPR000504; IPR012677; IPR001878;	RNA recognition motif domain; Nucleotide-binding alpha-beta plait domain; Zinc finger, CCHC-type;
Peaxi162Scf00597g00058.1	287	0.281	Down	0.000692457	S	arginine/serine-rich zinc knuckle-containing protein 33	nucleus			GO:0097159 organic cyclic compound binding; GO:1901363 heterocyclic compound binding; GO:1901265 nucleoside phosphate binding; GO:0046914 transition metal ion binding; GO:0005488 binding; GO:0003676 nucleic acid binding; GO:0043167 ion binding; GO:0046872 metal ion binding; GO:0043169 cation binding; GO:0000166 nucleotide binding; GO:0008270 zinc ion binding; GO:0036094 small molecule binding;	K12896	SFRS7; splicing factor, arginine/serine-rich 7	sly03040 Spliceosome - Solanum lycopersicum (tomato);	IPR000504; IPR012677; IPR001878;	RNA recognition motif domain; Nucleotide-binding alpha-beta plait domain; Zinc finger, CCHC-type;
Peaxi162Scf00597g00058.1	284	0.281	Down	0.000692457	S	arginine/serine-rich zinc knuckle-containing protein 33	nucleus			GO:0097159 organic cyclic compound binding; GO:1901363 heterocyclic compound binding; GO:1901265 nucleoside phosphate binding; GO:0046914 transition metal ion binding; GO:0005488 binding; GO:0003676 nucleic acid binding; GO:0043167 ion binding; GO:0046872 metal ion binding; GO:0043169 cation binding; GO:0000166 nucleotide binding; GO:0008270 zinc ion binding; GO:0036094 small molecule binding;	K12896	SFRS7; splicing factor, arginine/serine-rich 7	sly03040 Spliceosome - Solanum lycopersicum (tomato);	IPR000504; IPR012677; IPR001878;	RNA recognition motif domain; Nucleotide-binding alpha-beta plait domain; Zinc finger, CCHC-type;					IPR000719; IPR011009;	Protein kinase domain; Protein kinase-like domain;
Peaxi162Scf00597g00058.1	300	0.436	Down	0.00152462	S	arginine/serine-rich zinc knuckle-containing protein 33	nucleus			GO:0097159 organic cyclic compound binding; GO:1901363 heterocyclic compound binding; GO:1901265 nucleoside phosphate binding; GO:0046914 transition metal ion binding; GO:0005488 binding; GO:0003676 nucleic acid binding; GO:0043167 ion binding; GO:0046872 metal ion binding; GO:0043169 cation binding; GO:0000166 nucleotide binding; GO:0008270 zinc ion binding; GO:0036094 small molecule binding;	K12896	SFRS7; splicing factor, arginine/serine-rich 7	sly03040 Spliceosome - Solanum lycopersicum (tomato);	IPR000504; IPR012677; IPR001878;	RNA recognition motif domain; Nucleotide-binding alpha-beta plait domain; Zinc finger, CCHC-type;					IPR000270;	PB1 domain;
Peaxi162Scf00599g00002.1	165	0.509	Down	0.0376576	S	Unknown protein	nucleus													IPR011991; IPR000717; IPR008905;	Winged helix-turn-helix DNA-binding domain; Proteasome component (PCI) domain; Eukaryotic translation initiation factor 3 subunit C, N-terminal domain;
Peaxi162Scf00599g00002.1	94	1.646	Up	0.0204832	T	Unknown protein	nucleus													IPR011991; IPR000717; IPR008905;	Winged helix-turn-helix DNA-binding domain; Proteasome component (PCI) domain; Eukaryotic translation initiation factor 3 subunit C, N-terminal domain;
Peaxi162Scf00599g00002.1	102	0.501	Down	0.000948515	S	Unknown protein	nucleus													IPR000504; IPR012677; IPR001878;	RNA recognition motif domain; Nucleotide-binding alpha-beta plait domain; Zinc finger, CCHC-type;
Peaxi162Scf00599g00002.1	135	0.262	Down	0.0271479	T	Unknown protein	nucleus													IPR000504; IPR012677; IPR001878;	RNA recognition motif domain; Nucleotide-binding alpha-beta plait domain; Zinc finger, CCHC-type;
Peaxi162Scf00599g00008.1	80	0.547	Down	0.0376576	T	ASR4 protein [Solanum peruvianum]	nucleus	GO:0006950 response to stress; GO:0050896 response to stimulus;												IPR000504; IPR012677; IPR001878;	RNA recognition motif domain; Nucleotide-binding alpha-beta plait domain; Zinc finger, CCHC-type;
Peaxi162Scf00599g00008.1	74	0.647	Down	0.000880969	S	ASR4 protein [Solanum peruvianum]	nucleus	GO:0006950 response to stress; GO:0050896 response to stimulus;												IPR000504; IPR012677; IPR001878;	RNA recognition motif domain; Nucleotide-binding alpha-beta plait domain; Zinc finger, CCHC-type;
Peaxi162Scf00599g00008.1	39	0.417	Down	0.00176098	T	ASR4 protein [Solanum peruvianum]	nucleus	GO:0006950 response to stress; GO:0050896 response to stimulus;												IPR000504; IPR012677; IPR001878;	RNA recognition motif domain; Nucleotide-binding alpha-beta plait domain; Zinc finger, CCHC-type;
Peaxi162Scf00599g00008.1	28	0.401	Down	0.00151062	T	ASR4 protein [Solanum peruvianum]	nucleus	GO:0006950 response to stress; GO:0050896 response to stimulus;
Peaxi162Scf00599g00008.1	61	0.633	Down	0.0107501	S	ASR4 protein [Solanum peruvianum]	nucleus	GO:0006950 response to stress; GO:0050896 response to stimulus;
Peaxi162Scf00599g00008.1	114	0.545	Down	0.0386349	S	ASR4 protein [Solanum peruvianum]	nucleus	GO:0006950 response to stress; GO:0050896 response to stimulus;
Peaxi162Scf00599g00008.1	81	0.582	Down	0.00664266	S	ASR4 protein [Solanum peruvianum]	nucleus	GO:0006950 response to stress; GO:0050896 response to stimulus;
Peaxi162Scf00599g00218.1	98	0.611	Down	0.0191036	S	Sterol 3-beta-glucosyltransferase	nucleus	GO:0030259 lipid glycosylation; GO:0008152 metabolic process; GO:0030258 lipid modification; GO:0044710 single-organism metabolic process; GO:0044763 single-organism cellular process; GO:0044699 single-organism process; GO:0044255 cellular lipid metabolic process; GO:0005975 carbohydrate metabolic process; GO:0044238 primary metabolic process; GO:0044237 cellular metabolic process; GO:0009987 cel…		GO:0016757 transferase activity, transferring glycosyl groups; GO:0016758 transferase activity, transferring hexosyl groups; GO:0003824 catalytic activity; GO:0016740 transferase activity;	K05841			IPR004276;	Glycosyltransferase family 28, N-terminal domain;
Peaxi162Scf00623g00009.1	136	0.314	Down	0.0304791	S	vesicle associated protein	Golgi apparatus							IPR008962; IPR000535;	PapD-like; Major sperm protein (MSP) domain;
Peaxi162Scf00623g00009.1	126	1.6	Up	0.000776234	S	vesicle associated protein	Golgi apparatus							IPR008962; IPR000535;	PapD-like; Major sperm protein (MSP) domain;
Peaxi162Scf00637g00001.1	267	0.521	Down	0.0397936	S	Leucine-rich repeat protein kinase family protein	chloroplast	GO:0016310 phosphorylation; GO:0044267 cellular protein metabolic process; GO:0044238 primary metabolic process; GO:0044237 cellular metabolic process; GO:0006796 phosphate-containing compound metabolic process; GO:0071704 organic substance metabolic process; GO:0008152 metabolic process; GO:0006468 protein phosphorylation; GO:0006793 phosphorus metabolic process; GO:0044260 cellular macromolecul…		GO:0005524 ATP binding; GO:1901265 nucleoside phosphate binding; GO:0016773 phosphotransferase activity, alcohol group as acceptor; GO:0001882 nucleoside binding; GO:0043167 ion binding; GO:0005515 protein binding; GO:0004672 protein kinase activity; GO:0000166 nucleotide binding; GO:0097159 organic cyclic compound binding; GO:1901363 heterocyclic compound binding; GO:0032549 ribonucleoside bindi…				IPR000719; IPR001245; IPR032675; IPR011009;	Protein kinase domain; Serine-threonine/tyrosine-protein kinase catalytic domain; Leucine-rich repeat domain, L domain-like; Protein kinase-like domain;
Peaxi162Scf00647g00318.1	774	0.502	Down	0.0363719	S	Leucine-rich repeat protein kinase family protein	plasma membrane	GO:0016310 phosphorylation; GO:0044267 cellular protein metabolic process; GO:0044238 primary metabolic process; GO:0044237 cellular metabolic process; GO:0006796 phosphate-containing compound metabolic process; GO:0071704 organic substance metabolic process; GO:0008152 metabolic process; GO:0006468 protein phosphorylation; GO:0006793 phosphorus metabolic process; GO:0044260 cellular macromolecul…		GO:0005524 ATP binding; GO:1901265 nucleoside phosphate binding; GO:0016773 phosphotransferase activity, alcohol group as acceptor; GO:0001882 nucleoside binding; GO:0043167 ion binding; GO:0005515 protein binding; GO:0004672 protein kinase activity; GO:0000166 nucleotide binding; GO:0097159 organic cyclic compound binding; GO:1901363 heterocyclic compound binding; GO:0032549 ribonucleoside bindi…				IPR000719; IPR001245; IPR032675; IPR013320; IPR011009;	Protein kinase domain; Serine-threonine/tyrosine-protein kinase catalytic domain; Leucine-rich repeat domain, L domain-like; Concanavalin A-like lectin/glucanase domain; Protein kinase-like domain;
Peaxi162Scf00648g00013.1	373	0.511	Down	0.0015171	S	Dehydration-responsive element-binding protein 1D	nucleus			GO:0097159 organic cyclic compound binding; GO:1901363 heterocyclic compound binding; GO:1901265 nucleoside phosphate binding; GO:0005488 binding; GO:0003676 nucleic acid binding; GO:0000166 nucleotide binding; GO:0036094 small molecule binding;	K12893	SFRS4_5_6; splicing factor, arginine/serine-rich 4/5/6	sly03040 Spliceosome - Solanum lycopersicum (tomato);	IPR000504; IPR012677;	RNA recognition motif domain; Nucleotide-binding alpha-beta plait domain;
Peaxi162Scf00648g00013.1	234	0.433	Down	0.000776234	S	Dehydration-responsive element-binding protein 1D	nucleus			GO:0097159 organic cyclic compound binding; GO:1901363 heterocyclic compound binding; GO:1901265 nucleoside phosphate binding; GO:0005488 binding; GO:0003676 nucleic acid binding; GO:0000166 nucleotide binding; GO:0036094 small molecule binding;	K12893	SFRS4_5_6; splicing factor, arginine/serine-rich 4/5/6	sly03040 Spliceosome - Solanum lycopersicum (tomato);	IPR000504; IPR012677;	RNA recognition motif domain; Nucleotide-binding alpha-beta plait domain;
Peaxi162Scf00648g00013.1	330	0.435	Down	0.00120369	S	Dehydration-responsive element-binding protein 1D	nucleus			GO:0097159 organic cyclic compound binding; GO:1901363 heterocyclic compound binding; GO:1901265 nucleoside phosphate binding; GO:0005488 binding; GO:0003676 nucleic acid binding; GO:0000166 nucleotide binding; GO:0036094 small molecule binding;	K12893	SFRS4_5_6; splicing factor, arginine/serine-rich 4/5/6	sly03040 Spliceosome - Solanum lycopersicum (tomato);	IPR000504; IPR012677;	RNA recognition motif domain; Nucleotide-binding alpha-beta plait domain;					IPR004276;	Glycosyltransferase family 28, N-terminal domain;
Peaxi162Scf00648g00013.1	245	0.25	Down	0.000948515	S	Dehydration-responsive element-binding protein 1D	nucleus			GO:0097159 organic cyclic compound binding; GO:1901363 heterocyclic compound binding; GO:1901265 nucleoside phosphate binding; GO:0005488 binding; GO:0003676 nucleic acid binding; GO:0000166 nucleotide binding; GO:0036094 small molecule binding;	K12893	SFRS4_5_6; splicing factor, arginine/serine-rich 4/5/6	sly03040 Spliceosome - Solanum lycopersicum (tomato);	IPR000504; IPR012677;	RNA recognition motif domain; Nucleotide-binding alpha-beta plait domain;					IPR008962; IPR000535;	PapD-like; Major sperm protein (MSP) domain;
Peaxi162Scf00648g00013.1	314	0.362	Down	0.00239839	S	Dehydration-responsive element-binding protein 1D	nucleus			GO:0097159 organic cyclic compound binding; GO:1901363 heterocyclic compound binding; GO:1901265 nucleoside phosphate binding; GO:0005488 binding; GO:0003676 nucleic acid binding; GO:0000166 nucleotide binding; GO:0036094 small molecule binding;	K12893	SFRS4_5_6; splicing factor, arginine/serine-rich 4/5/6	sly03040 Spliceosome - Solanum lycopersicum (tomato);	IPR000504; IPR012677;	RNA recognition motif domain; Nucleotide-binding alpha-beta plait domain;					IPR008962; IPR000535;	PapD-like; Major sperm protein (MSP) domain;
Peaxi162Scf00648g00013.1	267	0.659	Down	0.00454175	S	Dehydration-responsive element-binding protein 1D	nucleus			GO:0097159 organic cyclic compound binding; GO:1901363 heterocyclic compound binding; GO:1901265 nucleoside phosphate binding; GO:0005488 binding; GO:0003676 nucleic acid binding; GO:0000166 nucleotide binding; GO:0036094 small molecule binding;	K12893	SFRS4_5_6; splicing factor, arginine/serine-rich 4/5/6	sly03040 Spliceosome - Solanum lycopersicum (tomato);	IPR000504; IPR012677;	RNA recognition motif domain; Nucleotide-binding alpha-beta plait domain;					IPR000719; IPR001245; IPR032675; IPR011009;	Protein kinase domain; Serine-threonine/tyrosine-protein kinase catalytic domain; Leucine-rich repeat domain, L domain-like; Protein kinase-like domain;
Peaxi162Scf00648g00013.1	363	0.54	Down	0.00210656	S	Dehydration-responsive element-binding protein 1D	nucleus			GO:0097159 organic cyclic compound binding; GO:1901363 heterocyclic compound binding; GO:1901265 nucleoside phosphate binding; GO:0005488 binding; GO:0003676 nucleic acid binding; GO:0000166 nucleotide binding; GO:0036094 small molecule binding;	K12893	SFRS4_5_6; splicing factor, arginine/serine-rich 4/5/6	sly03040 Spliceosome - Solanum lycopersicum (tomato);	IPR000504; IPR012677;	RNA recognition motif domain; Nucleotide-binding alpha-beta plait domain;					IPR000719; IPR001245; IPR032675; IPR013320; IPR011009;	Protein kinase domain; Serine-threonine/tyrosine-protein kinase catalytic domain; Leucine-rich repeat domain, L domain-like; Concanavalin A-like lectin/glucanase domain; Protein kinase-like domain;
Peaxi162Scf00648g00013.1	353	0.462	Down	0.00344755	S	Dehydration-responsive element-binding protein 1D	nucleus			GO:0097159 organic cyclic compound binding; GO:1901363 heterocyclic compound binding; GO:1901265 nucleoside phosphate binding; GO:0005488 binding; GO:0003676 nucleic acid binding; GO:0000166 nucleotide binding; GO:0036094 small molecule binding;	K12893	SFRS4_5_6; splicing factor, arginine/serine-rich 4/5/6	sly03040 Spliceosome - Solanum lycopersicum (tomato);	IPR000504; IPR012677;	RNA recognition motif domain; Nucleotide-binding alpha-beta plait domain;					IPR000504; IPR012677;	RNA recognition motif domain; Nucleotide-binding alpha-beta plait domain;
Peaxi162Scf00648g00013.1	332	0.336	Down	0.0071671	S	Dehydration-responsive element-binding protein 1D	nucleus			GO:0097159 organic cyclic compound binding; GO:1901363 heterocyclic compound binding; GO:1901265 nucleoside phosphate binding; GO:0005488 binding; GO:0003676 nucleic acid binding; GO:0000166 nucleotide binding; GO:0036094 small molecule binding;	K12893	SFRS4_5_6; splicing factor, arginine/serine-rich 4/5/6	sly03040 Spliceosome - Solanum lycopersicum (tomato);	IPR000504; IPR012677;	RNA recognition motif domain; Nucleotide-binding alpha-beta plait domain;					IPR000504; IPR012677;	RNA recognition motif domain; Nucleotide-binding alpha-beta plait domain;
Peaxi162Scf00648g00013.1	361	0.6	Down	0.00248871	S	Dehydration-responsive element-binding protein 1D	nucleus			GO:0097159 organic cyclic compound binding; GO:1901363 heterocyclic compound binding; GO:1901265 nucleoside phosphate binding; GO:0005488 binding; GO:0003676 nucleic acid binding; GO:0000166 nucleotide binding; GO:0036094 small molecule binding;	K12893	SFRS4_5_6; splicing factor, arginine/serine-rich 4/5/6	sly03040 Spliceosome - Solanum lycopersicum (tomato);	IPR000504; IPR012677;	RNA recognition motif domain; Nucleotide-binding alpha-beta plait domain;					IPR000504; IPR012677;	RNA recognition motif domain; Nucleotide-binding alpha-beta plait domain;
Peaxi162Scf00652g00120.1	224	0.64	Down	0.0030714	T	RPM1-interacting protein 4	nucleus				K13456	RIN4; RPM1-interacting protein 4	sly04626 Plant-pathogen interaction - Solanum lycopersicum (tomato);	IPR008700;	RIN4, pathogenic type III effector avirulence factor Avr cleavage site;					IPR000504; IPR012677;	RNA recognition motif domain; Nucleotide-binding alpha-beta plait domain;
Peaxi162Scf00658g00843.1	15	0.455	Down	0.00103414	S	AP-3 complex subunit beta-2	chloroplast	GO:0045184 establishment of protein localization; GO:0006810 transport; GO:0046907 intracellular transport; GO:0070727 cellular macromolecule localization; GO:0051649 establishment of localization in cell; GO:0016192 vesicle-mediated transport; GO:0006886 intracellular protein transport; GO:0071702 organic substance transport; GO:0008104 protein localization; GO:0033036 macromolecule localization…	GO:0016020 membrane; GO:0044464 cell part; GO:0005622 intracellular; GO:0098796 membrane protein complex; GO:0044425 membrane part; GO:0048475 coated membrane; GO:0005737 cytoplasm; GO:0032991 macromolecular complex; GO:0044424 intracellular part; GO:0030117 membrane coat; GO:0005623 cell; GO:0043234 protein complex; GO:0044444 cytoplasmic part;	GO:0005488 binding;	K12397			IPR011989; IPR016024; IPR029390; IPR002553;	Armadillo-like helical; Armadillo-type fold; AP-3 complex subunit beta, C-terminal domain; Clathrin/coatomer adaptor, adaptin-like, N-terminal;					IPR000504; IPR012677;	RNA recognition motif domain; Nucleotide-binding alpha-beta plait domain;
Peaxi162Scf00662g00415.1	96	0.506	Down	0.000776234	S	Transmembrane amino acid transporter family protein	plasma membrane				K15015			IPR013057;	Amino acid transporter, transmembrane domain;					IPR000504; IPR012677;	RNA recognition motif domain; Nucleotide-binding alpha-beta plait domain;
Peaxi162Scf00670g00344.1	465	0.354	Down	0.000445661	S	SIT4 phosphatase-associated family protein	endoplasmic reticulum			GO:0005488 binding;	K15501			IPR016024;	Armadillo-type fold;					IPR000504; IPR012677;	RNA recognition motif domain; Nucleotide-binding alpha-beta plait domain;
Peaxi162Scf00677g00005.1	82	0.288	Down	0.000776234	S	plant intracellular ras group-related LRR 4	nucleus			GO:0005515 protein binding; GO:0005488 binding;				IPR032675;	Leucine-rich repeat domain, L domain-like;					IPR000504; IPR012677;	RNA recognition motif domain; Nucleotide-binding alpha-beta plait domain;
Peaxi162Scf00677g00223.1	764	0.298	Down	0.000220215	S	"C-terminal, Foie gras liver health family 1 "	chloroplast			GO:0005515 protein binding; GO:0005488 binding;	K20308			IPR011990; IPR021773; IPR025876;	Tetratricopeptide-like helical domain; Foie gras liver health family 1; Trafficking protein particle complex subunit 11, C-terminal;					IPR000504; IPR012677;	RNA recognition motif domain; Nucleotide-binding alpha-beta plait domain;
Peaxi162Scf00680g00017.1	882	1.562	Up	0.010589	S	Calcium-binding EF hand family protein	nucleus			GO:0043169 cation binding; GO:0046872 metal ion binding; GO:0005515 protein binding; GO:0005509 calcium ion binding; GO:0005488 binding; GO:0043167 ion binding;				IPR000261; IPR011992; IPR002048;	EH domain; EF-hand domain pair; EF-hand domain;					IPR000504; IPR012677;	RNA recognition motif domain; Nucleotide-binding alpha-beta plait domain;
Peaxi162Scf00680g00017.1	735	0.632	Down	0.00113886	S	Calcium-binding EF hand family protein	nucleus			GO:0043169 cation binding; GO:0046872 metal ion binding; GO:0005515 protein binding; GO:0005509 calcium ion binding; GO:0005488 binding; GO:0043167 ion binding;				IPR000261; IPR011992; IPR002048;	EH domain; EF-hand domain pair; EF-hand domain;					IPR008700;	RIN4, pathogenic type III effector avirulence factor Avr cleavage site;
Peaxi162Scf00680g00057.1	313	0.556	Down	0.000579351	S	tonoplast monosaccharide transporter2	plasma membrane	GO:0006810 transport; GO:0055085 transmembrane transport; GO:0051179 localization; GO:0051234 establishment of localization;	GO:0031224 intrinsic component of membrane; GO:0016020 membrane; GO:0016021 integral component of membrane; GO:0044425 membrane part;	GO:0022892 substrate-specific transporter activity; GO:0022891 substrate-specific transmembrane transporter activity; GO:0022857 transmembrane transporter activity; GO:0005215 transporter activity;				IPR020846;	Major facilitator superfamily domain;					IPR011989; IPR016024; IPR029390; IPR002553;	Armadillo-like helical; Armadillo-type fold; AP-3 complex subunit beta, C-terminal domain; Clathrin/coatomer adaptor, adaptin-like, N-terminal;
Peaxi162Scf00688g00009.1	820	0.379	Down	0.0167371	S	dynamin-like protein 6	cytoplasm			GO:1901265 nucleoside phosphate binding; GO:0001882 nucleoside binding; GO:0043167 ion binding; GO:0016817 hydrolase activity, acting on acid anhydrides; GO:0016787 hydrolase activity; GO:0000166 nucleotide binding; GO:0017111 nucleoside-triphosphatase activity; GO:0097159 organic cyclic compound binding; GO:1901363 heterocyclic compound binding; GO:0032549 ribonucleoside binding; GO:0097367 carb…	K01528	DNM; dynamin GTPase [EC:3.6.5.5]	sly04144 Endocytosis - Solanum lycopersicum (tomato);	IPR030381; IPR003130; IPR011993; IPR001401; IPR020850; IPR027417; IPR000375; IPR001849;	Dynamin-type guanine nucleotide-binding (G) domain; Dynamin GTPase effector; PH domain-like; Dynamin, GTPase domain; GTPase effector domain; P-loop containing nucleoside triphosphate hydrolase; Dynamin central domain; Pleckstrin homology domain;					IPR013057;	Amino acid transporter, transmembrane domain;
Peaxi162Scf00688g00009.1	534	0.228	Down	0.000162491	S	dynamin-like protein 6	cytoplasm			GO:1901265 nucleoside phosphate binding; GO:0001882 nucleoside binding; GO:0043167 ion binding; GO:0016817 hydrolase activity, acting on acid anhydrides; GO:0016787 hydrolase activity; GO:0000166 nucleotide binding; GO:0017111 nucleoside-triphosphatase activity; GO:0097159 organic cyclic compound binding; GO:1901363 heterocyclic compound binding; GO:0032549 ribonucleoside binding; GO:0097367 carb…	K01528	DNM; dynamin GTPase [EC:3.6.5.5]	sly04144 Endocytosis - Solanum lycopersicum (tomato);	IPR030381; IPR003130; IPR011993; IPR001401; IPR020850; IPR027417; IPR000375; IPR001849;	Dynamin-type guanine nucleotide-binding (G) domain; Dynamin GTPase effector; PH domain-like; Dynamin, GTPase domain; GTPase effector domain; P-loop containing nucleoside triphosphate hydrolase; Dynamin central domain; Pleckstrin homology domain;					IPR016024;	Armadillo-type fold;
Peaxi162Scf00689g00558.1	713	0.311	Down	0.000217333	S	Plasma membrane ATPase 2	plasma membrane		GO:0031224 intrinsic component of membrane; GO:0016020 membrane; GO:0016021 integral component of membrane; GO:0044425 membrane part;	GO:0097159 organic cyclic compound binding; GO:1901363 heterocyclic compound binding; GO:1901265 nucleoside phosphate binding; GO:0005488 binding; GO:0043167 ion binding; GO:0043169 cation binding; GO:0046872 metal ion binding; GO:0000166 nucleotide binding; GO:0036094 small molecule binding;				IPR023298; IPR004014; IPR008250; IPR023299; IPR023214;	P-type ATPase, transmembrane domain; Cation-transporting P-type ATPase, N-terminal; P-type ATPase, A domain; P-type ATPase, cytoplasmic domain N; HAD-like domain;					IPR032675;	Leucine-rich repeat domain, L domain-like;
Peaxi162Scf00689g00558.1	664	5.83	Up	0.000445661	T	Plasma membrane ATPase 2	plasma membrane		GO:0031224 intrinsic component of membrane; GO:0016020 membrane; GO:0016021 integral component of membrane; GO:0044425 membrane part;	GO:0097159 organic cyclic compound binding; GO:1901363 heterocyclic compound binding; GO:1901265 nucleoside phosphate binding; GO:0005488 binding; GO:0043167 ion binding; GO:0043169 cation binding; GO:0046872 metal ion binding; GO:0000166 nucleotide binding; GO:0036094 small molecule binding;				IPR023298; IPR004014; IPR008250; IPR023299; IPR023214;	P-type ATPase, transmembrane domain; Cation-transporting P-type ATPase, N-terminal; P-type ATPase, A domain; P-type ATPase, cytoplasmic domain N; HAD-like domain;					IPR011990; IPR021773; IPR025876;	Tetratricopeptide-like helical domain; Foie gras liver health family 1; Trafficking protein particle complex subunit 11, C-terminal;
Peaxi162Scf00690g00025.1	490	0.272	Down	0.000948515	S	Cyclin-L1-1	nucleus			GO:0005515 protein binding; GO:0005488 binding;				IPR013763; IPR006671; IPR003169;	Cyclin-like; Cyclin, N-terminal; GYF domain;					IPR000261; IPR011992; IPR002048;	EH domain; EF-hand domain pair; EF-hand domain;
Peaxi162Scf00700g00141.1	583	0.595	Down	0.0129728	S	Ankyrin repeat family protein	nucleus			GO:0005515 protein binding; GO:0005488 binding;				IPR020683;	Ankyrin repeat-containing domain;					IPR000261; IPR011992; IPR002048;	EH domain; EF-hand domain pair; EF-hand domain;
Peaxi162Scf00700g00436.1	307	0.648	Down	0.015818	S	RNA-binding CRS1 / YhbY (CRM) domain protein	nucleus			GO:0097159 organic cyclic compound binding; GO:1901363 heterocyclic compound binding; GO:0003723 RNA binding; GO:0005488 binding; GO:0003676 nucleic acid binding;				IPR001890;	RNA-binding, CRM domain;					IPR020846;	Major facilitator superfamily domain;
Peaxi162Scf00708g00211.1	27	0.339	Down	0.000579351	S	plant UBX domain containing protein 4	chloroplast			GO:0005515 protein binding; GO:0005488 binding;	K14012	SHP1; UBX domain-containing protein 1	sly04141 Protein processing in endoplasmic reticulum - Solanum lycopersicum (tomato);	IPR029071; IPR001012; IPR012989;	Ubiquitin-related domain; UBX domain; SEP domain;					IPR030381; IPR003130; IPR011993; IPR001401; IPR020850; IPR027417; IPR000375; IPR001849;	Dynamin-type guanine nucleotide-binding (G) domain; Dynamin GTPase effector; PH domain-like; Dynamin, GTPase domain; GTPase effector domain; P-loop containing nucleoside triphosphate hydrolase; Dynamin central domain; Pleckstrin homology domain;
Peaxi162Scf00710g00051.1	97	1.99	Up	0.00150661	S	Protein of unknown function (DUF1645)	nucleus													IPR030381; IPR003130; IPR011993; IPR001401; IPR020850; IPR027417; IPR000375; IPR001849;	Dynamin-type guanine nucleotide-binding (G) domain; Dynamin GTPase effector; PH domain-like; Dynamin, GTPase domain; GTPase effector domain; P-loop containing nucleoside triphosphate hydrolase; Dynamin central domain; Pleckstrin homology domain;
Peaxi162Scf00713g00213.1	12	1.519	Up	0.000445661	S	sucrose synthase 6	cytoplasm	GO:0044723 single-organism carbohydrate metabolic process; GO:0008152 metabolic process; GO:0005985 sucrose metabolic process; GO:0044262 cellular carbohydrate metabolic process; GO:0044710 single-organism metabolic process; GO:0044763 single-organism cellular process; GO:0044699 single-organism process; GO:0009311 oligosaccharide metabolic process; GO:0005984 disaccharide metabolic process; GO:0…		GO:0016758 transferase activity, transferring hexosyl groups; GO:0003824 catalytic activity; GO:0035251 UDP-glucosyltransferase activity; GO:0008194 UDP-glycosyltransferase activity; GO:0046527 glucosyltransferase activity; GO:0016757 transferase activity, transferring glycosyl groups; GO:0016157 sucrose synthase activity; GO:0016740 transferase activity;	K00695	E2.4.1.13; sucrose synthase [EC:2.4.1.13]	sly00500 Starch and sucrose metabolism - Solanum lycopersicum (tomato); sly01100 Metabolic pathways - Solanum lycopersicum (tomato);	IPR000368; IPR001296;	Sucrose synthase; Glycosyl transferase, family 1;					IPR023298; IPR004014; IPR008250; IPR023299; IPR023214;	P-type ATPase, transmembrane domain; Cation-transporting P-type ATPase, N-terminal; P-type ATPase, A domain; P-type ATPase, cytoplasmic domain N; HAD-like domain;
Peaxi162Scf00718g00011.1	189	0.439	Down	0.00176098	S	RNA-binding (RRM/RBD/RNP motifs) family protein	nucleus			GO:0097159 organic cyclic compound binding; GO:1901363 heterocyclic compound binding; GO:1901265 nucleoside phosphate binding; GO:0005488 binding; GO:0003676 nucleic acid binding; GO:0000166 nucleotide binding; GO:0036094 small molecule binding;	K12897	TRA2; transformer-2 protein	sly03040 Spliceosome - Solanum lycopersicum (tomato);	IPR000504; IPR012677; IPR003954;	RNA recognition motif domain; Nucleotide-binding alpha-beta plait domain; RNA recognition motif domain, eukaryote;					IPR023298; IPR004014; IPR008250; IPR023299; IPR023214;	P-type ATPase, transmembrane domain; Cation-transporting P-type ATPase, N-terminal; P-type ATPase, A domain; P-type ATPase, cytoplasmic domain N; HAD-like domain;
Peaxi162Scf00718g00011.1	194	0.244	Down	0.0159395	S	RNA-binding (RRM/RBD/RNP motifs) family protein	nucleus			GO:0097159 organic cyclic compound binding; GO:1901363 heterocyclic compound binding; GO:1901265 nucleoside phosphate binding; GO:0005488 binding; GO:0003676 nucleic acid binding; GO:0000166 nucleotide binding; GO:0036094 small molecule binding;	K12897	TRA2; transformer-2 protein	sly03040 Spliceosome - Solanum lycopersicum (tomato);	IPR000504; IPR012677; IPR003954;	RNA recognition motif domain; Nucleotide-binding alpha-beta plait domain; RNA recognition motif domain, eukaryote;					IPR000719; IPR011009; IPR000961;	Protein kinase domain; Protein kinase-like domain; AGC-kinase, C-terminal;
Peaxi162Scf00732g00145.1	16	0.279	Down	0.00179801	S	RNA-binding KH domain-containing protein	chloroplast			GO:0097159 organic cyclic compound binding; GO:1901363 heterocyclic compound binding; GO:0003723 RNA binding; GO:0005488 binding; GO:0003676 nucleic acid binding;	K14945			IPR004087; IPR004088;	K Homology domain; K Homology domain, type 1;					IPR013763; IPR006671; IPR003169;	Cyclin-like; Cyclin, N-terminal; GYF domain;
Peaxi162Scf00737g00412.1	536	1.545	Up	0.00243498	S	Leucine-rich repeat protein kinase family protein	vacuolar membrane	GO:0016310 phosphorylation; GO:0044267 cellular protein metabolic process; GO:0044238 primary metabolic process; GO:0044237 cellular metabolic process; GO:0006796 phosphate-containing compound metabolic process; GO:0071704 organic substance metabolic process; GO:0008152 metabolic process; GO:0006468 protein phosphorylation; GO:0006793 phosphorus metabolic process; GO:0044260 cellular macromolecul…		GO:0005524 ATP binding; GO:1901265 nucleoside phosphate binding; GO:0016773 phosphotransferase activity, alcohol group as acceptor; GO:0001882 nucleoside binding; GO:0043167 ion binding; GO:0005515 protein binding; GO:0004672 protein kinase activity; GO:0000166 nucleotide binding; GO:0097159 organic cyclic compound binding; GO:1901363 heterocyclic compound binding; GO:0032549 ribonucleoside bindi…				IPR000719; IPR013210; IPR032675; IPR013320; IPR011009;	Protein kinase domain; Leucine-rich repeat-containing N-terminal, plant-type; Leucine-rich repeat domain, L domain-like; Concanavalin A-like lectin/glucanase domain; Protein kinase-like domain;					IPR020683;	Ankyrin repeat-containing domain;
Peaxi162Scf00738g00220.1	274	0.492	Down	0.000948515	S	Acetyl-coenzyme A synthetase	chloroplast	GO:0008152 metabolic process;		GO:0097159 organic cyclic compound binding; GO:1901363 heterocyclic compound binding; GO:1901265 nucleoside phosphate binding; GO:0003824 catalytic activity; GO:0005488 binding; GO:0003676 nucleic acid binding; GO:0000166 nucleotide binding; GO:0036094 small molecule binding;				IPR000504; IPR012677; IPR000873;	RNA recognition motif domain; Nucleotide-binding alpha-beta plait domain; AMP-dependent synthetase/ligase;					IPR001890;	RNA-binding, CRM domain;
Peaxi162Scf00738g00220.1	203	0.399	Down	0.00239839	S	Acetyl-coenzyme A synthetase	chloroplast	GO:0008152 metabolic process;		GO:0097159 organic cyclic compound binding; GO:1901363 heterocyclic compound binding; GO:1901265 nucleoside phosphate binding; GO:0003824 catalytic activity; GO:0005488 binding; GO:0003676 nucleic acid binding; GO:0000166 nucleotide binding; GO:0036094 small molecule binding;				IPR000504; IPR012677; IPR000873;	RNA recognition motif domain; Nucleotide-binding alpha-beta plait domain; AMP-dependent synthetase/ligase;					IPR029071; IPR001012; IPR012989;	Ubiquitin-related domain; UBX domain; SEP domain;
Peaxi162Scf00738g00220.1	276	0.492	Down	0.000948515	S	Acetyl-coenzyme A synthetase	chloroplast	GO:0008152 metabolic process;		GO:0097159 organic cyclic compound binding; GO:1901363 heterocyclic compound binding; GO:1901265 nucleoside phosphate binding; GO:0003824 catalytic activity; GO:0005488 binding; GO:0003676 nucleic acid binding; GO:0000166 nucleotide binding; GO:0036094 small molecule binding;				IPR000504; IPR012677; IPR000873;	RNA recognition motif domain; Nucleotide-binding alpha-beta plait domain; AMP-dependent synthetase/ligase;
Peaxi162Scf00738g00220.1	7	0.631	Down	0.00184756	S	Acetyl-coenzyme A synthetase	chloroplast	GO:0008152 metabolic process;		GO:0097159 organic cyclic compound binding; GO:1901363 heterocyclic compound binding; GO:1901265 nucleoside phosphate binding; GO:0003824 catalytic activity; GO:0005488 binding; GO:0003676 nucleic acid binding; GO:0000166 nucleotide binding; GO:0036094 small molecule binding;				IPR000504; IPR012677; IPR000873;	RNA recognition motif domain; Nucleotide-binding alpha-beta plait domain; AMP-dependent synthetase/ligase;					IPR000368; IPR001296;	Sucrose synthase; Glycosyl transferase, family 1;
Peaxi162Scf00738g00220.1	192	0.438	Down	0.000692457	S	Acetyl-coenzyme A synthetase	chloroplast	GO:0008152 metabolic process;		GO:0097159 organic cyclic compound binding; GO:1901363 heterocyclic compound binding; GO:1901265 nucleoside phosphate binding; GO:0003824 catalytic activity; GO:0005488 binding; GO:0003676 nucleic acid binding; GO:0000166 nucleotide binding; GO:0036094 small molecule binding;				IPR000504; IPR012677; IPR000873;	RNA recognition motif domain; Nucleotide-binding alpha-beta plait domain; AMP-dependent synthetase/ligase;					IPR000504; IPR012677; IPR003954;	RNA recognition motif domain; Nucleotide-binding alpha-beta plait domain; RNA recognition motif domain, eukaryote;
Peaxi162Scf00738g00220.1	205	0.624	Down	0.00577408	S	Acetyl-coenzyme A synthetase	chloroplast	GO:0008152 metabolic process;		GO:0097159 organic cyclic compound binding; GO:1901363 heterocyclic compound binding; GO:1901265 nucleoside phosphate binding; GO:0003824 catalytic activity; GO:0005488 binding; GO:0003676 nucleic acid binding; GO:0000166 nucleotide binding; GO:0036094 small molecule binding;				IPR000504; IPR012677; IPR000873;	RNA recognition motif domain; Nucleotide-binding alpha-beta plait domain; AMP-dependent synthetase/ligase;					IPR000504; IPR012677; IPR003954;	RNA recognition motif domain; Nucleotide-binding alpha-beta plait domain; RNA recognition motif domain, eukaryote;
Peaxi162Scf00738g00220.1	180	0.57	Down	0.00325396	S	Acetyl-coenzyme A synthetase	chloroplast	GO:0008152 metabolic process;		GO:0097159 organic cyclic compound binding; GO:1901363 heterocyclic compound binding; GO:1901265 nucleoside phosphate binding; GO:0003824 catalytic activity; GO:0005488 binding; GO:0003676 nucleic acid binding; GO:0000166 nucleotide binding; GO:0036094 small molecule binding;				IPR000504; IPR012677; IPR000873;	RNA recognition motif domain; Nucleotide-binding alpha-beta plait domain; AMP-dependent synthetase/ligase;					IPR004087; IPR004088;	K Homology domain; K Homology domain, type 1;
Peaxi162Scf00738g00220.1	5	0.605	Down	0.00164527	S	Acetyl-coenzyme A synthetase	chloroplast	GO:0008152 metabolic process;		GO:0097159 organic cyclic compound binding; GO:1901363 heterocyclic compound binding; GO:1901265 nucleoside phosphate binding; GO:0003824 catalytic activity; GO:0005488 binding; GO:0003676 nucleic acid binding; GO:0000166 nucleotide binding; GO:0036094 small molecule binding;				IPR000504; IPR012677; IPR000873;	RNA recognition motif domain; Nucleotide-binding alpha-beta plait domain; AMP-dependent synthetase/ligase;					IPR000719; IPR013210; IPR032675; IPR013320; IPR011009;	Protein kinase domain; Leucine-rich repeat-containing N-terminal, plant-type; Leucine-rich repeat domain, L domain-like; Concanavalin A-like lectin/glucanase domain; Protein kinase-like domain;
Peaxi162Scf00740g00543.1	725	0.309	Down	0.000880969	S	Unknown protein	nucleus													IPR000504; IPR012677; IPR000873;	RNA recognition motif domain; Nucleotide-binding alpha-beta plait domain; AMP-dependent synthetase/ligase;
Peaxi162Scf00744g00218.1	231	0.513	Down	0.0167939	S	SCAR homolog 2	nucleus			GO:0003779 actin binding; GO:0005515 protein binding; GO:0008092 cytoskeletal protein binding; GO:0005488 binding;				IPR003124;	WH2 domain;					IPR000504; IPR012677; IPR000873;	RNA recognition motif domain; Nucleotide-binding alpha-beta plait domain; AMP-dependent synthetase/ligase;
Peaxi162Scf00744g00311.1	104	0.454	Down	0.00258807	S	Protein of unknown function (DUF1423)	nucleus							IPR032881; IPR032535;	Oberon, PHD finger domain; Oberon, coiled-coil region;					IPR000504; IPR012677; IPR000873;	RNA recognition motif domain; Nucleotide-binding alpha-beta plait domain; AMP-dependent synthetase/ligase;
Peaxi162Scf00756g00436.1	260	0.61	Down	0.00289944	S	Alkylated DNA repair protein alkB homolog 8	plasma membrane	GO:0008152 metabolic process;		GO:0016741 transferase activity, transferring one-carbon groups; GO:0008168 methyltransferase activity; GO:0003824 catalytic activity; GO:0016740 transferase activity;	K10770			IPR029063; IPR013216;	S-adenosyl-L-methionine-dependent methyltransferase; Methyltransferase type 11;					IPR000504; IPR012677; IPR000873;	RNA recognition motif domain; Nucleotide-binding alpha-beta plait domain; AMP-dependent synthetase/ligase;
Peaxi162Scf00765g00049.1	164	0.522	Down	0.000445661	S	exocyst complex component sec5	nucleus				K17637			IPR016159;	Cullin repeat-like-containing domain;					IPR000504; IPR012677; IPR000873;	RNA recognition motif domain; Nucleotide-binding alpha-beta plait domain; AMP-dependent synthetase/ligase;
Peaxi162Scf00774g00012.1	50	0.527	Down	0.00103414	S	eukaryotic translation initiation factor 3 subunit C2	cytoplasm	GO:0006518 peptide metabolic process; GO:0043043 peptide biosynthetic process; GO:0044267 cellular protein metabolic process; GO:0006807 nitrogen compound metabolic process; GO:0009058 biosynthetic process; GO:0043603 cellular amide metabolic process; GO:0044238 primary metabolic process; GO:1901566 organonitrogen compound biosynthetic process; GO:0044237 cellular metabolic process; GO:1901576 or…	GO:0044464 cell part; GO:0005622 intracellular; GO:0005737 cytoplasm; GO:0032991 macromolecular complex; GO:0044424 intracellular part; GO:0043234 protein complex; GO:0005623 cell; GO:0044444 cytoplasmic part; GO:0005852 eukaryotic translation initiation factor 3 complex;	GO:0097159 organic cyclic compound binding; GO:1901363 heterocyclic compound binding; GO:0008135 translation factor activity, RNA binding; GO:0003723 RNA binding; GO:0031369 translation initiation factor binding; GO:0005488 binding; GO:0003676 nucleic acid binding; GO:0003743 translation initiation factor activity; GO:0005515 protein binding;	K03252	EIF3C; translation initiation factor 3 subunit C	sly03013 RNA transport - Solanum lycopersicum (tomato);	IPR000717; IPR011991; IPR008905;	Proteasome component (PCI) domain; Winged helix-turn-helix DNA-binding domain; Eukaryotic translation initiation factor 3 subunit C, N-terminal domain;					IPR000504; IPR012677; IPR000873;	RNA recognition motif domain; Nucleotide-binding alpha-beta plait domain; AMP-dependent synthetase/ligase;
Peaxi162Scf00774g00012.1	45	0.568	Down	0.000692457	S	eukaryotic translation initiation factor 3 subunit C2	cytoplasm	GO:0006518 peptide metabolic process; GO:0043043 peptide biosynthetic process; GO:0044267 cellular protein metabolic process; GO:0006807 nitrogen compound metabolic process; GO:0009058 biosynthetic process; GO:0043603 cellular amide metabolic process; GO:0044238 primary metabolic process; GO:1901566 organonitrogen compound biosynthetic process; GO:0044237 cellular metabolic process; GO:1901576 or…	GO:0044464 cell part; GO:0005622 intracellular; GO:0005737 cytoplasm; GO:0032991 macromolecular complex; GO:0044424 intracellular part; GO:0043234 protein complex; GO:0005623 cell; GO:0044444 cytoplasmic part; GO:0005852 eukaryotic translation initiation factor 3 complex;	GO:0097159 organic cyclic compound binding; GO:1901363 heterocyclic compound binding; GO:0008135 translation factor activity, RNA binding; GO:0003723 RNA binding; GO:0031369 translation initiation factor binding; GO:0005488 binding; GO:0003676 nucleic acid binding; GO:0003743 translation initiation factor activity; GO:0005515 protein binding;	K03252	EIF3C; translation initiation factor 3 subunit C	sly03013 RNA transport - Solanum lycopersicum (tomato);	IPR000717; IPR011991; IPR008905;	Proteasome component (PCI) domain; Winged helix-turn-helix DNA-binding domain; Eukaryotic translation initiation factor 3 subunit C, N-terminal domain;					IPR000504; IPR012677; IPR000873;	RNA recognition motif domain; Nucleotide-binding alpha-beta plait domain; AMP-dependent synthetase/ligase;
Peaxi162Scf00774g00012.1	47	0.546	Down	0.000585329	S	eukaryotic translation initiation factor 3 subunit C2	cytoplasm	GO:0006518 peptide metabolic process; GO:0043043 peptide biosynthetic process; GO:0044267 cellular protein metabolic process; GO:0006807 nitrogen compound metabolic process; GO:0009058 biosynthetic process; GO:0043603 cellular amide metabolic process; GO:0044238 primary metabolic process; GO:1901566 organonitrogen compound biosynthetic process; GO:0044237 cellular metabolic process; GO:1901576 or…	GO:0044464 cell part; GO:0005622 intracellular; GO:0005737 cytoplasm; GO:0032991 macromolecular complex; GO:0044424 intracellular part; GO:0043234 protein complex; GO:0005623 cell; GO:0044444 cytoplasmic part; GO:0005852 eukaryotic translation initiation factor 3 complex;	GO:0097159 organic cyclic compound binding; GO:1901363 heterocyclic compound binding; GO:0008135 translation factor activity, RNA binding; GO:0003723 RNA binding; GO:0031369 translation initiation factor binding; GO:0005488 binding; GO:0003676 nucleic acid binding; GO:0003743 translation initiation factor activity; GO:0005515 protein binding;	K03252	EIF3C; translation initiation factor 3 subunit C	sly03013 RNA transport - Solanum lycopersicum (tomato);	IPR000717; IPR011991; IPR008905;	Proteasome component (PCI) domain; Winged helix-turn-helix DNA-binding domain; Eukaryotic translation initiation factor 3 subunit C, N-terminal domain;					IPR000504; IPR012677; IPR000873;	RNA recognition motif domain; Nucleotide-binding alpha-beta plait domain; AMP-dependent synthetase/ligase;
Peaxi162Scf00789g00218.1	689	0.659	Down	0.0015171	S	AP-2 complex subunit alpha-2	cytoplasm	GO:0046907 intracellular transport; GO:0016192 vesicle-mediated transport; GO:0071702 organic substance transport; GO:0015031 protein transport; GO:0051641 cellular localization; GO:0051234 establishment of localization; GO:0006810 transport; GO:0045184 establishment of protein localization; GO:0070727 cellular macromolecule localization; GO:0051649 establishment of localization in cell; GO:00068…	GO:0016020 membrane; GO:0030119 AP-type membrane coat adaptor complex; GO:0098796 membrane protein complex; GO:0048475 coated membrane; GO:0005737 cytoplasm; GO:0032991 macromolecular complex; GO:0044424 intracellular part; GO:0005623 cell; GO:0044464 cell part; GO:0005622 intracellular; GO:0044425 membrane part; GO:0030131 clathrin adaptor complex; GO:0030118 clathrin coat; GO:0030117 membrane c…	GO:0022892 substrate-specific transporter activity; GO:0008565 protein transporter activity; GO:0005488 binding; GO:0005215 transporter activity;	K11824	AP2A; AP-2 complex subunit alpha	sly04144 Endocytosis - Solanum lycopersicum (tomato);	IPR008152; IPR011989; IPR013038; IPR002553; IPR003164; IPR016024; IPR015873; IPR009028; IPR013041;	Clathrin adaptor, alpha/beta/gamma-adaptin, appendage, Ig-like subdomain; Armadillo-like helical; Clathrin adaptor, alpha-adaptin, appendage, Ig-like subdomain; Clathrin/coatomer adaptor, adaptin-like, N-terminal; Clathrin adaptor, alpha-adaptin, appendage, C-terminal subdomain; Armadillo-type fold; Clathrin alpha-adaptin/coatomer adaptor, appendage, C-terminal subdomain; Coatomer/calthrin adapto…
Peaxi162Scf00789g00529.1	256	0.069	Down	0.00197354	S	Splicing factor U2AF 35 kDa subunit	nucleus	GO:0006396 RNA processing; GO:0006725 cellular aromatic compound metabolic process; GO:1901360 organic cyclic compound metabolic process; GO:0006807 nitrogen compound metabolic process; GO:0044238 primary metabolic process; GO:0044237 cellular metabolic process; GO:0071704 organic substance metabolic process; GO:0006397 mRNA processing; GO:0016070 RNA metabolic process; GO:0000398 mRNA splicing, …	GO:0043226 organelle; GO:0043229 intracellular organelle; GO:0043231 intracellular membrane-bounded organelle; GO:0005634 nucleus; GO:0089701 U2AF; GO:0044464 cell part; GO:0005622 intracellular; GO:0044446 intracellular organelle part; GO:0032991 macromolecular complex; GO:0044424 intracellular part; GO:0043234 protein complex; GO:0005623 cell; GO:0043227 membrane-bounded organelle; GO:0044422 o…	GO:0097159 organic cyclic compound binding; GO:1901363 heterocyclic compound binding; GO:0003723 RNA binding; GO:1901265 nucleoside phosphate binding; GO:0005488 binding; GO:0003676 nucleic acid binding; GO:0043167 ion binding; GO:0043169 cation binding; GO:0046872 metal ion binding; GO:0000166 nucleotide binding; GO:0036094 small molecule binding;	K12836	U2AF1; splicing factor U2AF 35 kDa subunit	sly03040 Spliceosome - Solanum lycopersicum (tomato);	IPR000571; IPR000504; IPR012677; IPR003954;	Zinc finger, CCCH-type; RNA recognition motif domain; Nucleotide-binding alpha-beta plait domain; RNA recognition motif domain, eukaryote;					IPR003124;	WH2 domain;
Peaxi162Scf00789g00529.1	262	0.069	Down	0.00197354	S	Splicing factor U2AF 35 kDa subunit	nucleus	GO:0006396 RNA processing; GO:0006725 cellular aromatic compound metabolic process; GO:1901360 organic cyclic compound metabolic process; GO:0006807 nitrogen compound metabolic process; GO:0044238 primary metabolic process; GO:0044237 cellular metabolic process; GO:0071704 organic substance metabolic process; GO:0006397 mRNA processing; GO:0016070 RNA metabolic process; GO:0000398 mRNA splicing, …	GO:0043226 organelle; GO:0043229 intracellular organelle; GO:0043231 intracellular membrane-bounded organelle; GO:0005634 nucleus; GO:0089701 U2AF; GO:0044464 cell part; GO:0005622 intracellular; GO:0044446 intracellular organelle part; GO:0032991 macromolecular complex; GO:0044424 intracellular part; GO:0043234 protein complex; GO:0005623 cell; GO:0043227 membrane-bounded organelle; GO:0044422 o…	GO:0097159 organic cyclic compound binding; GO:1901363 heterocyclic compound binding; GO:0003723 RNA binding; GO:1901265 nucleoside phosphate binding; GO:0005488 binding; GO:0003676 nucleic acid binding; GO:0043167 ion binding; GO:0043169 cation binding; GO:0046872 metal ion binding; GO:0000166 nucleotide binding; GO:0036094 small molecule binding;	K12836	U2AF1; splicing factor U2AF 35 kDa subunit	sly03040 Spliceosome - Solanum lycopersicum (tomato);	IPR000571; IPR000504; IPR012677; IPR003954;	Zinc finger, CCCH-type; RNA recognition motif domain; Nucleotide-binding alpha-beta plait domain; RNA recognition motif domain, eukaryote;					IPR032881; IPR032535;	Oberon, PHD finger domain; Oberon, coiled-coil region;
Peaxi162Scf00789g00532.1	44	4.377	Up	0.000103673	T	Unknown protein	nucleus													IPR029063; IPR013216;	S-adenosyl-L-methionine-dependent methyltransferase; Methyltransferase type 11;
Peaxi162Scf00789g00535.1	54	0.628	Down	0.00179801	T	MORN (Membrane Occupation and Recognition Nexus) repeat-containing protein	nucleus													IPR016159;	Cullin repeat-like-containing domain;
Peaxi162Scf00793g00038.1	989	0.074	Down	0.000445661	S	eukaryotic translation initiation factor 4G	nucleus			GO:0097159 organic cyclic compound binding; GO:1901363 heterocyclic compound binding; GO:0003723 RNA binding; GO:0005515 protein binding; GO:0005488 binding; GO:0003676 nucleic acid binding;	K03260	EIF4G; translation initiation factor 4G	sly03013 RNA transport - Solanum lycopersicum (tomato);	IPR003891; IPR003890; IPR016024; IPR016021;	Initiation factor eIF-4 gamma, MA3; MIF4G-like, type 3; Armadillo-type fold; MIF4G-like domain;					IPR000717; IPR011991; IPR008905;	Proteasome component (PCI) domain; Winged helix-turn-helix DNA-binding domain; Eukaryotic translation initiation factor 3 subunit C, N-terminal domain;
Peaxi162Scf00793g00038.1	1542	0.567	Down	0.0290255	S	eukaryotic translation initiation factor 4G	nucleus			GO:0097159 organic cyclic compound binding; GO:1901363 heterocyclic compound binding; GO:0003723 RNA binding; GO:0005515 protein binding; GO:0005488 binding; GO:0003676 nucleic acid binding;	K03260	EIF4G; translation initiation factor 4G	sly03013 RNA transport - Solanum lycopersicum (tomato);	IPR003891; IPR003890; IPR016024; IPR016021;	Initiation factor eIF-4 gamma, MA3; MIF4G-like, type 3; Armadillo-type fold; MIF4G-like domain;					IPR000717; IPR011991; IPR008905;	Proteasome component (PCI) domain; Winged helix-turn-helix DNA-binding domain; Eukaryotic translation initiation factor 3 subunit C, N-terminal domain;
Peaxi162Scf00803g00115.1	142	0.314	Down	0.0304791	S	vesicle associated protein	nucleus		GO:0016020 membrane; GO:0043229 intracellular organelle; GO:0005783 endoplasmic reticulum; GO:0042175 nuclear outer membrane-endoplasmic reticulum membrane network; GO:0005737 cytoplasm; GO:0044446 intracellular organelle part; GO:0012505 endomembrane system; GO:0044424 intracellular part; GO:0005623 cell; GO:0044422 organelle part; GO:0043231 intracellular membrane-bounded organelle; GO:0043226 …					IPR008962; IPR000535;	PapD-like; Major sperm protein (MSP) domain;					IPR000717; IPR011991; IPR008905;	Proteasome component (PCI) domain; Winged helix-turn-helix DNA-binding domain; Eukaryotic translation initiation factor 3 subunit C, N-terminal domain;
Peaxi162Scf00803g00115.1	143	1.8	Up	0.000776234	S	vesicle associated protein	nucleus		GO:0016020 membrane; GO:0043229 intracellular organelle; GO:0005783 endoplasmic reticulum; GO:0042175 nuclear outer membrane-endoplasmic reticulum membrane network; GO:0005737 cytoplasm; GO:0044446 intracellular organelle part; GO:0012505 endomembrane system; GO:0044424 intracellular part; GO:0005623 cell; GO:0044422 organelle part; GO:0043231 intracellular membrane-bounded organelle; GO:0043226 …					IPR008962; IPR000535;	PapD-like; Major sperm protein (MSP) domain;					IPR008152; IPR011989; IPR013038; IPR002553; IPR003164; IPR016024; IPR015873; IPR009028; IPR013041;	Clathrin adaptor, alpha/beta/gamma-adaptin, appendage, Ig-like subdomain; Armadillo-like helical; Clathrin adaptor, alpha-adaptin, appendage, Ig-like subdomain; Clathrin/coatomer adaptor, adaptin-like, N-terminal; Clathrin adaptor, alpha-adaptin, appendage, C-terminal subdomain; Armadillo-type fold; Clathrin alpha-adaptin/coatomer adaptor, appendage, C-terminal subdomain; Coatomer/calthrin adapto…
Peaxi162Scf00806g00011.1	194	2.349	Up	0.000217333	S	Potassium transporter family protein	plasma membrane	GO:0098655 cation transmembrane transport; GO:0034220 ion transmembrane transport; GO:0098660 inorganic ion transmembrane transport; GO:0030001 metal ion transport; GO:0071804 cellular potassium ion transport; GO:0044763 single-organism cellular process; GO:0044699 single-organism process; GO:0051234 establishment of localization; GO:0006810 transport; GO:0055085 transmembrane transport; GO:00068…	GO:0016020 membrane;	GO:0046873 metal ion transmembrane transporter activity; GO:0015075 ion transmembrane transporter activity; GO:0022892 substrate-specific transporter activity; GO:0015077 monovalent inorganic cation transmembrane transporter activity; GO:0022890 inorganic cation transmembrane transporter activity; GO:0008324 cation transmembrane transporter activity; GO:0022891 substrate-specific transmembrane tr…	K03549									IPR000571; IPR000504; IPR012677; IPR003954;	Zinc finger, CCCH-type; RNA recognition motif domain; Nucleotide-binding alpha-beta plait domain; RNA recognition motif domain, eukaryote;
Peaxi162Scf00806g00011.1	195	1.787	Up	0.000776234	S	Potassium transporter family protein	plasma membrane	GO:0098655 cation transmembrane transport; GO:0034220 ion transmembrane transport; GO:0098660 inorganic ion transmembrane transport; GO:0030001 metal ion transport; GO:0071804 cellular potassium ion transport; GO:0044763 single-organism cellular process; GO:0044699 single-organism process; GO:0051234 establishment of localization; GO:0006810 transport; GO:0055085 transmembrane transport; GO:00068…	GO:0016020 membrane;	GO:0046873 metal ion transmembrane transporter activity; GO:0015075 ion transmembrane transporter activity; GO:0022892 substrate-specific transporter activity; GO:0015077 monovalent inorganic cation transmembrane transporter activity; GO:0022890 inorganic cation transmembrane transporter activity; GO:0008324 cation transmembrane transporter activity; GO:0022891 substrate-specific transmembrane tr…	K03549									IPR000571; IPR000504; IPR012677; IPR003954;	Zinc finger, CCCH-type; RNA recognition motif domain; Nucleotide-binding alpha-beta plait domain; RNA recognition motif domain, eukaryote;
Peaxi162Scf00814g00225.1	90	0.379	Down	0.00311807	T	Rad23 UV excision repair protein family	cytoplasm	GO:0033554 cellular response to stress; GO:0051603 proteolysis involved in cellular protein catabolic process; GO:0044257 cellular protein catabolic process; GO:0006725 cellular aromatic compound metabolic process; GO:0006259 DNA metabolic process; GO:0006289 nucleotide-excision repair; GO:0044267 cellular protein metabolic process; GO:0050896 response to stimulus; GO:0044237 cellular metabolic p…	GO:0043226 organelle; GO:0043231 intracellular membrane-bounded organelle; GO:0043229 intracellular organelle; GO:0005634 nucleus; GO:0044464 cell part; GO:0005622 intracellular; GO:0044424 intracellular part; GO:0043227 membrane-bounded organelle; GO:0005623 cell;	GO:0097159 organic cyclic compound binding; GO:1901363 heterocyclic compound binding; GO:0003677 DNA binding; GO:0005488 binding; GO:0003676 nucleic acid binding; GO:0003684 damaged DNA binding; GO:0005515 protein binding;	K10839	RAD23; UV excision repair protein RAD23	sly03420 Nucleotide excision repair - Solanum lycopersicum (tomato); sly04141 Protein processing in endoplasmic reticulum - Solanum lycopersicum (tomato);	IPR006636; IPR015940; IPR029071; IPR000626; IPR015360; IPR009060;	Heat shock chaperonin-binding; Ubiquitin-associated domain; Ubiquitin-related domain; Ubiquitin domain; XPC-binding domain; UBA-like;
Peaxi162Scf00818g00018.1	131	1.705	Up	0.0014536	S	Pentatricopeptide repeat-containing protein	nucleus
Peaxi162Scf00818g00018.1	47	0.653	Down	0.0105043	S	Pentatricopeptide repeat-containing protein	nucleus													IPR003891; IPR003890; IPR016024; IPR016021;	Initiation factor eIF-4 gamma, MA3; MIF4G-like, type 3; Armadillo-type fold; MIF4G-like domain;
Peaxi162Scf00822g00007.1	9	0.414	Down	0.000585329	S	Nucleotide-diphospho-sugar transferases superfamily protein	chloroplast		GO:0016020 membrane;	GO:0015020 glucuronosyltransferase activity; GO:0016758 transferase activity, transferring hexosyl groups; GO:0003824 catalytic activity; GO:0008194 UDP-glycosyltransferase activity; GO:0016757 transferase activity, transferring glycosyl groups; GO:0015018 galactosylgalactosylxylosylprotein 3-beta-glucuronosyltransferase activity; GO:0016740 transferase activity;	K20869			IPR029044;	Nucleotide-diphospho-sugar transferases;					IPR003891; IPR003890; IPR016024; IPR016021;	Initiation factor eIF-4 gamma, MA3; MIF4G-like, type 3; Armadillo-type fold; MIF4G-like domain;
Peaxi162Scf00828g00116.1	293	0.621	Down	0.00103414	S	"Pyruvate dehydrogenase E1 component subunit alpha, mitochondrial"	mitochondria	GO:0051188 cofactor biosynthetic process; GO:0044699 single-organism process; GO:0009058 biosynthetic process; GO:0044237 cellular metabolic process; GO:0035384 thioester biosynthetic process; GO:0044272 sulfur compound biosynthetic process; GO:0071704 organic substance metabolic process; GO:0006085 acetyl-CoA biosynthetic process; GO:0006090 pyruvate metabolic process; GO:0008152 metabolic proce…	GO:0043231 intracellular membrane-bounded organelle; GO:0043226 organelle; GO:0043229 intracellular organelle; GO:0044464 cell part; GO:0005622 intracellular; GO:0044424 intracellular part; GO:0043227 membrane-bounded organelle; GO:0005623 cell;	GO:0004738 pyruvate dehydrogenase activity; GO:0004739 pyruvate dehydrogenase (acetyl-transferring) activity; GO:0003824 catalytic activity; GO:0016624 oxidoreductase activity, acting on the aldehyde or oxo group of donors, disulfide as acceptor; GO:0016491 oxidoreductase activity; GO:0016903 oxidoreductase activity, acting on the aldehyde or oxo group of donors;	K00161	PDHA; pyruvate dehydrogenase E1 component alpha subunit [EC:1.2.4.1]	sly00620 Pyruvate metabolism - Solanum lycopersicum (tomato); sly01110 Biosynthesis of secondary metabolites - Solanum lycopersicum (tomato); sly01200 Carbon metabolism - Solanum lycopersicum (tomato); sly00010 Glycolysis / Gluconeogenesis - Solanum lycopersicum (tomato); sly01100 Metabolic pathways - Solanum lycopersicum (tomato); sly00020 Citrate cycle (TCA cycle) - Solanum lycopersicum (tomato…	IPR029061; IPR001017;	Thiamin diphosphate-binding fold; Dehydrogenase, E1 component;					IPR008962; IPR000535;	PapD-like; Major sperm protein (MSP) domain;
Peaxi162Scf00835g00115.1	95	1.597	Up	0.0057332	S	Protein phosphatase 2C family protein	extracellular			GO:0003824 catalytic activity;	K17499			IPR001932;	PPM-type phosphatase domain;					IPR008962; IPR000535;	PapD-like; Major sperm protein (MSP) domain;
Peaxi162Scf00842g00426.1	56	1.503	Up	0.00580914	T	Protein NRT1/ PTR FAMILY 6.1	chloroplast	GO:0006810 transport; GO:0051179 localization; GO:0051234 establishment of localization;	GO:0016020 membrane;	GO:0005215 transporter activity;				IPR020846;	Major facilitator superfamily domain;
Peaxi162Scf00847g00008.1	664	0.625	Down	0.0142932	S	ABC transporter B family member 1	plasma membrane	GO:0006810 transport; GO:0055085 transmembrane transport; GO:0051179 localization; GO:0051234 establishment of localization;	GO:0031224 intrinsic component of membrane; GO:0016020 membrane; GO:0016021 integral component of membrane; GO:0044425 membrane part;	GO:1901265 nucleoside phosphate binding; GO:0015399 primary active transmembrane transporter activity; GO:0016817 hydrolase activity, acting on acid anhydrides; GO:0016787 hydrolase activity; GO:0016887 ATPase activity; GO:0097159 organic cyclic compound binding; GO:1901363 heterocyclic compound binding; GO:0016462 pyrophosphatase activity; GO:0003824 catalytic activity; GO:0032553 ribonucleotide…	K05658	ABCB1; ATP-binding cassette, subfamily B (MDR/TAP), member 1 [EC:3.6.3.44]	sly02010 ABC transporters - Solanum lycopersicum (tomato);	IPR003593; IPR003439; IPR027417; IPR011527;	AAA+ ATPase domain; ABC transporter-like; P-loop containing nucleoside triphosphate hydrolase; ABC transporter type 1, transmembrane domain;
Peaxi162Scf00853g00016.1	9	0.451	Down	0.0024364	S	ELMO/CED-12 family protein	mitochondria							IPR006816;	ELMO domain;					IPR006636; IPR015940; IPR029071; IPR000626; IPR015360; IPR009060;	Heat shock chaperonin-binding; Ubiquitin-associated domain; Ubiquitin-related domain; Ubiquitin domain; XPC-binding domain; UBA-like;
Peaxi162Scf00860g00017.1	146	1.905	Up	0.000162491	S	Alba DNA/RNA-binding protein	cytoplasm			GO:0097159 organic cyclic compound binding; GO:1901363 heterocyclic compound binding; GO:0005488 binding; GO:0003676 nucleic acid binding;
Peaxi162Scf00870g00003.1	179	0.563	Down	0.00464297	S	ENTH/ANTH/VHS superfamily protein	cytoplasm	GO:0044085 cellular component biogenesis; GO:0016043 cellular component organization; GO:0034622 cellular macromolecular complex assembly; GO:0071822 protein complex subunit organization; GO:0022607 cellular component assembly; GO:0065003 macromolecular complex assembly; GO:0048268 clathrin coat assembly; GO:0070271 protein complex biogenesis; GO:0009987 cellular process; GO:0006461 protein compl…	GO:0043226 organelle; GO:0097708 intracellular vesicle; GO:0043229 intracellular organelle; GO:0030136 clathrin-coated vesicle; GO:0031410 cytoplasmic vesicle; GO:0044464 cell part; GO:0005622 intracellular; GO:0005737 cytoplasm; GO:0031982 vesicle; GO:0044424 intracellular part; GO:0005623 cell; GO:0043227 membrane-bounded organelle; GO:0030135 coated vesicle; GO:0044444 cytoplasmic part;	GO:0030276 clathrin binding; GO:0005545 1-phosphatidylinositol binding; GO:0005488 binding; GO:0005543 phospholipid binding; GO:0035091 phosphatidylinositol binding; GO:0043167 ion binding; GO:0008289 lipid binding; GO:0005515 protein binding; GO:0043168 anion binding;				IPR013809; IPR011417; IPR008942; IPR014712;	ENTH domain; AP180 N-terminal homology (ANTH) domain; ENTH/VHS; Phosphoinositide-binding clathrin adaptor, domain 2;
Peaxi162Scf00870g00003.1	223	0.562	Down	0.00666486	T	ENTH/ANTH/VHS superfamily protein	cytoplasm	GO:0044085 cellular component biogenesis; GO:0016043 cellular component organization; GO:0034622 cellular macromolecular complex assembly; GO:0071822 protein complex subunit organization; GO:0022607 cellular component assembly; GO:0065003 macromolecular complex assembly; GO:0048268 clathrin coat assembly; GO:0070271 protein complex biogenesis; GO:0009987 cellular process; GO:0006461 protein compl…	GO:0043226 organelle; GO:0097708 intracellular vesicle; GO:0043229 intracellular organelle; GO:0030136 clathrin-coated vesicle; GO:0031410 cytoplasmic vesicle; GO:0044464 cell part; GO:0005622 intracellular; GO:0005737 cytoplasm; GO:0031982 vesicle; GO:0044424 intracellular part; GO:0005623 cell; GO:0043227 membrane-bounded organelle; GO:0030135 coated vesicle; GO:0044444 cytoplasmic part;	GO:0030276 clathrin binding; GO:0005545 1-phosphatidylinositol binding; GO:0005488 binding; GO:0005543 phospholipid binding; GO:0035091 phosphatidylinositol binding; GO:0043167 ion binding; GO:0008289 lipid binding; GO:0005515 protein binding; GO:0043168 anion binding;				IPR013809; IPR011417; IPR008942; IPR014712;	ENTH domain; AP180 N-terminal homology (ANTH) domain; ENTH/VHS; Phosphoinositide-binding clathrin adaptor, domain 2;					IPR029044;	Nucleotide-diphospho-sugar transferases;
Peaxi162Scf00876g00018.1	237	3.039	Up	0.000692457	S	40S ribosomal protein S6	nucleus	GO:0006518 peptide metabolic process; GO:0043043 peptide biosynthetic process; GO:0044267 cellular protein metabolic process; GO:0006807 nitrogen compound metabolic process; GO:0009058 biosynthetic process; GO:0043603 cellular amide metabolic process; GO:0044238 primary metabolic process; GO:1901566 organonitrogen compound biosynthetic process; GO:1901576 organic substance biosynthetic process; G…	GO:0005840 ribosome; GO:0043226 organelle; GO:0043229 intracellular organelle; GO:0043232 intracellular non-membrane-bounded organelle; GO:0044464 cell part; GO:0005622 intracellular; GO:0005737 cytoplasm; GO:0032991 macromolecular complex; GO:0044424 intracellular part; GO:1990904 ribonucleoprotein complex; GO:0005623 cell; GO:0030529 intracellular ribonucleoprotein complex; GO:0044444 cytoplasm…	GO:0003735 structural constituent of ribosome; GO:0005198 structural molecule activity;	K02991	RP-S6e; small subunit ribosomal protein S6e	sly03010 Ribosome - Solanum lycopersicum (tomato);							IPR029061; IPR001017;	Thiamin diphosphate-binding fold; Dehydrogenase, E1 component;
Peaxi162Scf00876g00018.1	246	2.833	Up	0.000162491	S	40S ribosomal protein S6	nucleus	GO:0006518 peptide metabolic process; GO:0043043 peptide biosynthetic process; GO:0044267 cellular protein metabolic process; GO:0006807 nitrogen compound metabolic process; GO:0009058 biosynthetic process; GO:0043603 cellular amide metabolic process; GO:0044238 primary metabolic process; GO:1901566 organonitrogen compound biosynthetic process; GO:1901576 organic substance biosynthetic process; G…	GO:0005840 ribosome; GO:0043226 organelle; GO:0043229 intracellular organelle; GO:0043232 intracellular non-membrane-bounded organelle; GO:0044464 cell part; GO:0005622 intracellular; GO:0005737 cytoplasm; GO:0032991 macromolecular complex; GO:0044424 intracellular part; GO:1990904 ribonucleoprotein complex; GO:0005623 cell; GO:0030529 intracellular ribonucleoprotein complex; GO:0044444 cytoplasm…	GO:0003735 structural constituent of ribosome; GO:0005198 structural molecule activity;	K02991	RP-S6e; small subunit ribosomal protein S6e	sly03010 Ribosome - Solanum lycopersicum (tomato);							IPR001932;	PPM-type phosphatase domain;
Peaxi162Scf00876g00018.1	243	2.504	Up	0.000162491	S	40S ribosomal protein S6	nucleus	GO:0006518 peptide metabolic process; GO:0043043 peptide biosynthetic process; GO:0044267 cellular protein metabolic process; GO:0006807 nitrogen compound metabolic process; GO:0009058 biosynthetic process; GO:0043603 cellular amide metabolic process; GO:0044238 primary metabolic process; GO:1901566 organonitrogen compound biosynthetic process; GO:1901576 organic substance biosynthetic process; G…	GO:0005840 ribosome; GO:0043226 organelle; GO:0043229 intracellular organelle; GO:0043232 intracellular non-membrane-bounded organelle; GO:0044464 cell part; GO:0005622 intracellular; GO:0005737 cytoplasm; GO:0032991 macromolecular complex; GO:0044424 intracellular part; GO:1990904 ribonucleoprotein complex; GO:0005623 cell; GO:0030529 intracellular ribonucleoprotein complex; GO:0044444 cytoplasm…	GO:0003735 structural constituent of ribosome; GO:0005198 structural molecule activity;	K02991	RP-S6e; small subunit ribosomal protein S6e	sly03010 Ribosome - Solanum lycopersicum (tomato);
Peaxi162Scf00876g00018.1	240	2.42	Up	0.000692457	S	40S ribosomal protein S6	nucleus	GO:0006518 peptide metabolic process; GO:0043043 peptide biosynthetic process; GO:0044267 cellular protein metabolic process; GO:0006807 nitrogen compound metabolic process; GO:0009058 biosynthetic process; GO:0043603 cellular amide metabolic process; GO:0044238 primary metabolic process; GO:1901566 organonitrogen compound biosynthetic process; GO:1901576 organic substance biosynthetic process; G…	GO:0005840 ribosome; GO:0043226 organelle; GO:0043229 intracellular organelle; GO:0043232 intracellular non-membrane-bounded organelle; GO:0044464 cell part; GO:0005622 intracellular; GO:0005737 cytoplasm; GO:0032991 macromolecular complex; GO:0044424 intracellular part; GO:1990904 ribonucleoprotein complex; GO:0005623 cell; GO:0030529 intracellular ribonucleoprotein complex; GO:0044444 cytoplasm…	GO:0003735 structural constituent of ribosome; GO:0005198 structural molecule activity;	K02991	RP-S6e; small subunit ribosomal protein S6e	sly03010 Ribosome - Solanum lycopersicum (tomato);							IPR020846;	Major facilitator superfamily domain;
Peaxi162Scf00881g00228.1	15	0.61	Down	0.00210495	T	Enhancer of yellow 2 isoform 1	mitochondria	GO:0050658 RNA transport; GO:0009891 positive regulation of biosynthetic process; GO:0051168 nuclear export; GO:0051169 nuclear transport; GO:0015031 protein transport; GO:0051234 establishment of localization; GO:2001141 regulation of RNA biosynthetic process; GO:0071427 mRNA-containing ribonucleoprotein complex export from nucleus; GO:0008152 metabolic process; GO:0051649 establishment of local…	GO:0000124 SAGA complex; GO:0070461 SAGA-type complex; GO:0032991 macromolecular complex; GO:0044424 intracellular part; GO:0005623 cell; GO:0044422 organelle part; GO:0000123 histone acetyltransferase complex; GO:0031974 membrane-enclosed lumen; GO:1902494 catalytic complex; GO:0005654 nucleoplasm; GO:0031248 protein acetyltransferase complex; GO:0070013 intracellular organelle lumen; GO:0005622…	GO:0000989 transcription factor activity, transcription factor binding; GO:0003713 transcription coactivator activity; GO:0003712 transcription cofactor activity; GO:0000988 transcription factor activity, protein binding;	K11368									IPR003593; IPR003439; IPR027417; IPR011527;	AAA+ ATPase domain; ABC transporter-like; P-loop containing nucleoside triphosphate hydrolase; ABC transporter type 1, transmembrane domain;
Peaxi162Scf00884g00213.1	201	0.357	Down	0.000776234	S	BES1-interacting Myc-like protein 2	nucleus													IPR006816;	ELMO domain;
Peaxi162Scf00888g00114.1	128	0.498	Down	0.0224601	T	plasma-membrane associated cation-binding protein 1	nucleus	GO:0051716 cellular response to stimulus; GO:0050896 response to stimulus; GO:0009987 cellular process;	GO:0016020 membrane; GO:0031226 intrinsic component of plasma membrane; GO:0044459 plasma membrane part; GO:0044425 membrane part; GO:0044464 cell part; GO:0071944 cell periphery; GO:0031225 anchored component of membrane; GO:0031224 intrinsic component of membrane; GO:0005623 cell; GO:0046658 anchored component of plasma membrane; GO:0005886 plasma membrane;
Peaxi162Scf00904g00011.1	354	0.6	Down	0.00179801	S	Protein phosphatase 2C family protein	chloroplast			GO:0043169 cation binding; GO:0003824 catalytic activity; GO:0005488 binding; GO:0043167 ion binding;	K17506			IPR001932;	PPM-type phosphatase domain;					IPR013809; IPR011417; IPR008942; IPR014712;	ENTH domain; AP180 N-terminal homology (ANTH) domain; ENTH/VHS; Phosphoinositide-binding clathrin adaptor, domain 2;
Peaxi162Scf00904g00459.1	15	1.503	Up	0.00132492	S	S-type anion channel SLAH3	plasma membrane	GO:0006810 transport; GO:0055085 transmembrane transport; GO:0051179 localization; GO:0051234 establishment of localization;	GO:0031224 intrinsic component of membrane; GO:0016020 membrane; GO:0016021 integral component of membrane; GO:0044425 membrane part;											IPR013809; IPR011417; IPR008942; IPR014712;	ENTH domain; AP180 N-terminal homology (ANTH) domain; ENTH/VHS; Phosphoinositide-binding clathrin adaptor, domain 2;
Peaxi162Scf00907g00115.1	361	0.657	Down	0.00124843	S	Protein of unknown function (DUF1005)	chloroplast
Peaxi162Scf00920g00113.1	465	1.666	Up	0.00418375	S	tonoplast monosaccharide transporter2	plasma membrane	GO:0006810 transport; GO:0055085 transmembrane transport; GO:0051179 localization; GO:0051234 establishment of localization;	GO:0031224 intrinsic component of membrane; GO:0016020 membrane; GO:0016021 integral component of membrane; GO:0044425 membrane part;	GO:0022892 substrate-specific transporter activity; GO:0022891 substrate-specific transmembrane transporter activity; GO:0022857 transmembrane transporter activity; GO:0005215 transporter activity;				IPR020846;	Major facilitator superfamily domain;
Peaxi162Scf00921g00021.1	468	0.547	Down	0.0111366	S	Protein kinase superfamily protein	plasma membrane	GO:0016310 phosphorylation; GO:0044267 cellular protein metabolic process; GO:0044238 primary metabolic process; GO:0044237 cellular metabolic process; GO:0006796 phosphate-containing compound metabolic process; GO:0071704 organic substance metabolic process; GO:0008152 metabolic process; GO:0006468 protein phosphorylation; GO:0006793 phosphorus metabolic process; GO:0044260 cellular macromolecul…		GO:0005524 ATP binding; GO:1901265 nucleoside phosphate binding; GO:0016773 phosphotransferase activity, alcohol group as acceptor; GO:0001882 nucleoside binding; GO:0043167 ion binding; GO:0004672 protein kinase activity; GO:0000166 nucleotide binding; GO:0097159 organic cyclic compound binding; GO:1901363 heterocyclic compound binding; GO:0032549 ribonucleoside binding; GO:0097367 carbohydrate …	K13429	CERK1; chitin elicitor receptor kinase 1	sly04626 Plant-pathogen interaction - Solanum lycopersicum (tomato);	IPR018392; IPR000719; IPR001245; IPR013320; IPR011009;	LysM domain; Protein kinase domain; Serine-threonine/tyrosine-protein kinase catalytic domain; Concanavalin A-like lectin/glucanase domain; Protein kinase-like domain;
Peaxi162Scf00921g00138.1	122	0.641	Down	0.00234856	S	UBX domain-containing protein	nucleus			GO:0005515 protein binding; GO:0005488 binding;	K14012	SHP1; UBX domain-containing protein 1	sly04141 Protein processing in endoplasmic reticulum - Solanum lycopersicum (tomato);	IPR029071; IPR001012; IPR012989; IPR009060;	Ubiquitin-related domain; UBX domain; SEP domain; UBA-like;
Peaxi162Scf00928g00232.1	11	5.998	Up	0.000445661	S	sucrose synthase 4	cytoplasm	GO:0044723 single-organism carbohydrate metabolic process; GO:0008152 metabolic process; GO:0005985 sucrose metabolic process; GO:0044262 cellular carbohydrate metabolic process; GO:0044710 single-organism metabolic process; GO:0044763 single-organism cellular process; GO:0044699 single-organism process; GO:0009311 oligosaccharide metabolic process; GO:0005984 disaccharide metabolic process; GO:0…		GO:0016758 transferase activity, transferring hexosyl groups; GO:0003824 catalytic activity; GO:0035251 UDP-glucosyltransferase activity; GO:0008194 UDP-glycosyltransferase activity; GO:0046527 glucosyltransferase activity; GO:0016757 transferase activity, transferring glycosyl groups; GO:0016157 sucrose synthase activity; GO:0016740 transferase activity;	K00695	E2.4.1.13; sucrose synthase [EC:2.4.1.13]	sly00500 Starch and sucrose metabolism - Solanum lycopersicum (tomato); sly01100 Metabolic pathways - Solanum lycopersicum (tomato);	IPR000368; IPR001296;	Sucrose synthase; Glycosyl transferase, family 1;
Peaxi162Scf00938g00311.1	727	0.5	Down	0.00353057	S	pleiotropic drug resistance 12	plasma membrane		GO:0016020 membrane;	GO:0005524 ATP binding; GO:1901265 nucleoside phosphate binding; GO:0001882 nucleoside binding; GO:0043167 ion binding; GO:0016817 hydrolase activity, acting on acid anhydrides; GO:0016787 hydrolase activity; GO:0000166 nucleotide binding; GO:0017111 nucleoside-triphosphatase activity; GO:0016887 ATPase activity; GO:0097159 organic cyclic compound binding; GO:1901363 heterocyclic compound binding…				IPR003593; IPR003439; IPR027417; IPR034003; IPR013581; IPR029481; IPR013525;	AAA+ ATPase domain; ABC transporter-like; P-loop containing nucleoside triphosphate hydrolase; ATP-binding cassette transporter, PDR-like subfamily G, domain 2; Plant PDR ABC transporter associated; ABC-transporter extracellular N-terminal domain; ABC-2 type transporter;
Peaxi162Scf00938g00311.1	43	0.485	Down	0.00170947	S	pleiotropic drug resistance 12	plasma membrane		GO:0016020 membrane;	GO:0005524 ATP binding; GO:1901265 nucleoside phosphate binding; GO:0001882 nucleoside binding; GO:0043167 ion binding; GO:0016817 hydrolase activity, acting on acid anhydrides; GO:0016787 hydrolase activity; GO:0000166 nucleotide binding; GO:0017111 nucleoside-triphosphatase activity; GO:0016887 ATPase activity; GO:0097159 organic cyclic compound binding; GO:1901363 heterocyclic compound binding…				IPR003593; IPR003439; IPR027417; IPR034003; IPR013581; IPR029481; IPR013525;	AAA+ ATPase domain; ABC transporter-like; P-loop containing nucleoside triphosphate hydrolase; ATP-binding cassette transporter, PDR-like subfamily G, domain 2; Plant PDR ABC transporter associated; ABC-transporter extracellular N-terminal domain; ABC-2 type transporter;
Peaxi162Scf00941g00038.1	135	0.569	Down	0.0014536	T	BSD domain-containing protein	nucleus													IPR001932;	PPM-type phosphatase domain;
Peaxi162Scf00955g00034.1	234	0.598	Down	0.00719561	S	RNA-binding (RRM/RBD/RNP motifs) family protein	nucleus			GO:0097159 organic cyclic compound binding; GO:1901363 heterocyclic compound binding; GO:0003723 RNA binding; GO:1901265 nucleoside phosphate binding; GO:0005488 binding; GO:0003676 nucleic acid binding; GO:0000166 nucleotide binding; GO:0036094 small molecule binding;	K14411	MSI; RNA-binding protein Musashi	sly03015 mRNA surveillance pathway - Solanum lycopersicum (tomato);	IPR034131; IPR000504; IPR012677;	DAZ-associated protein 1, RNA recognition motif 2; RNA recognition motif domain; Nucleotide-binding alpha-beta plait domain;
Peaxi162Scf00957g00111.1	300	0.392	Down	0.0176615	S	phospholipase C 2	mitochondria	GO:0050794 regulation of cellular process; GO:0044700 single organism signaling; GO:0051716 cellular response to stimulus; GO:0035556 intracellular signal transduction; GO:0044699 single-organism process; GO:0044238 primary metabolic process; GO:0023052 signaling; GO:0050896 response to stimulus; GO:0071704 organic substance metabolic process; GO:0007165 signal transduction; GO:0008152 metabolic …		GO:0004435 phosphatidylinositol phospholipase C activity; GO:0003824 catalytic activity; GO:0042578 phosphoric ester hydrolase activity; GO:0004629 phospholipase C activity; GO:0005488 binding; GO:0016788 hydrolase activity, acting on ester bonds; GO:0004620 phospholipase activity; GO:0016787 hydrolase activity; GO:0008081 phosphoric diester hydrolase activity; GO:0005515 protein binding; GO:0016…	K05857	PLCD; phosphatidylinositol phospholipase C, delta [EC:3.1.4.11]	sly04933 AGE-RAGE signaling pathway in diabetic complications - Solanum lycopersicum (tomato); sly00562 Inositol phosphate metabolism - Solanum lycopersicum (tomato); sly01100 Metabolic pathways - Solanum lycopersicum (tomato); sly04070 Phosphatidylinositol signaling system - Solanum lycopersicum (tomato);	IPR015359; IPR000909; IPR017946; IPR011992; IPR000008; IPR001711;	Phosphoinositide-specific phospholipase C, EF-hand-like domain; Phosphatidylinositol-specific phospholipase C, X domain; PLC-like phosphodiesterase, TIM beta/alpha-barrel domain; EF-hand domain pair; C2 domain; Phospholipase C, phosphatidylinositol-specific, Y domain;
Peaxi162Scf00968g00210.1	359	0.637	Down	0.00235351	S	U-box domain-containing protein 4	chloroplast	GO:0008152 metabolic process; GO:0032446 protein modification by small protein conjugation; GO:0016567 protein ubiquitination; GO:0044260 cellular macromolecule metabolic process; GO:0044267 cellular protein metabolic process; GO:0006464 cellular protein modification process; GO:0043170 macromolecule metabolic process; GO:0019538 protein metabolic process; GO:0070647 protein modification by small…		GO:0005515 protein binding; GO:0019787 ubiquitin-like protein transferase activity; GO:0003824 catalytic activity; GO:0016740 transferase activity; GO:0005488 binding; GO:0004842 ubiquitin-protein transferase activity;				IPR003613; IPR013083; IPR011989; IPR016024;	U box domain; Zinc finger, RING/FYVE/PHD-type; Armadillo-like helical; Armadillo-type fold;					IPR020846;	Major facilitator superfamily domain;
Peaxi162Scf00968g00210.1	527	0.59	Down	0.000579351	S	U-box domain-containing protein 4	chloroplast	GO:0008152 metabolic process; GO:0032446 protein modification by small protein conjugation; GO:0016567 protein ubiquitination; GO:0044260 cellular macromolecule metabolic process; GO:0044267 cellular protein metabolic process; GO:0006464 cellular protein modification process; GO:0043170 macromolecule metabolic process; GO:0019538 protein metabolic process; GO:0070647 protein modification by small…		GO:0005515 protein binding; GO:0019787 ubiquitin-like protein transferase activity; GO:0003824 catalytic activity; GO:0016740 transferase activity; GO:0005488 binding; GO:0004842 ubiquitin-protein transferase activity;				IPR003613; IPR013083; IPR011989; IPR016024;	U box domain; Zinc finger, RING/FYVE/PHD-type; Armadillo-like helical; Armadillo-type fold;					IPR018392; IPR000719; IPR001245; IPR013320; IPR011009;	LysM domain; Protein kinase domain; Serine-threonine/tyrosine-protein kinase catalytic domain; Concanavalin A-like lectin/glucanase domain; Protein kinase-like domain;
Peaxi162Scf00968g00210.1	368	0.618	Down	0.000692457	S	U-box domain-containing protein 4	chloroplast	GO:0008152 metabolic process; GO:0032446 protein modification by small protein conjugation; GO:0016567 protein ubiquitination; GO:0044260 cellular macromolecule metabolic process; GO:0044267 cellular protein metabolic process; GO:0006464 cellular protein modification process; GO:0043170 macromolecule metabolic process; GO:0019538 protein metabolic process; GO:0070647 protein modification by small…		GO:0005515 protein binding; GO:0019787 ubiquitin-like protein transferase activity; GO:0003824 catalytic activity; GO:0016740 transferase activity; GO:0005488 binding; GO:0004842 ubiquitin-protein transferase activity;				IPR003613; IPR013083; IPR011989; IPR016024;	U box domain; Zinc finger, RING/FYVE/PHD-type; Armadillo-like helical; Armadillo-type fold;					IPR029071; IPR001012; IPR012989; IPR009060;	Ubiquitin-related domain; UBX domain; SEP domain; UBA-like;
Peaxi162Scf00981g00021.1	80	0.371	Down	0.000579351	S	Subtilisin-like serine endopeptidase family protein	nucleus													IPR000368; IPR001296;	Sucrose synthase; Glycosyl transferase, family 1;
Peaxi162Scf00984g00014.1	21	0.638	Down	0.00532579	S	Unknown protein	nucleus													IPR003593; IPR003439; IPR027417; IPR034003; IPR013581; IPR029481; IPR013525;	AAA+ ATPase domain; ABC transporter-like; P-loop containing nucleoside triphosphate hydrolase; ATP-binding cassette transporter, PDR-like subfamily G, domain 2; Plant PDR ABC transporter associated; ABC-transporter extracellular N-terminal domain; ABC-2 type transporter;
Peaxi162Scf00984g00117.1	95	0.382	Down	0.00344755	S	Dynein light chain type 1 family protein	chloroplast	GO:0007017 microtubule-based process; GO:0009987 cellular process;	GO:0043229 intracellular organelle; GO:0043232 intracellular non-membrane-bounded organelle; GO:0044430 cytoskeletal part; GO:0044446 intracellular organelle part; GO:0032991 macromolecular complex; GO:0044424 intracellular part; GO:0030286 dynein complex; GO:0005875 microtubule associated complex; GO:0005623 cell; GO:0044422 organelle part; GO:0043228 non-membrane-bounded organelle; GO:0043226 o…		K10418									IPR003593; IPR003439; IPR027417; IPR034003; IPR013581; IPR029481; IPR013525;	AAA+ ATPase domain; ABC transporter-like; P-loop containing nucleoside triphosphate hydrolase; ATP-binding cassette transporter, PDR-like subfamily G, domain 2; Plant PDR ABC transporter associated; ABC-transporter extracellular N-terminal domain; ABC-2 type transporter;
Peaxi162Scf00984g00117.1	68	0.325	Down	0.000692457	S	Dynein light chain type 1 family protein	chloroplast	GO:0007017 microtubule-based process; GO:0009987 cellular process;	GO:0043229 intracellular organelle; GO:0043232 intracellular non-membrane-bounded organelle; GO:0044430 cytoskeletal part; GO:0044446 intracellular organelle part; GO:0032991 macromolecular complex; GO:0044424 intracellular part; GO:0030286 dynein complex; GO:0005875 microtubule associated complex; GO:0005623 cell; GO:0044422 organelle part; GO:0043228 non-membrane-bounded organelle; GO:0043226 o…		K10418
Peaxi162Scf00984g00117.1	105	0.28	Down	9.7e-05	S	Dynein light chain type 1 family protein	chloroplast	GO:0007017 microtubule-based process; GO:0009987 cellular process;	GO:0043229 intracellular organelle; GO:0043232 intracellular non-membrane-bounded organelle; GO:0044430 cytoskeletal part; GO:0044446 intracellular organelle part; GO:0032991 macromolecular complex; GO:0044424 intracellular part; GO:0030286 dynein complex; GO:0005875 microtubule associated complex; GO:0005623 cell; GO:0044422 organelle part; GO:0043228 non-membrane-bounded organelle; GO:0043226 o…		K10418									IPR034131; IPR000504; IPR012677;	DAZ-associated protein 1, RNA recognition motif 2; RNA recognition motif domain; Nucleotide-binding alpha-beta plait domain;
Peaxi162Scf00994g00010.1	484	0.524	Down	0.00120369	S	conserved hypothetical protein	nucleus													IPR015359; IPR000909; IPR017946; IPR011992; IPR000008; IPR001711;	Phosphoinositide-specific phospholipase C, EF-hand-like domain; Phosphatidylinositol-specific phospholipase C, X domain; PLC-like phosphodiesterase, TIM beta/alpha-barrel domain; EF-hand domain pair; C2 domain; Phospholipase C, phosphatidylinositol-specific, Y domain;
Peaxi162Scf01006g00001.1	625	0.426	Down	0.00510719	S	Leucine-rich receptor-like protein kinase family protein	plasma membrane	GO:0016310 phosphorylation; GO:0044267 cellular protein metabolic process; GO:0044238 primary metabolic process; GO:0044237 cellular metabolic process; GO:0006796 phosphate-containing compound metabolic process; GO:0071704 organic substance metabolic process; GO:0008152 metabolic process; GO:0006468 protein phosphorylation; GO:0006793 phosphorus metabolic process; GO:0044260 cellular macromolecul…		GO:0005524 ATP binding; GO:1901265 nucleoside phosphate binding; GO:0016773 phosphotransferase activity, alcohol group as acceptor; GO:0001882 nucleoside binding; GO:0043167 ion binding; GO:0005515 protein binding; GO:0004672 protein kinase activity; GO:0000166 nucleotide binding; GO:0097159 organic cyclic compound binding; GO:1901363 heterocyclic compound binding; GO:0032549 ribonucleoside bindi…				IPR000719; IPR013210; IPR032675; IPR011009;	Protein kinase domain; Leucine-rich repeat-containing N-terminal, plant-type; Leucine-rich repeat domain, L domain-like; Protein kinase-like domain;					IPR003613; IPR013083; IPR011989; IPR016024;	U box domain; Zinc finger, RING/FYVE/PHD-type; Armadillo-like helical; Armadillo-type fold;
Peaxi162Scf01010g00216.1	181	0.613	Down	0.00120369	S	Coiled-coil domain-containing protein 55 (DUF2040)	nucleus				K13206			IPR018612;	Domain of unknown function DUF2040;					IPR003613; IPR013083; IPR011989; IPR016024;	U box domain; Zinc finger, RING/FYVE/PHD-type; Armadillo-like helical; Armadillo-type fold;
Peaxi162Scf01022g00110.1	48	0.443	Down	0.00922017	T	2-oxoglutarate (2OG) and Fe(II)-dependent oxygenase superfamily protein	nucleus	GO:0044699 single-organism process; GO:0008152 metabolic process; GO:0055114 oxidation-reduction process; GO:0044710 single-organism metabolic process;		GO:0003824 catalytic activity; GO:0016491 oxidoreductase activity;				IPR027443; IPR005123; IPR026992;	Isopenicillin N synthase-like; Oxoglutarate/iron-dependent dioxygenase; Non-haem dioxygenase N-terminal domain;					IPR003613; IPR013083; IPR011989; IPR016024;	U box domain; Zinc finger, RING/FYVE/PHD-type; Armadillo-like helical; Armadillo-type fold;
Peaxi162Scf01054g00032.1	652	2.516	Up	0.00197354	T	Plasma membrane ATPase 4	plasma membrane		GO:0031224 intrinsic component of membrane; GO:0016020 membrane; GO:0016021 integral component of membrane; GO:0044425 membrane part;	GO:0097159 organic cyclic compound binding; GO:1901363 heterocyclic compound binding; GO:1901265 nucleoside phosphate binding; GO:0005488 binding; GO:0043167 ion binding; GO:0043169 cation binding; GO:0046872 metal ion binding; GO:0000166 nucleotide binding; GO:0036094 small molecule binding;				IPR004014; IPR023298; IPR008250; IPR023299; IPR023214;	Cation-transporting P-type ATPase, N-terminal; P-type ATPase, transmembrane domain; P-type ATPase, A domain; P-type ATPase, cytoplasmic domain N; HAD-like domain;
Peaxi162Scf01054g00032.1	594	3.407	Up	0.0144036	S	Plasma membrane ATPase 4	plasma membrane		GO:0031224 intrinsic component of membrane; GO:0016020 membrane; GO:0016021 integral component of membrane; GO:0044425 membrane part;	GO:0097159 organic cyclic compound binding; GO:1901363 heterocyclic compound binding; GO:1901265 nucleoside phosphate binding; GO:0005488 binding; GO:0043167 ion binding; GO:0043169 cation binding; GO:0046872 metal ion binding; GO:0000166 nucleotide binding; GO:0036094 small molecule binding;				IPR004014; IPR023298; IPR008250; IPR023299; IPR023214;	Cation-transporting P-type ATPase, N-terminal; P-type ATPase, transmembrane domain; P-type ATPase, A domain; P-type ATPase, cytoplasmic domain N; HAD-like domain;
Peaxi162Scf01054g00032.1	585	4.302	Up	0.00243498	T	Plasma membrane ATPase 4	plasma membrane		GO:0031224 intrinsic component of membrane; GO:0016020 membrane; GO:0016021 integral component of membrane; GO:0044425 membrane part;	GO:0097159 organic cyclic compound binding; GO:1901363 heterocyclic compound binding; GO:1901265 nucleoside phosphate binding; GO:0005488 binding; GO:0043167 ion binding; GO:0043169 cation binding; GO:0046872 metal ion binding; GO:0000166 nucleotide binding; GO:0036094 small molecule binding;				IPR004014; IPR023298; IPR008250; IPR023299; IPR023214;	Cation-transporting P-type ATPase, N-terminal; P-type ATPase, transmembrane domain; P-type ATPase, A domain; P-type ATPase, cytoplasmic domain N; HAD-like domain;
Peaxi162Scf01056g00241.1	995	0.595	Down	0.0213017	S	nuclear matrix constituent protein-related	chloroplast
Peaxi162Scf01067g00023.1	174	0.374	Down	0.00811975	S	RING/U-box superfamily protein	plasma membrane			GO:0043169 cation binding; GO:0046872 metal ion binding; GO:0008270 zinc ion binding; GO:0046914 transition metal ion binding; GO:0005488 binding; GO:0043167 ion binding;				IPR013083; IPR011016;	Zinc finger, RING/FYVE/PHD-type; Zinc finger, RING-CH-type;
Peaxi162Scf01071g00011.1	384	0.386	Down	0.000692457	S	Calmodulin-binding transcription activator 3	nucleus		GO:0043226 organelle; GO:0043231 intracellular membrane-bounded organelle; GO:0043229 intracellular organelle; GO:0005634 nucleus; GO:0044464 cell part; GO:0005622 intracellular; GO:0044424 intracellular part; GO:0043227 membrane-bounded organelle; GO:0005623 cell;	GO:0097159 organic cyclic compound binding; GO:1901363 heterocyclic compound binding; GO:0003677 DNA binding; GO:0005515 protein binding; GO:0005488 binding; GO:0003676 nucleic acid binding;	K21596			IPR013783; IPR020683; IPR014756; IPR027417; IPR005559; IPR002909;	Immunoglobulin-like fold; Ankyrin repeat-containing domain; Immunoglobulin E-set; P-loop containing nucleoside triphosphate hydrolase; CG-1 DNA-binding domain; IPT domain;
Peaxi162Scf01071g00011.1	972	0.623	Down	0.00295944	S	Calmodulin-binding transcription activator 3	nucleus		GO:0043226 organelle; GO:0043231 intracellular membrane-bounded organelle; GO:0043229 intracellular organelle; GO:0005634 nucleus; GO:0044464 cell part; GO:0005622 intracellular; GO:0044424 intracellular part; GO:0043227 membrane-bounded organelle; GO:0005623 cell;	GO:0097159 organic cyclic compound binding; GO:1901363 heterocyclic compound binding; GO:0003677 DNA binding; GO:0005515 protein binding; GO:0005488 binding; GO:0003676 nucleic acid binding;	K21596			IPR013783; IPR020683; IPR014756; IPR027417; IPR005559; IPR002909;	Immunoglobulin-like fold; Ankyrin repeat-containing domain; Immunoglobulin E-set; P-loop containing nucleoside triphosphate hydrolase; CG-1 DNA-binding domain; IPT domain;					IPR000719; IPR013210; IPR032675; IPR011009;	Protein kinase domain; Leucine-rich repeat-containing N-terminal, plant-type; Leucine-rich repeat domain, L domain-like; Protein kinase-like domain;
Peaxi162Scf01086g00028.1	163	0.241	Down	0.000579351	S	zinc finger (C2H2 type) family protein	nucleus			GO:0016763 transferase activity, transferring pentosyl groups; GO:0003950 NAD+ ADP-ribosyltransferase activity; GO:0003824 catalytic activity; GO:0005488 binding; GO:0043167 ion binding; GO:0043169 cation binding; GO:0046872 metal ion binding; GO:0016757 transferase activity, transferring glycosyl groups; GO:0016740 transferase activity;				IPR007087; IPR012317;	Zinc finger, C2H2; Poly(ADP-ribose) polymerase, catalytic domain;					IPR018612;	Domain of unknown function DUF2040;
Peaxi162Scf01100g00009.1	30	0.285	Down	0.000579351	T	Dormancy/auxin associated family protein	cytoplasm													IPR027443; IPR005123; IPR026992;	Isopenicillin N synthase-like; Oxoglutarate/iron-dependent dioxygenase; Non-haem dioxygenase N-terminal domain;
Peaxi162Scf01123g00222.1	111	0.471	Down	0.0047892	S	Unknown protein	nucleus													IPR000719; IPR000014; IPR000700; IPR011009;	Protein kinase domain; PAS domain; PAS-associated, C-terminal; Protein kinase-like domain;
Peaxi162Scf01157g00006.1	16	0.565	Down	0.00964693	T	Mitochondrial import receptor subunit TOM9-2	plasma membrane				K17769									IPR000719; IPR000014; IPR000700; IPR011009;	Protein kinase domain; PAS domain; PAS-associated, C-terminal; Protein kinase-like domain;
Peaxi162Scf01164g00123.1	483	0.468	Down	0.000948515	S	RNA-binding (RRM/RBD/RNP motifs) family protein	nucleus			GO:0097159 organic cyclic compound binding; GO:1901363 heterocyclic compound binding; GO:1901265 nucleoside phosphate binding; GO:0005488 binding; GO:0003676 nucleic acid binding; GO:0000166 nucleotide binding; GO:0036094 small molecule binding;	K14398	CPSF6_7; cleavage and polyadenylation specificity factor subunit 6/7	sly03015 mRNA surveillance pathway - Solanum lycopersicum (tomato);	IPR000504; IPR012677;	RNA recognition motif domain; Nucleotide-binding alpha-beta plait domain;					IPR004014; IPR023298; IPR008250; IPR023299; IPR023214;	Cation-transporting P-type ATPase, N-terminal; P-type ATPase, transmembrane domain; P-type ATPase, A domain; P-type ATPase, cytoplasmic domain N; HAD-like domain;
Peaxi162Scf01271g00009.1	11	0.606	Down	0.00496428	S	Equilibrative nucleotide transporter 3	chloroplast	GO:0006810 transport; GO:0051179 localization; GO:0051234 establishment of localization;	GO:0031224 intrinsic component of membrane; GO:0016020 membrane; GO:0016021 integral component of membrane; GO:0044425 membrane part;	GO:1901505 carbohydrate derivative transporter activity; GO:0022892 substrate-specific transporter activity; GO:0005337 nucleoside transmembrane transporter activity; GO:0005215 transporter activity; GO:0022857 transmembrane transporter activity; GO:0022891 substrate-specific transmembrane transporter activity; GO:0015932 nucleobase-containing compound transmembrane transporter activity;	K15014									IPR004014; IPR023298; IPR008250; IPR023299; IPR023214;	Cation-transporting P-type ATPase, N-terminal; P-type ATPase, transmembrane domain; P-type ATPase, A domain; P-type ATPase, cytoplasmic domain N; HAD-like domain;
Peaxi162Scf01294g00015.1	205	0.554	Down	0.000961367	S	Protein of unknown function (DUF793)	chloroplast													IPR004014; IPR023298; IPR008250; IPR023299; IPR023214;	Cation-transporting P-type ATPase, N-terminal; P-type ATPase, transmembrane domain; P-type ATPase, A domain; P-type ATPase, cytoplasmic domain N; HAD-like domain;
Peaxi162Scf01313g00116.1	323	0.493	Down	0.000776234	S	60S acidic ribosomal protein P0	cytoplasm	GO:0044085 cellular component biogenesis; GO:0042254 ribosome biogenesis; GO:0022613 ribonucleoprotein complex biogenesis; GO:0071840 cellular component organization or biogenesis;	GO:0005623 cell; GO:0005622 intracellular; GO:0044464 cell part;		K02941	RP-LP0; large subunit ribosomal protein LP0	sly03010 Ribosome - Solanum lycopersicum (tomato);
Peaxi162Scf01363g00027.1	444	0.546	Down	0.00132492	S	Cyclin-dependent kinase F-1	nucleus	GO:0016310 phosphorylation; GO:0044267 cellular protein metabolic process; GO:0044238 primary metabolic process; GO:0044237 cellular metabolic process; GO:0006796 phosphate-containing compound metabolic process; GO:0071704 organic substance metabolic process; GO:0008152 metabolic process; GO:0006468 protein phosphorylation; GO:0006793 phosphorus metabolic process; GO:0044260 cellular macromolecul…		GO:0005524 ATP binding; GO:1901265 nucleoside phosphate binding; GO:0016773 phosphotransferase activity, alcohol group as acceptor; GO:0001882 nucleoside binding; GO:0043167 ion binding; GO:0004672 protein kinase activity; GO:0000166 nucleotide binding; GO:0097159 organic cyclic compound binding; GO:1901363 heterocyclic compound binding; GO:0032549 ribonucleoside binding; GO:0097367 carbohydrate …				IPR000719; IPR011009;	Protein kinase domain; Protein kinase-like domain;					IPR013083; IPR011016;	Zinc finger, RING/FYVE/PHD-type; Zinc finger, RING-CH-type;
Peaxi162Scf01363g00027.1	442	0.438	Down	0.00103414	S	Cyclin-dependent kinase F-1	nucleus	GO:0016310 phosphorylation; GO:0044267 cellular protein metabolic process; GO:0044238 primary metabolic process; GO:0044237 cellular metabolic process; GO:0006796 phosphate-containing compound metabolic process; GO:0071704 organic substance metabolic process; GO:0008152 metabolic process; GO:0006468 protein phosphorylation; GO:0006793 phosphorus metabolic process; GO:0044260 cellular macromolecul…		GO:0005524 ATP binding; GO:1901265 nucleoside phosphate binding; GO:0016773 phosphotransferase activity, alcohol group as acceptor; GO:0001882 nucleoside binding; GO:0043167 ion binding; GO:0004672 protein kinase activity; GO:0000166 nucleotide binding; GO:0097159 organic cyclic compound binding; GO:1901363 heterocyclic compound binding; GO:0032549 ribonucleoside binding; GO:0097367 carbohydrate …				IPR000719; IPR011009;	Protein kinase domain; Protein kinase-like domain;					IPR013783; IPR020683; IPR014756; IPR027417; IPR005559; IPR002909;	Immunoglobulin-like fold; Ankyrin repeat-containing domain; Immunoglobulin E-set; P-loop containing nucleoside triphosphate hydrolase; CG-1 DNA-binding domain; IPT domain;
Peaxi162Scf01365g00027.1	241	2.519	Up	0.00572481	S	Uncharacterised conserved protein (UCP012943)	chloroplast													IPR013783; IPR020683; IPR014756; IPR027417; IPR005559; IPR002909;	Immunoglobulin-like fold; Ankyrin repeat-containing domain; Immunoglobulin E-set; P-loop containing nucleoside triphosphate hydrolase; CG-1 DNA-binding domain; IPT domain;
Peaxi162Scf01390g00033.1	685	0.631	Down	0.00378127	S	ABC transporter G family member 11	plasma membrane		GO:0016020 membrane;	GO:0005524 ATP binding; GO:1901265 nucleoside phosphate binding; GO:0001882 nucleoside binding; GO:0043167 ion binding; GO:0016817 hydrolase activity, acting on acid anhydrides; GO:0016787 hydrolase activity; GO:0000166 nucleotide binding; GO:0017111 nucleoside-triphosphatase activity; GO:0016887 ATPase activity; GO:0097159 organic cyclic compound binding; GO:1901363 heterocyclic compound binding…				IPR003593; IPR003439; IPR027417; IPR013525;	AAA+ ATPase domain; ABC transporter-like; P-loop containing nucleoside triphosphate hydrolase; ABC-2 type transporter;					IPR007087; IPR012317;	Zinc finger, C2H2; Poly(ADP-ribose) polymerase, catalytic domain;
Peaxi162Scf01416g00014.1	299	0.188	Down	0.000145395	S	Protein kinase superfamily protein	chloroplast	GO:0016310 phosphorylation; GO:0044267 cellular protein metabolic process; GO:0044238 primary metabolic process; GO:0044237 cellular metabolic process; GO:0006796 phosphate-containing compound metabolic process; GO:0071704 organic substance metabolic process; GO:0008152 metabolic process; GO:0006468 protein phosphorylation; GO:0006793 phosphorus metabolic process; GO:0044260 cellular macromolecul…		GO:0005524 ATP binding; GO:1901265 nucleoside phosphate binding; GO:0016773 phosphotransferase activity, alcohol group as acceptor; GO:0001882 nucleoside binding; GO:0043167 ion binding; GO:0004672 protein kinase activity; GO:0000166 nucleotide binding; GO:0097159 organic cyclic compound binding; GO:1901363 heterocyclic compound binding; GO:0032549 ribonucleoside binding; GO:0097367 carbohydrate …				IPR018392; IPR000719; IPR013320; IPR011009;	LysM domain; Protein kinase domain; Concanavalin A-like lectin/glucanase domain; Protein kinase-like domain;
Peaxi162Scf01461g00029.1	98	0.324	Down	9.7e-05	S	conserved hypothetical protein	chloroplast							IPR025520;	Domain of unknown function DUF4408;
Peaxi162Scf01461g00029.1	63	0.058	Down	0.00158644	S	conserved hypothetical protein	chloroplast							IPR025520;	Domain of unknown function DUF4408;
Peaxi162Scf01530g00011.1	249	0.556	Down	0.00164527	S	basic helix-loop-helix (bHLH) DNA-binding superfamily protein	nucleus			GO:0005515 protein binding; GO:0005488 binding; GO:0046983 protein dimerization activity;				IPR025610; IPR011598;	Transcription factor MYC/MYB N-terminal; Myc-type, basic helix-loop-helix (bHLH) domain;					IPR000504; IPR012677;	RNA recognition motif domain; Nucleotide-binding alpha-beta plait domain;
Peaxi162Scf01662g00116.1	46	0.295	Down	0.00158644	S	Unknown protein	chloroplast
Peaxi162Scf03709g00005.1	42	0.393	Down	0.000579351	S	Homeobox protein knotted-1-like 3	nucleus	GO:0050794 regulation of cellular process; GO:0010468 regulation of gene expression; GO:0006355 regulation of transcription, DNA-templated; GO:0031326 regulation of cellular biosynthetic process; GO:0080090 regulation of primary metabolic process; GO:0060255 regulation of macromolecule metabolic process; GO:0019219 regulation of nucleobase-containing compound metabolic process; GO:0010556 regulat…	GO:0043226 organelle; GO:0043231 intracellular membrane-bounded organelle; GO:0043229 intracellular organelle; GO:0005634 nucleus; GO:0044464 cell part; GO:0005622 intracellular; GO:0044424 intracellular part; GO:0043227 membrane-bounded organelle; GO:0005623 cell;	GO:0097159 organic cyclic compound binding; GO:1901363 heterocyclic compound binding; GO:0003677 DNA binding; GO:0005488 binding; GO:0003676 nucleic acid binding;				IPR005539; IPR005540; IPR001356; IPR005541; IPR009057; IPR008422;	ELK domain; KNOX1; Homeobox domain; KNOX2; Homeobox domain-like; Homeobox KN domain;
Peaxi162Scf03709g00005.1	35	0.571	Down	0.000199826	S	Homeobox protein knotted-1-like 3	nucleus	GO:0050794 regulation of cellular process; GO:0010468 regulation of gene expression; GO:0006355 regulation of transcription, DNA-templated; GO:0031326 regulation of cellular biosynthetic process; GO:0080090 regulation of primary metabolic process; GO:0060255 regulation of macromolecule metabolic process; GO:0019219 regulation of nucleobase-containing compound metabolic process; GO:0010556 regulat…	GO:0043226 organelle; GO:0043231 intracellular membrane-bounded organelle; GO:0043229 intracellular organelle; GO:0005634 nucleus; GO:0044464 cell part; GO:0005622 intracellular; GO:0044424 intracellular part; GO:0043227 membrane-bounded organelle; GO:0005623 cell;	GO:0097159 organic cyclic compound binding; GO:1901363 heterocyclic compound binding; GO:0003677 DNA binding; GO:0005488 binding; GO:0003676 nucleic acid binding;				IPR005539; IPR005540; IPR001356; IPR005541; IPR009057; IPR008422;	ELK domain; KNOX1; Homeobox domain; KNOX2; Homeobox domain-like; Homeobox KN domain;
Peaxi162Scf00001g00126.1	111	0.479	Down	0.0014536	S	Unknown protein	nucleus			GO:0097159 organic cyclic compound binding; GO:1901363 heterocyclic compound binding; GO:1901265 nucleoside phosphate binding; GO:0005488 binding; GO:0003676 nucleic acid binding; GO:0000166 nucleotide binding; GO:0036094 small molecule binding;				IPR000504; IPR012677;	RNA recognition motif domain; Nucleotide-binding alpha-beta plait domain;					IPR000719; IPR011009;	Protein kinase domain; Protein kinase-like domain;
Peaxi162Scf00001g00126.1	117	0.663	Down	0.00197354	S	Unknown protein	nucleus			GO:0097159 organic cyclic compound binding; GO:1901363 heterocyclic compound binding; GO:1901265 nucleoside phosphate binding; GO:0005488 binding; GO:0003676 nucleic acid binding; GO:0000166 nucleotide binding; GO:0036094 small molecule binding;				IPR000504; IPR012677;	RNA recognition motif domain; Nucleotide-binding alpha-beta plait domain;					IPR000719; IPR011009;	Protein kinase domain; Protein kinase-like domain;
Peaxi162Scf00001g00126.1	113	0.602	Down	0.0112449	S	Unknown protein	nucleus			GO:0097159 organic cyclic compound binding; GO:1901363 heterocyclic compound binding; GO:1901265 nucleoside phosphate binding; GO:0005488 binding; GO:0003676 nucleic acid binding; GO:0000166 nucleotide binding; GO:0036094 small molecule binding;				IPR000504; IPR012677;	RNA recognition motif domain; Nucleotide-binding alpha-beta plait domain;
Peaxi162Scf00002g05421.1	56	1.58	Up	0.00598932	S	"Suppressor of gene silencing 3, putative "	nucleus	GO:0010468 regulation of gene expression; GO:0016458 gene silencing; GO:0050789 regulation of biological process; GO:0031047 gene silencing by RNA; GO:0010629 negative regulation of gene expression; GO:0060255 regulation of macromolecule metabolic process; GO:0044763 single-organism cellular process; GO:0019222 regulation of metabolic process; GO:0044699 single-organism process; GO:0048519 negati…						IPR005380;	XS domain;					IPR003593; IPR003439; IPR027417; IPR013525;	AAA+ ATPase domain; ABC transporter-like; P-loop containing nucleoside triphosphate hydrolase; ABC-2 type transporter;
Peaxi162Scf00003g04521.1	249	0.321	Down	0.0129728	S	Phosducin-like protein 3	chloroplast							IPR024253; IPR012336;	Phosducin, thioredoxin-like domain; Thioredoxin-like fold;					IPR018392; IPR000719; IPR013320; IPR011009;	LysM domain; Protein kinase domain; Concanavalin A-like lectin/glucanase domain; Protein kinase-like domain;
Peaxi162Scf00003g05391.1	236	0.327	Down	0.00572481	S	ARF GAP-like zinc finger-containing protein ZIGA4	nucleus			GO:0098772 molecular function regulator; GO:0030234 enzyme regulator activity; GO:0008047 enzyme activator activity; GO:0060589 nucleoside-triphosphatase regulator activity; GO:0005096 GTPase activator activity; GO:0030695 GTPase regulator activity;										IPR025520;	Domain of unknown function DUF4408;
Peaxi162Scf00004g04522.1	453	0.226	Down	0.00141422	S	Rho GTPase activation protein (RhoGAP) with PH domain	chloroplast	GO:0050794 regulation of cellular process; GO:0044700 single organism signaling; GO:0051716 cellular response to stimulus; GO:0007165 signal transduction; GO:0050789 regulation of biological process; GO:0007154 cell communication; GO:0044699 single-organism process; GO:0023052 signaling; GO:0050896 response to stimulus; GO:0009987 cellular process; GO:0065007 biological regulation;						IPR011993; IPR025757; IPR008936; IPR000198; IPR001849;	PH domain-like; Ternary complex factor MIP1, leucine-zipper; Rho GTPase activation protein; Rho GTPase-activating protein domain; Pleckstrin homology domain;					IPR025520;	Domain of unknown function DUF4408;
Peaxi162Scf00005g04914.1	890	0.622	Down	0.00820971	S	Leucine-rich repeat protein kinase family protein	extracellular	GO:0016310 phosphorylation; GO:0044267 cellular protein metabolic process; GO:0044238 primary metabolic process; GO:0044237 cellular metabolic process; GO:0006796 phosphate-containing compound metabolic process; GO:0071704 organic substance metabolic process; GO:0008152 metabolic process; GO:0006468 protein phosphorylation; GO:0006793 phosphorus metabolic process; GO:0044260 cellular macromolecul…		GO:0005524 ATP binding; GO:1901265 nucleoside phosphate binding; GO:0016773 phosphotransferase activity, alcohol group as acceptor; GO:0001882 nucleoside binding; GO:0043167 ion binding; GO:0005515 protein binding; GO:0004672 protein kinase activity; GO:0000166 nucleotide binding; GO:0097159 organic cyclic compound binding; GO:1901363 heterocyclic compound binding; GO:0032549 ribonucleoside bindi…				IPR000719; IPR032675; IPR001245; IPR013320; IPR024788; IPR011009;	Protein kinase domain; Leucine-rich repeat domain, L domain-like; Serine-threonine/tyrosine-protein kinase catalytic domain; Concanavalin A-like lectin/glucanase domain; Malectin-like carbohydrate-binding domain; Protein kinase-like domain;					IPR025610; IPR011598;	Transcription factor MYC/MYB N-terminal; Myc-type, basic helix-loop-helix (bHLH) domain;
Peaxi162Scf00005g04914.1	889	0.622	Down	0.00820971	S	Leucine-rich repeat protein kinase family protein	extracellular	GO:0016310 phosphorylation; GO:0044267 cellular protein metabolic process; GO:0044238 primary metabolic process; GO:0044237 cellular metabolic process; GO:0006796 phosphate-containing compound metabolic process; GO:0071704 organic substance metabolic process; GO:0008152 metabolic process; GO:0006468 protein phosphorylation; GO:0006793 phosphorus metabolic process; GO:0044260 cellular macromolecul…		GO:0005524 ATP binding; GO:1901265 nucleoside phosphate binding; GO:0016773 phosphotransferase activity, alcohol group as acceptor; GO:0001882 nucleoside binding; GO:0043167 ion binding; GO:0005515 protein binding; GO:0004672 protein kinase activity; GO:0000166 nucleotide binding; GO:0097159 organic cyclic compound binding; GO:1901363 heterocyclic compound binding; GO:0032549 ribonucleoside bindi…				IPR000719; IPR032675; IPR001245; IPR013320; IPR024788; IPR011009;	Protein kinase domain; Leucine-rich repeat domain, L domain-like; Serine-threonine/tyrosine-protein kinase catalytic domain; Concanavalin A-like lectin/glucanase domain; Malectin-like carbohydrate-binding domain; Protein kinase-like domain;
Peaxi162Scf00006g00092.1	613	0.635	Down	0.00608849	S	conserved hypothetical protein	nucleus													IPR005539; IPR005540; IPR001356; IPR005541; IPR009057; IPR008422;	ELK domain; KNOX1; Homeobox domain; KNOX2; Homeobox domain-like; Homeobox KN domain;
Peaxi162Scf00006g00092.1	183	0.49	Down	0.00306718	S	conserved hypothetical protein	nucleus													IPR005539; IPR005540; IPR001356; IPR005541; IPR009057; IPR008422;	ELK domain; KNOX1; Homeobox domain; KNOX2; Homeobox domain-like; Homeobox KN domain;
Peaxi162Scf00006g00402.1	505	0.553	Down	0.00459658	S	Protein kinase superfamily protein	chloroplast	GO:0016310 phosphorylation; GO:0044267 cellular protein metabolic process; GO:0044238 primary metabolic process; GO:0044237 cellular metabolic process; GO:0006796 phosphate-containing compound metabolic process; GO:0071704 organic substance metabolic process; GO:0008152 metabolic process; GO:0006468 protein phosphorylation; GO:0006793 phosphorus metabolic process; GO:0044260 cellular macromolecul…		GO:0005524 ATP binding; GO:1901265 nucleoside phosphate binding; GO:0016773 phosphotransferase activity, alcohol group as acceptor; GO:0001882 nucleoside binding; GO:0043167 ion binding; GO:0004672 protein kinase activity; GO:0000166 nucleotide binding; GO:0097159 organic cyclic compound binding; GO:1901363 heterocyclic compound binding; GO:0032549 ribonucleoside binding; GO:0097367 carbohydrate …				IPR000719; IPR013320; IPR011009;	Protein kinase domain; Concanavalin A-like lectin/glucanase domain; Protein kinase-like domain;					IPR000504; IPR012677;	RNA recognition motif domain; Nucleotide-binding alpha-beta plait domain;
Peaxi162Scf00006g03619.1	847	1.685	Up	0.00197709	T	Serine/threonine protein phosphatase family protein	chloroplast	GO:0050794 regulation of cellular process; GO:0044700 single organism signaling; GO:0009741 response to brassinosteroid; GO:0071310 cellular response to organic substance; GO:1901700 response to oxygen-containing compound; GO:0044699 single-organism process; GO:0050896 response to stimulus; GO:0071383 cellular response to steroid hormone stimulus; GO:0033993 response to lipid; GO:0007165 signal t…		GO:0042578 phosphoric ester hydrolase activity; GO:0003824 catalytic activity; GO:0016791 phosphatase activity; GO:0005488 binding; GO:0016788 hydrolase activity, acting on ester bonds; GO:0005515 protein binding; GO:0016787 hydrolase activity; GO:0004721 phosphoprotein phosphatase activity;	K01090			IPR029052; IPR004843; IPR031675; IPR015915; IPR006186;	Metallo-dependent phosphatase-like; Calcineurin-like phosphoesterase domain, ApaH type; Serine-threonine protein phosphatase, N-terminal; Kelch-type beta propeller; Serine/threonine-specific protein phosphatase/bis(5-nucleosyl)-tetraphosphatase;					IPR000504; IPR012677;	RNA recognition motif domain; Nucleotide-binding alpha-beta plait domain;
Peaxi162Scf00007g01112.1	31	0.531	Down	0.000445661	S	syntaxin of plants 131	cytoplasm	GO:0006810 transport; GO:0051179 localization; GO:0016192 vesicle-mediated transport; GO:0051234 establishment of localization;	GO:0016020 membrane;	GO:0005515 protein binding; GO:0005488 binding;	K08486	STX1B_2_3; syntaxin 1B/2/3	sly04130 SNARE interactions in vesicular transport - Solanum lycopersicum (tomato);	IPR000727; IPR010989; IPR006011;	Target SNARE coiled-coil homology domain; SNARE; Syntaxin, N-terminal domain;					IPR000504; IPR012677;	RNA recognition motif domain; Nucleotide-binding alpha-beta plait domain;
Peaxi162Scf00007g02852.1	702	0.378	Down	0.000199826	S	STRUBBELIG-receptor family 3	endoplasmic reticulum	GO:0016310 phosphorylation; GO:0044267 cellular protein metabolic process; GO:0044238 primary metabolic process; GO:0044237 cellular metabolic process; GO:0006796 phosphate-containing compound metabolic process; GO:0071704 organic substance metabolic process; GO:0008152 metabolic process; GO:0006468 protein phosphorylation; GO:0006793 phosphorus metabolic process; GO:0044260 cellular macromolecul…		GO:0005524 ATP binding; GO:1901265 nucleoside phosphate binding; GO:0016773 phosphotransferase activity, alcohol group as acceptor; GO:0001882 nucleoside binding; GO:0043167 ion binding; GO:0005515 protein binding; GO:0004672 protein kinase activity; GO:0000166 nucleotide binding; GO:0097159 organic cyclic compound binding; GO:1901363 heterocyclic compound binding; GO:0032549 ribonucleoside bindi…				IPR000719; IPR001245; IPR032675; IPR011009;	Protein kinase domain; Serine-threonine/tyrosine-protein kinase catalytic domain; Leucine-rich repeat domain, L domain-like; Protein kinase-like domain;					IPR005380;	XS domain;
Peaxi162Scf00007g02852.1	706	0.378	Down	0.000199826	S	STRUBBELIG-receptor family 3	endoplasmic reticulum	GO:0016310 phosphorylation; GO:0044267 cellular protein metabolic process; GO:0044238 primary metabolic process; GO:0044237 cellular metabolic process; GO:0006796 phosphate-containing compound metabolic process; GO:0071704 organic substance metabolic process; GO:0008152 metabolic process; GO:0006468 protein phosphorylation; GO:0006793 phosphorus metabolic process; GO:0044260 cellular macromolecul…		GO:0005524 ATP binding; GO:1901265 nucleoside phosphate binding; GO:0016773 phosphotransferase activity, alcohol group as acceptor; GO:0001882 nucleoside binding; GO:0043167 ion binding; GO:0005515 protein binding; GO:0004672 protein kinase activity; GO:0000166 nucleotide binding; GO:0097159 organic cyclic compound binding; GO:1901363 heterocyclic compound binding; GO:0032549 ribonucleoside bindi…				IPR000719; IPR001245; IPR032675; IPR011009;	Protein kinase domain; Serine-threonine/tyrosine-protein kinase catalytic domain; Leucine-rich repeat domain, L domain-like; Protein kinase-like domain;					IPR024253; IPR012336;	Phosducin, thioredoxin-like domain; Thioredoxin-like fold;
Peaxi162Scf00008g02524.1	166	2.173	Up	0.000162491	S	ubiquitin-conjugating enzyme 5	cytoplasm				K10576	UBE2H; ubiquitin-conjugating enzyme E2 H [EC:2.3.2.23]	sly04120 Ubiquitin mediated proteolysis - Solanum lycopersicum (tomato);	IPR016135; IPR000608;	Ubiquitin-conjugating enzyme/RWD-like; Ubiquitin-conjugating enzyme E2;
Peaxi162Scf00011g00421.1	10	0.623	Down	0.00374212	S	Unknown protein	chloroplast				K13173									IPR011993; IPR025757; IPR008936; IPR000198; IPR001849;	PH domain-like; Ternary complex factor MIP1, leucine-zipper; Rho GTPase activation protein; Rho GTPase-activating protein domain; Pleckstrin homology domain;
Peaxi162Scf00011g00421.1	12	0.623	Down	0.00374212	S	Unknown protein	chloroplast				K13173									IPR000719; IPR032675; IPR001245; IPR013320; IPR024788; IPR011009;	Protein kinase domain; Leucine-rich repeat domain, L domain-like; Serine-threonine/tyrosine-protein kinase catalytic domain; Concanavalin A-like lectin/glucanase domain; Malectin-like carbohydrate-binding domain; Protein kinase-like domain;
Peaxi162Scf00013g01114.1	189	0.545	Down	0.012342	S	Pre-mRNA-splicing factor SLU7	nucleus				K12819	SLU7; pre-mRNA-processing factor SLU7	sly03040 Spliceosome - Solanum lycopersicum (tomato);	IPR021715;	Pre-mRNA splicing Prp18-interacting factor;					IPR000719; IPR032675; IPR001245; IPR013320; IPR024788; IPR011009;	Protein kinase domain; Leucine-rich repeat domain, L domain-like; Serine-threonine/tyrosine-protein kinase catalytic domain; Concanavalin A-like lectin/glucanase domain; Malectin-like carbohydrate-binding domain; Protein kinase-like domain;
Peaxi162Scf00014g00030.1	232	1.579	Up	0.0115553	S	pyruvate decarboxylase-2	plasma membrane			GO:0097159 organic cyclic compound binding; GO:1901363 heterocyclic compound binding; GO:0019842 vitamin binding; GO:0005488 binding; GO:0043167 ion binding; GO:0043169 cation binding; GO:0043168 anion binding; GO:1901681 sulfur compound binding; GO:0048037 cofactor binding; GO:0030976 thiamine pyrophosphate binding; GO:0050662 coenzyme binding; GO:0036094 small molecule binding;	K01568	PDC; pyruvate decarboxylase [EC:4.1.1.1]	sly01110 Biosynthesis of secondary metabolites - Solanum lycopersicum (tomato); sly00010 Glycolysis / Gluconeogenesis - Solanum lycopersicum (tomato); sly01100 Metabolic pathways - Solanum lycopersicum (tomato);	IPR029061; IPR012001;	Thiamin diphosphate-binding fold; Thiamine pyrophosphate enzyme, N-terminal TPP-binding domain;
Peaxi162Scf00014g00294.1	387	1.672	Up	0.000454506	S	conserved hypothetical protein	chloroplast
Peaxi162Scf00014g00614.1	14	0.658	Down	0.00197354	S	Auxin transporter-like protein 2	plasma membrane				K13946	AUX1; auxin influx carrier (AUX1 LAX family)	sly04075 Plant hormone signal transduction - Solanum lycopersicum (tomato);	IPR013057;	Amino acid transporter, transmembrane domain;					IPR000719; IPR013320; IPR011009;	Protein kinase domain; Concanavalin A-like lectin/glucanase domain; Protein kinase-like domain;
Peaxi162Scf00015g00272.1	243	0.513	Down	0.000579351	S	RNA-binding family protein with retrovirus zinc finger-like domain isoform 3	nucleus			GO:0097159 organic cyclic compound binding; GO:1901363 heterocyclic compound binding; GO:1901265 nucleoside phosphate binding; GO:0046914 transition metal ion binding; GO:0005488 binding; GO:0003676 nucleic acid binding; GO:0043167 ion binding; GO:0046872 metal ion binding; GO:0043169 cation binding; GO:0000166 nucleotide binding; GO:0008270 zinc ion binding; GO:0036094 small molecule binding;	K12896	SFRS7; splicing factor, arginine/serine-rich 7	sly03040 Spliceosome - Solanum lycopersicum (tomato);	IPR000504; IPR012677; IPR001878;	RNA recognition motif domain; Nucleotide-binding alpha-beta plait domain; Zinc finger, CCHC-type;					IPR029052; IPR004843; IPR031675; IPR015915; IPR006186;	Metallo-dependent phosphatase-like; Calcineurin-like phosphoesterase domain, ApaH type; Serine-threonine protein phosphatase, N-terminal; Kelch-type beta propeller; Serine/threonine-specific protein phosphatase/bis(5-nucleosyl)-tetraphosphatase;
Peaxi162Scf00015g00729.1	113	0.573	Down	0.00709921	S	histone deacetylase 15	nucleus			GO:0043169 cation binding; GO:0046872 metal ion binding; GO:0008270 zinc ion binding; GO:0046914 transition metal ion binding; GO:0005488 binding; GO:0043167 ion binding;	K11407			IPR023801; IPR001876;	Histone deacetylase domain; Zinc finger, RanBP2-type;					IPR000727; IPR010989; IPR006011;	Target SNARE coiled-coil homology domain; SNARE; Syntaxin, N-terminal domain;
Peaxi162Scf00015g00841.1	540	0.504	Down	0.00124843	S	stomatal cytokinesis defective / SCD1 protein (SCD1)	chloroplast			GO:0005515 protein binding; GO:0005488 binding;				IPR005113; IPR001194; IPR005112; IPR017986; IPR015943;	uDENN domain; DENN domain; dDENN domain; WD40-repeat-containing domain; WD40/YVTN repeat-like-containing domain;					IPR000719; IPR001245; IPR032675; IPR011009;	Protein kinase domain; Serine-threonine/tyrosine-protein kinase catalytic domain; Leucine-rich repeat domain, L domain-like; Protein kinase-like domain;
Peaxi162Scf00016g00939.1	20	0.519	Down	0.00254085	S	sugar transport protein [Coffea canephora]	plasma membrane	GO:0006810 transport; GO:0055085 transmembrane transport; GO:0051179 localization; GO:0051234 establishment of localization;	GO:0031224 intrinsic component of membrane; GO:0016020 membrane; GO:0016021 integral component of membrane; GO:0044425 membrane part;	GO:0022892 substrate-specific transporter activity; GO:0022891 substrate-specific transmembrane transporter activity; GO:0022857 transmembrane transporter activity; GO:0005215 transporter activity;				IPR020846;	Major facilitator superfamily domain;					IPR000719; IPR001245; IPR032675; IPR011009;	Protein kinase domain; Serine-threonine/tyrosine-protein kinase catalytic domain; Leucine-rich repeat domain, L domain-like; Protein kinase-like domain;
Peaxi162Scf00016g03411.1	162	0.334	Down	0.000445661	S	Octicosapeptide/Phox/Bem1p family protein	cytoplasm			GO:0005515 protein binding; GO:0005488 binding;				IPR000270;	PB1 domain;					IPR016135; IPR000608;	Ubiquitin-conjugating enzyme/RWD-like; Ubiquitin-conjugating enzyme E2;
Peaxi162Scf00019g00315.1	205	1.938	Up	0.000579351	T	WPP domain-interacting protein 1	Golgi apparatus
Peaxi162Scf00019g03125.1	260	0.522	Down	0.00204822	S	magnesium transporter 9	cytoplasm				K16075
Peaxi162Scf00020g00232.1	355	1.526	Up	0.00254085	S	alpha/beta-Hydrolases superfamily protein	cytoplasm	GO:0016042 lipid catabolic process; GO:1901575 organic substance catabolic process; GO:0008152 metabolic process; GO:0044710 single-organism metabolic process; GO:0044712 single-organism catabolic process; GO:0044699 single-organism process; GO:0044238 primary metabolic process; GO:0009056 catabolic process; GO:0071704 organic substance metabolic process; GO:0006629 lipid metabolic process;						IPR002921; IPR029058; IPR005592;	Fungal lipase-like domain; Alpha/Beta hydrolase fold; Mono-/di-acylglycerol lipase, N-terminal;					IPR021715;	Pre-mRNA splicing Prp18-interacting factor;
Peaxi162Scf00021g00624.1	422	0.387	Down	0.00234856	S	RNA-binding (RRM/RBD/RNP motifs) family protein	chloroplast			GO:0097159 organic cyclic compound binding; GO:1901363 heterocyclic compound binding; GO:1901265 nucleoside phosphate binding; GO:0005488 binding; GO:0003676 nucleic acid binding; GO:0000166 nucleotide binding; GO:0036094 small molecule binding;	K12893	SFRS4_5_6; splicing factor, arginine/serine-rich 4/5/6	sly03040 Spliceosome - Solanum lycopersicum (tomato);	IPR000504; IPR012677;	RNA recognition motif domain; Nucleotide-binding alpha-beta plait domain;					IPR029061; IPR012001;	Thiamin diphosphate-binding fold; Thiamine pyrophosphate enzyme, N-terminal TPP-binding domain;
Peaxi162Scf00021g01613.1	547	0.44	Down	0.00431164	S	conserved hypothetical protein	nucleus
Peaxi162Scf00021g02415.1	832	2.056	Up	0.00176098	S	SHOOT GRAVITROPISM 2 family protein	nucleus			GO:0046872 metal ion binding; GO:0043169 cation binding; GO:0005488 binding; GO:0043167 ion binding;				IPR004177; IPR029058;	DDHD domain; Alpha/Beta hydrolase fold;					IPR013057;	Amino acid transporter, transmembrane domain;
Peaxi162Scf00028g00412.1	11	0.444	Down	0.0220153	S	RECA homolog 3	cytoplasm	GO:0033554 cellular response to stress; GO:0051716 cellular response to stimulus; GO:0006725 cellular aromatic compound metabolic process; GO:0006950 response to stress; GO:0006259 DNA metabolic process; GO:1901360 organic cyclic compound metabolic process; GO:0006807 nitrogen compound metabolic process; GO:0044238 primary metabolic process; GO:0050896 response to stimulus; GO:0044237 cellular me…		GO:0003677 DNA binding; GO:0005524 ATP binding; GO:1901265 nucleoside phosphate binding; GO:0001882 nucleoside binding; GO:0043167 ion binding; GO:0016817 hydrolase activity, acting on acid anhydrides; GO:0003697 single-stranded DNA binding; GO:0016787 hydrolase activity; GO:0000166 nucleotide binding; GO:0017111 nucleoside-triphosphatase activity; GO:0016887 ATPase activity; GO:1901363 heterocyc…	K03553	recA; recombination protein RecA	sly03440 Homologous recombination - Solanum lycopersicum (tomato);	IPR020588; IPR003593; IPR023400; IPR027417; IPR020587;	DNA recombination and repair protein RecA-like, ATP-binding domain; AAA+ ATPase domain; DNA recombination and repair protein RecA, C-terminal; P-loop containing nucleoside triphosphate hydrolase; DNA recombination and repair protein RecA, monomer-monomer interface;					IPR000504; IPR012677; IPR001878;	RNA recognition motif domain; Nucleotide-binding alpha-beta plait domain; Zinc finger, CCHC-type;
Peaxi162Scf00029g00307.1	2661	0.33	Down	0.000445661	S	P-loop containing nucleoside triphosphate hydrolases superfamily protein	nucleus			GO:0042393 histone binding; GO:0005524 ATP binding; GO:1901265 nucleoside phosphate binding; GO:0001882 nucleoside binding; GO:0043167 ion binding; GO:0005515 protein binding; GO:0000166 nucleotide binding; GO:0097159 organic cyclic compound binding; GO:1901363 heterocyclic compound binding; GO:0032549 ribonucleoside binding; GO:0097367 carbohydrate derivative binding; GO:0032553 ribonucleotide b…				IPR014001; IPR027417; IPR029295; IPR001650; IPR014012; IPR000330;	Helicase superfamily 1/2, ATP-binding domain; P-loop containing nucleoside triphosphate hydrolase; Snf2, ATP coupling domain; Helicase, C-terminal; Helicase/SANT-associated domain; SNF2-related, N-terminal domain;					IPR023801; IPR001876;	Histone deacetylase domain; Zinc finger, RanBP2-type;
Peaxi162Scf00032g02319.1	457	0.531	Down	0.00176243	S	Rho GTPase activation protein (RhoGAP) with PH domain	chloroplast	GO:0050794 regulation of cellular process; GO:0044700 single organism signaling; GO:0051716 cellular response to stimulus; GO:0007165 signal transduction; GO:0050789 regulation of biological process; GO:0007154 cell communication; GO:0044699 single-organism process; GO:0023052 signaling; GO:0050896 response to stimulus; GO:0009987 cellular process; GO:0065007 biological regulation;						IPR011993; IPR025757; IPR008936; IPR000198; IPR001849;	PH domain-like; Ternary complex factor MIP1, leucine-zipper; Rho GTPase activation protein; Rho GTPase-activating protein domain; Pleckstrin homology domain;					IPR005113; IPR001194; IPR005112; IPR017986; IPR015943;	uDENN domain; DENN domain; dDENN domain; WD40-repeat-containing domain; WD40/YVTN repeat-like-containing domain;
Peaxi162Scf00036g01015.1	1044	0.641	Down	0.0057332	S	Protein kinase superfamily protein	plasma membrane	GO:0016310 phosphorylation; GO:0044267 cellular protein metabolic process; GO:0044238 primary metabolic process; GO:0044237 cellular metabolic process; GO:0006796 phosphate-containing compound metabolic process; GO:0071704 organic substance metabolic process; GO:0008152 metabolic process; GO:0006468 protein phosphorylation; GO:0006793 phosphorus metabolic process; GO:0044260 cellular macromolecul…		GO:0005524 ATP binding; GO:1901265 nucleoside phosphate binding; GO:0016773 phosphotransferase activity, alcohol group as acceptor; GO:0001882 nucleoside binding; GO:0043167 ion binding; GO:0004672 protein kinase activity; GO:0000166 nucleotide binding; GO:0097159 organic cyclic compound binding; GO:1901363 heterocyclic compound binding; GO:0032549 ribonucleoside binding; GO:0097367 carbohydrate …				IPR000719; IPR001245; IPR013320; IPR011009;	Protein kinase domain; Serine-threonine/tyrosine-protein kinase catalytic domain; Concanavalin A-like lectin/glucanase domain; Protein kinase-like domain;					IPR020846;	Major facilitator superfamily domain;
Peaxi162Scf00037g00923.1	571	0.583	Down	0.000793258	S	acyl-CoA binding protein 4	chloroplast			GO:0000062 fatty-acyl-CoA binding; GO:0005488 binding; GO:0043167 ion binding; GO:0005515 protein binding; GO:0043168 anion binding; GO:0048037 cofactor binding; GO:1901681 sulfur compound binding; GO:0050662 coenzyme binding;				IPR000582; IPR015915; IPR014352;	Acyl-CoA-binding protein, ACBP; Kelch-type beta propeller; FERM/acyl-CoA-binding protein, 3-helical bundle;					IPR000270;	PB1 domain;
Peaxi162Scf00037g00923.1	574	0.561	Down	0.00113886	T	acyl-CoA binding protein 4	chloroplast			GO:0000062 fatty-acyl-CoA binding; GO:0005488 binding; GO:0043167 ion binding; GO:0005515 protein binding; GO:0043168 anion binding; GO:0048037 cofactor binding; GO:1901681 sulfur compound binding; GO:0050662 coenzyme binding;				IPR000582; IPR015915; IPR014352;	Acyl-CoA-binding protein, ACBP; Kelch-type beta propeller; FERM/acyl-CoA-binding protein, 3-helical bundle;
Peaxi162Scf00038g01029.1	195	1.86	Up	0.00478966	S	Clavaminate synthase-like protein	cytoplasm	GO:0044699 single-organism process; GO:0008152 metabolic process; GO:0055114 oxidation-reduction process; GO:0044710 single-organism metabolic process;		GO:0003824 catalytic activity; GO:0016491 oxidoreductase activity;				IPR003819;	TauD/TfdA-like domain;
Peaxi162Scf00038g01937.1	289	0.339	Down	0.00902867	S	COP1-interacting protein-related	nucleus													IPR002921; IPR029058; IPR005592;	Fungal lipase-like domain; Alpha/Beta hydrolase fold; Mono-/di-acylglycerol lipase, N-terminal;
Peaxi162Scf00039g01120.1	81	0.556	Down	0.012026	T	Ras-related protein Rab-8A	chloroplast	GO:0050794 regulation of cellular process; GO:0044700 single organism signaling; GO:0051716 cellular response to stimulus; GO:0007165 signal transduction; GO:0050789 regulation of biological process; GO:0007154 cell communication; GO:0035556 intracellular signal transduction; GO:0044699 single-organism process; GO:0007264 small GTPase mediated signal transduction; GO:0023052 signaling; GO:0050896…		GO:1901265 nucleoside phosphate binding; GO:0001882 nucleoside binding; GO:0043167 ion binding; GO:0000166 nucleotide binding; GO:0097159 organic cyclic compound binding; GO:1901363 heterocyclic compound binding; GO:0032549 ribonucleoside binding; GO:0097367 carbohydrate derivative binding; GO:0032553 ribonucleotide binding; GO:0005488 binding; GO:0032550 purine ribonucleoside binding; GO:0043168…	K07901	RAB8A; Ras-related protein Rab-8A	sly04144 Endocytosis - Solanum lycopersicum (tomato);	IPR005225; IPR027417;	Small GTP-binding protein domain; P-loop containing nucleoside triphosphate hydrolase;					IPR000504; IPR012677;	RNA recognition motif domain; Nucleotide-binding alpha-beta plait domain;
Peaxi162Scf00040g00315.1	22	3.882	Up	0.000880969	T	Transmembrane amino acid transporter family protein	plasma membrane				K14209			IPR013057;	Amino acid transporter, transmembrane domain;
Peaxi162Scf00041g00016.1	76	0.328	Down	0.00722193	S	Protein of unknown function (DUF581)	chloroplast							IPR007650;	Zf-FLZ domain;					IPR004177; IPR029058;	DDHD domain; Alpha/Beta hydrolase fold;
Peaxi162Scf00041g01416.1	206	0.178	Down	0.000162491	S	Serine/arginine-rich splicing factor 2 [Morus notabilis]	nucleus			GO:0097159 organic cyclic compound binding; GO:1901363 heterocyclic compound binding; GO:1901265 nucleoside phosphate binding; GO:0005488 binding; GO:0003676 nucleic acid binding; GO:0000166 nucleotide binding; GO:0036094 small molecule binding;	K12891	SFRS2; splicing factor, arginine/serine-rich 2	sly03040 Spliceosome - Solanum lycopersicum (tomato);	IPR000504; IPR012677;	RNA recognition motif domain; Nucleotide-binding alpha-beta plait domain;					IPR020588; IPR003593; IPR023400; IPR027417; IPR020587;	DNA recombination and repair protein RecA-like, ATP-binding domain; AAA+ ATPase domain; DNA recombination and repair protein RecA, C-terminal; P-loop containing nucleoside triphosphate hydrolase; DNA recombination and repair protein RecA, monomer-monomer interface;
Peaxi162Scf00041g01416.1	199	0.189	Down	9.7e-05	T	Serine/arginine-rich splicing factor 2 [Morus notabilis]	nucleus			GO:0097159 organic cyclic compound binding; GO:1901363 heterocyclic compound binding; GO:1901265 nucleoside phosphate binding; GO:0005488 binding; GO:0003676 nucleic acid binding; GO:0000166 nucleotide binding; GO:0036094 small molecule binding;	K12891	SFRS2; splicing factor, arginine/serine-rich 2	sly03040 Spliceosome - Solanum lycopersicum (tomato);	IPR000504; IPR012677;	RNA recognition motif domain; Nucleotide-binding alpha-beta plait domain;					IPR014001; IPR027417; IPR029295; IPR001650; IPR014012; IPR000330;	Helicase superfamily 1/2, ATP-binding domain; P-loop containing nucleoside triphosphate hydrolase; Snf2, ATP coupling domain; Helicase, C-terminal; Helicase/SANT-associated domain; SNF2-related, N-terminal domain;
Peaxi162Scf00041g01416.1	202	0.189	Down	9.7e-05	S	Serine/arginine-rich splicing factor 2 [Morus notabilis]	nucleus			GO:0097159 organic cyclic compound binding; GO:1901363 heterocyclic compound binding; GO:1901265 nucleoside phosphate binding; GO:0005488 binding; GO:0003676 nucleic acid binding; GO:0000166 nucleotide binding; GO:0036094 small molecule binding;	K12891	SFRS2; splicing factor, arginine/serine-rich 2	sly03040 Spliceosome - Solanum lycopersicum (tomato);	IPR000504; IPR012677;	RNA recognition motif domain; Nucleotide-binding alpha-beta plait domain;					IPR011993; IPR025757; IPR008936; IPR000198; IPR001849;	PH domain-like; Ternary complex factor MIP1, leucine-zipper; Rho GTPase activation protein; Rho GTPase-activating protein domain; Pleckstrin homology domain;
Peaxi162Scf00045g01452.1	170	0.365	Down	0.000776234	S	Protein arginine N-methyltransferase 1.5	nucleus	GO:0018216 peptidyl-arginine methylation; GO:0044267 cellular protein metabolic process; GO:0044238 primary metabolic process; GO:0018195 peptidyl-arginine modification; GO:0044237 cellular metabolic process; GO:0032259 methylation; GO:0071704 organic substance metabolic process; GO:0018193 peptidyl-amino acid modification; GO:0008152 metabolic process; GO:0008213 protein alkylation; GO:0035246 p…		GO:0016741 transferase activity, transferring one-carbon groups; GO:0008168 methyltransferase activity; GO:0003824 catalytic activity; GO:0016740 transferase activity;	K02516	PRMT5; type II protein arginine methyltransferase [EC:2.1.1.320]	sly03013 RNA transport - Solanum lycopersicum (tomato);	IPR029063;	S-adenosyl-L-methionine-dependent methyltransferase;					IPR000719; IPR001245; IPR013320; IPR011009;	Protein kinase domain; Serine-threonine/tyrosine-protein kinase catalytic domain; Concanavalin A-like lectin/glucanase domain; Protein kinase-like domain;
Peaxi162Scf00045g01452.1	173	0.3	Down	0.00114445	S	Protein arginine N-methyltransferase 1.5	nucleus	GO:0018216 peptidyl-arginine methylation; GO:0044267 cellular protein metabolic process; GO:0044238 primary metabolic process; GO:0018195 peptidyl-arginine modification; GO:0044237 cellular metabolic process; GO:0032259 methylation; GO:0071704 organic substance metabolic process; GO:0018193 peptidyl-amino acid modification; GO:0008152 metabolic process; GO:0008213 protein alkylation; GO:0035246 p…		GO:0016741 transferase activity, transferring one-carbon groups; GO:0008168 methyltransferase activity; GO:0003824 catalytic activity; GO:0016740 transferase activity;	K02516	PRMT5; type II protein arginine methyltransferase [EC:2.1.1.320]	sly03013 RNA transport - Solanum lycopersicum (tomato);	IPR029063;	S-adenosyl-L-methionine-dependent methyltransferase;					IPR000582; IPR015915; IPR014352;	Acyl-CoA-binding protein, ACBP; Kelch-type beta propeller; FERM/acyl-CoA-binding protein, 3-helical bundle;
Peaxi162Scf00046g00530.1	27	0.632	Down	0.0110759	S	"calcium-transporting ATPase, putative"	plasma membrane	GO:0070588 calcium ion transmembrane transport; GO:0072511 divalent inorganic cation transport; GO:0098655 cation transmembrane transport; GO:0034220 ion transmembrane transport; GO:0098660 inorganic ion transmembrane transport; GO:0030001 metal ion transport; GO:0051234 establishment of localization; GO:0006810 transport; GO:0055085 transmembrane transport; GO:0006812 cation transport; GO:000681…	GO:0031224 intrinsic component of membrane; GO:0016020 membrane; GO:0016021 integral component of membrane; GO:0044425 membrane part;	GO:0042625 ATPase coupled ion transmembrane transporter activity; GO:1901265 nucleoside phosphate binding; GO:0015399 primary active transmembrane transporter activity; GO:0022892 substrate-specific transporter activity; GO:0016817 hydrolase activity, acting on acid anhydrides; GO:0005515 protein binding; GO:0016787 hydrolase activity; GO:0022891 substrate-specific transmembrane transporter activ…	K01537			IPR023298; IPR004014; IPR024750; IPR008250; IPR023299; IPR023214; IPR006068;	P-type ATPase, transmembrane domain; Cation-transporting P-type ATPase, N-terminal; Calcium-transporting P-type ATPase, N-terminal autoinhibitory domain; P-type ATPase, A domain; P-type ATPase, cytoplasmic domain N; HAD-like domain; Cation-transporting P-type ATPase, C-terminal;					IPR000582; IPR015915; IPR014352;	Acyl-CoA-binding protein, ACBP; Kelch-type beta propeller; FERM/acyl-CoA-binding protein, 3-helical bundle;
Peaxi162Scf00047g00141.1	681	0.617	Down	0.0014536	S	F-box associated ubiquitination effector family protein	nucleus			GO:0097159 organic cyclic compound binding; GO:1901363 heterocyclic compound binding; GO:1901265 nucleoside phosphate binding; GO:0005488 binding; GO:0003676 nucleic acid binding; GO:0043167 ion binding; GO:0043169 cation binding; GO:0046872 metal ion binding; GO:0005515 protein binding; GO:0000166 nucleotide binding; GO:0036094 small molecule binding;				IPR000571; IPR013783; IPR000504; IPR014756; IPR012677;	Zinc finger, CCCH-type; Immunoglobulin-like fold; RNA recognition motif domain; Immunoglobulin E-set; Nucleotide-binding alpha-beta plait domain;					IPR003819;	TauD/TfdA-like domain;
Peaxi162Scf00047g00336.1	97	0.655	Down	0.0197545	S	sucrose phosphate synthase 3F	cytoplasm	GO:0044723 single-organism carbohydrate metabolic process; GO:0008152 metabolic process; GO:0005985 sucrose metabolic process; GO:0044262 cellular carbohydrate metabolic process; GO:0044710 single-organism metabolic process; GO:0044763 single-organism cellular process; GO:0044699 single-organism process; GO:0009311 oligosaccharide metabolic process; GO:0005984 disaccharide metabolic process; GO:0…		GO:0016758 transferase activity, transferring hexosyl groups; GO:0003824 catalytic activity; GO:0046524 sucrose-phosphate synthase activity; GO:0035251 UDP-glucosyltransferase activity; GO:0008194 UDP-glycosyltransferase activity; GO:0046527 glucosyltransferase activity; GO:0016757 transferase activity, transferring glycosyl groups; GO:0016157 sucrose synthase activity; GO:0016740 transferase act…	K00696	E2.4.1.14; sucrose-phosphate synthase [EC:2.4.1.14]	sly00500 Starch and sucrose metabolism - Solanum lycopersicum (tomato); sly01100 Metabolic pathways - Solanum lycopersicum (tomato);	IPR006380; IPR000368; IPR001296;	Sucrose-phosphatase, N-terminal; Sucrose synthase; Glycosyl transferase, family 1;
Peaxi162Scf00056g00127.1	375	0.496	Down	0.00132492	S	Ripening-related protein	nucleus							IPR009009;	RlpA-like protein, double-psi beta-barrel domain;					IPR005225; IPR027417;	Small GTP-binding protein domain; P-loop containing nucleoside triphosphate hydrolase;
Peaxi162Scf00056g00127.1	369	3.439	Up	0.00095197	S	Ripening-related protein	nucleus							IPR009009;	RlpA-like protein, double-psi beta-barrel domain;					IPR013057;	Amino acid transporter, transmembrane domain;
Peaxi162Scf00056g00127.1	420	0.43	Down	0.000692457	S	Ripening-related protein	nucleus							IPR009009;	RlpA-like protein, double-psi beta-barrel domain;					IPR007650;	Zf-FLZ domain;
Peaxi162Scf00057g00623.1	180	1.685	Up	0.00285263	T	Brassinosteroid signalling positive regulator (BZR1) family protein	nucleus				K14503	BZR1_2; brassinosteroid resistant 1/2	sly04075 Plant hormone signal transduction - Solanum lycopersicum (tomato);	IPR008540;	BES1/BZR1 plant transcription factor, N-terminal;					IPR000504; IPR012677;	RNA recognition motif domain; Nucleotide-binding alpha-beta plait domain;
Peaxi162Scf00059g00012.1	267	0.65	Down	0.0179898	S	Leucine-rich receptor-like protein kinase family protein	plasma membrane	GO:0016310 phosphorylation; GO:0044267 cellular protein metabolic process; GO:0044238 primary metabolic process; GO:0044237 cellular metabolic process; GO:0006796 phosphate-containing compound metabolic process; GO:0071704 organic substance metabolic process; GO:0008152 metabolic process; GO:0006468 protein phosphorylation; GO:0006793 phosphorus metabolic process; GO:0044260 cellular macromolecul…		GO:0005524 ATP binding; GO:1901265 nucleoside phosphate binding; GO:0016773 phosphotransferase activity, alcohol group as acceptor; GO:0001882 nucleoside binding; GO:0043167 ion binding; GO:0005515 protein binding; GO:0004672 protein kinase activity; GO:0000166 nucleotide binding; GO:0097159 organic cyclic compound binding; GO:1901363 heterocyclic compound binding; GO:0032549 ribonucleoside bindi…				IPR000719; IPR013210; IPR001245; IPR032675; IPR011009;	Protein kinase domain; Leucine-rich repeat-containing N-terminal, plant-type; Serine-threonine/tyrosine-protein kinase catalytic domain; Leucine-rich repeat domain, L domain-like; Protein kinase-like domain;					IPR000504; IPR012677;	RNA recognition motif domain; Nucleotide-binding alpha-beta plait domain;
Peaxi162Scf00061g00092.1	472	1.65	Up	0.00184593	S	tonoplast monosaccharide transporter2	plasma membrane	GO:0006810 transport; GO:0055085 transmembrane transport; GO:0051179 localization; GO:0051234 establishment of localization;	GO:0031224 intrinsic component of membrane; GO:0016020 membrane; GO:0016021 integral component of membrane; GO:0044425 membrane part;	GO:0022892 substrate-specific transporter activity; GO:0022891 substrate-specific transmembrane transporter activity; GO:0022857 transmembrane transporter activity; GO:0005215 transporter activity;				IPR020846;	Major facilitator superfamily domain;					IPR000504; IPR012677;	RNA recognition motif domain; Nucleotide-binding alpha-beta plait domain;
Peaxi162Scf00064g00099.1	274	0.588	Down	0.00664488	S	pre-mRNA cleavage complex-related family protein	nucleus			GO:0046872 metal ion binding; GO:0043169 cation binding; GO:0005488 binding; GO:0043167 ion binding;	K14400	PCF11; pre-mRNA cleavage complex 2 protein Pcf11	sly03015 mRNA surveillance pathway - Solanum lycopersicum (tomato);	IPR006903; IPR006569; IPR007087; IPR008942;	RNA polymerase II-binding domain; CID domain; Zinc finger, C2H2; ENTH/VHS;					IPR029063;	S-adenosyl-L-methionine-dependent methyltransferase;
Peaxi162Scf00064g00099.1	276	0.588	Down	0.00664488	S	pre-mRNA cleavage complex-related family protein	nucleus			GO:0046872 metal ion binding; GO:0043169 cation binding; GO:0005488 binding; GO:0043167 ion binding;	K14400	PCF11; pre-mRNA cleavage complex 2 protein Pcf11	sly03015 mRNA surveillance pathway - Solanum lycopersicum (tomato);	IPR006903; IPR006569; IPR007087; IPR008942;	RNA polymerase II-binding domain; CID domain; Zinc finger, C2H2; ENTH/VHS;					IPR029063;	S-adenosyl-L-methionine-dependent methyltransferase;
Peaxi162Scf00064g01630.1	145	0.173	Down	0.00310931	T	Eukaryotic initiation factor 4A-11	cytoplasm			GO:0005524 ATP binding; GO:1901265 nucleoside phosphate binding; GO:0001882 nucleoside binding; GO:0043167 ion binding; GO:0000166 nucleotide binding; GO:0097159 organic cyclic compound binding; GO:1901363 heterocyclic compound binding; GO:0032549 ribonucleoside binding; GO:0097367 carbohydrate derivative binding; GO:0032553 ribonucleotide binding; GO:0005488 binding; GO:0003676 nucleic acid bind…				IPR011545; IPR014014; IPR014001; IPR027417; IPR001650;	DEAD/DEAH box helicase domain; RNA helicase, DEAD-box type, Q motif; Helicase superfamily 1/2, ATP-binding domain; P-loop containing nucleoside triphosphate hydrolase; Helicase, C-terminal;					IPR023298; IPR004014; IPR024750; IPR008250; IPR023299; IPR023214; IPR006068;	P-type ATPase, transmembrane domain; Cation-transporting P-type ATPase, N-terminal; Calcium-transporting P-type ATPase, N-terminal autoinhibitory domain; P-type ATPase, A domain; P-type ATPase, cytoplasmic domain N; HAD-like domain; Cation-transporting P-type ATPase, C-terminal;
Peaxi162Scf00064g01825.1	383	0.622	Down	0.00655475	S	Pleckstrin homology (PH) domain-containing protein / lipid-binding START domain-containing protein	chloroplast			GO:0008289 lipid binding; GO:0005488 binding;				IPR009769; IPR002913; IPR011993; IPR023393; IPR001849;	Protein ENHANCED DISEASE RESISTANCE 2, C-terminal; START domain; PH domain-like; START-like domain; Pleckstrin homology domain;					IPR000571; IPR013783; IPR000504; IPR014756; IPR012677;	Zinc finger, CCCH-type; Immunoglobulin-like fold; RNA recognition motif domain; Immunoglobulin E-set; Nucleotide-binding alpha-beta plait domain;
Peaxi162Scf00069g01722.1	510	0.447	Down	0.000692457	S	Serine/threonine-protein kinase 24	nucleus	GO:0016310 phosphorylation; GO:0044267 cellular protein metabolic process; GO:0044238 primary metabolic process; GO:0044237 cellular metabolic process; GO:0006796 phosphate-containing compound metabolic process; GO:0071704 organic substance metabolic process; GO:0008152 metabolic process; GO:0006468 protein phosphorylation; GO:0006793 phosphorus metabolic process; GO:0044260 cellular macromolecul…		GO:0005524 ATP binding; GO:1901265 nucleoside phosphate binding; GO:0016773 phosphotransferase activity, alcohol group as acceptor; GO:0001882 nucleoside binding; GO:0043167 ion binding; GO:0004672 protein kinase activity; GO:0000166 nucleotide binding; GO:0097159 organic cyclic compound binding; GO:1901363 heterocyclic compound binding; GO:0032549 ribonucleoside binding; GO:0097367 carbohydrate …	K08838			IPR000719; IPR011009;	Protein kinase domain; Protein kinase-like domain;					IPR006380; IPR000368; IPR001296;	Sucrose-phosphatase, N-terminal; Sucrose synthase; Glycosyl transferase, family 1;
Peaxi162Scf00069g01722.1	513	0.447	Down	0.000692457	T	Serine/threonine-protein kinase 24	nucleus	GO:0016310 phosphorylation; GO:0044267 cellular protein metabolic process; GO:0044238 primary metabolic process; GO:0044237 cellular metabolic process; GO:0006796 phosphate-containing compound metabolic process; GO:0071704 organic substance metabolic process; GO:0008152 metabolic process; GO:0006468 protein phosphorylation; GO:0006793 phosphorus metabolic process; GO:0044260 cellular macromolecul…		GO:0005524 ATP binding; GO:1901265 nucleoside phosphate binding; GO:0016773 phosphotransferase activity, alcohol group as acceptor; GO:0001882 nucleoside binding; GO:0043167 ion binding; GO:0004672 protein kinase activity; GO:0000166 nucleotide binding; GO:0097159 organic cyclic compound binding; GO:1901363 heterocyclic compound binding; GO:0032549 ribonucleoside binding; GO:0097367 carbohydrate …	K08838			IPR000719; IPR011009;	Protein kinase domain; Protein kinase-like domain;					IPR009009;	RlpA-like protein, double-psi beta-barrel domain;
Peaxi162Scf00071g00426.1	413	0.625	Down	0.0205918	S	calreticulin 1b	extracellular	GO:0006457 protein folding; GO:0009987 cellular process;	GO:0043226 organelle; GO:0043231 intracellular membrane-bounded organelle; GO:0043229 intracellular organelle; GO:0005783 endoplasmic reticulum; GO:0044464 cell part; GO:0005622 intracellular; GO:0005737 cytoplasm; GO:0012505 endomembrane system; GO:0044424 intracellular part; GO:0043227 membrane-bounded organelle; GO:0005623 cell; GO:0044444 cytoplasmic part;	GO:0005488 binding; GO:0043167 ion binding; GO:0046872 metal ion binding; GO:0043169 cation binding; GO:0005515 protein binding; GO:0005509 calcium ion binding; GO:0051082 unfolded protein binding;	K08057	CALR; calreticulin	sly04141 Protein processing in endoplasmic reticulum - Solanum lycopersicum (tomato); sly04145 Phagosome - Solanum lycopersicum (tomato);	IPR009033; IPR013320;	Calreticulin/calnexin, P domain; Concanavalin A-like lectin/glucanase domain;					IPR009009;	RlpA-like protein, double-psi beta-barrel domain;
Peaxi162Scf00072g00074.1	218	0.209	Down	0.0341037	S	U-box domain-containing protein kinase family protein	chloroplast	GO:0016310 phosphorylation; GO:0006950 response to stress; GO:0044267 cellular protein metabolic process; GO:0050896 response to stimulus; GO:0044238 primary metabolic process; GO:0044237 cellular metabolic process; GO:0006796 phosphate-containing compound metabolic process; GO:0071704 organic substance metabolic process; GO:0008152 metabolic process; GO:0006468 protein phosphorylation; GO:000679…		GO:0005524 ATP binding; GO:1901265 nucleoside phosphate binding; GO:0016773 phosphotransferase activity, alcohol group as acceptor; GO:0001882 nucleoside binding; GO:0043167 ion binding; GO:0004672 protein kinase activity; GO:0000166 nucleotide binding; GO:0097159 organic cyclic compound binding; GO:1901363 heterocyclic compound binding; GO:0032549 ribonucleoside binding; GO:0097367 carbohydrate …				IPR014729; IPR006016; IPR000719; IPR001245; IPR013320; IPR011009;	Rossmann-like alpha/beta/alpha sandwich fold; UspA; Protein kinase domain; Serine-threonine/tyrosine-protein kinase catalytic domain; Concanavalin A-like lectin/glucanase domain; Protein kinase-like domain;					IPR009009;	RlpA-like protein, double-psi beta-barrel domain;
Peaxi162Scf00072g00074.1	211	0.209	Down	0.0341037	T	U-box domain-containing protein kinase family protein	chloroplast	GO:0016310 phosphorylation; GO:0006950 response to stress; GO:0044267 cellular protein metabolic process; GO:0050896 response to stimulus; GO:0044238 primary metabolic process; GO:0044237 cellular metabolic process; GO:0006796 phosphate-containing compound metabolic process; GO:0071704 organic substance metabolic process; GO:0008152 metabolic process; GO:0006468 protein phosphorylation; GO:000679…		GO:0005524 ATP binding; GO:1901265 nucleoside phosphate binding; GO:0016773 phosphotransferase activity, alcohol group as acceptor; GO:0001882 nucleoside binding; GO:0043167 ion binding; GO:0004672 protein kinase activity; GO:0000166 nucleotide binding; GO:0097159 organic cyclic compound binding; GO:1901363 heterocyclic compound binding; GO:0032549 ribonucleoside binding; GO:0097367 carbohydrate …				IPR014729; IPR006016; IPR000719; IPR001245; IPR013320; IPR011009;	Rossmann-like alpha/beta/alpha sandwich fold; UspA; Protein kinase domain; Serine-threonine/tyrosine-protein kinase catalytic domain; Concanavalin A-like lectin/glucanase domain; Protein kinase-like domain;					IPR008540;	BES1/BZR1 plant transcription factor, N-terminal;
Peaxi162Scf00073g02225.1	160	0.649	Down	0.00179801	T	"Nucleic acid-binding, OB-fold-like protein"	nucleus	GO:0006518 peptide metabolic process; GO:0043043 peptide biosynthetic process; GO:0044267 cellular protein metabolic process; GO:0006807 nitrogen compound metabolic process; GO:0009058 biosynthetic process; GO:0043603 cellular amide metabolic process; GO:0044238 primary metabolic process; GO:1901566 organonitrogen compound biosynthetic process; GO:0044237 cellular metabolic process; GO:1901576 or…		GO:0097159 organic cyclic compound binding; GO:1901363 heterocyclic compound binding; GO:0003723 RNA binding; GO:0008135 translation factor activity, RNA binding; GO:0005488 binding; GO:0003676 nucleic acid binding; GO:0003743 translation initiation factor activity;	K15025			IPR012340; IPR006196;	Nucleic acid-binding, OB-fold; RNA-binding domain, S1, IF1 type;					IPR000719; IPR013210; IPR001245; IPR032675; IPR011009;	Protein kinase domain; Leucine-rich repeat-containing N-terminal, plant-type; Serine-threonine/tyrosine-protein kinase catalytic domain; Leucine-rich repeat domain, L domain-like; Protein kinase-like domain;
Peaxi162Scf00074g00633.1	137	0.124	Down	0.000776234	T	Glutaredoxin family protein	nucleus	GO:0050794 regulation of cellular process; GO:0042592 homeostatic process; GO:0065008 regulation of biological quality; GO:0050789 regulation of biological process; GO:0045454 cell redox homeostasis; GO:0044763 single-organism cellular process; GO:0019725 cellular homeostasis; GO:0044699 single-organism process; GO:0009987 cellular process; GO:0065007 biological regulation;		GO:0015035 protein disulfide oxidoreductase activity; GO:0016667 oxidoreductase activity, acting on a sulfur group of donors; GO:0015036 disulfide oxidoreductase activity; GO:0009055 electron carrier activity; GO:0003824 catalytic activity; GO:0016491 oxidoreductase activity;	K17479			IPR002109; IPR012336;	Glutaredoxin; Thioredoxin-like fold;					IPR020846;	Major facilitator superfamily domain;
Peaxi162Scf00074g00633.1	71	0.552	Down	0.000445661	S	Glutaredoxin family protein	nucleus	GO:0050794 regulation of cellular process; GO:0042592 homeostatic process; GO:0065008 regulation of biological quality; GO:0050789 regulation of biological process; GO:0045454 cell redox homeostasis; GO:0044763 single-organism cellular process; GO:0019725 cellular homeostasis; GO:0044699 single-organism process; GO:0009987 cellular process; GO:0065007 biological regulation;		GO:0015035 protein disulfide oxidoreductase activity; GO:0016667 oxidoreductase activity, acting on a sulfur group of donors; GO:0015036 disulfide oxidoreductase activity; GO:0009055 electron carrier activity; GO:0003824 catalytic activity; GO:0016491 oxidoreductase activity;	K17479			IPR002109; IPR012336;	Glutaredoxin; Thioredoxin-like fold;					IPR006903; IPR006569; IPR007087; IPR008942;	RNA polymerase II-binding domain; CID domain; Zinc finger, C2H2; ENTH/VHS;
Peaxi162Scf00074g01922.1	443	0.629	Down	0.0151863	S	BEL1-like homeodomain 2	nucleus							IPR006563;	POX domain;					IPR006903; IPR006569; IPR007087; IPR008942;	RNA polymerase II-binding domain; CID domain; Zinc finger, C2H2; ENTH/VHS;
Peaxi162Scf00075g01239.1	33	0.621	Down	0.0135401	S	Integrin-linked protein kinase family	chloroplast	GO:0016310 phosphorylation; GO:0044267 cellular protein metabolic process; GO:0044238 primary metabolic process; GO:0044237 cellular metabolic process; GO:0006796 phosphate-containing compound metabolic process; GO:0071704 organic substance metabolic process; GO:0008152 metabolic process; GO:0006468 protein phosphorylation; GO:0006793 phosphorus metabolic process; GO:0044260 cellular macromolecul…		GO:0005524 ATP binding; GO:1901265 nucleoside phosphate binding; GO:0016773 phosphotransferase activity, alcohol group as acceptor; GO:0001882 nucleoside binding; GO:0043167 ion binding; GO:0004672 protein kinase activity; GO:0000166 nucleotide binding; GO:0097159 organic cyclic compound binding; GO:1901363 heterocyclic compound binding; GO:0032549 ribonucleoside binding; GO:0097367 carbohydrate …				IPR000719; IPR020683; IPR001245; IPR011009;	Protein kinase domain; Ankyrin repeat-containing domain; Serine-threonine/tyrosine-protein kinase catalytic domain; Protein kinase-like domain;					IPR011545; IPR014014; IPR014001; IPR027417; IPR001650;	DEAD/DEAH box helicase domain; RNA helicase, DEAD-box type, Q motif; Helicase superfamily 1/2, ATP-binding domain; P-loop containing nucleoside triphosphate hydrolase; Helicase, C-terminal;
Peaxi162Scf00076g00615.1	54	2.683	Up	0.000217333	S	Transmembrane amino acid transporter family protein	plasma membrane				K15015			IPR013057;	Amino acid transporter, transmembrane domain;					IPR009769; IPR002913; IPR011993; IPR023393; IPR001849;	Protein ENHANCED DISEASE RESISTANCE 2, C-terminal; START domain; PH domain-like; START-like domain; Pleckstrin homology domain;
Peaxi162Scf00086g01511.1	89	0.545	Down	0.0179768	S	"Digalactosyldiacylglycerol synthase 1, chloroplastic"	nucleus				K09480	DGD; digalactosyldiacylglycerol synthase [EC:2.4.1.241]	sly00561 Glycerolipid metabolism - Solanum lycopersicum (tomato); sly01100 Metabolic pathways - Solanum lycopersicum (tomato);							IPR000719; IPR011009;	Protein kinase domain; Protein kinase-like domain;
[truncated: 246 more rows]
