# Supplementary material for: Phosphoproteome analysis reveals the involvement of protein dephosphorylation in ethylene-induced corolla senescence in petunia
Source: BMC Plant Biol. 2021 Nov 3;21:512. doi: 10.1186/s12870-021-03286-x (PMC8565076; doi:10.1186/s12870-021-03286-x)
Supplement: Supplementary file 4 — Additional file 4. [file 12870_2021_3286_MOESM4_ESM.xlsx]

## Sheet: Up
GO Terms Level 1	GO Terms Description	GO Terms Level	GO Terms ID	Mapping	Background	All Mapping	All Background	Fold Enrichment	Fisher' exact test P value	LOG10(p value)	Related Protein
Molecular Function	transporter activity	2	GO:0005215	11	114	61	1861	2.94	0.000865625	3.06	Peaxi162Scf00650g00345.1 Peaxi162Scf00003g03544.1 Peaxi162Scf00061g00092.1 Peaxi162Scf00842g00426.1 Peaxi162Scf00095g00120.1 Peaxi162Scf00177g00618.1 Peaxi162Scf00001g00018.1 Peaxi162Scf00125g00122.1 Peaxi162Scf00806g00011.1 Peaxi162Scf00362g00538.1 Peaxi162Scf00920g00113.1
	sucrose synthase activity	8	GO:0016157	3	7	61	1861	13.07	0.00106852	2.97	Peaxi162Scf00088g01217.1 Peaxi162Scf00713g00213.1 Peaxi162Scf00928g00232.1
	transmembrane transporter activity	3	GO:0022857	9	83	61	1861	3.31	0.00116927	2.93	Peaxi162Scf00650g00345.1 Peaxi162Scf00095g00120.1 Peaxi162Scf00003g03544.1 Peaxi162Scf00177g00618.1 Peaxi162Scf00001g00018.1 Peaxi162Scf00061g00092.1 Peaxi162Scf00125g00122.1 Peaxi162Scf00806g00011.1 Peaxi162Scf00920g00113.1
	substrate-specific transporter activity	3	GO:0022892	8	76	61	1861	3.21	0.00272343	2.56	Peaxi162Scf00095g00120.1 Peaxi162Scf00003g03544.1 Peaxi162Scf00177g00618.1 Peaxi162Scf00001g00018.1 Peaxi162Scf00061g00092.1 Peaxi162Scf00125g00122.1 Peaxi162Scf00806g00011.1 Peaxi162Scf00920g00113.1
	potassium ion transmembrane transporter activity	9	GO:0015079	3	12	61	1861	7.63	0.00597128	2.22	Peaxi162Scf00003g03544.1 Peaxi162Scf00001g00018.1 Peaxi162Scf00806g00011.1
	cation transmembrane transporter activity	6	GO:0008324	5	43	61	1861	3.55	0.0118339	1.93	Peaxi162Scf00003g03544.1 Peaxi162Scf00177g00618.1 Peaxi162Scf00001g00018.1 Peaxi162Scf00125g00122.1 Peaxi162Scf00806g00011.1
	glucosyltransferase activity	6	GO:0046527	3	16	61	1861	5.72	0.0138425	1.86	Peaxi162Scf00088g01217.1 Peaxi162Scf00713g00213.1 Peaxi162Scf00928g00232.1
	UDP-glucosyltransferase activity	7	GO:0035251	3	16	61	1861	5.72	0.0138425	1.86	Peaxi162Scf00088g01217.1 Peaxi162Scf00713g00213.1 Peaxi162Scf00928g00232.1
Cellular Component	membrane	2	GO:0016020	21	255	24	491	1.68	0.00020485	3.69	Peaxi162Scf00650g00345.1 Peaxi162Scf00689g00558.1 Peaxi162Scf00061g00092.1 Peaxi162Scf00007g01112.1 Peaxi162Scf00095g00120.1 Peaxi162Scf00378g00620.1 Peaxi162Scf00001g00018.1 Peaxi162Scf00009g00434.1 Peaxi162Scf00125g00122.1 Peaxi162Scf00451g00912.1 Peaxi162Scf00806g00011.1 Peaxi162Scf00920g00113.1 Peaxi162Scf00003g03544.1 Peaxi162Scf00842g00426.1 Peaxi162Scf00357g00218.1 Peaxi162Scf00904g00459.1…
	integral component of membrane	5	GO:0016021	10	110	24	491	1.86	0.0241526	1.62	Peaxi162Scf00095g00120.1 Peaxi162Scf00378g00620.1 Peaxi162Scf00689g00558.1 Peaxi162Scf00061g00092.1 Peaxi162Scf00009g00434.1 Peaxi162Scf00904g00459.1 Peaxi162Scf00222g00337.1 Peaxi162Scf00451g00912.1 Peaxi162Scf01054g00032.1 Peaxi162Scf00920g00113.1
	intrinsic component of membrane	4	GO:0031224	10	112	24	491	1.83	0.0273468	1.56	Peaxi162Scf00095g00120.1 Peaxi162Scf00378g00620.1 Peaxi162Scf00689g00558.1 Peaxi162Scf00061g00092.1 Peaxi162Scf00009g00434.1 Peaxi162Scf00904g00459.1 Peaxi162Scf00222g00337.1 Peaxi162Scf00451g00912.1 Peaxi162Scf01054g00032.1 Peaxi162Scf00920g00113.1
	membrane part	3	GO:0044425	12	149	24	491	1.65	0.030765	1.51	Peaxi162Scf00689g00558.1 Peaxi162Scf00061g00092.1 Peaxi162Scf00904g00459.1 Peaxi162Scf00095g00120.1 Peaxi162Scf00177g00618.1 Peaxi162Scf00378g00620.1 Peaxi162Scf00009g00434.1 Peaxi162Scf00803g00115.1 Peaxi162Scf01054g00032.1 Peaxi162Scf00451g00912.1 Peaxi162Scf00222g00337.1 Peaxi162Scf00920g00113.1
Biological Process	cation transmembrane transport	7	GO:0098655	5	26	40	1160	5.58	0.00145811	2.84	Peaxi162Scf00003g03544.1 Peaxi162Scf00177g00618.1 Peaxi162Scf00001g00018.1 Peaxi162Scf00125g00122.1 Peaxi162Scf00806g00011.1
	ion transmembrane transport	6	GO:0034220	5	30	40	1160	4.83	0.0028521	2.54	Peaxi162Scf00003g03544.1 Peaxi162Scf00177g00618.1 Peaxi162Scf00001g00018.1 Peaxi162Scf00125g00122.1 Peaxi162Scf00806g00011.1
	disaccharide metabolic process	7	GO:0005984	3	11	40	1160	7.91	0.00517713	2.29	Peaxi162Scf00088g01217.1 Peaxi162Scf00713g00213.1 Peaxi162Scf00928g00232.1
	oligosaccharide metabolic process	6	GO:0009311	3	11	40	1160	7.91	0.00517713	2.29	Peaxi162Scf00088g01217.1 Peaxi162Scf00713g00213.1 Peaxi162Scf00928g00232.1
	inorganic ion transmembrane transport	7	GO:0098660	4	25	40	1160	4.64	0.00908796	2.04	Peaxi162Scf00003g03544.1 Peaxi162Scf00177g00618.1 Peaxi162Scf00001g00018.1 Peaxi162Scf00806g00011.1
	monovalent inorganic cation transport	7	GO:0015672	4	25	40	1160	4.64	0.00908796	2.04	Peaxi162Scf00003g03544.1 Peaxi162Scf00177g00618.1 Peaxi162Scf00001g00018.1 Peaxi162Scf00806g00011.1
	cation transport	6	GO:0006812	5	47	40	1160	3.09	0.0199046	1.7	Peaxi162Scf00003g03544.1 Peaxi162Scf00177g00618.1 Peaxi162Scf00001g00018.1 Peaxi162Scf00125g00122.1 Peaxi162Scf00806g00011.1

## Sheet: Up GO2Protein
GO Terms Level 1	GO Terms ID	GO Terms Level	GO Terms Description	Fisher's exact test P value	Protein accession	Position	Ratio	Regulated Type	P value	Amino acid	Protein description
Molecular Function	GO:0008194	5	UDP-glycosyltransferase activity	0.0164215	Peaxi162Scf00088g01217.1	685	3.723	Up	0.00140702	T	sucrose phosphate synthase 1F
Molecular Function	GO:0008194	5	UDP-glycosyltransferase activity	0.0164215	Peaxi162Scf00088g01217.1	699	1.953	Up	0.0115469	S	sucrose phosphate synthase 1F
Molecular Function	GO:0008194	5	UDP-glycosyltransferase activity	0.0164215	Peaxi162Scf00088g01217.1	150	1.906	Up	0.000579351	S	sucrose phosphate synthase 1F
Molecular Function	GO:0008194	5	UDP-glycosyltransferase activity	0.0164215	Peaxi162Scf00713g00213.1	12	1.519	Up	0.000445661	S	sucrose synthase 6
Molecular Function	GO:0008194	5	UDP-glycosyltransferase activity	0.0164215	Peaxi162Scf00928g00232.1	11	5.998	Up	0.000445661	S	sucrose synthase 4
Molecular Function	GO:0015077	8	monovalent inorganic cation transmembrane transporter activity	0.0118646	Peaxi162Scf00003g03544.1	167	2.305	Up	0.00120369	S	Potassium transporter family protein
Molecular Function	GO:0015077	8	monovalent inorganic cation transmembrane transporter activity	0.0118646	Peaxi162Scf00177g00618.1	373	1.555	Up	0.00344793	S	V-type proton ATPase catalytic subunit A
Molecular Function	GO:0015077	8	monovalent inorganic cation transmembrane transporter activity	0.0118646	Peaxi162Scf00001g00018.1	80	1.857	Up	0.00204822	S	Potassium transporter family protein
Molecular Function	GO:0015077	8	monovalent inorganic cation transmembrane transporter activity	0.0118646	Peaxi162Scf00806g00011.1	194	2.349	Up	0.000217333	S	Potassium transporter family protein
Molecular Function	GO:0015077	8	monovalent inorganic cation transmembrane transporter activity	0.0118646	Peaxi162Scf00806g00011.1	195	1.787	Up	0.000776234	S	Potassium transporter family protein
Molecular Function	GO:0003735	3	structural constituent of ribosome	0.149217	Peaxi162Scf00213g01016.1	231	6.065	Up	0.00664488	S	40S ribosomal protein S6
Molecular Function	GO:0003735	3	structural constituent of ribosome	0.149217	Peaxi162Scf00213g01016.1	240	2.47	Up	0.000201756	S	40S ribosomal protein S6
Molecular Function	GO:0003735	3	structural constituent of ribosome	0.149217	Peaxi162Scf00213g01016.1	246	2.182	Up	0.000146184	S	40S ribosomal protein S6
Molecular Function	GO:0003735	3	structural constituent of ribosome	0.149217	Peaxi162Scf00213g01016.1	243	2.737	Up	0.00294433	S	40S ribosomal protein S6
Molecular Function	GO:0003735	3	structural constituent of ribosome	0.149217	Peaxi162Scf00213g01016.1	237	3.537	Up	0.000445661	S	40S ribosomal protein S6
Molecular Function	GO:0003735	3	structural constituent of ribosome	0.149217	Peaxi162Scf00213g01016.1	229	6.065	Up	0.00664488	S	40S ribosomal protein S6
Molecular Function	GO:0003735	3	structural constituent of ribosome	0.149217	Peaxi162Scf00876g00018.1	240	2.42	Up	0.000692457	S	40S ribosomal protein S6
Molecular Function	GO:0003735	3	structural constituent of ribosome	0.149217	Peaxi162Scf00876g00018.1	243	2.504	Up	0.000162491	S	40S ribosomal protein S6
Molecular Function	GO:0003735	3	structural constituent of ribosome	0.149217	Peaxi162Scf00876g00018.1	237	3.039	Up	0.000692457	S	40S ribosomal protein S6
Molecular Function	GO:0003735	3	structural constituent of ribosome	0.149217	Peaxi162Scf00876g00018.1	246	2.833	Up	0.000162491	S	40S ribosomal protein S6
Molecular Function	GO:0022891	4	substrate-specific transmembrane transporter activity	0.00144781	Peaxi162Scf00095g00120.1	30	3.651	Up	9.7e-05	S	Sugar transporter ERD6-like 16
Molecular Function	GO:0022891	4	substrate-specific transmembrane transporter activity	0.00144781	Peaxi162Scf00003g03544.1	167	2.305	Up	0.00120369	S	Potassium transporter family protein
Molecular Function	GO:0022891	4	substrate-specific transmembrane transporter activity	0.00144781	Peaxi162Scf00177g00618.1	373	1.555	Up	0.00344793	S	V-type proton ATPase catalytic subunit A
Molecular Function	GO:0022891	4	substrate-specific transmembrane transporter activity	0.00144781	Peaxi162Scf00001g00018.1	80	1.857	Up	0.00204822	S	Potassium transporter family protein
Molecular Function	GO:0022891	4	substrate-specific transmembrane transporter activity	0.00144781	Peaxi162Scf00061g00092.1	472	1.65	Up	0.00184593	S	tonoplast monosaccharide transporter2
Molecular Function	GO:0022891	4	substrate-specific transmembrane transporter activity	0.00144781	Peaxi162Scf00125g00122.1	463	1.824	Up	0.00124843	T	ammonium transporter 1
Molecular Function	GO:0022891	4	substrate-specific transmembrane transporter activity	0.00144781	Peaxi162Scf00806g00011.1	194	2.349	Up	0.000217333	S	Potassium transporter family protein
Molecular Function	GO:0022891	4	substrate-specific transmembrane transporter activity	0.00144781	Peaxi162Scf00806g00011.1	195	1.787	Up	0.000776234	S	Potassium transporter family protein
Molecular Function	GO:0022891	4	substrate-specific transmembrane transporter activity	0.00144781	Peaxi162Scf00920g00113.1	465	1.666	Up	0.00418375	S	tonoplast monosaccharide transporter2
Molecular Function	GO:0015075	5	ion transmembrane transporter activity	0.0387177	Peaxi162Scf00003g03544.1	167	2.305	Up	0.00120369	S	Potassium transporter family protein
Molecular Function	GO:0015075	5	ion transmembrane transporter activity	0.0387177	Peaxi162Scf00177g00618.1	373	1.555	Up	0.00344793	S	V-type proton ATPase catalytic subunit A
Molecular Function	GO:0015075	5	ion transmembrane transporter activity	0.0387177	Peaxi162Scf00001g00018.1	80	1.857	Up	0.00204822	S	Potassium transporter family protein
Molecular Function	GO:0015075	5	ion transmembrane transporter activity	0.0387177	Peaxi162Scf00125g00122.1	463	1.824	Up	0.00124843	T	ammonium transporter 1
Molecular Function	GO:0015075	5	ion transmembrane transporter activity	0.0387177	Peaxi162Scf00806g00011.1	194	2.349	Up	0.000217333	S	Potassium transporter family protein
Molecular Function	GO:0015075	5	ion transmembrane transporter activity	0.0387177	Peaxi162Scf00806g00011.1	195	1.787	Up	0.000776234	S	Potassium transporter family protein
Molecular Function	GO:0016758	5	transferase activity, transferring hexosyl groups	0.0415587	Peaxi162Scf00088g01217.1	685	3.723	Up	0.00140702	T	sucrose phosphate synthase 1F
Molecular Function	GO:0016758	5	transferase activity, transferring hexosyl groups	0.0415587	Peaxi162Scf00088g01217.1	699	1.953	Up	0.0115469	S	sucrose phosphate synthase 1F
Molecular Function	GO:0016758	5	transferase activity, transferring hexosyl groups	0.0415587	Peaxi162Scf00088g01217.1	150	1.906	Up	0.000579351	S	sucrose phosphate synthase 1F
Molecular Function	GO:0016758	5	transferase activity, transferring hexosyl groups	0.0415587	Peaxi162Scf00713g00213.1	12	1.519	Up	0.000445661	S	sucrose synthase 6
Molecular Function	GO:0016758	5	transferase activity, transferring hexosyl groups	0.0415587	Peaxi162Scf00928g00232.1	11	5.998	Up	0.000445661	S	sucrose synthase 4
Molecular Function	GO:0046527	6	glucosyltransferase activity	0.0138425	Peaxi162Scf00088g01217.1	685	3.723	Up	0.00140702	T	sucrose phosphate synthase 1F
Molecular Function	GO:0046527	6	glucosyltransferase activity	0.0138425	Peaxi162Scf00088g01217.1	699	1.953	Up	0.0115469	S	sucrose phosphate synthase 1F
Molecular Function	GO:0046527	6	glucosyltransferase activity	0.0138425	Peaxi162Scf00088g01217.1	150	1.906	Up	0.000579351	S	sucrose phosphate synthase 1F
Molecular Function	GO:0046527	6	glucosyltransferase activity	0.0138425	Peaxi162Scf00713g00213.1	12	1.519	Up	0.000445661	S	sucrose synthase 6
Molecular Function	GO:0046527	6	glucosyltransferase activity	0.0138425	Peaxi162Scf00928g00232.1	11	5.998	Up	0.000445661	S	sucrose synthase 4
Molecular Function	GO:0016757	4	transferase activity, transferring glycosyl groups	0.0560532	Peaxi162Scf00088g01217.1	685	3.723	Up	0.00140702	T	sucrose phosphate synthase 1F
Molecular Function	GO:0016757	4	transferase activity, transferring glycosyl groups	0.0560532	Peaxi162Scf00088g01217.1	699	1.953	Up	0.0115469	S	sucrose phosphate synthase 1F
Molecular Function	GO:0016757	4	transferase activity, transferring glycosyl groups	0.0560532	Peaxi162Scf00088g01217.1	150	1.906	Up	0.000579351	S	sucrose phosphate synthase 1F
Molecular Function	GO:0016757	4	transferase activity, transferring glycosyl groups	0.0560532	Peaxi162Scf00713g00213.1	12	1.519	Up	0.000445661	S	sucrose synthase 6
Molecular Function	GO:0016757	4	transferase activity, transferring glycosyl groups	0.0560532	Peaxi162Scf00928g00232.1	11	5.998	Up	0.000445661	S	sucrose synthase 4
Molecular Function	GO:0005509	6	calcium ion binding	0.197769	Peaxi162Scf00287g00127.1	561	1.692	Up	0.0042327	S	Calcium-binding tetratricopeptide family protein
Molecular Function	GO:0005509	6	calcium ion binding	0.197769	Peaxi162Scf00680g00017.1	882	1.562	Up	0.010589	S	Calcium-binding EF hand family protein
Molecular Function	GO:0005509	6	calcium ion binding	0.197769	Peaxi162Scf00232g00021.1	228	1.583	Up	0.00164527	S	Calcium-binding EF-hand family protein
Molecular Function	GO:0005509	6	calcium ion binding	0.197769	Peaxi162Scf00232g00021.1	223	1.583	Up	0.00164527	S	Calcium-binding EF-hand family protein
Molecular Function	GO:0005198	2	structural molecule activity	0.233156	Peaxi162Scf00213g01016.1	231	6.065	Up	0.00664488	S	40S ribosomal protein S6
Molecular Function	GO:0005198	2	structural molecule activity	0.233156	Peaxi162Scf00213g01016.1	240	2.47	Up	0.000201756	S	40S ribosomal protein S6
Molecular Function	GO:0005198	2	structural molecule activity	0.233156	Peaxi162Scf00213g01016.1	246	2.182	Up	0.000146184	S	40S ribosomal protein S6
Molecular Function	GO:0005198	2	structural molecule activity	0.233156	Peaxi162Scf00213g01016.1	243	2.737	Up	0.00294433	S	40S ribosomal protein S6
Molecular Function	GO:0005198	2	structural molecule activity	0.233156	Peaxi162Scf00213g01016.1	237	3.537	Up	0.000445661	S	40S ribosomal protein S6
Molecular Function	GO:0005198	2	structural molecule activity	0.233156	Peaxi162Scf00213g01016.1	229	6.065	Up	0.00664488	S	40S ribosomal protein S6
Molecular Function	GO:0005198	2	structural molecule activity	0.233156	Peaxi162Scf00876g00018.1	240	2.42	Up	0.000692457	S	40S ribosomal protein S6
Molecular Function	GO:0005198	2	structural molecule activity	0.233156	Peaxi162Scf00876g00018.1	243	2.504	Up	0.000162491	S	40S ribosomal protein S6
Molecular Function	GO:0005198	2	structural molecule activity	0.233156	Peaxi162Scf00876g00018.1	237	3.039	Up	0.000692457	S	40S ribosomal protein S6
Molecular Function	GO:0005198	2	structural molecule activity	0.233156	Peaxi162Scf00876g00018.1	246	2.833	Up	0.000162491	S	40S ribosomal protein S6
Molecular Function	GO:0022892	3	substrate-specific transporter activity	0.00272343	Peaxi162Scf00095g00120.1	30	3.651	Up	9.7e-05	S	Sugar transporter ERD6-like 16
Molecular Function	GO:0022892	3	substrate-specific transporter activity	0.00272343	Peaxi162Scf00003g03544.1	167	2.305	Up	0.00120369	S	Potassium transporter family protein
Molecular Function	GO:0022892	3	substrate-specific transporter activity	0.00272343	Peaxi162Scf00177g00618.1	373	1.555	Up	0.00344793	S	V-type proton ATPase catalytic subunit A
Molecular Function	GO:0022892	3	substrate-specific transporter activity	0.00272343	Peaxi162Scf00001g00018.1	80	1.857	Up	0.00204822	S	Potassium transporter family protein
Molecular Function	GO:0022892	3	substrate-specific transporter activity	0.00272343	Peaxi162Scf00061g00092.1	472	1.65	Up	0.00184593	S	tonoplast monosaccharide transporter2
Molecular Function	GO:0022892	3	substrate-specific transporter activity	0.00272343	Peaxi162Scf00125g00122.1	463	1.824	Up	0.00124843	T	ammonium transporter 1
Molecular Function	GO:0022892	3	substrate-specific transporter activity	0.00272343	Peaxi162Scf00806g00011.1	194	2.349	Up	0.000217333	S	Potassium transporter family protein
Molecular Function	GO:0022892	3	substrate-specific transporter activity	0.00272343	Peaxi162Scf00806g00011.1	195	1.787	Up	0.000776234	S	Potassium transporter family protein
Molecular Function	GO:0022892	3	substrate-specific transporter activity	0.00272343	Peaxi162Scf00920g00113.1	465	1.666	Up	0.00418375	S	tonoplast monosaccharide transporter2
Molecular Function	GO:0016157	8	sucrose synthase activity	0.00106852	Peaxi162Scf00088g01217.1	685	3.723	Up	0.00140702	T	sucrose phosphate synthase 1F
Molecular Function	GO:0016157	8	sucrose synthase activity	0.00106852	Peaxi162Scf00088g01217.1	699	1.953	Up	0.0115469	S	sucrose phosphate synthase 1F
Molecular Function	GO:0016157	8	sucrose synthase activity	0.00106852	Peaxi162Scf00088g01217.1	150	1.906	Up	0.000579351	S	sucrose phosphate synthase 1F
Molecular Function	GO:0016157	8	sucrose synthase activity	0.00106852	Peaxi162Scf00713g00213.1	12	1.519	Up	0.000445661	S	sucrose synthase 6
Molecular Function	GO:0016157	8	sucrose synthase activity	0.00106852	Peaxi162Scf00928g00232.1	11	5.998	Up	0.000445661	S	sucrose synthase 4
Molecular Function	GO:0046873	8	metal ion transmembrane transporter activity	0.0560532	Peaxi162Scf00003g03544.1	167	2.305	Up	0.00120369	S	Potassium transporter family protein
Molecular Function	GO:0046873	8	metal ion transmembrane transporter activity	0.0560532	Peaxi162Scf00001g00018.1	80	1.857	Up	0.00204822	S	Potassium transporter family protein
Molecular Function	GO:0046873	8	metal ion transmembrane transporter activity	0.0560532	Peaxi162Scf00806g00011.1	194	2.349	Up	0.000217333	S	Potassium transporter family protein
Molecular Function	GO:0046873	8	metal ion transmembrane transporter activity	0.0560532	Peaxi162Scf00806g00011.1	195	1.787	Up	0.000776234	S	Potassium transporter family protein
Molecular Function	GO:0035251	7	UDP-glucosyltransferase activity	0.0138425	Peaxi162Scf00088g01217.1	685	3.723	Up	0.00140702	T	sucrose phosphate synthase 1F
Molecular Function	GO:0035251	7	UDP-glucosyltransferase activity	0.0138425	Peaxi162Scf00088g01217.1	699	1.953	Up	0.0115469	S	sucrose phosphate synthase 1F
Molecular Function	GO:0035251	7	UDP-glucosyltransferase activity	0.0138425	Peaxi162Scf00088g01217.1	150	1.906	Up	0.000579351	S	sucrose phosphate synthase 1F
Molecular Function	GO:0035251	7	UDP-glucosyltransferase activity	0.0138425	Peaxi162Scf00713g00213.1	12	1.519	Up	0.000445661	S	sucrose synthase 6
Molecular Function	GO:0035251	7	UDP-glucosyltransferase activity	0.0138425	Peaxi162Scf00928g00232.1	11	5.998	Up	0.000445661	S	sucrose synthase 4
Molecular Function	GO:0022890	7	inorganic cation transmembrane transporter activity	0.0364667	Peaxi162Scf00003g03544.1	167	2.305	Up	0.00120369	S	Potassium transporter family protein
Molecular Function	GO:0022890	7	inorganic cation transmembrane transporter activity	0.0364667	Peaxi162Scf00177g00618.1	373	1.555	Up	0.00344793	S	V-type proton ATPase catalytic subunit A
Molecular Function	GO:0022890	7	inorganic cation transmembrane transporter activity	0.0364667	Peaxi162Scf00001g00018.1	80	1.857	Up	0.00204822	S	Potassium transporter family protein
Molecular Function	GO:0022890	7	inorganic cation transmembrane transporter activity	0.0364667	Peaxi162Scf00806g00011.1	194	2.349	Up	0.000217333	S	Potassium transporter family protein
Molecular Function	GO:0022890	7	inorganic cation transmembrane transporter activity	0.0364667	Peaxi162Scf00806g00011.1	195	1.787	Up	0.000776234	S	Potassium transporter family protein
Molecular Function	GO:0005215	2	transporter activity	0.000865625	Peaxi162Scf00650g00345.1	11	2.842	Up	0.000579351	S	MATE efflux family protein
Molecular Function	GO:0005215	2	transporter activity	0.000865625	Peaxi162Scf00003g03544.1	167	2.305	Up	0.00120369	S	Potassium transporter family protein
Molecular Function	GO:0005215	2	transporter activity	0.000865625	Peaxi162Scf00061g00092.1	472	1.65	Up	0.00184593	S	tonoplast monosaccharide transporter2
Molecular Function	GO:0005215	2	transporter activity	0.000865625	Peaxi162Scf00842g00426.1	56	1.503	Up	0.00580914	T	Protein NRT1/ PTR FAMILY 6.1
Molecular Function	GO:0005215	2	transporter activity	0.000865625	Peaxi162Scf00095g00120.1	30	3.651	Up	9.7e-05	S	Sugar transporter ERD6-like 16
Molecular Function	GO:0005215	2	transporter activity	0.000865625	Peaxi162Scf00177g00618.1	373	1.555	Up	0.00344793	S	V-type proton ATPase catalytic subunit A
Molecular Function	GO:0005215	2	transporter activity	0.000865625	Peaxi162Scf00001g00018.1	80	1.857	Up	0.00204822	S	Potassium transporter family protein
Molecular Function	GO:0005215	2	transporter activity	0.000865625	Peaxi162Scf00125g00122.1	463	1.824	Up	0.00124843	T	ammonium transporter 1
Molecular Function	GO:0005215	2	transporter activity	0.000865625	Peaxi162Scf00806g00011.1	194	2.349	Up	0.000217333	S	Potassium transporter family protein
Molecular Function	GO:0005215	2	transporter activity	0.000865625	Peaxi162Scf00806g00011.1	195	1.787	Up	0.000776234	S	Potassium transporter family protein
Molecular Function	GO:0005215	2	transporter activity	0.000865625	Peaxi162Scf00362g00538.1	282	1.619	Up	0.0149674	T	plasma membrane intrinsic protein 2
Molecular Function	GO:0005215	2	transporter activity	0.000865625	Peaxi162Scf00920g00113.1	465	1.666	Up	0.00418375	S	tonoplast monosaccharide transporter2
Molecular Function	GO:0022804	4	active transmembrane transporter activity	0.31949	Peaxi162Scf00650g00345.1	11	2.842	Up	0.000579351	S	MATE efflux family protein
Molecular Function	GO:0022804	4	active transmembrane transporter activity	0.31949	Peaxi162Scf00177g00618.1	373	1.555	Up	0.00344793	S	V-type proton ATPase catalytic subunit A
Molecular Function	GO:0015079	9	potassium ion transmembrane transporter activity	0.00597128	Peaxi162Scf00003g03544.1	167	2.305	Up	0.00120369	S	Potassium transporter family protein
Molecular Function	GO:0015079	9	potassium ion transmembrane transporter activity	0.00597128	Peaxi162Scf00001g00018.1	80	1.857	Up	0.00204822	S	Potassium transporter family protein
Molecular Function	GO:0015079	9	potassium ion transmembrane transporter activity	0.00597128	Peaxi162Scf00806g00011.1	194	2.349	Up	0.000217333	S	Potassium transporter family protein
Molecular Function	GO:0015079	9	potassium ion transmembrane transporter activity	0.00597128	Peaxi162Scf00806g00011.1	195	1.787	Up	0.000776234	S	Potassium transporter family protein
Molecular Function	GO:0016788	4	hydrolase activity, acting on ester bonds	0.15654	Peaxi162Scf00006g03619.1	847	1.685	Up	0.00197709	T	Serine/threonine protein phosphatase family protein
Molecular Function	GO:0016788	4	hydrolase activity, acting on ester bonds	0.15654	Peaxi162Scf00245g00317.1	516	1.554	Up	0.00126039	T	non-specific phospholipase C4
Molecular Function	GO:0016788	4	hydrolase activity, acting on ester bonds	0.15654	Peaxi162Scf00301g00615.1	342	2.2	Up	0.00124843	S	DNA repair endonuclease XPF
Molecular Function	GO:0016788	4	hydrolase activity, acting on ester bonds	0.15654	Peaxi162Scf00301g00615.1	340	2.2	Up	0.00124843	S	DNA repair endonuclease XPF
Molecular Function	GO:0008324	6	cation transmembrane transporter activity	0.0118339	Peaxi162Scf00003g03544.1	167	2.305	Up	0.00120369	S	Potassium transporter family protein
Molecular Function	GO:0008324	6	cation transmembrane transporter activity	0.0118339	Peaxi162Scf00177g00618.1	373	1.555	Up	0.00344793	S	V-type proton ATPase catalytic subunit A
Molecular Function	GO:0008324	6	cation transmembrane transporter activity	0.0118339	Peaxi162Scf00001g00018.1	80	1.857	Up	0.00204822	S	Potassium transporter family protein
Molecular Function	GO:0008324	6	cation transmembrane transporter activity	0.0118339	Peaxi162Scf00125g00122.1	463	1.824	Up	0.00124843	T	ammonium transporter 1
Molecular Function	GO:0008324	6	cation transmembrane transporter activity	0.0118339	Peaxi162Scf00806g00011.1	194	2.349	Up	0.000217333	S	Potassium transporter family protein
Molecular Function	GO:0008324	6	cation transmembrane transporter activity	0.0118339	Peaxi162Scf00806g00011.1	195	1.787	Up	0.000776234	S	Potassium transporter family protein
Molecular Function	GO:0022857	3	transmembrane transporter activity	0.00116927	Peaxi162Scf00650g00345.1	11	2.842	Up	0.000579351	S	MATE efflux family protein
Molecular Function	GO:0022857	3	transmembrane transporter activity	0.00116927	Peaxi162Scf00095g00120.1	30	3.651	Up	9.7e-05	S	Sugar transporter ERD6-like 16
Molecular Function	GO:0022857	3	transmembrane transporter activity	0.00116927	Peaxi162Scf00003g03544.1	167	2.305	Up	0.00120369	S	Potassium transporter family protein
Molecular Function	GO:0022857	3	transmembrane transporter activity	0.00116927	Peaxi162Scf00177g00618.1	373	1.555	Up	0.00344793	S	V-type proton ATPase catalytic subunit A
Molecular Function	GO:0022857	3	transmembrane transporter activity	0.00116927	Peaxi162Scf00001g00018.1	80	1.857	Up	0.00204822	S	Potassium transporter family protein
Molecular Function	GO:0022857	3	transmembrane transporter activity	0.00116927	Peaxi162Scf00061g00092.1	472	1.65	Up	0.00184593	S	tonoplast monosaccharide transporter2
Molecular Function	GO:0022857	3	transmembrane transporter activity	0.00116927	Peaxi162Scf00125g00122.1	463	1.824	Up	0.00124843	T	ammonium transporter 1
Molecular Function	GO:0022857	3	transmembrane transporter activity	0.00116927	Peaxi162Scf00806g00011.1	194	2.349	Up	0.000217333	S	Potassium transporter family protein
Molecular Function	GO:0022857	3	transmembrane transporter activity	0.00116927	Peaxi162Scf00806g00011.1	195	1.787	Up	0.000776234	S	Potassium transporter family protein
Molecular Function	GO:0022857	3	transmembrane transporter activity	0.00116927	Peaxi162Scf00920g00113.1	465	1.666	Up	0.00418375	S	tonoplast monosaccharide transporter2
Cellular Component	GO:0016020	2	membrane	0.00020485	Peaxi162Scf00650g00345.1	11	2.842	Up	0.000579351	S	MATE efflux family protein
Cellular Component	GO:0016020	2	membrane	0.00020485	Peaxi162Scf00689g00558.1	664	5.83	Up	0.000445661	T	Plasma membrane ATPase 2
Cellular Component	GO:0016020	2	membrane	0.00020485	Peaxi162Scf00061g00092.1	472	1.65	Up	0.00184593	S	tonoplast monosaccharide transporter2
Cellular Component	GO:0016020	2	membrane	0.00020485	Peaxi162Scf00007g01112.1	29	1.602	Up	0.0030021	S	syntaxin of plants 131
Cellular Component	GO:0016020	2	membrane	0.00020485	Peaxi162Scf00095g00120.1	30	3.651	Up	9.7e-05	S	Sugar transporter ERD6-like 16
Cellular Component	GO:0016020	2	membrane	0.00020485	Peaxi162Scf00378g00620.1	526	1.668	Up	0.00912036	S	SIGNAL PEPTIDE PEPTIDASE-LIKE 5
Cellular Component	GO:0016020	2	membrane	0.00020485	Peaxi162Scf00001g00018.1	80	1.857	Up	0.00204822	S	Potassium transporter family protein
Cellular Component	GO:0016020	2	membrane	0.00020485	Peaxi162Scf00009g00434.1	649	4.262	Up	0.00580914	T	Plasma membrane ATPase 3
Cellular Component	GO:0016020	2	membrane	0.00020485	Peaxi162Scf00125g00122.1	463	1.824	Up	0.00124843	T	ammonium transporter 1
Cellular Component	GO:0016020	2	membrane	0.00020485	Peaxi162Scf00451g00912.1	688	4.4	Up	0.000585329	S	Plasma membrane ATPase 2
Cellular Component	GO:0016020	2	membrane	0.00020485	Peaxi162Scf00451g00912.1	673	2.054	Up	0.000445661	T	Plasma membrane ATPase 2
Cellular Component	GO:0016020	2	membrane	0.00020485	Peaxi162Scf00451g00912.1	732	1.576	Up	0.00845926	T	Plasma membrane ATPase 2
Cellular Component	GO:0016020	2	membrane	0.00020485	Peaxi162Scf00806g00011.1	194	2.349	Up	0.000217333	S	Potassium transporter family protein
Cellular Component	GO:0016020	2	membrane	0.00020485	Peaxi162Scf00806g00011.1	195	1.787	Up	0.000776234	S	Potassium transporter family protein
Cellular Component	GO:0016020	2	membrane	0.00020485	Peaxi162Scf00920g00113.1	465	1.666	Up	0.00418375	S	tonoplast monosaccharide transporter2
Cellular Component	GO:0016020	2	membrane	0.00020485	Peaxi162Scf00003g03544.1	167	2.305	Up	0.00120369	S	Potassium transporter family protein
Cellular Component	GO:0016020	2	membrane	0.00020485	Peaxi162Scf00842g00426.1	56	1.503	Up	0.00580914	T	Protein NRT1/ PTR FAMILY 6.1
Cellular Component	GO:0016020	2	membrane	0.00020485	Peaxi162Scf00357g00218.1	1096	1.524	Up	0.00925128	Y	pleiotropic drug resistance 9
Cellular Component	GO:0016020	2	membrane	0.00020485	Peaxi162Scf00904g00459.1	15	1.503	Up	0.00132492	S	S-type anion channel SLAH3
Cellular Component	GO:0016020	2	membrane	0.00020485	Peaxi162Scf00177g00618.1	373	1.555	Up	0.00344793	S	V-type proton ATPase catalytic subunit A
Cellular Component	GO:0016020	2	membrane	0.00020485	Peaxi162Scf00803g00115.1	143	1.8	Up	0.000776234	S	vesicle associated protein
Cellular Component	GO:0016020	2	membrane	0.00020485	Peaxi162Scf00222g00337.1	99	4.046	Up	0.000776234	S	EXS (ERD1/XPR1/SYG1) family protein
Cellular Component	GO:0016020	2	membrane	0.00020485	Peaxi162Scf01054g00032.1	646	2.399	Up	0.000579351	T	Plasma membrane ATPase 4
Cellular Component	GO:0016020	2	membrane	0.00020485	Peaxi162Scf01054g00032.1	652	2.516	Up	0.00197354	T	Plasma membrane ATPase 4
Cellular Component	GO:0016020	2	membrane	0.00020485	Peaxi162Scf01054g00032.1	608	2.976	Up	0.000579351	S	Plasma membrane ATPase 4
Cellular Component	GO:0016020	2	membrane	0.00020485	Peaxi162Scf01054g00032.1	594	3.407	Up	0.0144036	S	Plasma membrane ATPase 4
Cellular Component	GO:0016020	2	membrane	0.00020485	Peaxi162Scf01054g00032.1	585	4.302	Up	0.00243498	T	Plasma membrane ATPase 4
Cellular Component	GO:0016020	2	membrane	0.00020485	Peaxi162Scf00362g00538.1	282	1.619	Up	0.0149674	T	plasma membrane intrinsic protein 2
Cellular Component	GO:0031224	4	intrinsic component of membrane	0.0273468	Peaxi162Scf00095g00120.1	30	3.651	Up	9.7e-05	S	Sugar transporter ERD6-like 16
Cellular Component	GO:0031224	4	intrinsic component of membrane	0.0273468	Peaxi162Scf00378g00620.1	526	1.668	Up	0.00912036	S	SIGNAL PEPTIDE PEPTIDASE-LIKE 5
Cellular Component	GO:0031224	4	intrinsic component of membrane	0.0273468	Peaxi162Scf00689g00558.1	664	5.83	Up	0.000445661	T	Plasma membrane ATPase 2
Cellular Component	GO:0031224	4	intrinsic component of membrane	0.0273468	Peaxi162Scf00061g00092.1	472	1.65	Up	0.00184593	S	tonoplast monosaccharide transporter2
Cellular Component	GO:0031224	4	intrinsic component of membrane	0.0273468	Peaxi162Scf00009g00434.1	649	4.262	Up	0.00580914	T	Plasma membrane ATPase 3
Cellular Component	GO:0031224	4	intrinsic component of membrane	0.0273468	Peaxi162Scf00904g00459.1	15	1.503	Up	0.00132492	S	S-type anion channel SLAH3
Cellular Component	GO:0031224	4	intrinsic component of membrane	0.0273468	Peaxi162Scf00222g00337.1	99	4.046	Up	0.000776234	S	EXS (ERD1/XPR1/SYG1) family protein
Cellular Component	GO:0031224	4	intrinsic component of membrane	0.0273468	Peaxi162Scf00451g00912.1	688	4.4	Up	0.000585329	S	Plasma membrane ATPase 2
Cellular Component	GO:0031224	4	intrinsic component of membrane	0.0273468	Peaxi162Scf00451g00912.1	673	2.054	Up	0.000445661	T	Plasma membrane ATPase 2
Cellular Component	GO:0031224	4	intrinsic component of membrane	0.0273468	Peaxi162Scf00451g00912.1	732	1.576	Up	0.00845926	T	Plasma membrane ATPase 2
Cellular Component	GO:0031224	4	intrinsic component of membrane	0.0273468	Peaxi162Scf01054g00032.1	646	2.399	Up	0.000579351	T	Plasma membrane ATPase 4
Cellular Component	GO:0031224	4	intrinsic component of membrane	0.0273468	Peaxi162Scf01054g00032.1	652	2.516	Up	0.00197354	T	Plasma membrane ATPase 4
Cellular Component	GO:0031224	4	intrinsic component of membrane	0.0273468	Peaxi162Scf01054g00032.1	608	2.976	Up	0.000579351	S	Plasma membrane ATPase 4
Cellular Component	GO:0031224	4	intrinsic component of membrane	0.0273468	Peaxi162Scf01054g00032.1	594	3.407	Up	0.0144036	S	Plasma membrane ATPase 4
Cellular Component	GO:0031224	4	intrinsic component of membrane	0.0273468	Peaxi162Scf01054g00032.1	585	4.302	Up	0.00243498	T	Plasma membrane ATPase 4
Cellular Component	GO:0031224	4	intrinsic component of membrane	0.0273468	Peaxi162Scf00920g00113.1	465	1.666	Up	0.00418375	S	tonoplast monosaccharide transporter2
Cellular Component	GO:0044425	3	membrane part	0.030765	Peaxi162Scf00689g00558.1	664	5.83	Up	0.000445661	T	Plasma membrane ATPase 2
Cellular Component	GO:0044425	3	membrane part	0.030765	Peaxi162Scf00061g00092.1	472	1.65	Up	0.00184593	S	tonoplast monosaccharide transporter2
Cellular Component	GO:0044425	3	membrane part	0.030765	Peaxi162Scf00904g00459.1	15	1.503	Up	0.00132492	S	S-type anion channel SLAH3
Cellular Component	GO:0044425	3	membrane part	0.030765	Peaxi162Scf00095g00120.1	30	3.651	Up	9.7e-05	S	Sugar transporter ERD6-like 16
Cellular Component	GO:0044425	3	membrane part	0.030765	Peaxi162Scf00177g00618.1	373	1.555	Up	0.00344793	S	V-type proton ATPase catalytic subunit A
Cellular Component	GO:0044425	3	membrane part	0.030765	Peaxi162Scf00378g00620.1	526	1.668	Up	0.00912036	S	SIGNAL PEPTIDE PEPTIDASE-LIKE 5
Cellular Component	GO:0044425	3	membrane part	0.030765	Peaxi162Scf00009g00434.1	649	4.262	Up	0.00580914	T	Plasma membrane ATPase 3
Cellular Component	GO:0044425	3	membrane part	0.030765	Peaxi162Scf00803g00115.1	143	1.8	Up	0.000776234	S	vesicle associated protein
Cellular Component	GO:0044425	3	membrane part	0.030765	Peaxi162Scf01054g00032.1	646	2.399	Up	0.000579351	T	Plasma membrane ATPase 4
Cellular Component	GO:0044425	3	membrane part	0.030765	Peaxi162Scf01054g00032.1	652	2.516	Up	0.00197354	T	Plasma membrane ATPase 4
Cellular Component	GO:0044425	3	membrane part	0.030765	Peaxi162Scf01054g00032.1	608	2.976	Up	0.000579351	S	Plasma membrane ATPase 4
Cellular Component	GO:0044425	3	membrane part	0.030765	Peaxi162Scf01054g00032.1	594	3.407	Up	0.0144036	S	Plasma membrane ATPase 4
Cellular Component	GO:0044425	3	membrane part	0.030765	Peaxi162Scf01054g00032.1	585	4.302	Up	0.00243498	T	Plasma membrane ATPase 4
Cellular Component	GO:0044425	3	membrane part	0.030765	Peaxi162Scf00451g00912.1	688	4.4	Up	0.000585329	S	Plasma membrane ATPase 2
Cellular Component	GO:0044425	3	membrane part	0.030765	Peaxi162Scf00451g00912.1	673	2.054	Up	0.000445661	T	Plasma membrane ATPase 2
Cellular Component	GO:0044425	3	membrane part	0.030765	Peaxi162Scf00451g00912.1	732	1.576	Up	0.00845926	T	Plasma membrane ATPase 2
Cellular Component	GO:0044425	3	membrane part	0.030765	Peaxi162Scf00222g00337.1	99	4.046	Up	0.000776234	S	EXS (ERD1/XPR1/SYG1) family protein
Cellular Component	GO:0044425	3	membrane part	0.030765	Peaxi162Scf00920g00113.1	465	1.666	Up	0.00418375	S	tonoplast monosaccharide transporter2
Cellular Component	GO:0005840	8	ribosome	0.273913	Peaxi162Scf00213g01016.1	231	6.065	Up	0.00664488	S	40S ribosomal protein S6
Cellular Component	GO:0005840	8	ribosome	0.273913	Peaxi162Scf00213g01016.1	240	2.47	Up	0.000201756	S	40S ribosomal protein S6
Cellular Component	GO:0005840	8	ribosome	0.273913	Peaxi162Scf00213g01016.1	246	2.182	Up	0.000146184	S	40S ribosomal protein S6
Cellular Component	GO:0005840	8	ribosome	0.273913	Peaxi162Scf00213g01016.1	243	2.737	Up	0.00294433	S	40S ribosomal protein S6
Cellular Component	GO:0005840	8	ribosome	0.273913	Peaxi162Scf00213g01016.1	237	3.537	Up	0.000445661	S	40S ribosomal protein S6
Cellular Component	GO:0005840	8	ribosome	0.273913	Peaxi162Scf00213g01016.1	229	6.065	Up	0.00664488	S	40S ribosomal protein S6
Cellular Component	GO:0005840	8	ribosome	0.273913	Peaxi162Scf00876g00018.1	240	2.42	Up	0.000692457	S	40S ribosomal protein S6
Cellular Component	GO:0005840	8	ribosome	0.273913	Peaxi162Scf00876g00018.1	243	2.504	Up	0.000162491	S	40S ribosomal protein S6
Cellular Component	GO:0005840	8	ribosome	0.273913	Peaxi162Scf00876g00018.1	237	3.039	Up	0.000692457	S	40S ribosomal protein S6
Cellular Component	GO:0005840	8	ribosome	0.273913	Peaxi162Scf00876g00018.1	246	2.833	Up	0.000162491	S	40S ribosomal protein S6
Cellular Component	GO:0016021	5	integral component of membrane	0.0241526	Peaxi162Scf00095g00120.1	30	3.651	Up	9.7e-05	S	Sugar transporter ERD6-like 16
Cellular Component	GO:0016021	5	integral component of membrane	0.0241526	Peaxi162Scf00378g00620.1	526	1.668	Up	0.00912036	S	SIGNAL PEPTIDE PEPTIDASE-LIKE 5
Cellular Component	GO:0016021	5	integral component of membrane	0.0241526	Peaxi162Scf00689g00558.1	664	5.83	Up	0.000445661	T	Plasma membrane ATPase 2
Cellular Component	GO:0016021	5	integral component of membrane	0.0241526	Peaxi162Scf00061g00092.1	472	1.65	Up	0.00184593	S	tonoplast monosaccharide transporter2
Cellular Component	GO:0016021	5	integral component of membrane	0.0241526	Peaxi162Scf00009g00434.1	649	4.262	Up	0.00580914	T	Plasma membrane ATPase 3
Cellular Component	GO:0016021	5	integral component of membrane	0.0241526	Peaxi162Scf00904g00459.1	15	1.503	Up	0.00132492	S	S-type anion channel SLAH3
Cellular Component	GO:0016021	5	integral component of membrane	0.0241526	Peaxi162Scf00222g00337.1	99	4.046	Up	0.000776234	S	EXS (ERD1/XPR1/SYG1) family protein
Cellular Component	GO:0016021	5	integral component of membrane	0.0241526	Peaxi162Scf00451g00912.1	688	4.4	Up	0.000585329	S	Plasma membrane ATPase 2
Cellular Component	GO:0016021	5	integral component of membrane	0.0241526	Peaxi162Scf00451g00912.1	673	2.054	Up	0.000445661	T	Plasma membrane ATPase 2
Cellular Component	GO:0016021	5	integral component of membrane	0.0241526	Peaxi162Scf00451g00912.1	732	1.576	Up	0.00845926	T	Plasma membrane ATPase 2
Cellular Component	GO:0016021	5	integral component of membrane	0.0241526	Peaxi162Scf01054g00032.1	646	2.399	Up	0.000579351	T	Plasma membrane ATPase 4
Cellular Component	GO:0016021	5	integral component of membrane	0.0241526	Peaxi162Scf01054g00032.1	652	2.516	Up	0.00197354	T	Plasma membrane ATPase 4
Cellular Component	GO:0016021	5	integral component of membrane	0.0241526	Peaxi162Scf01054g00032.1	608	2.976	Up	0.000579351	S	Plasma membrane ATPase 4
Cellular Component	GO:0016021	5	integral component of membrane	0.0241526	Peaxi162Scf01054g00032.1	594	3.407	Up	0.0144036	S	Plasma membrane ATPase 4
Cellular Component	GO:0016021	5	integral component of membrane	0.0241526	Peaxi162Scf01054g00032.1	585	4.302	Up	0.00243498	T	Plasma membrane ATPase 4
Cellular Component	GO:0016021	5	integral component of membrane	0.0241526	Peaxi162Scf00920g00113.1	465	1.666	Up	0.00418375	S	tonoplast monosaccharide transporter2
Biological Process	GO:0009116	7	nucleoside metabolic process	0.149204	Peaxi162Scf00177g00618.1	373	1.555	Up	0.00344793	S	V-type proton ATPase catalytic subunit A
Biological Process	GO:0009116	7	nucleoside metabolic process	0.149204	Peaxi162Scf00075g01933.1	45	1.69	Up	0.00248439	T	uridine kinase-like 2
Biological Process	GO:0044262	5	cellular carbohydrate metabolic process	0.037131	Peaxi162Scf00088g01217.1	685	3.723	Up	0.00140702	T	sucrose phosphate synthase 1F
Biological Process	GO:0044262	5	cellular carbohydrate metabolic process	0.037131	Peaxi162Scf00088g01217.1	699	1.953	Up	0.0115469	S	sucrose phosphate synthase 1F
Biological Process	GO:0044262	5	cellular carbohydrate metabolic process	0.037131	Peaxi162Scf00088g01217.1	150	1.906	Up	0.000579351	S	sucrose phosphate synthase 1F
Biological Process	GO:0044262	5	cellular carbohydrate metabolic process	0.037131	Peaxi162Scf00713g00213.1	12	1.519	Up	0.000445661	S	sucrose synthase 6
Biological Process	GO:0044262	5	cellular carbohydrate metabolic process	0.037131	Peaxi162Scf00928g00232.1	11	5.998	Up	0.000445661	S	sucrose synthase 4
Biological Process	GO:0005985	8	sucrose metabolic process	0.00120952	Peaxi162Scf00088g01217.1	685	3.723	Up	0.00140702	T	sucrose phosphate synthase 1F
Biological Process	GO:0005985	8	sucrose metabolic process	0.00120952	Peaxi162Scf00088g01217.1	699	1.953	Up	0.0115469	S	sucrose phosphate synthase 1F
Biological Process	GO:0005985	8	sucrose metabolic process	0.00120952	Peaxi162Scf00088g01217.1	150	1.906	Up	0.000579351	S	sucrose phosphate synthase 1F
Biological Process	GO:0005985	8	sucrose metabolic process	0.00120952	Peaxi162Scf00713g00213.1	12	1.519	Up	0.000445661	S	sucrose synthase 6
Biological Process	GO:0005985	8	sucrose metabolic process	0.00120952	Peaxi162Scf00928g00232.1	11	5.998	Up	0.000445661	S	sucrose synthase 4
Biological Process	GO:0044765	5	single-organism transport	0.0275345	Peaxi162Scf00650g00345.1	11	2.842	Up	0.000579351	S	MATE efflux family protein
Biological Process	GO:0044765	5	single-organism transport	0.0275345	Peaxi162Scf00003g03544.1	167	2.305	Up	0.00120369	S	Potassium transporter family protein
Biological Process	GO:0044765	5	single-organism transport	0.0275345	Peaxi162Scf00177g00618.1	373	1.555	Up	0.00344793	S	V-type proton ATPase catalytic subunit A
Biological Process	GO:0044765	5	single-organism transport	0.0275345	Peaxi162Scf00001g00018.1	80	1.857	Up	0.00204822	S	Potassium transporter family protein
Biological Process	GO:0044765	5	single-organism transport	0.0275345	Peaxi162Scf00806g00011.1	194	2.349	Up	0.000217333	S	Potassium transporter family protein
Biological Process	GO:0044765	5	single-organism transport	0.0275345	Peaxi162Scf00806g00011.1	195	1.787	Up	0.000776234	S	Potassium transporter family protein
Biological Process	GO:0044763	3	single-organism cellular process	0.0321743	Peaxi162Scf00003g03544.1	167	2.305	Up	0.00120369	S	Potassium transporter family protein
Biological Process	GO:0044763	3	single-organism cellular process	0.0321743	Peaxi162Scf00075g01933.1	45	1.69	Up	0.00248439	T	uridine kinase-like 2
Biological Process	GO:0044763	3	single-organism cellular process	0.0321743	Peaxi162Scf00174g00065.1	40	1.775	Up	0.00223942	S	Nucleoredoxin
Biological Process	GO:0044763	3	single-organism cellular process	0.0321743	Peaxi162Scf00160g01527.1	1006	2.951	Up	0.00387348	T	acetyl-CoA carboxylase 1
Biological Process	GO:0044763	3	single-organism cellular process	0.0321743	Peaxi162Scf00088g01217.1	685	3.723	Up	0.00140702	T	sucrose phosphate synthase 1F
Biological Process	GO:0044763	3	single-organism cellular process	0.0321743	Peaxi162Scf00088g01217.1	699	1.953	Up	0.0115469	S	sucrose phosphate synthase 1F
Biological Process	GO:0044763	3	single-organism cellular process	0.0321743	Peaxi162Scf00088g01217.1	150	1.906	Up	0.000579351	S	sucrose phosphate synthase 1F
Biological Process	GO:0044763	3	single-organism cellular process	0.0321743	Peaxi162Scf00002g05421.1	56	1.58	Up	0.00598932	S	"Suppressor of gene silencing 3, putative "
Biological Process	GO:0044763	3	single-organism cellular process	0.0321743	Peaxi162Scf00177g00618.1	373	1.555	Up	0.00344793	S	V-type proton ATPase catalytic subunit A
Biological Process	GO:0044763	3	single-organism cellular process	0.0321743	Peaxi162Scf00001g00018.1	80	1.857	Up	0.00204822	S	Potassium transporter family protein
Biological Process	GO:0044763	3	single-organism cellular process	0.0321743	Peaxi162Scf00928g00232.1	11	5.998	Up	0.000445661	S	sucrose synthase 4
Biological Process	GO:0044763	3	single-organism cellular process	0.0321743	Peaxi162Scf00806g00011.1	194	2.349	Up	0.000217333	S	Potassium transporter family protein
Biological Process	GO:0044763	3	single-organism cellular process	0.0321743	Peaxi162Scf00806g00011.1	195	1.787	Up	0.000776234	S	Potassium transporter family protein
Biological Process	GO:0044763	3	single-organism cellular process	0.0321743	Peaxi162Scf00713g00213.1	12	1.519	Up	0.000445661	S	sucrose synthase 6
Biological Process	GO:0005975	4	carbohydrate metabolic process	0.245932	Peaxi162Scf00088g01217.1	685	3.723	Up	0.00140702	T	sucrose phosphate synthase 1F
Biological Process	GO:0005975	4	carbohydrate metabolic process	0.245932	Peaxi162Scf00088g01217.1	699	1.953	Up	0.0115469	S	sucrose phosphate synthase 1F
Biological Process	GO:0005975	4	carbohydrate metabolic process	0.245932	Peaxi162Scf00088g01217.1	150	1.906	Up	0.000579351	S	sucrose phosphate synthase 1F
Biological Process	GO:0005975	4	carbohydrate metabolic process	0.245932	Peaxi162Scf00713g00213.1	12	1.519	Up	0.000445661	S	sucrose synthase 6
Biological Process	GO:0005975	4	carbohydrate metabolic process	0.245932	Peaxi162Scf00928g00232.1	11	5.998	Up	0.000445661	S	sucrose synthase 4
Biological Process	GO:0006810	4	transport	0.00890077	Peaxi162Scf00650g00345.1	11	2.842	Up	0.000579351	S	MATE efflux family protein
Biological Process	GO:0006810	4	transport	0.00890077	Peaxi162Scf00003g03544.1	167	2.305	Up	0.00120369	S	Potassium transporter family protein
Biological Process	GO:0006810	4	transport	0.00890077	Peaxi162Scf00061g00092.1	472	1.65	Up	0.00184593	S	tonoplast monosaccharide transporter2
Biological Process	GO:0006810	4	transport	0.00890077	Peaxi162Scf00007g01112.1	29	1.602	Up	0.0030021	S	syntaxin of plants 131
Biological Process	GO:0006810	4	transport	0.00890077	Peaxi162Scf00842g00426.1	56	1.503	Up	0.00580914	T	Protein NRT1/ PTR FAMILY 6.1
Biological Process	GO:0006810	4	transport	0.00890077	Peaxi162Scf00117g00321.1	30	2.283	Up	0.00320895	S	oligopeptide transporter 7
Biological Process	GO:0006810	4	transport	0.00890077	Peaxi162Scf00904g00459.1	15	1.503	Up	0.00132492	S	S-type anion channel SLAH3
Biological Process	GO:0006810	4	transport	0.00890077	Peaxi162Scf00095g00120.1	30	3.651	Up	9.7e-05	S	Sugar transporter ERD6-like 16
Biological Process	GO:0006810	4	transport	0.00890077	Peaxi162Scf00366g00121.1	366	1.733	Up	0.0024364	S	Vacuolar sorting protein 39
Biological Process	GO:0006810	4	transport	0.00890077	Peaxi162Scf00177g00618.1	373	1.555	Up	0.00344793	S	V-type proton ATPase catalytic subunit A
Biological Process	GO:0006810	4	transport	0.00890077	Peaxi162Scf00001g00018.1	80	1.857	Up	0.00204822	S	Potassium transporter family protein
Biological Process	GO:0006810	4	transport	0.00890077	Peaxi162Scf00125g00122.1	463	1.824	Up	0.00124843	T	ammonium transporter 1
Biological Process	GO:0006810	4	transport	0.00890077	Peaxi162Scf00806g00011.1	194	2.349	Up	0.000217333	S	Potassium transporter family protein
Biological Process	GO:0006810	4	transport	0.00890077	Peaxi162Scf00806g00011.1	195	1.787	Up	0.000776234	S	Potassium transporter family protein
Biological Process	GO:0006810	4	transport	0.00890077	Peaxi162Scf00362g00538.1	282	1.619	Up	0.0149674	T	plasma membrane intrinsic protein 2
Biological Process	GO:0006810	4	transport	0.00890077	Peaxi162Scf00920g00113.1	465	1.666	Up	0.00418375	S	tonoplast monosaccharide transporter2
Biological Process	GO:0098662	8	inorganic cation transmembrane transport	0.00908796	Peaxi162Scf00003g03544.1	167	2.305	Up	0.00120369	S	Potassium transporter family protein
Biological Process	GO:0098662	8	inorganic cation transmembrane transport	0.00908796	Peaxi162Scf00177g00618.1	373	1.555	Up	0.00344793	S	V-type proton ATPase catalytic subunit A
Biological Process	GO:0098662	8	inorganic cation transmembrane transport	0.00908796	Peaxi162Scf00001g00018.1	80	1.857	Up	0.00204822	S	Potassium transporter family protein
Biological Process	GO:0098662	8	inorganic cation transmembrane transport	0.00908796	Peaxi162Scf00806g00011.1	194	2.349	Up	0.000217333	S	Potassium transporter family protein
Biological Process	GO:0098662	8	inorganic cation transmembrane transport	0.00908796	Peaxi162Scf00806g00011.1	195	1.787	Up	0.000776234	S	Potassium transporter family protein
Biological Process	GO:0034220	6	ion transmembrane transport	0.0028521	Peaxi162Scf00003g03544.1	167	2.305	Up	0.00120369	S	Potassium transporter family protein
Biological Process	GO:0034220	6	ion transmembrane transport	0.0028521	Peaxi162Scf00177g00618.1	373	1.555	Up	0.00344793	S	V-type proton ATPase catalytic subunit A
Biological Process	GO:0034220	6	ion transmembrane transport	0.0028521	Peaxi162Scf00001g00018.1	80	1.857	Up	0.00204822	S	Potassium transporter family protein
Biological Process	GO:0034220	6	ion transmembrane transport	0.0028521	Peaxi162Scf00125g00122.1	463	1.824	Up	0.00124843	T	ammonium transporter 1
Biological Process	GO:0034220	6	ion transmembrane transport	0.0028521	Peaxi162Scf00806g00011.1	194	2.349	Up	0.000217333	S	Potassium transporter family protein
Biological Process	GO:0034220	6	ion transmembrane transport	0.0028521	Peaxi162Scf00806g00011.1	195	1.787	Up	0.000776234	S	Potassium transporter family protein
Biological Process	GO:0030001	7	metal ion transport	0.101452	Peaxi162Scf00003g03544.1	167	2.305	Up	0.00120369	S	Potassium transporter family protein
Biological Process	GO:0030001	7	metal ion transport	0.101452	Peaxi162Scf00001g00018.1	80	1.857	Up	0.00204822	S	Potassium transporter family protein
Biological Process	GO:0030001	7	metal ion transport	0.101452	Peaxi162Scf00806g00011.1	194	2.349	Up	0.000217333	S	Potassium transporter family protein
Biological Process	GO:0030001	7	metal ion transport	0.101452	Peaxi162Scf00806g00011.1	195	1.787	Up	0.000776234	S	Potassium transporter family protein
Biological Process	GO:0071804	9	cellular potassium ion transport	0.00385705	Peaxi162Scf00003g03544.1	167	2.305	Up	0.00120369	S	Potassium transporter family protein
Biological Process	GO:0071804	9	cellular potassium ion transport	0.00385705	Peaxi162Scf00001g00018.1	80	1.857	Up	0.00204822	S	Potassium transporter family protein
Biological Process	GO:0071804	9	cellular potassium ion transport	0.00385705	Peaxi162Scf00806g00011.1	194	2.349	Up	0.000217333	S	Potassium transporter family protein
Biological Process	GO:0071804	9	cellular potassium ion transport	0.00385705	Peaxi162Scf00806g00011.1	195	1.787	Up	0.000776234	S	Potassium transporter family protein
Biological Process	GO:1901700	4	response to oxygen-containing compound	0.0159358	Peaxi162Scf00006g03619.1	847	1.685	Up	0.00197709	T	Serine/threonine protein phosphatase family protein
Biological Process	GO:1901700	4	response to oxygen-containing compound	0.0159358	Peaxi162Scf00174g01621.1	75	7.638	Up	0.000445661	S	Unknown protein
Biological Process	GO:1902578	3	single-organism localization	0.0275345	Peaxi162Scf00650g00345.1	11	2.842	Up	0.000579351	S	MATE efflux family protein
Biological Process	GO:1902578	3	single-organism localization	0.0275345	Peaxi162Scf00003g03544.1	167	2.305	Up	0.00120369	S	Potassium transporter family protein
Biological Process	GO:1902578	3	single-organism localization	0.0275345	Peaxi162Scf00177g00618.1	373	1.555	Up	0.00344793	S	V-type proton ATPase catalytic subunit A
Biological Process	GO:1902578	3	single-organism localization	0.0275345	Peaxi162Scf00001g00018.1	80	1.857	Up	0.00204822	S	Potassium transporter family protein
Biological Process	GO:1902578	3	single-organism localization	0.0275345	Peaxi162Scf00806g00011.1	194	2.349	Up	0.000217333	S	Potassium transporter family protein
Biological Process	GO:1902578	3	single-organism localization	0.0275345	Peaxi162Scf00806g00011.1	195	1.787	Up	0.000776234	S	Potassium transporter family protein
Biological Process	GO:1901135	4	carbohydrate derivative metabolic process	0.25096	Peaxi162Scf00177g00618.1	373	1.555	Up	0.00344793	S	V-type proton ATPase catalytic subunit A
Biological Process	GO:1901135	4	carbohydrate derivative metabolic process	0.25096	Peaxi162Scf00075g01933.1	45	1.69	Up	0.00248439	T	uridine kinase-like 2
Biological Process	GO:0055085	5	transmembrane transport	0.000177781	Peaxi162Scf00650g00345.1	11	2.842	Up	0.000579351	S	MATE efflux family protein
Biological Process	GO:0055085	5	transmembrane transport	0.000177781	Peaxi162Scf00003g03544.1	167	2.305	Up	0.00120369	S	Potassium transporter family protein
Biological Process	GO:0055085	5	transmembrane transport	0.000177781	Peaxi162Scf00061g00092.1	472	1.65	Up	0.00184593	S	tonoplast monosaccharide transporter2
Biological Process	GO:0055085	5	transmembrane transport	0.000177781	Peaxi162Scf00117g00321.1	30	2.283	Up	0.00320895	S	oligopeptide transporter 7
Biological Process	GO:0055085	5	transmembrane transport	0.000177781	Peaxi162Scf00904g00459.1	15	1.503	Up	0.00132492	S	S-type anion channel SLAH3
Biological Process	GO:0055085	5	transmembrane transport	0.000177781	Peaxi162Scf00095g00120.1	30	3.651	Up	9.7e-05	S	Sugar transporter ERD6-like 16
Biological Process	GO:0055085	5	transmembrane transport	0.000177781	Peaxi162Scf00177g00618.1	373	1.555	Up	0.00344793	S	V-type proton ATPase catalytic subunit A
Biological Process	GO:0055085	5	transmembrane transport	0.000177781	Peaxi162Scf00001g00018.1	80	1.857	Up	0.00204822	S	Potassium transporter family protein
Biological Process	GO:0055085	5	transmembrane transport	0.000177781	Peaxi162Scf00125g00122.1	463	1.824	Up	0.00124843	T	ammonium transporter 1
Biological Process	GO:0055085	5	transmembrane transport	0.000177781	Peaxi162Scf00806g00011.1	194	2.349	Up	0.000217333	S	Potassium transporter family protein
Biological Process	GO:0055085	5	transmembrane transport	0.000177781	Peaxi162Scf00806g00011.1	195	1.787	Up	0.000776234	S	Potassium transporter family protein
Biological Process	GO:0055085	5	transmembrane transport	0.000177781	Peaxi162Scf00920g00113.1	465	1.666	Up	0.00418375	S	tonoplast monosaccharide transporter2
Biological Process	GO:0006811	5	ion transport	0.0835082	Peaxi162Scf00003g03544.1	167	2.305	Up	0.00120369	S	Potassium transporter family protein
Biological Process	GO:0006811	5	ion transport	0.0835082	Peaxi162Scf00177g00618.1	373	1.555	Up	0.00344793	S	V-type proton ATPase catalytic subunit A
Biological Process	GO:0006811	5	ion transport	0.0835082	Peaxi162Scf00001g00018.1	80	1.857	Up	0.00204822	S	Potassium transporter family protein
Biological Process	GO:0006811	5	ion transport	0.0835082	Peaxi162Scf00125g00122.1	463	1.824	Up	0.00124843	T	ammonium transporter 1
Biological Process	GO:0006811	5	ion transport	0.0835082	Peaxi162Scf00806g00011.1	194	2.349	Up	0.000217333	S	Potassium transporter family protein
Biological Process	GO:0006811	5	ion transport	0.0835082	Peaxi162Scf00806g00011.1	195	1.787	Up	0.000776234	S	Potassium transporter family protein
Biological Process	GO:0051179	2	localization	0.00890077	Peaxi162Scf00650g00345.1	11	2.842	Up	0.000579351	S	MATE efflux family protein
Biological Process	GO:0051179	2	localization	0.00890077	Peaxi162Scf00003g03544.1	167	2.305	Up	0.00120369	S	Potassium transporter family protein
Biological Process	GO:0051179	2	localization	0.00890077	Peaxi162Scf00061g00092.1	472	1.65	Up	0.00184593	S	tonoplast monosaccharide transporter2
Biological Process	GO:0051179	2	localization	0.00890077	Peaxi162Scf00007g01112.1	29	1.602	Up	0.0030021	S	syntaxin of plants 131
Biological Process	GO:0051179	2	localization	0.00890077	Peaxi162Scf00842g00426.1	56	1.503	Up	0.00580914	T	Protein NRT1/ PTR FAMILY 6.1
Biological Process	GO:0051179	2	localization	0.00890077	Peaxi162Scf00117g00321.1	30	2.283	Up	0.00320895	S	oligopeptide transporter 7
Biological Process	GO:0051179	2	localization	0.00890077	Peaxi162Scf00904g00459.1	15	1.503	Up	0.00132492	S	S-type anion channel SLAH3
Biological Process	GO:0051179	2	localization	0.00890077	Peaxi162Scf00095g00120.1	30	3.651	Up	9.7e-05	S	Sugar transporter ERD6-like 16
Biological Process	GO:0051179	2	localization	0.00890077	Peaxi162Scf00366g00121.1	366	1.733	Up	0.0024364	S	Vacuolar sorting protein 39
Biological Process	GO:0051179	2	localization	0.00890077	Peaxi162Scf00177g00618.1	373	1.555	Up	0.00344793	S	V-type proton ATPase catalytic subunit A
Biological Process	GO:0051179	2	localization	0.00890077	Peaxi162Scf00001g00018.1	80	1.857	Up	0.00204822	S	Potassium transporter family protein
Biological Process	GO:0051179	2	localization	0.00890077	Peaxi162Scf00125g00122.1	463	1.824	Up	0.00124843	T	ammonium transporter 1
Biological Process	GO:0051179	2	localization	0.00890077	Peaxi162Scf00806g00011.1	194	2.349	Up	0.000217333	S	Potassium transporter family protein
Biological Process	GO:0051179	2	localization	0.00890077	Peaxi162Scf00806g00011.1	195	1.787	Up	0.000776234	S	Potassium transporter family protein
Biological Process	GO:0051179	2	localization	0.00890077	Peaxi162Scf00362g00538.1	282	1.619	Up	0.0149674	T	plasma membrane intrinsic protein 2
Biological Process	GO:0051179	2	localization	0.00890077	Peaxi162Scf00920g00113.1	465	1.666	Up	0.00418375	S	tonoplast monosaccharide transporter2
Biological Process	GO:0015672	7	monovalent inorganic cation transport	0.00908796	Peaxi162Scf00003g03544.1	167	2.305	Up	0.00120369	S	Potassium transporter family protein
Biological Process	GO:0015672	7	monovalent inorganic cation transport	0.00908796	Peaxi162Scf00177g00618.1	373	1.555	Up	0.00344793	S	V-type proton ATPase catalytic subunit A
Biological Process	GO:0015672	7	monovalent inorganic cation transport	0.00908796	Peaxi162Scf00001g00018.1	80	1.857	Up	0.00204822	S	Potassium transporter family protein
Biological Process	GO:0015672	7	monovalent inorganic cation transport	0.00908796	Peaxi162Scf00806g00011.1	194	2.349	Up	0.000217333	S	Potassium transporter family protein
Biological Process	GO:0015672	7	monovalent inorganic cation transport	0.00908796	Peaxi162Scf00806g00011.1	195	1.787	Up	0.000776234	S	Potassium transporter family protein
Biological Process	GO:0005984	7	disaccharide metabolic process	0.00517713	Peaxi162Scf00088g01217.1	685	3.723	Up	0.00140702	T	sucrose phosphate synthase 1F
Biological Process	GO:0005984	7	disaccharide metabolic process	0.00517713	Peaxi162Scf00088g01217.1	699	1.953	Up	0.0115469	S	sucrose phosphate synthase 1F
Biological Process	GO:0005984	7	disaccharide metabolic process	0.00517713	Peaxi162Scf00088g01217.1	150	1.906	Up	0.000579351	S	sucrose phosphate synthase 1F
Biological Process	GO:0005984	7	disaccharide metabolic process	0.00517713	Peaxi162Scf00713g00213.1	12	1.519	Up	0.000445661	S	sucrose synthase 6
Biological Process	GO:0005984	7	disaccharide metabolic process	0.00517713	Peaxi162Scf00928g00232.1	11	5.998	Up	0.000445661	S	sucrose synthase 4
Biological Process	GO:0051234	3	establishment of localization	0.00890077	Peaxi162Scf00650g00345.1	11	2.842	Up	0.000579351	S	MATE efflux family protein
Biological Process	GO:0051234	3	establishment of localization	0.00890077	Peaxi162Scf00003g03544.1	167	2.305	Up	0.00120369	S	Potassium transporter family protein
Biological Process	GO:0051234	3	establishment of localization	0.00890077	Peaxi162Scf00061g00092.1	472	1.65	Up	0.00184593	S	tonoplast monosaccharide transporter2
Biological Process	GO:0051234	3	establishment of localization	0.00890077	Peaxi162Scf00007g01112.1	29	1.602	Up	0.0030021	S	syntaxin of plants 131
Biological Process	GO:0051234	3	establishment of localization	0.00890077	Peaxi162Scf00842g00426.1	56	1.503	Up	0.00580914	T	Protein NRT1/ PTR FAMILY 6.1
Biological Process	GO:0051234	3	establishment of localization	0.00890077	Peaxi162Scf00117g00321.1	30	2.283	Up	0.00320895	S	oligopeptide transporter 7
Biological Process	GO:0051234	3	establishment of localization	0.00890077	Peaxi162Scf00904g00459.1	15	1.503	Up	0.00132492	S	S-type anion channel SLAH3
Biological Process	GO:0051234	3	establishment of localization	0.00890077	Peaxi162Scf00095g00120.1	30	3.651	Up	9.7e-05	S	Sugar transporter ERD6-like 16
Biological Process	GO:0051234	3	establishment of localization	0.00890077	Peaxi162Scf00366g00121.1	366	1.733	Up	0.0024364	S	Vacuolar sorting protein 39
Biological Process	GO:0051234	3	establishment of localization	0.00890077	Peaxi162Scf00177g00618.1	373	1.555	Up	0.00344793	S	V-type proton ATPase catalytic subunit A
Biological Process	GO:0051234	3	establishment of localization	0.00890077	Peaxi162Scf00001g00018.1	80	1.857	Up	0.00204822	S	Potassium transporter family protein
Biological Process	GO:0051234	3	establishment of localization	0.00890077	Peaxi162Scf00125g00122.1	463	1.824	Up	0.00124843	T	ammonium transporter 1
Biological Process	GO:0051234	3	establishment of localization	0.00890077	Peaxi162Scf00806g00011.1	194	2.349	Up	0.000217333	S	Potassium transporter family protein
Biological Process	GO:0051234	3	establishment of localization	0.00890077	Peaxi162Scf00806g00011.1	195	1.787	Up	0.000776234	S	Potassium transporter family protein
Biological Process	GO:0051234	3	establishment of localization	0.00890077	Peaxi162Scf00362g00538.1	282	1.619	Up	0.0149674	T	plasma membrane intrinsic protein 2
Biological Process	GO:0051234	3	establishment of localization	0.00890077	Peaxi162Scf00920g00113.1	465	1.666	Up	0.00418375	S	tonoplast monosaccharide transporter2
Biological Process	GO:0006813	8	potassium ion transport	0.00855197	Peaxi162Scf00003g03544.1	167	2.305	Up	0.00120369	S	Potassium transporter family protein
Biological Process	GO:0006813	8	potassium ion transport	0.00855197	Peaxi162Scf00001g00018.1	80	1.857	Up	0.00204822	S	Potassium transporter family protein
Biological Process	GO:0006813	8	potassium ion transport	0.00855197	Peaxi162Scf00806g00011.1	194	2.349	Up	0.000217333	S	Potassium transporter family protein
Biological Process	GO:0006813	8	potassium ion transport	0.00855197	Peaxi162Scf00806g00011.1	195	1.787	Up	0.000776234	S	Potassium transporter family protein
Biological Process	GO:0098655	7	cation transmembrane transport	0.00145811	Peaxi162Scf00003g03544.1	167	2.305	Up	0.00120369	S	Potassium transporter family protein
Biological Process	GO:0098655	7	cation transmembrane transport	0.00145811	Peaxi162Scf00177g00618.1	373	1.555	Up	0.00344793	S	V-type proton ATPase catalytic subunit A
Biological Process	GO:0098655	7	cation transmembrane transport	0.00145811	Peaxi162Scf00001g00018.1	80	1.857	Up	0.00204822	S	Potassium transporter family protein
Biological Process	GO:0098655	7	cation transmembrane transport	0.00145811	Peaxi162Scf00125g00122.1	463	1.824	Up	0.00124843	T	ammonium transporter 1
Biological Process	GO:0098655	7	cation transmembrane transport	0.00145811	Peaxi162Scf00806g00011.1	194	2.349	Up	0.000217333	S	Potassium transporter family protein
Biological Process	GO:0098655	7	cation transmembrane transport	0.00145811	Peaxi162Scf00806g00011.1	195	1.787	Up	0.000776234	S	Potassium transporter family protein
Biological Process	GO:0044723	5	single-organism carbohydrate metabolic process	0.108693	Peaxi162Scf00088g01217.1	685	3.723	Up	0.00140702	T	sucrose phosphate synthase 1F
Biological Process	GO:0044723	5	single-organism carbohydrate metabolic process	0.108693	Peaxi162Scf00088g01217.1	699	1.953	Up	0.0115469	S	sucrose phosphate synthase 1F
Biological Process	GO:0044723	5	single-organism carbohydrate metabolic process	0.108693	Peaxi162Scf00088g01217.1	150	1.906	Up	0.000579351	S	sucrose phosphate synthase 1F
Biological Process	GO:0044723	5	single-organism carbohydrate metabolic process	0.108693	Peaxi162Scf00713g00213.1	12	1.519	Up	0.000445661	S	sucrose synthase 6
Biological Process	GO:0044723	5	single-organism carbohydrate metabolic process	0.108693	Peaxi162Scf00928g00232.1	11	5.998	Up	0.000445661	S	sucrose synthase 4
Biological Process	GO:0042221	3	response to chemical	0.0155818	Peaxi162Scf00650g00345.1	11	2.842	Up	0.000579351	S	MATE efflux family protein
Biological Process	GO:0042221	3	response to chemical	0.0155818	Peaxi162Scf00006g03619.1	847	1.685	Up	0.00197709	T	Serine/threonine protein phosphatase family protein
Biological Process	GO:0042221	3	response to chemical	0.0155818	Peaxi162Scf00174g01621.1	75	7.638	Up	0.000445661	S	Unknown protein
Biological Process	GO:1901657	5	glycosyl compound metabolic process	0.149204	Peaxi162Scf00177g00618.1	373	1.555	Up	0.00344793	S	V-type proton ATPase catalytic subunit A
Biological Process	GO:1901657	5	glycosyl compound metabolic process	0.149204	Peaxi162Scf00075g01933.1	45	1.69	Up	0.00248439	T	uridine kinase-like 2
Biological Process	GO:0071805	10	potassium ion transmembrane transport	0.00385705	Peaxi162Scf00003g03544.1	167	2.305	Up	0.00120369	S	Potassium transporter family protein
Biological Process	GO:0071805	10	potassium ion transmembrane transport	0.00385705	Peaxi162Scf00001g00018.1	80	1.857	Up	0.00204822	S	Potassium transporter family protein
Biological Process	GO:0071805	10	potassium ion transmembrane transport	0.00385705	Peaxi162Scf00806g00011.1	194	2.349	Up	0.000217333	S	Potassium transporter family protein
Biological Process	GO:0071805	10	potassium ion transmembrane transport	0.00385705	Peaxi162Scf00806g00011.1	195	1.787	Up	0.000776234	S	Potassium transporter family protein
Biological Process	GO:0006812	6	cation transport	0.0199046	Peaxi162Scf00003g03544.1	167	2.305	Up	0.00120369	S	Potassium transporter family protein
Biological Process	GO:0006812	6	cation transport	0.0199046	Peaxi162Scf00177g00618.1	373	1.555	Up	0.00344793	S	V-type proton ATPase catalytic subunit A
Biological Process	GO:0006812	6	cation transport	0.0199046	Peaxi162Scf00001g00018.1	80	1.857	Up	0.00204822	S	Potassium transporter family protein
Biological Process	GO:0006812	6	cation transport	0.0199046	Peaxi162Scf00125g00122.1	463	1.824	Up	0.00124843	T	ammonium transporter 1
Biological Process	GO:0006812	6	cation transport	0.0199046	Peaxi162Scf00806g00011.1	194	2.349	Up	0.000217333	S	Potassium transporter family protein
Biological Process	GO:0006812	6	cation transport	0.0199046	Peaxi162Scf00806g00011.1	195	1.787	Up	0.000776234	S	Potassium transporter family protein
Biological Process	GO:0009311	6	oligosaccharide metabolic process	0.00517713	Peaxi162Scf00088g01217.1	685	3.723	Up	0.00140702	T	sucrose phosphate synthase 1F
Biological Process	GO:0009311	6	oligosaccharide metabolic process	0.00517713	Peaxi162Scf00088g01217.1	699	1.953	Up	0.0115469	S	sucrose phosphate synthase 1F
Biological Process	GO:0009311	6	oligosaccharide metabolic process	0.00517713	Peaxi162Scf00088g01217.1	150	1.906	Up	0.000579351	S	sucrose phosphate synthase 1F
Biological Process	GO:0009311	6	oligosaccharide metabolic process	0.00517713	Peaxi162Scf00713g00213.1	12	1.519	Up	0.000445661	S	sucrose synthase 6
Biological Process	GO:0009311	6	oligosaccharide metabolic process	0.00517713	Peaxi162Scf00928g00232.1	11	5.998	Up	0.000445661	S	sucrose synthase 4
Biological Process	GO:0055086	6	nucleobase-containing small molecule metabolic process	0.26402	Peaxi162Scf00177g00618.1	373	1.555	Up	0.00344793	S	V-type proton ATPase catalytic subunit A
Biological Process	GO:0055086	6	nucleobase-containing small molecule metabolic process	0.26402	Peaxi162Scf00075g01933.1	45	1.69	Up	0.00248439	T	uridine kinase-like 2
Biological Process	GO:0098660	7	inorganic ion transmembrane transport	0.00908796	Peaxi162Scf00003g03544.1	167	2.305	Up	0.00120369	S	Potassium transporter family protein
Biological Process	GO:0098660	7	inorganic ion transmembrane transport	0.00908796	Peaxi162Scf00177g00618.1	373	1.555	Up	0.00344793	S	V-type proton ATPase catalytic subunit A
Biological Process	GO:0098660	7	inorganic ion transmembrane transport	0.00908796	Peaxi162Scf00001g00018.1	80	1.857	Up	0.00204822	S	Potassium transporter family protein
Biological Process	GO:0098660	7	inorganic ion transmembrane transport	0.00908796	Peaxi162Scf00806g00011.1	194	2.349	Up	0.000217333	S	Potassium transporter family protein
Biological Process	GO:0098660	7	inorganic ion transmembrane transport	0.00908796	Peaxi162Scf00806g00011.1	195	1.787	Up	0.000776234	S	Potassium transporter family protein

## Sheet: Down
GO Terms Level 1	GO Terms Description	GO Terms Level	GO Terms ID	Mapping	Background	All Mapping	All Background	Fold Enrichment	Fisher' exact test P value	LOG10(p value)	Related Protein
Molecular Function	enzyme activator activity	4	GO:0008047	6	12	295	1861	3.15	0.0059813	2.22	Peaxi162Scf00045g00031.1 Peaxi162Scf00003g05391.1 Peaxi162Scf00560g00513.1 Peaxi162Scf00165g01842.1 Peaxi162Scf00546g00325.1 Peaxi162Scf00094g01917.1
	GTPase activator activity	6	GO:0005096	6	12	295	1861	3.15	0.0059813	2.22	Peaxi162Scf00045g00031.1 Peaxi162Scf00003g05391.1 Peaxi162Scf00560g00513.1 Peaxi162Scf00165g01842.1 Peaxi162Scf00546g00325.1 Peaxi162Scf00094g01917.1
	ATPase activity	8	GO:0016887	15	50	295	1861	1.89	0.00799749	2.1	Peaxi162Scf00210g01615.1 Peaxi162Scf00060g00438.1 Peaxi162Scf00060g00711.1 Peaxi162Scf00028g00412.1 Peaxi162Scf00198g00036.1 Peaxi162Scf00046g00530.1 Peaxi162Scf00287g01631.1 Peaxi162Scf00106g02319.1 Peaxi162Scf00129g00314.1 Peaxi162Scf00244g01216.1 Peaxi162Scf00938g00311.1 Peaxi162Scf01390g00033.1 Peaxi162Scf00207g00084.1 Peaxi162Scf00847g00008.1 Peaxi162Scf00004g03212.1
	nucleoside-triphosphatase regulator activity	4	GO:0060589	6	14	295	1861	2.7	0.0146828	1.83	Peaxi162Scf00045g00031.1 Peaxi162Scf00003g05391.1 Peaxi162Scf00560g00513.1 Peaxi162Scf00165g01842.1 Peaxi162Scf00546g00325.1 Peaxi162Scf00094g01917.1
	GTPase regulator activity	5	GO:0030695	6	14	295	1861	2.7	0.0146828	1.83	Peaxi162Scf00045g00031.1 Peaxi162Scf00003g05391.1 Peaxi162Scf00560g00513.1 Peaxi162Scf00165g01842.1 Peaxi162Scf00546g00325.1 Peaxi162Scf00094g01917.1
	protein kinase binding	6	GO:0019901	2	2	295	1861	6.31	0.0250559	1.6	Peaxi162Scf00225g00622.1 Peaxi162Scf00003g05382.1
	kinase binding	5	GO:0019900	2	2	295	1861	6.31	0.0250559	1.6	Peaxi162Scf00225g00622.1 Peaxi162Scf00003g05382.1
	phosphorelay sensor kinase activity	8	GO:0000155	4	9	295	1861	2.8	0.0403557	1.39	Peaxi162Scf01049g00047.1 Peaxi162Scf00001g34002.1 Peaxi162Scf00325g00034.1 Peaxi162Scf00120g00517.1
Cellular Component	endoplasmic reticulum	8	GO:0005783	5	11	83	491	2.69	0.0244917	1.61	Peaxi162Scf00071g00426.1 Peaxi162Scf00803g00115.1 Peaxi162Scf00325g00034.1 Peaxi162Scf00120g00517.1 Peaxi162Scf00673g00220.1
	anchored component of membrane	5	GO:0031225	2	2	83	491	5.92	0.0282888	1.55	Peaxi162Scf00888g00114.1 Peaxi162Scf01310g00311.1
	anchored component of plasma membrane	8	GO:0046658	2	2	83	491	5.92	0.0282888	1.55	Peaxi162Scf00888g00114.1 Peaxi162Scf01310g00311.1
Biological Process	phosphorelay signal transduction system	7	GO:0000160	4	9	168	1160	3.07	0.0296125	1.53	Peaxi162Scf00123g00089.1 Peaxi162Scf01049g00047.1 Peaxi162Scf00325g00034.1 Peaxi162Scf00120g00517.1
	intracellular signal transduction	6	GO:0035556	10	37	168	1160	1.87	0.0315518	1.5	Peaxi162Scf00286g00634.1 Peaxi162Scf00123g00089.1 Peaxi162Scf01049g00047.1 Peaxi162Scf00039g01120.1 Peaxi162Scf00120g00517.1 Peaxi162Scf00957g00111.1 Peaxi162Scf00325g00034.1 Peaxi162Scf00106g01615.1 Peaxi162Scf00097g00159.1 Peaxi162Scf00286g00439.1
	regulation of cellular protein metabolic process	7	GO:0032268	3	6	168	1160	3.45	0.0427251	1.37	Peaxi162Scf00225g00622.1 Peaxi162Scf00003g05382.1 Peaxi162Scf00802g00244.1

## Sheet: Down GO2Protein
GO Terms Level 1	GO Terms ID	GO Terms Level	GO Terms Description	Fisher's exact test P value	Protein accession	Position	Ratio	Regulated Type	P value	Amino acid	Protein description
Molecular Function	GO:0008135	6	translation factor activity, RNA binding	0.199445	Peaxi162Scf00073g02225.1	160	0.649	Down	0.00179801	T	"Nucleic acid-binding, OB-fold-like protein"
Molecular Function	GO:0008135	6	translation factor activity, RNA binding	0.199445	Peaxi162Scf00774g00012.1	50	0.527	Down	0.00103414	S	eukaryotic translation initiation factor 3 subunit C2
Molecular Function	GO:0008135	6	translation factor activity, RNA binding	0.199445	Peaxi162Scf00774g00012.1	45	0.568	Down	0.000692457	S	eukaryotic translation initiation factor 3 subunit C2
Molecular Function	GO:0008135	6	translation factor activity, RNA binding	0.199445	Peaxi162Scf00774g00012.1	47	0.546	Down	0.000585329	S	eukaryotic translation initiation factor 3 subunit C2
Molecular Function	GO:0008135	6	translation factor activity, RNA binding	0.199445	Peaxi162Scf00587g00036.1	90	0.556	Down	0.000445661	S	eukaryotic translation initiation factor 3 subunit C2
Molecular Function	GO:0008135	6	translation factor activity, RNA binding	0.199445	Peaxi162Scf00587g00036.1	249	0.442	Down	0.0249386	S	eukaryotic translation initiation factor 3 subunit C2
Molecular Function	GO:0008135	6	translation factor activity, RNA binding	0.199445	Peaxi162Scf00104g00187.1	205	0.51	Down	0.01881	S	Eukaryotic translation initiation factor 5
Molecular Function	GO:0008135	6	translation factor activity, RNA binding	0.199445	Peaxi162Scf00104g00187.1	212	0.377	Down	0.000692457	S	Eukaryotic translation initiation factor 5
Molecular Function	GO:0008135	6	translation factor activity, RNA binding	0.199445	Peaxi162Scf00104g00187.1	206	0.482	Down	0.0398247	S	Eukaryotic translation initiation factor 5
Molecular Function	GO:0008135	6	translation factor activity, RNA binding	0.199445	Peaxi162Scf00249g00716.1	19	0.347	Down	0.0452253	S	eukaryotic translation initiation factor 4E
Molecular Function	GO:0004872	3	receptor activity	0.0816176	Peaxi162Scf01049g00047.1	107	0.295	Down	0.00294857	S	phototropin 2
Molecular Function	GO:0004872	3	receptor activity	0.0816176	Peaxi162Scf00001g34002.1	610	0.312	Down	0.00475136	S	Ethylene receptor 2
Molecular Function	GO:0004872	3	receptor activity	0.0816176	Peaxi162Scf00325g00034.1	515	0.53	Down	0.00132492	S	Ethylene receptor 2
Molecular Function	GO:0004872	3	receptor activity	0.0816176	Peaxi162Scf00120g00517.1	288	0.344	Down	0.0014536	T	Ethylene receptor 2
Molecular Function	GO:0015299	10	solute:proton antiporter activity	0.307252	Peaxi162Scf00529g00815.1	341	0.391	Down	0.000579351	S	sodium hydrogen exchanger 5
Molecular Function	GO:0015299	10	solute:proton antiporter activity	0.307252	Peaxi162Scf00397g00111.1	425	0.447	Down	0.0014536	S	Glutathione-regulated potassium-efflux system protein KefC
Molecular Function	GO:0016903	4	oxidoreductase activity, acting on the aldehyde or oxo group of donors	0.36983	Peaxi162Scf00452g00210.1	281	0.341	Down	0.00889061	S	glyceraldehyde-3-phosphate dehydrogenase C2
Molecular Function	GO:0016903	4	oxidoreductase activity, acting on the aldehyde or oxo group of donors	0.36983	Peaxi162Scf00828g00116.1	293	0.621	Down	0.00103414	S	"Pyruvate dehydrogenase E1 component subunit alpha, mitochondrial"
Molecular Function	GO:0046983	4	protein dimerization activity	0.203678	Peaxi162Scf01530g00011.1	249	0.556	Down	0.00164527	S	basic helix-loop-helix (bHLH) DNA-binding superfamily protein
Molecular Function	GO:0046983	4	protein dimerization activity	0.203678	Peaxi162Scf00732g00442.1	114	0.405	Down	0.016459	S	transcription regulators
Molecular Function	GO:0046983	4	protein dimerization activity	0.203678	Peaxi162Scf00338g00912.1	415	0.519	Down	0.000211253	S	basic helix-loop-helix (bHLH) DNA-binding superfamily protein
Molecular Function	GO:0046983	4	protein dimerization activity	0.203678	Peaxi162Scf00528g00226.1	169	0.264	Down	0.0014536	T	Transcription initiation factor TFIID subunit 9
Molecular Function	GO:0019901	6	protein kinase binding	0.0250559	Peaxi162Scf00225g00622.1	287	0.588	Down	0.00239839	S	Cyclin-L1-1
Molecular Function	GO:0019901	6	protein kinase binding	0.0250559	Peaxi162Scf00003g05382.1	24	0.187	Down	0.000445661	S	Cyclin family protein
Molecular Function	GO:0016775	5	phosphotransferase activity, nitrogenous group as acceptor	0.0403557	Peaxi162Scf01049g00047.1	107	0.295	Down	0.00294857	S	phototropin 2
Molecular Function	GO:0016775	5	phosphotransferase activity, nitrogenous group as acceptor	0.0403557	Peaxi162Scf00001g34002.1	610	0.312	Down	0.00475136	S	Ethylene receptor 2
Molecular Function	GO:0016775	5	phosphotransferase activity, nitrogenous group as acceptor	0.0403557	Peaxi162Scf00325g00034.1	515	0.53	Down	0.00132492	S	Ethylene receptor 2
Molecular Function	GO:0016775	5	phosphotransferase activity, nitrogenous group as acceptor	0.0403557	Peaxi162Scf00120g00517.1	288	0.344	Down	0.0014536	T	Ethylene receptor 2
Molecular Function	GO:0038023	4	signaling receptor activity	0.0816176	Peaxi162Scf01049g00047.1	107	0.295	Down	0.00294857	S	phototropin 2
Molecular Function	GO:0038023	4	signaling receptor activity	0.0816176	Peaxi162Scf00001g34002.1	610	0.312	Down	0.00475136	S	Ethylene receptor 2
Molecular Function	GO:0038023	4	signaling receptor activity	0.0816176	Peaxi162Scf00325g00034.1	515	0.53	Down	0.00132492	S	Ethylene receptor 2
Molecular Function	GO:0038023	4	signaling receptor activity	0.0816176	Peaxi162Scf00120g00517.1	288	0.344	Down	0.0014536	T	Ethylene receptor 2
Molecular Function	GO:0000988	2	transcription factor activity, protein binding	0.243545	Peaxi162Scf00802g00244.1	197	0.57	Down	0.00320895	S	Transcriptional adapter ADA2
Molecular Function	GO:0000988	2	transcription factor activity, protein binding	0.243545	Peaxi162Scf00881g00228.1	15	0.61	Down	0.00210495	T	Enhancer of yellow 2 isoform 1
Molecular Function	GO:0003743	7	translation initiation factor activity	0.0567303	Peaxi162Scf00073g02225.1	160	0.649	Down	0.00179801	T	"Nucleic acid-binding, OB-fold-like protein"
Molecular Function	GO:0003743	7	translation initiation factor activity	0.0567303	Peaxi162Scf00774g00012.1	50	0.527	Down	0.00103414	S	eukaryotic translation initiation factor 3 subunit C2
Molecular Function	GO:0003743	7	translation initiation factor activity	0.0567303	Peaxi162Scf00774g00012.1	45	0.568	Down	0.000692457	S	eukaryotic translation initiation factor 3 subunit C2
Molecular Function	GO:0003743	7	translation initiation factor activity	0.0567303	Peaxi162Scf00774g00012.1	47	0.546	Down	0.000585329	S	eukaryotic translation initiation factor 3 subunit C2
Molecular Function	GO:0003743	7	translation initiation factor activity	0.0567303	Peaxi162Scf00587g00036.1	90	0.556	Down	0.000445661	S	eukaryotic translation initiation factor 3 subunit C2
Molecular Function	GO:0003743	7	translation initiation factor activity	0.0567303	Peaxi162Scf00587g00036.1	249	0.442	Down	0.0249386	S	eukaryotic translation initiation factor 3 subunit C2
Molecular Function	GO:0003743	7	translation initiation factor activity	0.0567303	Peaxi162Scf00104g00187.1	205	0.51	Down	0.01881	S	Eukaryotic translation initiation factor 5
Molecular Function	GO:0003743	7	translation initiation factor activity	0.0567303	Peaxi162Scf00104g00187.1	212	0.377	Down	0.000692457	S	Eukaryotic translation initiation factor 5
Molecular Function	GO:0003743	7	translation initiation factor activity	0.0567303	Peaxi162Scf00104g00187.1	206	0.482	Down	0.0398247	S	Eukaryotic translation initiation factor 5
Molecular Function	GO:0003743	7	translation initiation factor activity	0.0567303	Peaxi162Scf00249g00716.1	19	0.347	Down	0.0452253	S	eukaryotic translation initiation factor 4E
Molecular Function	GO:0003712	4	transcription cofactor activity	0.243545	Peaxi162Scf00802g00244.1	197	0.57	Down	0.00320895	S	Transcriptional adapter ADA2
Molecular Function	GO:0003712	4	transcription cofactor activity	0.243545	Peaxi162Scf00881g00228.1	15	0.61	Down	0.00210495	T	Enhancer of yellow 2 isoform 1
Molecular Function	GO:0016757	4	transferase activity, transferring glycosyl groups	0.121985	Peaxi162Scf00822g00007.1	9	0.414	Down	0.000585329	S	Nucleotide-diphospho-sugar transferases superfamily protein
Molecular Function	GO:0016757	4	transferase activity, transferring glycosyl groups	0.121985	Peaxi162Scf01086g00028.1	163	0.241	Down	0.000579351	S	zinc finger (C2H2 type) family protein
Molecular Function	GO:0016757	4	transferase activity, transferring glycosyl groups	0.121985	Peaxi162Scf00599g00218.1	98	0.611	Down	0.0191036	S	Sterol 3-beta-glucosyltransferase
Molecular Function	GO:0016757	4	transferase activity, transferring glycosyl groups	0.121985	Peaxi162Scf00132g00120.1	1043	0.324	Down	0.000454506	S	glucan synthase-like 5
Molecular Function	GO:0016757	4	transferase activity, transferring glycosyl groups	0.121985	Peaxi162Scf00132g00120.1	1042	0.428	Down	0.000445661	S	glucan synthase-like 5
Molecular Function	GO:0016757	4	transferase activity, transferring glycosyl groups	0.121985	Peaxi162Scf00047g00336.1	127	0.608	Down	0.0111607	S	sucrose phosphate synthase 3F
Molecular Function	GO:0016757	4	transferase activity, transferring glycosyl groups	0.121985	Peaxi162Scf00047g00336.1	97	0.655	Down	0.0197545	S	sucrose phosphate synthase 3F
Molecular Function	GO:0016757	4	transferase activity, transferring glycosyl groups	0.121985	Peaxi162Scf00088g01217.1	119	0.622	Down	0.0012073	S	sucrose phosphate synthase 1F
Molecular Function	GO:0016757	4	transferase activity, transferring glycosyl groups	0.121985	Peaxi162Scf00263g00418.1	40	0.482	Down	0.00197354	S	plant glycogenin-like starch initiation protein 2
Molecular Function	GO:0005096	6	GTPase activator activity	0.0059813	Peaxi162Scf00045g00031.1	183	0.428	Down	0.0015906	S	ADP-ribosylation factor GTPase-activating protein 3
Molecular Function	GO:0005096	6	GTPase activator activity	0.0059813	Peaxi162Scf00003g05391.1	236	0.327	Down	0.00572481	S	ARF GAP-like zinc finger-containing protein ZIGA4
Molecular Function	GO:0005096	6	GTPase activator activity	0.0059813	Peaxi162Scf00560g00513.1	254	0.565	Down	0.000880969	S	ARF GAP-like zinc finger-containing protein ZIGA4
Molecular Function	GO:0005096	6	GTPase activator activity	0.0059813	Peaxi162Scf00560g00513.1	182	0.395	Down	0.000880969	S	ARF GAP-like zinc finger-containing protein ZIGA4
Molecular Function	GO:0005096	6	GTPase activator activity	0.0059813	Peaxi162Scf00165g01842.1	172	0.541	Down	0.0431814	T	ADP-ribosylation factor GTPase-activating protein 1
Molecular Function	GO:0005096	6	GTPase activator activity	0.0059813	Peaxi162Scf00165g01842.1	385	0.5	Down	0.000961367	S	ADP-ribosylation factor GTPase-activating protein 1
Molecular Function	GO:0005096	6	GTPase activator activity	0.0059813	Peaxi162Scf00546g00325.1	183	0.467	Down	0.00935482	S	"NSP-interacting GTPase, putative isoform 2 "
Molecular Function	GO:0005096	6	GTPase activator activity	0.0059813	Peaxi162Scf00546g00325.1	255	0.491	Down	0.00114651	S	"NSP-interacting GTPase, putative isoform 2 "
Molecular Function	GO:0005096	6	GTPase activator activity	0.0059813	Peaxi162Scf00094g01917.1	178	0.57	Down	0.00587516	T	ADP-ribosylation factor GTPase-activating protein 1
Molecular Function	GO:0051740	4	ethylene binding	0.0672695	Peaxi162Scf00325g00034.1	515	0.53	Down	0.00132492	S	Ethylene receptor 2
Molecular Function	GO:0051740	4	ethylene binding	0.0672695	Peaxi162Scf00120g00517.1	288	0.344	Down	0.0014536	T	Ethylene receptor 2
Molecular Function	GO:0000989	3	transcription factor activity, transcription factor binding	0.243545	Peaxi162Scf00802g00244.1	197	0.57	Down	0.00320895	S	Transcriptional adapter ADA2
Molecular Function	GO:0000989	3	transcription factor activity, transcription factor binding	0.243545	Peaxi162Scf00881g00228.1	15	0.61	Down	0.00210495	T	Enhancer of yellow 2 isoform 1
Molecular Function	GO:0008047	4	enzyme activator activity	0.0059813	Peaxi162Scf00045g00031.1	183	0.428	Down	0.0015906	S	ADP-ribosylation factor GTPase-activating protein 3
Molecular Function	GO:0008047	4	enzyme activator activity	0.0059813	Peaxi162Scf00003g05391.1	236	0.327	Down	0.00572481	S	ARF GAP-like zinc finger-containing protein ZIGA4
Molecular Function	GO:0008047	4	enzyme activator activity	0.0059813	Peaxi162Scf00560g00513.1	254	0.565	Down	0.000880969	S	ARF GAP-like zinc finger-containing protein ZIGA4
Molecular Function	GO:0008047	4	enzyme activator activity	0.0059813	Peaxi162Scf00560g00513.1	182	0.395	Down	0.000880969	S	ARF GAP-like zinc finger-containing protein ZIGA4
Molecular Function	GO:0008047	4	enzyme activator activity	0.0059813	Peaxi162Scf00165g01842.1	172	0.541	Down	0.0431814	T	ADP-ribosylation factor GTPase-activating protein 1
Molecular Function	GO:0008047	4	enzyme activator activity	0.0059813	Peaxi162Scf00165g01842.1	385	0.5	Down	0.000961367	S	ADP-ribosylation factor GTPase-activating protein 1
Molecular Function	GO:0008047	4	enzyme activator activity	0.0059813	Peaxi162Scf00546g00325.1	183	0.467	Down	0.00935482	S	"NSP-interacting GTPase, putative isoform 2 "
Molecular Function	GO:0008047	4	enzyme activator activity	0.0059813	Peaxi162Scf00546g00325.1	255	0.491	Down	0.00114651	S	"NSP-interacting GTPase, putative isoform 2 "
Molecular Function	GO:0008047	4	enzyme activator activity	0.0059813	Peaxi162Scf00094g01917.1	178	0.57	Down	0.00587516	T	ADP-ribosylation factor GTPase-activating protein 1
Molecular Function	GO:0015035	6	protein disulfide oxidoreductase activity	0.120604	Peaxi162Scf00074g00633.1	137	0.124	Down	0.000776234	T	Glutaredoxin family protein
Molecular Function	GO:0015035	6	protein disulfide oxidoreductase activity	0.120604	Peaxi162Scf00074g00633.1	71	0.552	Down	0.000445661	S	Glutaredoxin family protein
Molecular Function	GO:0015035	6	protein disulfide oxidoreductase activity	0.120604	Peaxi162Scf00097g00159.1	124	0.566	Down	0.00618076	S	"electron transporter, putative "
Molecular Function	GO:0072328	3	alkene binding	0.0672695	Peaxi162Scf00325g00034.1	515	0.53	Down	0.00132492	S	Ethylene receptor 2
Molecular Function	GO:0072328	3	alkene binding	0.0672695	Peaxi162Scf00120g00517.1	288	0.344	Down	0.0014536	T	Ethylene receptor 2
Molecular Function	GO:0033926	6	glycopeptide alpha-N-acetylgalactosaminidase activity	0.120604	Peaxi162Scf00268g00071.1	11	0.574	Down	0.005581	S	Plant neutral invertase family protein
Molecular Function	GO:0033926	6	glycopeptide alpha-N-acetylgalactosaminidase activity	0.120604	Peaxi162Scf00268g00071.1	39	0.33	Down	0.00113886	S	Plant neutral invertase family protein
Molecular Function	GO:0033926	6	glycopeptide alpha-N-acetylgalactosaminidase activity	0.120604	Peaxi162Scf00268g00071.1	14	0.574	Down	0.005581	S	Plant neutral invertase family protein
Molecular Function	GO:0033926	6	glycopeptide alpha-N-acetylgalactosaminidase activity	0.120604	Peaxi162Scf00391g00425.1	39	0.51	Down	0.0167596	S	Plant neutral invertase family protein
Molecular Function	GO:0033926	6	glycopeptide alpha-N-acetylgalactosaminidase activity	0.120604	Peaxi162Scf00391g00425.1	72	0.643	Down	0.0057332	T	Plant neutral invertase family protein
Molecular Function	GO:0019900	5	kinase binding	0.0250559	Peaxi162Scf00225g00622.1	287	0.588	Down	0.00239839	S	Cyclin-L1-1
Molecular Function	GO:0019900	5	kinase binding	0.0250559	Peaxi162Scf00003g05382.1	24	0.187	Down	0.000445661	S	Cyclin family protein
Molecular Function	GO:0060089	2	molecular transducer activity	0.0816176	Peaxi162Scf01049g00047.1	107	0.295	Down	0.00294857	S	phototropin 2
Molecular Function	GO:0060089	2	molecular transducer activity	0.0816176	Peaxi162Scf00001g34002.1	610	0.312	Down	0.00475136	S	Ethylene receptor 2
Molecular Function	GO:0060089	2	molecular transducer activity	0.0816176	Peaxi162Scf00325g00034.1	515	0.53	Down	0.00132492	S	Ethylene receptor 2
Molecular Function	GO:0060089	2	molecular transducer activity	0.0816176	Peaxi162Scf00120g00517.1	288	0.344	Down	0.0014536	T	Ethylene receptor 2
Molecular Function	GO:0003713	5	transcription coactivator activity	0.0672695	Peaxi162Scf00802g00244.1	197	0.57	Down	0.00320895	S	Transcriptional adapter ADA2
Molecular Function	GO:0003713	5	transcription coactivator activity	0.0672695	Peaxi162Scf00881g00228.1	15	0.61	Down	0.00210495	T	Enhancer of yellow 2 isoform 1
Molecular Function	GO:0019899	4	enzyme binding	0.36983	Peaxi162Scf00225g00622.1	287	0.588	Down	0.00239839	S	Cyclin-L1-1
Molecular Function	GO:0019899	4	enzyme binding	0.36983	Peaxi162Scf00003g05382.1	24	0.187	Down	0.000445661	S	Cyclin family protein
Molecular Function	GO:0030695	5	GTPase regulator activity	0.0146828	Peaxi162Scf00045g00031.1	183	0.428	Down	0.0015906	S	ADP-ribosylation factor GTPase-activating protein 3
Molecular Function	GO:0030695	5	GTPase regulator activity	0.0146828	Peaxi162Scf00003g05391.1	236	0.327	Down	0.00572481	S	ARF GAP-like zinc finger-containing protein ZIGA4
Molecular Function	GO:0030695	5	GTPase regulator activity	0.0146828	Peaxi162Scf00560g00513.1	254	0.565	Down	0.000880969	S	ARF GAP-like zinc finger-containing protein ZIGA4
Molecular Function	GO:0030695	5	GTPase regulator activity	0.0146828	Peaxi162Scf00560g00513.1	182	0.395	Down	0.000880969	S	ARF GAP-like zinc finger-containing protein ZIGA4
Molecular Function	GO:0030695	5	GTPase regulator activity	0.0146828	Peaxi162Scf00165g01842.1	172	0.541	Down	0.0431814	T	ADP-ribosylation factor GTPase-activating protein 1
Molecular Function	GO:0030695	5	GTPase regulator activity	0.0146828	Peaxi162Scf00165g01842.1	385	0.5	Down	0.000961367	S	ADP-ribosylation factor GTPase-activating protein 1
Molecular Function	GO:0030695	5	GTPase regulator activity	0.0146828	Peaxi162Scf00546g00325.1	183	0.467	Down	0.00935482	S	"NSP-interacting GTPase, putative isoform 2 "
Molecular Function	GO:0030695	5	GTPase regulator activity	0.0146828	Peaxi162Scf00546g00325.1	255	0.491	Down	0.00114651	S	"NSP-interacting GTPase, putative isoform 2 "
Molecular Function	GO:0030695	5	GTPase regulator activity	0.0146828	Peaxi162Scf00094g01917.1	178	0.57	Down	0.00587516	T	ADP-ribosylation factor GTPase-activating protein 1
Molecular Function	GO:0031369	4	translation initiation factor binding	0.0672695	Peaxi162Scf00774g00012.1	50	0.527	Down	0.00103414	S	eukaryotic translation initiation factor 3 subunit C2
Molecular Function	GO:0031369	4	translation initiation factor binding	0.0672695	Peaxi162Scf00774g00012.1	45	0.568	Down	0.000692457	S	eukaryotic translation initiation factor 3 subunit C2
Molecular Function	GO:0031369	4	translation initiation factor binding	0.0672695	Peaxi162Scf00774g00012.1	47	0.546	Down	0.000585329	S	eukaryotic translation initiation factor 3 subunit C2
Molecular Function	GO:0031369	4	translation initiation factor binding	0.0672695	Peaxi162Scf00587g00036.1	90	0.556	Down	0.000445661	S	eukaryotic translation initiation factor 3 subunit C2
Molecular Function	GO:0031369	4	translation initiation factor binding	0.0672695	Peaxi162Scf00587g00036.1	249	0.442	Down	0.0249386	S	eukaryotic translation initiation factor 3 subunit C2
Molecular Function	GO:0004553	5	hydrolase activity, hydrolyzing O-glycosyl compounds	0.36983	Peaxi162Scf00268g00071.1	11	0.574	Down	0.005581	S	Plant neutral invertase family protein
Molecular Function	GO:0004553	5	hydrolase activity, hydrolyzing O-glycosyl compounds	0.36983	Peaxi162Scf00268g00071.1	39	0.33	Down	0.00113886	S	Plant neutral invertase family protein
Molecular Function	GO:0004553	5	hydrolase activity, hydrolyzing O-glycosyl compounds	0.36983	Peaxi162Scf00268g00071.1	14	0.574	Down	0.005581	S	Plant neutral invertase family protein
Molecular Function	GO:0004553	5	hydrolase activity, hydrolyzing O-glycosyl compounds	0.36983	Peaxi162Scf00391g00425.1	39	0.51	Down	0.0167596	S	Plant neutral invertase family protein
Molecular Function	GO:0004553	5	hydrolase activity, hydrolyzing O-glycosyl compounds	0.36983	Peaxi162Scf00391g00425.1	72	0.643	Down	0.0057332	T	Plant neutral invertase family protein
Molecular Function	GO:0003682	3	chromatin binding	0.119516	Peaxi162Scf00017g02310.1	651	0.435	Down	0.00158644	S	BAH domain
Molecular Function	GO:0003682	3	chromatin binding	0.119516	Peaxi162Scf00047g02038.1	202	0.459	Down	0.000692457	S	PHD finger family protein / bromo-adjacent homology (BAH) domain-containing protein
Molecular Function	GO:0003682	3	chromatin binding	0.119516	Peaxi162Scf00386g00817.1	43	0.648	Down	0.0137219	S	Chromatin-remodeling complex ATPase chain Iswi
Molecular Function	GO:0003682	3	chromatin binding	0.119516	Peaxi162Scf00386g00817.1	47	0.485	Down	0.000776234	S	Chromatin-remodeling complex ATPase chain Iswi
Molecular Function	GO:0016157	8	sucrose synthase activity	0.307252	Peaxi162Scf00047g00336.1	127	0.608	Down	0.0111607	S	sucrose phosphate synthase 3F
Molecular Function	GO:0016157	8	sucrose synthase activity	0.307252	Peaxi162Scf00047g00336.1	97	0.655	Down	0.0197545	S	sucrose phosphate synthase 3F
Molecular Function	GO:0016157	8	sucrose synthase activity	0.307252	Peaxi162Scf00088g01217.1	119	0.622	Down	0.0012073	S	sucrose phosphate synthase 1F
Molecular Function	GO:0015036	5	disulfide oxidoreductase activity	0.180497	Peaxi162Scf00074g00633.1	137	0.124	Down	0.000776234	T	Glutaredoxin family protein
Molecular Function	GO:0015036	5	disulfide oxidoreductase activity	0.180497	Peaxi162Scf00074g00633.1	71	0.552	Down	0.000445661	S	Glutaredoxin family protein
Molecular Function	GO:0015036	5	disulfide oxidoreductase activity	0.180497	Peaxi162Scf00097g00159.1	124	0.566	Down	0.00618076	S	"electron transporter, putative "
Molecular Function	GO:0042623	9	ATPase activity, coupled	0.0750145	Peaxi162Scf00287g01631.1	314	0.503	Down	0.000217454	S	"ATP-dependent RNA helicase, putative"
Molecular Function	GO:0042623	9	ATPase activity, coupled	0.0750145	Peaxi162Scf00129g00314.1	619	0.608	Down	0.00517061	S	ABC transporter B family member 19
Molecular Function	GO:0042623	9	ATPase activity, coupled	0.0750145	Peaxi162Scf00060g00438.1	848	0.599	Down	0.00381668	S	ABC transporter B family member 20
Molecular Function	GO:0042623	9	ATPase activity, coupled	0.0750145	Peaxi162Scf00028g00412.1	11	0.444	Down	0.0220153	S	RECA homolog 3
Molecular Function	GO:0042623	9	ATPase activity, coupled	0.0750145	Peaxi162Scf00198g00036.1	481	0.45	Down	0.0014536	S	ATPase E1-E2 type family protein / haloacid dehalogenase-like hydrolase family protein
Molecular Function	GO:0042623	9	ATPase activity, coupled	0.0750145	Peaxi162Scf00046g00530.1	27	0.632	Down	0.0110759	S	"calcium-transporting ATPase, putative"
Molecular Function	GO:0042623	9	ATPase activity, coupled	0.0750145	Peaxi162Scf00046g00530.1	11	0.554	Down	0.0182433	S	"calcium-transporting ATPase, putative"
Molecular Function	GO:0042623	9	ATPase activity, coupled	0.0750145	Peaxi162Scf00046g00530.1	10	0.208	Down	0.000692457	T	"calcium-transporting ATPase, putative"
Molecular Function	GO:0042623	9	ATPase activity, coupled	0.0750145	Peaxi162Scf00847g00008.1	664	0.625	Down	0.0142932	S	ABC transporter B family member 1
Molecular Function	GO:0042623	9	ATPase activity, coupled	0.0750145	Peaxi162Scf00207g00084.1	91	0.385	Down	0.000585329	S	Katanin p60 ATPase-containing subunit A1
Molecular Function	GO:0046524	8	sucrose-phosphate synthase activity	0.0672695	Peaxi162Scf00047g00336.1	127	0.608	Down	0.0111607	S	sucrose phosphate synthase 3F
Molecular Function	GO:0046524	8	sucrose-phosphate synthase activity	0.0672695	Peaxi162Scf00047g00336.1	97	0.655	Down	0.0197545	S	sucrose phosphate synthase 3F
Molecular Function	GO:0046524	8	sucrose-phosphate synthase activity	0.0672695	Peaxi162Scf00088g01217.1	119	0.622	Down	0.0012073	S	sucrose phosphate synthase 1F
Molecular Function	GO:0016667	4	oxidoreductase activity, acting on a sulfur group of donors	0.243545	Peaxi162Scf00074g00633.1	137	0.124	Down	0.000776234	T	Glutaredoxin family protein
Molecular Function	GO:0016667	4	oxidoreductase activity, acting on a sulfur group of donors	0.243545	Peaxi162Scf00074g00633.1	71	0.552	Down	0.000445661	S	Glutaredoxin family protein
Molecular Function	GO:0016667	4	oxidoreductase activity, acting on a sulfur group of donors	0.243545	Peaxi162Scf00097g00159.1	124	0.566	Down	0.00618076	S	"electron transporter, putative "
Molecular Function	GO:0060589	4	nucleoside-triphosphatase regulator activity	0.0146828	Peaxi162Scf00045g00031.1	183	0.428	Down	0.0015906	S	ADP-ribosylation factor GTPase-activating protein 3
Molecular Function	GO:0060589	4	nucleoside-triphosphatase regulator activity	0.0146828	Peaxi162Scf00003g05391.1	236	0.327	Down	0.00572481	S	ARF GAP-like zinc finger-containing protein ZIGA4
Molecular Function	GO:0060589	4	nucleoside-triphosphatase regulator activity	0.0146828	Peaxi162Scf00560g00513.1	254	0.565	Down	0.000880969	S	ARF GAP-like zinc finger-containing protein ZIGA4
Molecular Function	GO:0060589	4	nucleoside-triphosphatase regulator activity	0.0146828	Peaxi162Scf00560g00513.1	182	0.395	Down	0.000880969	S	ARF GAP-like zinc finger-containing protein ZIGA4
Molecular Function	GO:0060589	4	nucleoside-triphosphatase regulator activity	0.0146828	Peaxi162Scf00165g01842.1	172	0.541	Down	0.0431814	T	ADP-ribosylation factor GTPase-activating protein 1
Molecular Function	GO:0060589	4	nucleoside-triphosphatase regulator activity	0.0146828	Peaxi162Scf00165g01842.1	385	0.5	Down	0.000961367	S	ADP-ribosylation factor GTPase-activating protein 1
Molecular Function	GO:0060589	4	nucleoside-triphosphatase regulator activity	0.0146828	Peaxi162Scf00546g00325.1	183	0.467	Down	0.00935482	S	"NSP-interacting GTPase, putative isoform 2 "
Molecular Function	GO:0060589	4	nucleoside-triphosphatase regulator activity	0.0146828	Peaxi162Scf00546g00325.1	255	0.491	Down	0.00114651	S	"NSP-interacting GTPase, putative isoform 2 "
Molecular Function	GO:0060589	4	nucleoside-triphosphatase regulator activity	0.0146828	Peaxi162Scf00094g01917.1	178	0.57	Down	0.00587516	T	ADP-ribosylation factor GTPase-activating protein 1
Molecular Function	GO:0009055	2	electron carrier activity	0.243545	Peaxi162Scf00074g00633.1	137	0.124	Down	0.000776234	T	Glutaredoxin family protein
Molecular Function	GO:0009055	2	electron carrier activity	0.243545	Peaxi162Scf00074g00633.1	71	0.552	Down	0.000445661	S	Glutaredoxin family protein
Molecular Function	GO:0009055	2	electron carrier activity	0.243545	Peaxi162Scf00097g00159.1	124	0.566	Down	0.00618076	S	"electron transporter, putative "
Molecular Function	GO:0000155	8	phosphorelay sensor kinase activity	0.0403557	Peaxi162Scf01049g00047.1	107	0.295	Down	0.00294857	S	phototropin 2
Molecular Function	GO:0000155	8	phosphorelay sensor kinase activity	0.0403557	Peaxi162Scf00001g34002.1	610	0.312	Down	0.00475136	S	Ethylene receptor 2
Molecular Function	GO:0000155	8	phosphorelay sensor kinase activity	0.0403557	Peaxi162Scf00325g00034.1	515	0.53	Down	0.00132492	S	Ethylene receptor 2
Molecular Function	GO:0000155	8	phosphorelay sensor kinase activity	0.0403557	Peaxi162Scf00120g00517.1	288	0.344	Down	0.0014536	T	Ethylene receptor 2
Molecular Function	GO:0004673	7	protein histidine kinase activity	0.0403557	Peaxi162Scf01049g00047.1	107	0.295	Down	0.00294857	S	phototropin 2
Molecular Function	GO:0004673	7	protein histidine kinase activity	0.0403557	Peaxi162Scf00001g34002.1	610	0.312	Down	0.00475136	S	Ethylene receptor 2
Molecular Function	GO:0004673	7	protein histidine kinase activity	0.0403557	Peaxi162Scf00325g00034.1	515	0.53	Down	0.00132492	S	Ethylene receptor 2
Molecular Function	GO:0004673	7	protein histidine kinase activity	0.0403557	Peaxi162Scf00120g00517.1	288	0.344	Down	0.0014536	T	Ethylene receptor 2
Molecular Function	GO:0030234	3	enzyme regulator activity	0.0870364	Peaxi162Scf00045g00031.1	183	0.428	Down	0.0015906	S	ADP-ribosylation factor GTPase-activating protein 3
Molecular Function	GO:0030234	3	enzyme regulator activity	0.0870364	Peaxi162Scf00003g05391.1	236	0.327	Down	0.00572481	S	ARF GAP-like zinc finger-containing protein ZIGA4
Molecular Function	GO:0030234	3	enzyme regulator activity	0.0870364	Peaxi162Scf00560g00513.1	254	0.565	Down	0.000880969	S	ARF GAP-like zinc finger-containing protein ZIGA4
Molecular Function	GO:0030234	3	enzyme regulator activity	0.0870364	Peaxi162Scf00560g00513.1	182	0.395	Down	0.000880969	S	ARF GAP-like zinc finger-containing protein ZIGA4
Molecular Function	GO:0030234	3	enzyme regulator activity	0.0870364	Peaxi162Scf00165g01842.1	172	0.541	Down	0.0431814	T	ADP-ribosylation factor GTPase-activating protein 1
Molecular Function	GO:0030234	3	enzyme regulator activity	0.0870364	Peaxi162Scf00165g01842.1	385	0.5	Down	0.000961367	S	ADP-ribosylation factor GTPase-activating protein 1
Molecular Function	GO:0030234	3	enzyme regulator activity	0.0870364	Peaxi162Scf00207g01130.1	455	0.186	Down	0.000445661	S	Serine/threonine protein phosphatase 2A 55 kDa regulatory subunit B beta isoform
Molecular Function	GO:0030234	3	enzyme regulator activity	0.0870364	Peaxi162Scf00546g00325.1	183	0.467	Down	0.00935482	S	"NSP-interacting GTPase, putative isoform 2 "
Molecular Function	GO:0030234	3	enzyme regulator activity	0.0870364	Peaxi162Scf00546g00325.1	255	0.491	Down	0.00114651	S	"NSP-interacting GTPase, putative isoform 2 "
Molecular Function	GO:0030234	3	enzyme regulator activity	0.0870364	Peaxi162Scf00094g01917.1	178	0.57	Down	0.00587516	T	ADP-ribosylation factor GTPase-activating protein 1
Molecular Function	GO:0016887	8	ATPase activity	0.00799749	Peaxi162Scf00210g01615.1	90	0.574	Down	0.00223663	S	ABC-2 type transporter family protein
Molecular Function	GO:0016887	8	ATPase activity	0.00799749	Peaxi162Scf00060g00438.1	848	0.599	Down	0.00381668	S	ABC transporter B family member 20
Molecular Function	GO:0016887	8	ATPase activity	0.00799749	Peaxi162Scf00060g00711.1	11	0.539	Down	0.00103414	S	ABC-2 type transporter family protein
Molecular Function	GO:0016887	8	ATPase activity	0.00799749	Peaxi162Scf00028g00412.1	11	0.444	Down	0.0220153	S	RECA homolog 3
Molecular Function	GO:0016887	8	ATPase activity	0.00799749	Peaxi162Scf00198g00036.1	481	0.45	Down	0.0014536	S	ATPase E1-E2 type family protein / haloacid dehalogenase-like hydrolase family protein
Molecular Function	GO:0016887	8	ATPase activity	0.00799749	Peaxi162Scf00046g00530.1	27	0.632	Down	0.0110759	S	"calcium-transporting ATPase, putative"
Molecular Function	GO:0016887	8	ATPase activity	0.00799749	Peaxi162Scf00046g00530.1	11	0.554	Down	0.0182433	S	"calcium-transporting ATPase, putative"
Molecular Function	GO:0016887	8	ATPase activity	0.00799749	Peaxi162Scf00046g00530.1	10	0.208	Down	0.000692457	T	"calcium-transporting ATPase, putative"
Molecular Function	GO:0016887	8	ATPase activity	0.00799749	Peaxi162Scf00287g01631.1	314	0.503	Down	0.000217454	S	"ATP-dependent RNA helicase, putative"
Molecular Function	GO:0016887	8	ATPase activity	0.00799749	Peaxi162Scf00106g02319.1	104	0.593	Down	0.00184756	S	ABC transporter family protein
Molecular Function	GO:0016887	8	ATPase activity	0.00799749	Peaxi162Scf00106g02319.1	105	0.593	Down	0.00184756	Y	ABC transporter family protein
Molecular Function	GO:0016887	8	ATPase activity	0.00799749	Peaxi162Scf00129g00314.1	619	0.608	Down	0.00517061	S	ABC transporter B family member 19
Molecular Function	GO:0016887	8	ATPase activity	0.00799749	Peaxi162Scf00244g01216.1	62	0.646	Down	0.0014536	S	pleiotropic drug resistance 6
Molecular Function	GO:0016887	8	ATPase activity	0.00799749	Peaxi162Scf00244g01216.1	58	0.646	Down	0.0014536	S	pleiotropic drug resistance 6
Molecular Function	GO:0016887	8	ATPase activity	0.00799749	Peaxi162Scf00938g00311.1	727	0.5	Down	0.00353057	S	pleiotropic drug resistance 12
Molecular Function	GO:0016887	8	ATPase activity	0.00799749	Peaxi162Scf00938g00311.1	43	0.485	Down	0.00170947	S	pleiotropic drug resistance 12
Molecular Function	GO:0016887	8	ATPase activity	0.00799749	Peaxi162Scf01390g00033.1	685	0.631	Down	0.00378127	S	ABC transporter G family member 11
Molecular Function	GO:0016887	8	ATPase activity	0.00799749	Peaxi162Scf00207g00084.1	91	0.385	Down	0.000585329	S	Katanin p60 ATPase-containing subunit A1
Molecular Function	GO:0016887	8	ATPase activity	0.00799749	Peaxi162Scf00847g00008.1	664	0.625	Down	0.0142932	S	ABC transporter B family member 1
Molecular Function	GO:0016887	8	ATPase activity	0.00799749	Peaxi162Scf00004g03212.1	653	0.655	Down	0.0106627	S	ABC-2 type transporter family protein
Molecular Function	GO:0038199	5	ethylene receptor activity	0.0672695	Peaxi162Scf00325g00034.1	515	0.53	Down	0.00132492	S	Ethylene receptor 2
Molecular Function	GO:0038199	5	ethylene receptor activity	0.0672695	Peaxi162Scf00120g00517.1	288	0.344	Down	0.0014536	T	Ethylene receptor 2
Molecular Function	GO:0015298	7	solute:cation antiporter activity	0.307252	Peaxi162Scf00529g00815.1	341	0.391	Down	0.000579351	S	sodium hydrogen exchanger 5
Molecular Function	GO:0015298	7	solute:cation antiporter activity	0.307252	Peaxi162Scf00397g00111.1	425	0.447	Down	0.0014536	S	Glutathione-regulated potassium-efflux system protein KefC
Cellular Component	GO:0005789	10	endoplasmic reticulum membrane	0.137732	Peaxi162Scf00803g00115.1	142	0.314	Down	0.0304791	S	vesicle associated protein
Cellular Component	GO:0005789	10	endoplasmic reticulum membrane	0.137732	Peaxi162Scf00325g00034.1	515	0.53	Down	0.00132492	S	Ethylene receptor 2
Cellular Component	GO:0005789	10	endoplasmic reticulum membrane	0.137732	Peaxi162Scf00120g00517.1	288	0.344	Down	0.0014536	T	Ethylene receptor 2
Cellular Component	GO:0031226	7	intrinsic component of plasma membrane	0.0754946	Peaxi162Scf00888g00114.1	128	0.498	Down	0.0224601	T	plasma-membrane associated cation-binding protein 1
Cellular Component	GO:0031226	7	intrinsic component of plasma membrane	0.0754946	Peaxi162Scf01310g00311.1	176	0.606	Down	0.0163568	T	plasma-membrane associated cation-binding protein 1
Cellular Component	GO:0005852	8	eukaryotic translation initiation factor 3 complex	0.200195	Peaxi162Scf00774g00012.1	50	0.527	Down	0.00103414	S	eukaryotic translation initiation factor 3 subunit C2
Cellular Component	GO:0005852	8	eukaryotic translation initiation factor 3 complex	0.200195	Peaxi162Scf00774g00012.1	45	0.568	Down	0.000692457	S	eukaryotic translation initiation factor 3 subunit C2
Cellular Component	GO:0005852	8	eukaryotic translation initiation factor 3 complex	0.200195	Peaxi162Scf00774g00012.1	47	0.546	Down	0.000585329	S	eukaryotic translation initiation factor 3 subunit C2
Cellular Component	GO:0005852	8	eukaryotic translation initiation factor 3 complex	0.200195	Peaxi162Scf00587g00036.1	90	0.556	Down	0.000445661	S	eukaryotic translation initiation factor 3 subunit C2
Cellular Component	GO:0005852	8	eukaryotic translation initiation factor 3 complex	0.200195	Peaxi162Scf00587g00036.1	249	0.442	Down	0.0249386	S	eukaryotic translation initiation factor 3 subunit C2
Cellular Component	GO:0005783	8	endoplasmic reticulum	0.0244917	Peaxi162Scf00071g00426.1	413	0.625	Down	0.0205918	S	calreticulin 1b
Cellular Component	GO:0005783	8	endoplasmic reticulum	0.0244917	Peaxi162Scf00803g00115.1	142	0.314	Down	0.0304791	S	vesicle associated protein
Cellular Component	GO:0005783	8	endoplasmic reticulum	0.0244917	Peaxi162Scf00325g00034.1	515	0.53	Down	0.00132492	S	Ethylene receptor 2
Cellular Component	GO:0005783	8	endoplasmic reticulum	0.0244917	Peaxi162Scf00120g00517.1	288	0.344	Down	0.0014536	T	Ethylene receptor 2
Cellular Component	GO:0005783	8	endoplasmic reticulum	0.0244917	Peaxi162Scf00673g00220.1	386	0.541	Down	0.000217454	S	calreticulin 1b
Cellular Component	GO:0042175	5	nuclear outer membrane-endoplasmic reticulum membrane network	0.137732	Peaxi162Scf00803g00115.1	142	0.314	Down	0.0304791	S	vesicle associated protein
Cellular Component	GO:0042175	5	nuclear outer membrane-endoplasmic reticulum membrane network	0.137732	Peaxi162Scf00325g00034.1	515	0.53	Down	0.00132492	S	Ethylene receptor 2
Cellular Component	GO:0042175	5	nuclear outer membrane-endoplasmic reticulum membrane network	0.137732	Peaxi162Scf00120g00517.1	288	0.344	Down	0.0014536	T	Ethylene receptor 2
Cellular Component	GO:0031225	5	anchored component of membrane	0.0282888	Peaxi162Scf00888g00114.1	128	0.498	Down	0.0224601	T	plasma-membrane associated cation-binding protein 1
Cellular Component	GO:0031225	5	anchored component of membrane	0.0282888	Peaxi162Scf01310g00311.1	176	0.606	Down	0.0163568	T	plasma-membrane associated cation-binding protein 1
Cellular Component	GO:1990234	4	transferase complex	0.237367	Peaxi162Scf00112g00048.1	98	0.32	Down	0.0042327	S	DNA polymerase III subunit gamma/tau
Cellular Component	GO:1990234	4	transferase complex	0.237367	Peaxi162Scf00132g00120.1	1043	0.324	Down	0.000454506	S	glucan synthase-like 5
Cellular Component	GO:1990234	4	transferase complex	0.237367	Peaxi162Scf00132g00120.1	1042	0.428	Down	0.000445661	S	glucan synthase-like 5
Cellular Component	GO:1990234	4	transferase complex	0.237367	Peaxi162Scf00201g00231.1	72	0.453	Down	0.000445661	S	Chaperone protein ClpB
Cellular Component	GO:1990234	4	transferase complex	0.237367	Peaxi162Scf00201g00231.1	76	0.443	Down	0.000199826	S	Chaperone protein ClpB
Cellular Component	GO:1990234	4	transferase complex	0.237367	Peaxi162Scf00881g00228.1	15	0.61	Down	0.00210495	T	Enhancer of yellow 2 isoform 1
Cellular Component	GO:0046658	8	anchored component of plasma membrane	0.0282888	Peaxi162Scf00888g00114.1	128	0.498	Down	0.0224601	T	plasma-membrane associated cation-binding protein 1
Cellular Component	GO:0046658	8	anchored component of plasma membrane	0.0282888	Peaxi162Scf01310g00311.1	176	0.606	Down	0.0163568	T	plasma-membrane associated cation-binding protein 1
Cellular Component	GO:0044432	9	endoplasmic reticulum part	0.137732	Peaxi162Scf00803g00115.1	142	0.314	Down	0.0304791	S	vesicle associated protein
Cellular Component	GO:0044432	9	endoplasmic reticulum part	0.137732	Peaxi162Scf00325g00034.1	515	0.53	Down	0.00132492	S	Ethylene receptor 2
Cellular Component	GO:0044432	9	endoplasmic reticulum part	0.137732	Peaxi162Scf00120g00517.1	288	0.344	Down	0.0014536	T	Ethylene receptor 2
Biological Process	GO:0071900	11	regulation of protein serine/threonine kinase activity	0.0208682	Peaxi162Scf00225g00622.1	287	0.588	Down	0.00239839	S	Cyclin-L1-1
Biological Process	GO:0071900	11	regulation of protein serine/threonine kinase activity	0.0208682	Peaxi162Scf00003g05382.1	24	0.187	Down	0.000445661	S	Cyclin family protein
Biological Process	GO:0042325	8	regulation of phosphorylation	0.0208682	Peaxi162Scf00225g00622.1	287	0.588	Down	0.00239839	S	Cyclin-L1-1
Biological Process	GO:0042325	8	regulation of phosphorylation	0.0208682	Peaxi162Scf00003g05382.1	24	0.187	Down	0.000445661	S	Cyclin family protein
Biological Process	GO:0051716	3	cellular response to stimulus	0.0305312	Peaxi162Scf01049g00047.1	107	0.295	Down	0.00294857	S	phototropin 2
Biological Process	GO:0051716	3	cellular response to stimulus	0.0305312	Peaxi162Scf00039g01120.1	81	0.556	Down	0.012026	T	Ras-related protein Rab-8A
Biological Process	GO:0051716	3	cellular response to stimulus	0.0305312	Peaxi162Scf00028g00412.1	11	0.444	Down	0.0220153	S	RECA homolog 3
Biological Process	GO:0051716	3	cellular response to stimulus	0.0305312	Peaxi162Scf00325g00034.1	515	0.53	Down	0.00132492	S	Ethylene receptor 2
Biological Process	GO:0051716	3	cellular response to stimulus	0.0305312	Peaxi162Scf01310g00311.1	176	0.606	Down	0.0163568	T	plasma-membrane associated cation-binding protein 1
Biological Process	GO:0051716	3	cellular response to stimulus	0.0305312	Peaxi162Scf00106g01615.1	271	0.637	Down	0.0015171	S	Ras-related small GTP-binding family protein
Biological Process	GO:0051716	3	cellular response to stimulus	0.0305312	Peaxi162Scf00286g00634.1	192	0.383	Down	0.000445661	S	Ras-related protein Rab-11A
Biological Process	GO:0051716	3	cellular response to stimulus	0.0305312	Peaxi162Scf00123g00089.1	640	0.121	Down	0.000217333	S	Divalent metal cation transporter MntH
Biological Process	GO:0051716	3	cellular response to stimulus	0.0305312	Peaxi162Scf00123g00089.1	627	0.339	Down	0.00754222	S	Divalent metal cation transporter MntH
Biological Process	GO:0051716	3	cellular response to stimulus	0.0305312	Peaxi162Scf00123g00089.1	644	0.307	Down	0.00374212	S	Divalent metal cation transporter MntH
Biological Process	GO:0051716	3	cellular response to stimulus	0.0305312	Peaxi162Scf00123g00089.1	870	0.597	Down	0.00918778	S	Divalent metal cation transporter MntH
Biological Process	GO:0051716	3	cellular response to stimulus	0.0305312	Peaxi162Scf00123g00089.1	907	0.264	Down	0.0140785	S	Divalent metal cation transporter MntH
Biological Process	GO:0051716	3	cellular response to stimulus	0.0305312	Peaxi162Scf00123g00089.1	965	0.416	Down	0.000776234	S	Divalent metal cation transporter MntH
Biological Process	GO:0051716	3	cellular response to stimulus	0.0305312	Peaxi162Scf00032g02319.1	457	0.531	Down	0.00176243	S	Rho GTPase activation protein (RhoGAP) with PH domain
Biological Process	GO:0051716	3	cellular response to stimulus	0.0305312	Peaxi162Scf00120g00517.1	288	0.344	Down	0.0014536	T	Ethylene receptor 2
Biological Process	GO:0051716	3	cellular response to stimulus	0.0305312	Peaxi162Scf00957g00111.1	300	0.392	Down	0.0176615	S	phospholipase C 2
Biological Process	GO:0051716	3	cellular response to stimulus	0.0305312	Peaxi162Scf00001g34002.1	610	0.312	Down	0.00475136	S	Ethylene receptor 2
Biological Process	GO:0051716	3	cellular response to stimulus	0.0305312	Peaxi162Scf00888g00114.1	128	0.498	Down	0.0224601	T	plasma-membrane associated cation-binding protein 1
Biological Process	GO:0051716	3	cellular response to stimulus	0.0305312	Peaxi162Scf00004g04522.1	453	0.226	Down	0.00141422	S	Rho GTPase activation protein (RhoGAP) with PH domain
Biological Process	GO:0051716	3	cellular response to stimulus	0.0305312	Peaxi162Scf00098g00815.1	544	0.664	Down	0.00176098	S	Serine/threonine protein phosphatase family protein
Biological Process	GO:0051716	3	cellular response to stimulus	0.0305312	Peaxi162Scf00814g00225.1	90	0.379	Down	0.00311807	T	Rad23 UV excision repair protein family
Biological Process	GO:0051716	3	cellular response to stimulus	0.0305312	Peaxi162Scf00097g00159.1	124	0.566	Down	0.00618076	S	"electron transporter, putative "
Biological Process	GO:0051716	3	cellular response to stimulus	0.0305312	Peaxi162Scf00286g00439.1	192	0.307	Down	0.0211082	S	Ras-related protein Rab-11A
Biological Process	GO:0019439	5	aromatic compound catabolic process	0.326436	Peaxi162Scf00047g00011.1	20	0.626	Down	0.0159643	S	UDP-D-glucuronate 4-epimerase 6
Biological Process	GO:0019439	5	aromatic compound catabolic process	0.326436	Peaxi162Scf00123g00096.1	455	0.424	Down	0.00426213	S	phenylalanine ammonia-lyase 2
Biological Process	GO:1902532	8	negative regulation of intracellular signal transduction	0.0566216	Peaxi162Scf00325g00034.1	515	0.53	Down	0.00132492	S	Ethylene receptor 2
Biological Process	GO:1902532	8	negative regulation of intracellular signal transduction	0.0566216	Peaxi162Scf00120g00517.1	288	0.344	Down	0.0014536	T	Ethylene receptor 2
Biological Process	GO:0048583	4	regulation of response to stimulus	0.16579	Peaxi162Scf00441g00115.1	182	0.485	Down	0.00103414	S	PP2A regulatory subunit TAP46
Biological Process	GO:0048583	4	regulation of response to stimulus	0.16579	Peaxi162Scf00325g00034.1	515	0.53	Down	0.00132492	S	Ethylene receptor 2
Biological Process	GO:0048583	4	regulation of response to stimulus	0.16579	Peaxi162Scf00120g00517.1	288	0.344	Down	0.0014536	T	Ethylene receptor 2
Biological Process	GO:0009063	9	cellular amino acid catabolic process	0.0566216	Peaxi162Scf00047g00011.1	20	0.626	Down	0.0159643	S	UDP-D-glucuronate 4-epimerase 6
Biological Process	GO:0009063	9	cellular amino acid catabolic process	0.0566216	Peaxi162Scf00123g00096.1	455	0.424	Down	0.00426213	S	phenylalanine ammonia-lyase 2
Biological Process	GO:0000079	12	regulation of cyclin-dependent protein serine/threonine kinase activity	0.0208682	Peaxi162Scf00225g00622.1	287	0.588	Down	0.00239839	S	Cyclin-L1-1
Biological Process	GO:0000079	12	regulation of cyclin-dependent protein serine/threonine kinase activity	0.0208682	Peaxi162Scf00003g05382.1	24	0.187	Down	0.000445661	S	Cyclin family protein
Biological Process	GO:0000377	11	RNA splicing, via transesterification reactions with bulged adenosine as nucleophile	0.204943	Peaxi162Scf00789g00529.1	256	0.069	Down	0.00197354	S	Splicing factor U2AF 35 kDa subunit
Biological Process	GO:0000377	11	RNA splicing, via transesterification reactions with bulged adenosine as nucleophile	0.204943	Peaxi162Scf00789g00529.1	262	0.069	Down	0.00197354	S	Splicing factor U2AF 35 kDa subunit
Biological Process	GO:0000377	11	RNA splicing, via transesterification reactions with bulged adenosine as nucleophile	0.204943	Peaxi162Scf00102g00927.1	170	0.252	Down	0.000948515	S	GC-rich sequence DNA-binding factor-like protein
Biological Process	GO:0000377	11	RNA splicing, via transesterification reactions with bulged adenosine as nucleophile	0.204943	Peaxi162Scf00102g00927.1	172	0.29	Down	0.000692457	S	GC-rich sequence DNA-binding factor-like protein
Biological Process	GO:0000377	11	RNA splicing, via transesterification reactions with bulged adenosine as nucleophile	0.204943	Peaxi162Scf00132g00526.1	350	0.542	Down	0.0104088	T	Pre-mRNA-processing factor 6
Biological Process	GO:0023057	5	negative regulation of signaling	0.0566216	Peaxi162Scf00325g00034.1	515	0.53	Down	0.00132492	S	Ethylene receptor 2
Biological Process	GO:0023057	5	negative regulation of signaling	0.0566216	Peaxi162Scf00120g00517.1	288	0.344	Down	0.0014536	T	Ethylene receptor 2
Biological Process	GO:0010648	6	negative regulation of cell communication	0.0566216	Peaxi162Scf00325g00034.1	515	0.53	Down	0.00132492	S	Ethylene receptor 2
Biological Process	GO:0010648	6	negative regulation of cell communication	0.0566216	Peaxi162Scf00120g00517.1	288	0.344	Down	0.0014536	T	Ethylene receptor 2
Biological Process	GO:0006414	9	translational elongation	0.12922	Peaxi162Scf00130g00044.1	97	0.449	Down	0.00941635	S	acidic rib P1a-like [Solanum tuberosum]
Biological Process	GO:0006414	9	translational elongation	0.12922	Peaxi162Scf00091g01816.1	143	0.481	Down	0.00935482	S	60S acidic rib P2-4 [Theobroma cacao]
Biological Process	GO:0006414	9	translational elongation	0.12922	Peaxi162Scf00441g00414.1	101	0.584	Down	0.0136902	S	acidic rib P1a-like [Solanum tuberosum]
Biological Process	GO:0000160	7	phosphorelay signal transduction system	0.0296125	Peaxi162Scf00123g00089.1	640	0.121	Down	0.000217333	S	Divalent metal cation transporter MntH
Biological Process	GO:0000160	7	phosphorelay signal transduction system	0.0296125	Peaxi162Scf00123g00089.1	627	0.339	Down	0.00754222	S	Divalent metal cation transporter MntH
Biological Process	GO:0000160	7	phosphorelay signal transduction system	0.0296125	Peaxi162Scf00123g00089.1	644	0.307	Down	0.00374212	S	Divalent metal cation transporter MntH
Biological Process	GO:0000160	7	phosphorelay signal transduction system	0.0296125	Peaxi162Scf00123g00089.1	870	0.597	Down	0.00918778	S	Divalent metal cation transporter MntH
Biological Process	GO:0000160	7	phosphorelay signal transduction system	0.0296125	Peaxi162Scf00123g00089.1	907	0.264	Down	0.0140785	S	Divalent metal cation transporter MntH
Biological Process	GO:0000160	7	phosphorelay signal transduction system	0.0296125	Peaxi162Scf00123g00089.1	965	0.416	Down	0.000776234	S	Divalent metal cation transporter MntH
Biological Process	GO:0000160	7	phosphorelay signal transduction system	0.0296125	Peaxi162Scf01049g00047.1	107	0.295	Down	0.00294857	S	phototropin 2
Biological Process	GO:0000160	7	phosphorelay signal transduction system	0.0296125	Peaxi162Scf00325g00034.1	515	0.53	Down	0.00132492	S	Ethylene receptor 2
Biological Process	GO:0000160	7	phosphorelay signal transduction system	0.0296125	Peaxi162Scf00120g00517.1	288	0.344	Down	0.0014536	T	Ethylene receptor 2
Biological Process	GO:0010033	4	response to organic substance	0.382783	Peaxi162Scf00123g00089.1	640	0.121	Down	0.000217333	S	Divalent metal cation transporter MntH
Biological Process	GO:0010033	4	response to organic substance	0.382783	Peaxi162Scf00123g00089.1	627	0.339	Down	0.00754222	S	Divalent metal cation transporter MntH
Biological Process	GO:0010033	4	response to organic substance	0.382783	Peaxi162Scf00123g00089.1	644	0.307	Down	0.00374212	S	Divalent metal cation transporter MntH
Biological Process	GO:0010033	4	response to organic substance	0.382783	Peaxi162Scf00123g00089.1	870	0.597	Down	0.00918778	S	Divalent metal cation transporter MntH
Biological Process	GO:0010033	4	response to organic substance	0.382783	Peaxi162Scf00123g00089.1	907	0.264	Down	0.0140785	S	Divalent metal cation transporter MntH
Biological Process	GO:0010033	4	response to organic substance	0.382783	Peaxi162Scf00123g00089.1	965	0.416	Down	0.000776234	S	Divalent metal cation transporter MntH
Biological Process	GO:0010033	4	response to organic substance	0.382783	Peaxi162Scf00098g00815.1	544	0.664	Down	0.00176098	S	Serine/threonine protein phosphatase family protein
Biological Process	GO:0010104	9	regulation of ethylene-activated signaling pathway	0.0566216	Peaxi162Scf00325g00034.1	515	0.53	Down	0.00132492	S	Ethylene receptor 2
Biological Process	GO:0010104	9	regulation of ethylene-activated signaling pathway	0.0566216	Peaxi162Scf00120g00517.1	288	0.344	Down	0.0014536	T	Ethylene receptor 2
Biological Process	GO:0070297	8	regulation of phosphorelay signal transduction system	0.0566216	Peaxi162Scf00325g00034.1	515	0.53	Down	0.00132492	S	Ethylene receptor 2
Biological Process	GO:0070297	8	regulation of phosphorelay signal transduction system	0.0566216	Peaxi162Scf00120g00517.1	288	0.344	Down	0.0014536	T	Ethylene receptor 2
Biological Process	GO:0009968	7	negative regulation of signal transduction	0.0566216	Peaxi162Scf00325g00034.1	515	0.53	Down	0.00132492	S	Ethylene receptor 2
Biological Process	GO:0009968	7	negative regulation of signal transduction	0.0566216	Peaxi162Scf00120g00517.1	288	0.344	Down	0.0014536	T	Ethylene receptor 2
Biological Process	GO:0023051	4	regulation of signaling	0.16579	Peaxi162Scf00441g00115.1	182	0.485	Down	0.00103414	S	PP2A regulatory subunit TAP46
Biological Process	GO:0023051	4	regulation of signaling	0.16579	Peaxi162Scf00325g00034.1	515	0.53	Down	0.00132492	S	Ethylene receptor 2
Biological Process	GO:0023051	4	regulation of signaling	0.16579	Peaxi162Scf00120g00517.1	288	0.344	Down	0.0014536	T	Ethylene receptor 2
Biological Process	GO:0005984	7	disaccharide metabolic process	0.204943	Peaxi162Scf00047g00336.1	127	0.608	Down	0.0111607	S	sucrose phosphate synthase 3F
Biological Process	GO:0005984	7	disaccharide metabolic process	0.204943	Peaxi162Scf00047g00336.1	97	0.655	Down	0.0197545	S	sucrose phosphate synthase 3F
Biological Process	GO:0005984	7	disaccharide metabolic process	0.204943	Peaxi162Scf00088g01217.1	119	0.622	Down	0.0012073	S	sucrose phosphate synthase 1F
Biological Process	GO:0005984	7	disaccharide metabolic process	0.204943	Peaxi162Scf00170g01223.1	17	0.659	Down	0.00686359	S	trehalose phosphate synthase
Biological Process	GO:0005984	7	disaccharide metabolic process	0.204943	Peaxi162Scf00170g01223.1	5	0.659	Down	0.00686359	S	trehalose phosphate synthase
Biological Process	GO:0006413	9	translational initiation	0.00233153	Peaxi162Scf00073g02225.1	160	0.649	Down	0.00179801	T	"Nucleic acid-binding, OB-fold-like protein"
Biological Process	GO:0006413	9	translational initiation	0.00233153	Peaxi162Scf00774g00012.1	50	0.527	Down	0.00103414	S	eukaryotic translation initiation factor 3 subunit C2
Biological Process	GO:0006413	9	translational initiation	0.00233153	Peaxi162Scf00774g00012.1	45	0.568	Down	0.000692457	S	eukaryotic translation initiation factor 3 subunit C2
Biological Process	GO:0006413	9	translational initiation	0.00233153	Peaxi162Scf00774g00012.1	47	0.546	Down	0.000585329	S	eukaryotic translation initiation factor 3 subunit C2
Biological Process	GO:0006413	9	translational initiation	0.00233153	Peaxi162Scf00587g00036.1	90	0.556	Down	0.000445661	S	eukaryotic translation initiation factor 3 subunit C2
Biological Process	GO:0006413	9	translational initiation	0.00233153	Peaxi162Scf00587g00036.1	249	0.442	Down	0.0249386	S	eukaryotic translation initiation factor 3 subunit C2
Biological Process	GO:0006413	9	translational initiation	0.00233153	Peaxi162Scf00104g00187.1	205	0.51	Down	0.01881	S	Eukaryotic translation initiation factor 5
Biological Process	GO:0006413	9	translational initiation	0.00233153	Peaxi162Scf00104g00187.1	212	0.377	Down	0.000692457	S	Eukaryotic translation initiation factor 5
Biological Process	GO:0006413	9	translational initiation	0.00233153	Peaxi162Scf00104g00187.1	206	0.482	Down	0.0398247	S	Eukaryotic translation initiation factor 5
Biological Process	GO:0006413	9	translational initiation	0.00233153	Peaxi162Scf00249g00716.1	19	0.347	Down	0.0452253	S	eukaryotic translation initiation factor 4E
Biological Process	GO:0051726	5	regulation of cell cycle	0.102557	Peaxi162Scf00225g00622.1	287	0.588	Down	0.00239839	S	Cyclin-L1-1
Biological Process	GO:0051726	5	regulation of cell cycle	0.102557	Peaxi162Scf00003g05382.1	24	0.187	Down	0.000445661	S	Cyclin family protein
Biological Process	GO:0065009	3	regulation of molecular function	0.102557	Peaxi162Scf00225g00622.1	287	0.588	Down	0.00239839	S	Cyclin-L1-1
Biological Process	GO:0065009	3	regulation of molecular function	0.102557	Peaxi162Scf00003g05382.1	24	0.187	Down	0.000445661	S	Cyclin family protein
Biological Process	GO:0006952	4	defense response	0.326436	Peaxi162Scf00061g00917.1	441	0.115	Down	0.019622	S	MLO-like protein 8
Biological Process	GO:0006952	4	defense response	0.326436	Peaxi162Scf00431g00710.1	204	0.298	Down	0.00247886	S	MLO-like protein 8
Biological Process	GO:0006952	4	defense response	0.326436	Peaxi162Scf00431g00710.1	452	0.161	Down	0.0366113	S	MLO-like protein 8
Biological Process	GO:0043549	9	regulation of kinase activity	0.0208682	Peaxi162Scf00225g00622.1	287	0.588	Down	0.00239839	S	Cyclin-L1-1
Biological Process	GO:0043549	9	regulation of kinase activity	0.0208682	Peaxi162Scf00003g05382.1	24	0.187	Down	0.000445661	S	Cyclin family protein
Biological Process	GO:0071310	5	cellular response to organic substance	0.155009	Peaxi162Scf00123g00089.1	640	0.121	Down	0.000217333	S	Divalent metal cation transporter MntH
Biological Process	GO:0071310	5	cellular response to organic substance	0.155009	Peaxi162Scf00123g00089.1	627	0.339	Down	0.00754222	S	Divalent metal cation transporter MntH
Biological Process	GO:0071310	5	cellular response to organic substance	0.155009	Peaxi162Scf00123g00089.1	644	0.307	Down	0.00374212	S	Divalent metal cation transporter MntH
Biological Process	GO:0071310	5	cellular response to organic substance	0.155009	Peaxi162Scf00123g00089.1	870	0.597	Down	0.00918778	S	Divalent metal cation transporter MntH
Biological Process	GO:0071310	5	cellular response to organic substance	0.155009	Peaxi162Scf00123g00089.1	907	0.264	Down	0.0140785	S	Divalent metal cation transporter MntH
Biological Process	GO:0071310	5	cellular response to organic substance	0.155009	Peaxi162Scf00123g00089.1	965	0.416	Down	0.000776234	S	Divalent metal cation transporter MntH
Biological Process	GO:0071310	5	cellular response to organic substance	0.155009	Peaxi162Scf00098g00815.1	544	0.664	Down	0.00176098	S	Serine/threonine protein phosphatase family protein
Biological Process	GO:0000398	12	mRNA splicing, via spliceosome	0.204943	Peaxi162Scf00789g00529.1	256	0.069	Down	0.00197354	S	Splicing factor U2AF 35 kDa subunit
Biological Process	GO:0000398	12	mRNA splicing, via spliceosome	0.204943	Peaxi162Scf00789g00529.1	262	0.069	Down	0.00197354	S	Splicing factor U2AF 35 kDa subunit
Biological Process	GO:0000398	12	mRNA splicing, via spliceosome	0.204943	Peaxi162Scf00102g00927.1	170	0.252	Down	0.000948515	S	GC-rich sequence DNA-binding factor-like protein
Biological Process	GO:0000398	12	mRNA splicing, via spliceosome	0.204943	Peaxi162Scf00102g00927.1	172	0.29	Down	0.000692457	S	GC-rich sequence DNA-binding factor-like protein
Biological Process	GO:0000398	12	mRNA splicing, via spliceosome	0.204943	Peaxi162Scf00132g00526.1	350	0.542	Down	0.0104088	T	Pre-mRNA-processing factor 6
Biological Process	GO:0009311	6	oligosaccharide metabolic process	0.204943	Peaxi162Scf00047g00336.1	127	0.608	Down	0.0111607	S	sucrose phosphate synthase 3F
Biological Process	GO:0009311	6	oligosaccharide metabolic process	0.204943	Peaxi162Scf00047g00336.1	97	0.655	Down	0.0197545	S	sucrose phosphate synthase 3F
Biological Process	GO:0009311	6	oligosaccharide metabolic process	0.204943	Peaxi162Scf00088g01217.1	119	0.622	Down	0.0012073	S	sucrose phosphate synthase 1F
Biological Process	GO:0009311	6	oligosaccharide metabolic process	0.204943	Peaxi162Scf00170g01223.1	17	0.659	Down	0.00686359	S	trehalose phosphate synthase
Biological Process	GO:0009311	6	oligosaccharide metabolic process	0.204943	Peaxi162Scf00170g01223.1	5	0.659	Down	0.00686359	S	trehalose phosphate synthase
Biological Process	GO:0035556	6	intracellular signal transduction	0.0315518	Peaxi162Scf00286g00634.1	192	0.383	Down	0.000445661	S	Ras-related protein Rab-11A
Biological Process	GO:0035556	6	intracellular signal transduction	0.0315518	Peaxi162Scf00123g00089.1	640	0.121	Down	0.000217333	S	Divalent metal cation transporter MntH
Biological Process	GO:0035556	6	intracellular signal transduction	0.0315518	Peaxi162Scf00123g00089.1	627	0.339	Down	0.00754222	S	Divalent metal cation transporter MntH
Biological Process	GO:0035556	6	intracellular signal transduction	0.0315518	Peaxi162Scf00123g00089.1	644	0.307	Down	0.00374212	S	Divalent metal cation transporter MntH
Biological Process	GO:0035556	6	intracellular signal transduction	0.0315518	Peaxi162Scf00123g00089.1	870	0.597	Down	0.00918778	S	Divalent metal cation transporter MntH
Biological Process	GO:0035556	6	intracellular signal transduction	0.0315518	Peaxi162Scf00123g00089.1	907	0.264	Down	0.0140785	S	Divalent metal cation transporter MntH
Biological Process	GO:0035556	6	intracellular signal transduction	0.0315518	Peaxi162Scf00123g00089.1	965	0.416	Down	0.000776234	S	Divalent metal cation transporter MntH
Biological Process	GO:0035556	6	intracellular signal transduction	0.0315518	Peaxi162Scf01049g00047.1	107	0.295	Down	0.00294857	S	phototropin 2
Biological Process	GO:0035556	6	intracellular signal transduction	0.0315518	Peaxi162Scf00039g01120.1	81	0.556	Down	0.012026	T	Ras-related protein Rab-8A
Biological Process	GO:0035556	6	intracellular signal transduction	0.0315518	Peaxi162Scf00120g00517.1	288	0.344	Down	0.0014536	T	Ethylene receptor 2
Biological Process	GO:0035556	6	intracellular signal transduction	0.0315518	Peaxi162Scf00957g00111.1	300	0.392	Down	0.0176615	S	phospholipase C 2
Biological Process	GO:0035556	6	intracellular signal transduction	0.0315518	Peaxi162Scf00325g00034.1	515	0.53	Down	0.00132492	S	Ethylene receptor 2
Biological Process	GO:0035556	6	intracellular signal transduction	0.0315518	Peaxi162Scf00106g01615.1	271	0.637	Down	0.0015171	S	Ras-related small GTP-binding family protein
Biological Process	GO:0035556	6	intracellular signal transduction	0.0315518	Peaxi162Scf00097g00159.1	124	0.566	Down	0.00618076	S	"electron transporter, putative "
Biological Process	GO:0035556	6	intracellular signal transduction	0.0315518	Peaxi162Scf00286g00439.1	192	0.307	Down	0.0211082	S	Ras-related protein Rab-11A
Biological Process	GO:0001932	9	regulation of protein phosphorylation	0.0208682	Peaxi162Scf00225g00622.1	287	0.588	Down	0.00239839	S	Cyclin-L1-1
Biological Process	GO:0001932	9	regulation of protein phosphorylation	0.0208682	Peaxi162Scf00003g05382.1	24	0.187	Down	0.000445661	S	Cyclin family protein
Biological Process	GO:0009755	7	hormone-mediated signaling pathway	0.155009	Peaxi162Scf00123g00089.1	640	0.121	Down	0.000217333	S	Divalent metal cation transporter MntH
Biological Process	GO:0009755	7	hormone-mediated signaling pathway	0.155009	Peaxi162Scf00123g00089.1	627	0.339	Down	0.00754222	S	Divalent metal cation transporter MntH
Biological Process	GO:0009755	7	hormone-mediated signaling pathway	0.155009	Peaxi162Scf00123g00089.1	644	0.307	Down	0.00374212	S	Divalent metal cation transporter MntH
Biological Process	GO:0009755	7	hormone-mediated signaling pathway	0.155009	Peaxi162Scf00123g00089.1	870	0.597	Down	0.00918778	S	Divalent metal cation transporter MntH
Biological Process	GO:0009755	7	hormone-mediated signaling pathway	0.155009	Peaxi162Scf00123g00089.1	907	0.264	Down	0.0140785	S	Divalent metal cation transporter MntH
Biological Process	GO:0009755	7	hormone-mediated signaling pathway	0.155009	Peaxi162Scf00123g00089.1	965	0.416	Down	0.000776234	S	Divalent metal cation transporter MntH
Biological Process	GO:0009755	7	hormone-mediated signaling pathway	0.155009	Peaxi162Scf00098g00815.1	544	0.664	Down	0.00176098	S	Serine/threonine protein phosphatase family protein
Biological Process	GO:1901565	5	organonitrogen compound catabolic process	0.102557	Peaxi162Scf00047g00011.1	20	0.626	Down	0.0159643	S	UDP-D-glucuronate 4-epimerase 6
Biological Process	GO:1901565	5	organonitrogen compound catabolic process	0.102557	Peaxi162Scf00123g00096.1	455	0.424	Down	0.00426213	S	phenylalanine ammonia-lyase 2
Biological Process	GO:0071495	4	cellular response to endogenous stimulus	0.155009	Peaxi162Scf00123g00089.1	640	0.121	Down	0.000217333	S	Divalent metal cation transporter MntH
Biological Process	GO:0071495	4	cellular response to endogenous stimulus	0.155009	Peaxi162Scf00123g00089.1	627	0.339	Down	0.00754222	S	Divalent metal cation transporter MntH
Biological Process	GO:0071495	4	cellular response to endogenous stimulus	0.155009	Peaxi162Scf00123g00089.1	644	0.307	Down	0.00374212	S	Divalent metal cation transporter MntH
Biological Process	GO:0071495	4	cellular response to endogenous stimulus	0.155009	Peaxi162Scf00123g00089.1	870	0.597	Down	0.00918778	S	Divalent metal cation transporter MntH
Biological Process	GO:0071495	4	cellular response to endogenous stimulus	0.155009	Peaxi162Scf00123g00089.1	907	0.264	Down	0.0140785	S	Divalent metal cation transporter MntH
Biological Process	GO:0071495	4	cellular response to endogenous stimulus	0.155009	Peaxi162Scf00123g00089.1	965	0.416	Down	0.000776234	S	Divalent metal cation transporter MntH
Biological Process	GO:0071495	4	cellular response to endogenous stimulus	0.155009	Peaxi162Scf00098g00815.1	544	0.664	Down	0.00176098	S	Serine/threonine protein phosphatase family protein
Biological Process	GO:0005985	8	sucrose metabolic process	0.268831	Peaxi162Scf00047g00336.1	127	0.608	Down	0.0111607	S	sucrose phosphate synthase 3F
Biological Process	GO:0005985	8	sucrose metabolic process	0.268831	Peaxi162Scf00047g00336.1	97	0.655	Down	0.0197545	S	sucrose phosphate synthase 3F
Biological Process	GO:0005985	8	sucrose metabolic process	0.268831	Peaxi162Scf00088g01217.1	119	0.622	Down	0.0012073	S	sucrose phosphate synthase 1F
Biological Process	GO:0030258	6	lipid modification	0.268831	Peaxi162Scf00599g00218.1	98	0.611	Down	0.0191036	S	Sterol 3-beta-glucosyltransferase
Biological Process	GO:0030258	6	lipid modification	0.268831	Peaxi162Scf00360g00076.1	171	0.572	Down	0.00256934	S	inositol polyphosphate 5-phosphatase I
Biological Process	GO:0030258	6	lipid modification	0.268831	Peaxi162Scf00360g00076.1	167	0.572	Down	0.00256934	S	inositol polyphosphate 5-phosphatase I
Biological Process	GO:0009719	3	response to endogenous stimulus	0.382783	Peaxi162Scf00123g00089.1	640	0.121	Down	0.000217333	S	Divalent metal cation transporter MntH
Biological Process	GO:0009719	3	response to endogenous stimulus	0.382783	Peaxi162Scf00123g00089.1	627	0.339	Down	0.00754222	S	Divalent metal cation transporter MntH
Biological Process	GO:0009719	3	response to endogenous stimulus	0.382783	Peaxi162Scf00123g00089.1	644	0.307	Down	0.00374212	S	Divalent metal cation transporter MntH
Biological Process	GO:0009719	3	response to endogenous stimulus	0.382783	Peaxi162Scf00123g00089.1	870	0.597	Down	0.00918778	S	Divalent metal cation transporter MntH
Biological Process	GO:0009719	3	response to endogenous stimulus	0.382783	Peaxi162Scf00123g00089.1	907	0.264	Down	0.0140785	S	Divalent metal cation transporter MntH
Biological Process	GO:0009719	3	response to endogenous stimulus	0.382783	Peaxi162Scf00123g00089.1	965	0.416	Down	0.000776234	S	Divalent metal cation transporter MntH
Biological Process	GO:0009719	3	response to endogenous stimulus	0.382783	Peaxi162Scf00098g00815.1	544	0.664	Down	0.00176098	S	Serine/threonine protein phosphatase family protein
Biological Process	GO:0006790	4	sulfur compound metabolic process	0.16579	Peaxi162Scf00344g00056.1	297	0.424	Down	0.00565759	T	methylenetetrahydrofolate reductase 2
Biological Process	GO:0006790	4	sulfur compound metabolic process	0.16579	Peaxi162Scf00047g00011.1	20	0.626	Down	0.0159643	S	UDP-D-glucuronate 4-epimerase 6
Biological Process	GO:0006790	4	sulfur compound metabolic process	0.16579	Peaxi162Scf00828g00116.1	293	0.621	Down	0.00103414	S	"Pyruvate dehydrogenase E1 component subunit alpha, mitochondrial"
Biological Process	GO:0051174	6	regulation of phosphorus metabolic process	0.102557	Peaxi162Scf00225g00622.1	287	0.588	Down	0.00239839	S	Cyclin-L1-1
Biological Process	GO:0051174	6	regulation of phosphorus metabolic process	0.102557	Peaxi162Scf00003g05382.1	24	0.187	Down	0.000445661	S	Cyclin family protein
Biological Process	GO:0046395	8	carboxylic acid catabolic process	0.0566216	Peaxi162Scf00047g00011.1	20	0.626	Down	0.0159643	S	UDP-D-glucuronate 4-epimerase 6
Biological Process	GO:0046395	8	carboxylic acid catabolic process	0.0566216	Peaxi162Scf00123g00096.1	455	0.424	Down	0.00426213	S	phenylalanine ammonia-lyase 2
Biological Process	GO:0050790	4	regulation of catalytic activity	0.102557	Peaxi162Scf00225g00622.1	287	0.588	Down	0.00239839	S	Cyclin-L1-1
Biological Process	GO:0050790	4	regulation of catalytic activity	0.102557	Peaxi162Scf00003g05382.1	24	0.187	Down	0.000445661	S	Cyclin family protein
Biological Process	GO:0031399	8	regulation of protein modification process	0.0238786	Peaxi162Scf00225g00622.1	287	0.588	Down	0.00239839	S	Cyclin-L1-1
Biological Process	GO:0031399	8	regulation of protein modification process	0.0238786	Peaxi162Scf00003g05382.1	24	0.187	Down	0.000445661	S	Cyclin family protein
Biological Process	GO:0031399	8	regulation of protein modification process	0.0238786	Peaxi162Scf00802g00244.1	197	0.57	Down	0.00320895	S	Transcriptional adapter ADA2
Biological Process	GO:0009066	10	aspartate family amino acid metabolic process	0.155009	Peaxi162Scf00039g00093.1	66	0.536	Down	0.00289181	S	diaminopimelate epimerase family protein
Biological Process	GO:0009066	10	aspartate family amino acid metabolic process	0.155009	Peaxi162Scf00344g00056.1	297	0.424	Down	0.00565759	T	methylenetetrahydrofolate reductase 2
Biological Process	GO:0048523	5	negative regulation of cellular process	0.155009	Peaxi162Scf00325g00034.1	515	0.53	Down	0.00132492	S	Ethylene receptor 2
Biological Process	GO:0048523	5	negative regulation of cellular process	0.155009	Peaxi162Scf00120g00517.1	288	0.344	Down	0.0014536	T	Ethylene receptor 2
Biological Process	GO:1904029	11	regulation of cyclin-dependent protein kinase activity	0.0208682	Peaxi162Scf00225g00622.1	287	0.588	Down	0.00239839	S	Cyclin-L1-1
Biological Process	GO:1904029	11	regulation of cyclin-dependent protein kinase activity	0.0208682	Peaxi162Scf00003g05382.1	24	0.187	Down	0.000445661	S	Cyclin family protein
Biological Process	GO:0000375	10	RNA splicing, via transesterification reactions	0.204943	Peaxi162Scf00789g00529.1	256	0.069	Down	0.00197354	S	Splicing factor U2AF 35 kDa subunit
Biological Process	GO:0000375	10	RNA splicing, via transesterification reactions	0.204943	Peaxi162Scf00789g00529.1	262	0.069	Down	0.00197354	S	Splicing factor U2AF 35 kDa subunit
Biological Process	GO:0000375	10	RNA splicing, via transesterification reactions	0.204943	Peaxi162Scf00102g00927.1	170	0.252	Down	0.000948515	S	GC-rich sequence DNA-binding factor-like protein
Biological Process	GO:0000375	10	RNA splicing, via transesterification reactions	0.204943	Peaxi162Scf00102g00927.1	172	0.29	Down	0.000692457	S	GC-rich sequence DNA-binding factor-like protein
Biological Process	GO:0000375	10	RNA splicing, via transesterification reactions	0.204943	Peaxi162Scf00132g00526.1	350	0.542	Down	0.0104088	T	Pre-mRNA-processing factor 6
Biological Process	GO:0051338	5	regulation of transferase activity	0.0208682	Peaxi162Scf00225g00622.1	287	0.588	Down	0.00239839	S	Cyclin-L1-1
Biological Process	GO:0051338	5	regulation of transferase activity	0.0208682	Peaxi162Scf00003g05382.1	24	0.187	Down	0.000445661	S	Cyclin family protein
Biological Process	GO:0009966	6	regulation of signal transduction	0.16579	Peaxi162Scf00441g00115.1	182	0.485	Down	0.00103414	S	PP2A regulatory subunit TAP46
Biological Process	GO:0009966	6	regulation of signal transduction	0.16579	Peaxi162Scf00325g00034.1	515	0.53	Down	0.00132492	S	Ethylene receptor 2
Biological Process	GO:0009966	6	regulation of signal transduction	0.16579	Peaxi162Scf00120g00517.1	288	0.344	Down	0.0014536	T	Ethylene receptor 2
Biological Process	GO:0008380	9	RNA splicing	0.204943	Peaxi162Scf00789g00529.1	256	0.069	Down	0.00197354	S	Splicing factor U2AF 35 kDa subunit
Biological Process	GO:0008380	9	RNA splicing	0.204943	Peaxi162Scf00789g00529.1	262	0.069	Down	0.00197354	S	Splicing factor U2AF 35 kDa subunit
Biological Process	GO:0008380	9	RNA splicing	0.204943	Peaxi162Scf00102g00927.1	170	0.252	Down	0.000948515	S	GC-rich sequence DNA-binding factor-like protein
Biological Process	GO:0008380	9	RNA splicing	0.204943	Peaxi162Scf00102g00927.1	172	0.29	Down	0.000692457	S	GC-rich sequence DNA-binding factor-like protein
Biological Process	GO:0008380	9	RNA splicing	0.204943	Peaxi162Scf00132g00526.1	350	0.542	Down	0.0104088	T	Pre-mRNA-processing factor 6
Biological Process	GO:1902531	7	regulation of intracellular signal transduction	0.268831	Peaxi162Scf00325g00034.1	515	0.53	Down	0.00132492	S	Ethylene receptor 2
Biological Process	GO:1902531	7	regulation of intracellular signal transduction	0.268831	Peaxi162Scf00120g00517.1	288	0.344	Down	0.0014536	T	Ethylene receptor 2
Biological Process	GO:1901605	9	alpha-amino acid metabolic process	0.160436	Peaxi162Scf00039g00093.1	66	0.536	Down	0.00289181	S	diaminopimelate epimerase family protein
Biological Process	GO:1901605	9	alpha-amino acid metabolic process	0.160436	Peaxi162Scf00344g00056.1	297	0.424	Down	0.00565759	T	methylenetetrahydrofolate reductase 2
Biological Process	GO:1901605	9	alpha-amino acid metabolic process	0.160436	Peaxi162Scf00047g00011.1	20	0.626	Down	0.0159643	S	UDP-D-glucuronate 4-epimerase 6
Biological Process	GO:1901605	9	alpha-amino acid metabolic process	0.160436	Peaxi162Scf00123g00096.1	455	0.424	Down	0.00426213	S	phenylalanine ammonia-lyase 2
Biological Process	GO:0016054	6	organic acid catabolic process	0.0566216	Peaxi162Scf00047g00011.1	20	0.626	Down	0.0159643	S	UDP-D-glucuronate 4-epimerase 6
Biological Process	GO:0016054	6	organic acid catabolic process	0.0566216	Peaxi162Scf00123g00096.1	455	0.424	Down	0.00426213	S	phenylalanine ammonia-lyase 2
Biological Process	GO:1901606	10	alpha-amino acid catabolic process	0.0566216	Peaxi162Scf00047g00011.1	20	0.626	Down	0.0159643	S	UDP-D-glucuronate 4-epimerase 6
Biological Process	GO:1901606	10	alpha-amino acid catabolic process	0.0566216	Peaxi162Scf00123g00096.1	455	0.424	Down	0.00426213	S	phenylalanine ammonia-lyase 2
Biological Process	GO:0070298	9	negative regulation of phosphorelay signal transduction system	0.0566216	Peaxi162Scf00325g00034.1	515	0.53	Down	0.00132492	S	Ethylene receptor 2
Biological Process	GO:0070298	9	negative regulation of phosphorelay signal transduction system	0.0566216	Peaxi162Scf00120g00517.1	288	0.344	Down	0.0014536	T	Ethylene receptor 2
Biological Process	GO:0010646	5	regulation of cell communication	0.16579	Peaxi162Scf00441g00115.1	182	0.485	Down	0.00103414	S	PP2A regulatory subunit TAP46
Biological Process	GO:0010646	5	regulation of cell communication	0.16579	Peaxi162Scf00325g00034.1	515	0.53	Down	0.00132492	S	Ethylene receptor 2
Biological Process	GO:0010646	5	regulation of cell communication	0.16579	Peaxi162Scf00120g00517.1	288	0.344	Down	0.0014536	T	Ethylene receptor 2
Biological Process	GO:1901361	5	organic cyclic compound catabolic process	0.326436	Peaxi162Scf00047g00011.1	20	0.626	Down	0.0159643	S	UDP-D-glucuronate 4-epimerase 6
Biological Process	GO:1901361	5	organic cyclic compound catabolic process	0.326436	Peaxi162Scf00123g00096.1	455	0.424	Down	0.00426213	S	phenylalanine ammonia-lyase 2
Biological Process	GO:0070887	4	cellular response to chemical stimulus	0.211152	Peaxi162Scf00123g00089.1	640	0.121	Down	0.000217333	S	Divalent metal cation transporter MntH
Biological Process	GO:0070887	4	cellular response to chemical stimulus	0.211152	Peaxi162Scf00123g00089.1	627	0.339	Down	0.00754222	S	Divalent metal cation transporter MntH
Biological Process	GO:0070887	4	cellular response to chemical stimulus	0.211152	Peaxi162Scf00123g00089.1	644	0.307	Down	0.00374212	S	Divalent metal cation transporter MntH
Biological Process	GO:0070887	4	cellular response to chemical stimulus	0.211152	Peaxi162Scf00123g00089.1	870	0.597	Down	0.00918778	S	Divalent metal cation transporter MntH
Biological Process	GO:0070887	4	cellular response to chemical stimulus	0.211152	Peaxi162Scf00123g00089.1	907	0.264	Down	0.0140785	S	Divalent metal cation transporter MntH
Biological Process	GO:0070887	4	cellular response to chemical stimulus	0.211152	Peaxi162Scf00123g00089.1	965	0.416	Down	0.000776234	S	Divalent metal cation transporter MntH
Biological Process	GO:0070887	4	cellular response to chemical stimulus	0.211152	Peaxi162Scf00098g00815.1	544	0.664	Down	0.00176098	S	Serine/threonine protein phosphatase family protein
Biological Process	GO:0010105	10	negative regulation of ethylene-activated signaling pathway	0.0566216	Peaxi162Scf00325g00034.1	515	0.53	Down	0.00132492	S	Ethylene receptor 2
Biological Process	GO:0010105	10	negative regulation of ethylene-activated signaling pathway	0.0566216	Peaxi162Scf00120g00517.1	288	0.344	Down	0.0014536	T	Ethylene receptor 2
Biological Process	GO:0032268	7	regulation of cellular protein metabolic process	0.0427251	Peaxi162Scf00225g00622.1	287	0.588	Down	0.00239839	S	Cyclin-L1-1
Biological Process	GO:0032268	7	regulation of cellular protein metabolic process	0.0427251	Peaxi162Scf00003g05382.1	24	0.187	Down	0.000445661	S	Cyclin family protein
Biological Process	GO:0032268	7	regulation of cellular protein metabolic process	0.0427251	Peaxi162Scf00802g00244.1	197	0.57	Down	0.00320895	S	Transcriptional adapter ADA2
Biological Process	GO:0032870	6	cellular response to hormone stimulus	0.155009	Peaxi162Scf00123g00089.1	640	0.121	Down	0.000217333	S	Divalent metal cation transporter MntH
Biological Process	GO:0032870	6	cellular response to hormone stimulus	0.155009	Peaxi162Scf00123g00089.1	627	0.339	Down	0.00754222	S	Divalent metal cation transporter MntH
Biological Process	GO:0032870	6	cellular response to hormone stimulus	0.155009	Peaxi162Scf00123g00089.1	644	0.307	Down	0.00374212	S	Divalent metal cation transporter MntH
Biological Process	GO:0032870	6	cellular response to hormone stimulus	0.155009	Peaxi162Scf00123g00089.1	870	0.597	Down	0.00918778	S	Divalent metal cation transporter MntH
Biological Process	GO:0032870	6	cellular response to hormone stimulus	0.155009	Peaxi162Scf00123g00089.1	907	0.264	Down	0.0140785	S	Divalent metal cation transporter MntH
Biological Process	GO:0032870	6	cellular response to hormone stimulus	0.155009	Peaxi162Scf00123g00089.1	965	0.416	Down	0.000776234	S	Divalent metal cation transporter MntH
Biological Process	GO:0032870	6	cellular response to hormone stimulus	0.155009	Peaxi162Scf00098g00815.1	544	0.664	Down	0.00176098	S	Serine/threonine protein phosphatase family protein
Biological Process	GO:0019220	7	regulation of phosphate metabolic process	0.102557	Peaxi162Scf00225g00622.1	287	0.588	Down	0.00239839	S	Cyclin-L1-1
Biological Process	GO:0019220	7	regulation of phosphate metabolic process	0.102557	Peaxi162Scf00003g05382.1	24	0.187	Down	0.000445661	S	Cyclin family protein
Biological Process	GO:0045859	10	regulation of protein kinase activity	0.0208682	Peaxi162Scf00225g00622.1	287	0.588	Down	0.00239839	S	Cyclin-L1-1
Biological Process	GO:0045859	10	regulation of protein kinase activity	0.0208682	Peaxi162Scf00003g05382.1	24	0.187	Down	0.000445661	S	Cyclin family protein
Biological Process	GO:0006352	11	DNA-templated transcription, initiation	0.155009	Peaxi162Scf00109g01523.1	286	0.533	Down	0.00393931	S	Transcription initiation factor IIB-2
Biological Process	GO:0006352	11	DNA-templated transcription, initiation	0.155009	Peaxi162Scf00528g00226.1	169	0.264	Down	0.0014536	T	Transcription initiation factor TFIID subunit 9
Biological Process	GO:0044282	5	small molecule catabolic process	0.155009	Peaxi162Scf00047g00011.1	20	0.626	Down	0.0159643	S	UDP-D-glucuronate 4-epimerase 6
Biological Process	GO:0044282	5	small molecule catabolic process	0.155009	Peaxi162Scf00123g00096.1	455	0.424	Down	0.00426213	S	phenylalanine ammonia-lyase 2
Biological Process	GO:0048585	5	negative regulation of response to stimulus	0.0566216	Peaxi162Scf00325g00034.1	515	0.53	Down	0.00132492	S	Ethylene receptor 2
Biological Process	GO:0048585	5	negative regulation of response to stimulus	0.0566216	Peaxi162Scf00120g00517.1	288	0.344	Down	0.0014536	T	Ethylene receptor 2
Biological Process	GO:0051246	6	regulation of protein metabolic process	0.12922	Peaxi162Scf00225g00622.1	287	0.588	Down	0.00239839	S	Cyclin-L1-1
Biological Process	GO:0051246	6	regulation of protein metabolic process	0.12922	Peaxi162Scf00003g05382.1	24	0.187	Down	0.000445661	S	Cyclin family protein
Biological Process	GO:0051246	6	regulation of protein metabolic process	0.12922	Peaxi162Scf00802g00244.1	197	0.57	Down	0.00320895	S	Transcriptional adapter ADA2
Biological Process	GO:0009725	5	response to hormone	0.382783	Peaxi162Scf00123g00089.1	640	0.121	Down	0.000217333	S	Divalent metal cation transporter MntH
Biological Process	GO:0009725	5	response to hormone	0.382783	Peaxi162Scf00123g00089.1	627	0.339	Down	0.00754222	S	Divalent metal cation transporter MntH
Biological Process	GO:0009725	5	response to hormone	0.382783	Peaxi162Scf00123g00089.1	644	0.307	Down	0.00374212	S	Divalent metal cation transporter MntH
Biological Process	GO:0009725	5	response to hormone	0.382783	Peaxi162Scf00123g00089.1	870	0.597	Down	0.00918778	S	Divalent metal cation transporter MntH
Biological Process	GO:0009725	5	response to hormone	0.382783	Peaxi162Scf00123g00089.1	907	0.264	Down	0.0140785	S	Divalent metal cation transporter MntH
Biological Process	GO:0009725	5	response to hormone	0.382783	Peaxi162Scf00123g00089.1	965	0.416	Down	0.000776234	S	Divalent metal cation transporter MntH
Biological Process	GO:0009725	5	response to hormone	0.382783	Peaxi162Scf00098g00815.1	544	0.664	Down	0.00176098	S	Serine/threonine protein phosphatase family protein

## Sheet: all GO2Protein
GO Terms Level 1	GO Terms ID	GO Terms Level	GO Terms Description	Fisher's exact test P value	Protein accession	Position	Ratio	Regulated Type	P value	Amino acid	Protein description
Molecular Function	GO:0004872	3	receptor activity	0.13293	Peaxi162Scf01049g00047.1	107	0.295	Down	0.00294857	S	phototropin 2
Molecular Function	GO:0004872	3	receptor activity	0.13293	Peaxi162Scf00001g34002.1	610	0.312	Down	0.00475136	S	Ethylene receptor 2
Molecular Function	GO:0004872	3	receptor activity	0.13293	Peaxi162Scf00325g00034.1	515	0.53	Down	0.00132492	S	Ethylene receptor 2
Molecular Function	GO:0004872	3	receptor activity	0.13293	Peaxi162Scf00120g00517.1	288	0.344	Down	0.0014536	T	Ethylene receptor 2
Molecular Function	GO:0015299	10	solute:proton antiporter activity	0.387323	Peaxi162Scf00529g00815.1	341	0.391	Down	0.000579351	S	sodium hydrogen exchanger 5
Molecular Function	GO:0015299	10	solute:proton antiporter activity	0.387323	Peaxi162Scf00397g00111.1	425	0.447	Down	0.0014536	S	Glutathione-regulated potassium-efflux system protein KefC
Molecular Function	GO:0019901	6	protein kinase binding	0.0348859	Peaxi162Scf00225g00622.1	287	0.588	Down	0.00239839	S	Cyclin-L1-1
Molecular Function	GO:0019901	6	protein kinase binding	0.0348859	Peaxi162Scf00003g05382.1	24	0.187	Down	0.000445661	S	Cyclin family protein
Molecular Function	GO:0016775	5	phosphotransferase activity, nitrogenous group as acceptor	0.0689662	Peaxi162Scf01049g00047.1	107	0.295	Down	0.00294857	S	phototropin 2
Molecular Function	GO:0016775	5	phosphotransferase activity, nitrogenous group as acceptor	0.0689662	Peaxi162Scf00001g34002.1	610	0.312	Down	0.00475136	S	Ethylene receptor 2
Molecular Function	GO:0016775	5	phosphotransferase activity, nitrogenous group as acceptor	0.0689662	Peaxi162Scf00325g00034.1	515	0.53	Down	0.00132492	S	Ethylene receptor 2
Molecular Function	GO:0016775	5	phosphotransferase activity, nitrogenous group as acceptor	0.0689662	Peaxi162Scf00120g00517.1	288	0.344	Down	0.0014536	T	Ethylene receptor 2
Molecular Function	GO:0038023	4	signaling receptor activity	0.13293	Peaxi162Scf01049g00047.1	107	0.295	Down	0.00294857	S	phototropin 2
Molecular Function	GO:0038023	4	signaling receptor activity	0.13293	Peaxi162Scf00001g34002.1	610	0.312	Down	0.00475136	S	Ethylene receptor 2
Molecular Function	GO:0038023	4	signaling receptor activity	0.13293	Peaxi162Scf00325g00034.1	515	0.53	Down	0.00132492	S	Ethylene receptor 2
Molecular Function	GO:0038023	4	signaling receptor activity	0.13293	Peaxi162Scf00120g00517.1	288	0.344	Down	0.0014536	T	Ethylene receptor 2
Molecular Function	GO:0000988	2	transcription factor activity, protein binding	0.312668	Peaxi162Scf00802g00244.1	197	0.57	Down	0.00320895	S	Transcriptional adapter ADA2
Molecular Function	GO:0000988	2	transcription factor activity, protein binding	0.312668	Peaxi162Scf00881g00228.1	15	0.61	Down	0.00210495	T	Enhancer of yellow 2 isoform 1
Molecular Function	GO:0003743	7	translation initiation factor activity	0.102698	Peaxi162Scf00073g02225.1	160	0.649	Down	0.00179801	T	"Nucleic acid-binding, OB-fold-like protein"
Molecular Function	GO:0003743	7	translation initiation factor activity	0.102698	Peaxi162Scf00774g00012.1	50	0.527	Down	0.00103414	S	eukaryotic translation initiation factor 3 subunit C2
Molecular Function	GO:0003743	7	translation initiation factor activity	0.102698	Peaxi162Scf00774g00012.1	45	0.568	Down	0.000692457	S	eukaryotic translation initiation factor 3 subunit C2
Molecular Function	GO:0003743	7	translation initiation factor activity	0.102698	Peaxi162Scf00774g00012.1	47	0.546	Down	0.000585329	S	eukaryotic translation initiation factor 3 subunit C2
Molecular Function	GO:0003743	7	translation initiation factor activity	0.102698	Peaxi162Scf00587g00036.1	90	0.556	Down	0.000445661	S	eukaryotic translation initiation factor 3 subunit C2
Molecular Function	GO:0003743	7	translation initiation factor activity	0.102698	Peaxi162Scf00587g00036.1	249	0.442	Down	0.0249386	S	eukaryotic translation initiation factor 3 subunit C2
Molecular Function	GO:0003743	7	translation initiation factor activity	0.102698	Peaxi162Scf00104g00187.1	205	0.51	Down	0.01881	S	Eukaryotic translation initiation factor 5
Molecular Function	GO:0003743	7	translation initiation factor activity	0.102698	Peaxi162Scf00104g00187.1	212	0.377	Down	0.000692457	S	Eukaryotic translation initiation factor 5
Molecular Function	GO:0003743	7	translation initiation factor activity	0.102698	Peaxi162Scf00104g00187.1	206	0.482	Down	0.0398247	S	Eukaryotic translation initiation factor 5
Molecular Function	GO:0003743	7	translation initiation factor activity	0.102698	Peaxi162Scf00249g00716.1	19	0.347	Down	0.0452253	S	eukaryotic translation initiation factor 4E
Molecular Function	GO:0070001	6	aspartic-type peptidase activity	0.0916716	Peaxi162Scf00378g00620.1	526	1.668	Up	0.00912036	S	SIGNAL PEPTIDE PEPTIDASE-LIKE 5
Molecular Function	GO:0070001	6	aspartic-type peptidase activity	0.0916716	Peaxi162Scf00219g00158.1	342	0.337	Down	0.00556735	S	DNA damage-inducible protein 1
Molecular Function	GO:0046527	6	glucosyltransferase activity	0.163505	Peaxi162Scf00132g00120.1	1043	0.324	Down	0.000454506	S	glucan synthase-like 5
Molecular Function	GO:0046527	6	glucosyltransferase activity	0.163505	Peaxi162Scf00132g00120.1	1042	0.428	Down	0.000445661	S	glucan synthase-like 5
Molecular Function	GO:0046527	6	glucosyltransferase activity	0.163505	Peaxi162Scf00047g00336.1	127	0.608	Down	0.0111607	S	sucrose phosphate synthase 3F
Molecular Function	GO:0046527	6	glucosyltransferase activity	0.163505	Peaxi162Scf00047g00336.1	97	0.655	Down	0.0197545	S	sucrose phosphate synthase 3F
Molecular Function	GO:0046527	6	glucosyltransferase activity	0.163505	Peaxi162Scf00088g01217.1	119	0.622	Down	0.0012073	S	sucrose phosphate synthase 1F
Molecular Function	GO:0046527	6	glucosyltransferase activity	0.163505	Peaxi162Scf00088g01217.1	685	3.723	Up	0.00140702	T	sucrose phosphate synthase 1F
Molecular Function	GO:0046527	6	glucosyltransferase activity	0.163505	Peaxi162Scf00088g01217.1	699	1.953	Up	0.0115469	S	sucrose phosphate synthase 1F
Molecular Function	GO:0046527	6	glucosyltransferase activity	0.163505	Peaxi162Scf00088g01217.1	150	1.906	Up	0.000579351	S	sucrose phosphate synthase 1F
Molecular Function	GO:0046527	6	glucosyltransferase activity	0.163505	Peaxi162Scf00713g00213.1	12	1.519	Up	0.000445661	S	sucrose synthase 6
Molecular Function	GO:0046527	6	glucosyltransferase activity	0.163505	Peaxi162Scf00928g00232.1	11	5.998	Up	0.000445661	S	sucrose synthase 4
Molecular Function	GO:0003712	4	transcription cofactor activity	0.312668	Peaxi162Scf00802g00244.1	197	0.57	Down	0.00320895	S	Transcriptional adapter ADA2
Molecular Function	GO:0003712	4	transcription cofactor activity	0.312668	Peaxi162Scf00881g00228.1	15	0.61	Down	0.00210495	T	Enhancer of yellow 2 isoform 1
Molecular Function	GO:0016757	4	transferase activity, transferring glycosyl groups	0.049885	Peaxi162Scf00599g00218.1	98	0.611	Down	0.0191036	S	Sterol 3-beta-glucosyltransferase
Molecular Function	GO:0016757	4	transferase activity, transferring glycosyl groups	0.049885	Peaxi162Scf00132g00120.1	1043	0.324	Down	0.000454506	S	glucan synthase-like 5
Molecular Function	GO:0016757	4	transferase activity, transferring glycosyl groups	0.049885	Peaxi162Scf00132g00120.1	1042	0.428	Down	0.000445661	S	glucan synthase-like 5
Molecular Function	GO:0016757	4	transferase activity, transferring glycosyl groups	0.049885	Peaxi162Scf00047g00336.1	127	0.608	Down	0.0111607	S	sucrose phosphate synthase 3F
Molecular Function	GO:0016757	4	transferase activity, transferring glycosyl groups	0.049885	Peaxi162Scf00047g00336.1	97	0.655	Down	0.0197545	S	sucrose phosphate synthase 3F
Molecular Function	GO:0016757	4	transferase activity, transferring glycosyl groups	0.049885	Peaxi162Scf00088g01217.1	119	0.622	Down	0.0012073	S	sucrose phosphate synthase 1F
Molecular Function	GO:0016757	4	transferase activity, transferring glycosyl groups	0.049885	Peaxi162Scf00088g01217.1	685	3.723	Up	0.00140702	T	sucrose phosphate synthase 1F
Molecular Function	GO:0016757	4	transferase activity, transferring glycosyl groups	0.049885	Peaxi162Scf00088g01217.1	699	1.953	Up	0.0115469	S	sucrose phosphate synthase 1F
Molecular Function	GO:0016757	4	transferase activity, transferring glycosyl groups	0.049885	Peaxi162Scf00088g01217.1	150	1.906	Up	0.000579351	S	sucrose phosphate synthase 1F
Molecular Function	GO:0016757	4	transferase activity, transferring glycosyl groups	0.049885	Peaxi162Scf00263g00418.1	40	0.482	Down	0.00197354	S	plant glycogenin-like starch initiation protein 2
Molecular Function	GO:0016757	4	transferase activity, transferring glycosyl groups	0.049885	Peaxi162Scf00822g00007.1	9	0.414	Down	0.000585329	S	Nucleotide-diphospho-sugar transferases superfamily protein
Molecular Function	GO:0016757	4	transferase activity, transferring glycosyl groups	0.049885	Peaxi162Scf01086g00028.1	163	0.241	Down	0.000579351	S	zinc finger (C2H2 type) family protein
Molecular Function	GO:0016757	4	transferase activity, transferring glycosyl groups	0.049885	Peaxi162Scf00928g00232.1	11	5.998	Up	0.000445661	S	sucrose synthase 4
Molecular Function	GO:0016757	4	transferase activity, transferring glycosyl groups	0.049885	Peaxi162Scf00713g00213.1	12	1.519	Up	0.000445661	S	sucrose synthase 6
Molecular Function	GO:0005096	6	GTPase activator activity	0.00251942	Peaxi162Scf00045g00031.1	183	0.428	Down	0.0015906	S	ADP-ribosylation factor GTPase-activating protein 3
Molecular Function	GO:0005096	6	GTPase activator activity	0.00251942	Peaxi162Scf00003g05391.1	236	0.327	Down	0.00572481	S	ARF GAP-like zinc finger-containing protein ZIGA4
Molecular Function	GO:0005096	6	GTPase activator activity	0.00251942	Peaxi162Scf00560g00513.1	254	0.565	Down	0.000880969	S	ARF GAP-like zinc finger-containing protein ZIGA4
Molecular Function	GO:0005096	6	GTPase activator activity	0.00251942	Peaxi162Scf00560g00513.1	182	0.395	Down	0.000880969	S	ARF GAP-like zinc finger-containing protein ZIGA4
Molecular Function	GO:0005096	6	GTPase activator activity	0.00251942	Peaxi162Scf00235g00421.1	186	1.912	Up	0.0190464	S	Rab3 GTPase-activating protein catalytic subunit
Molecular Function	GO:0005096	6	GTPase activator activity	0.00251942	Peaxi162Scf00165g01842.1	172	0.541	Down	0.0431814	T	ADP-ribosylation factor GTPase-activating protein 1
Molecular Function	GO:0005096	6	GTPase activator activity	0.00251942	Peaxi162Scf00165g01842.1	385	0.5	Down	0.000961367	S	ADP-ribosylation factor GTPase-activating protein 1
Molecular Function	GO:0005096	6	GTPase activator activity	0.00251942	Peaxi162Scf00546g00325.1	183	0.467	Down	0.00935482	S	"NSP-interacting GTPase, putative isoform 2 "
Molecular Function	GO:0005096	6	GTPase activator activity	0.00251942	Peaxi162Scf00546g00325.1	255	0.491	Down	0.00114651	S	"NSP-interacting GTPase, putative isoform 2 "
Molecular Function	GO:0005096	6	GTPase activator activity	0.00251942	Peaxi162Scf00094g01917.1	178	0.57	Down	0.00587516	T	ADP-ribosylation factor GTPase-activating protein 1
Molecular Function	GO:0051740	4	ethylene binding	0.0916716	Peaxi162Scf00325g00034.1	515	0.53	Down	0.00132492	S	Ethylene receptor 2
Molecular Function	GO:0051740	4	ethylene binding	0.0916716	Peaxi162Scf00120g00517.1	288	0.344	Down	0.0014536	T	Ethylene receptor 2
Molecular Function	GO:0000989	3	transcription factor activity, transcription factor binding	0.312668	Peaxi162Scf00802g00244.1	197	0.57	Down	0.00320895	S	Transcriptional adapter ADA2
Molecular Function	GO:0000989	3	transcription factor activity, transcription factor binding	0.312668	Peaxi162Scf00881g00228.1	15	0.61	Down	0.00210495	T	Enhancer of yellow 2 isoform 1
Molecular Function	GO:0008047	4	enzyme activator activity	0.00251942	Peaxi162Scf00045g00031.1	183	0.428	Down	0.0015906	S	ADP-ribosylation factor GTPase-activating protein 3
Molecular Function	GO:0008047	4	enzyme activator activity	0.00251942	Peaxi162Scf00003g05391.1	236	0.327	Down	0.00572481	S	ARF GAP-like zinc finger-containing protein ZIGA4
Molecular Function	GO:0008047	4	enzyme activator activity	0.00251942	Peaxi162Scf00560g00513.1	254	0.565	Down	0.000880969	S	ARF GAP-like zinc finger-containing protein ZIGA4
Molecular Function	GO:0008047	4	enzyme activator activity	0.00251942	Peaxi162Scf00560g00513.1	182	0.395	Down	0.000880969	S	ARF GAP-like zinc finger-containing protein ZIGA4
Molecular Function	GO:0008047	4	enzyme activator activity	0.00251942	Peaxi162Scf00235g00421.1	186	1.912	Up	0.0190464	S	Rab3 GTPase-activating protein catalytic subunit
Molecular Function	GO:0008047	4	enzyme activator activity	0.00251942	Peaxi162Scf00165g01842.1	172	0.541	Down	0.0431814	T	ADP-ribosylation factor GTPase-activating protein 1
Molecular Function	GO:0008047	4	enzyme activator activity	0.00251942	Peaxi162Scf00165g01842.1	385	0.5	Down	0.000961367	S	ADP-ribosylation factor GTPase-activating protein 1
Molecular Function	GO:0008047	4	enzyme activator activity	0.00251942	Peaxi162Scf00546g00325.1	183	0.467	Down	0.00935482	S	"NSP-interacting GTPase, putative isoform 2 "
Molecular Function	GO:0008047	4	enzyme activator activity	0.00251942	Peaxi162Scf00546g00325.1	255	0.491	Down	0.00114651	S	"NSP-interacting GTPase, putative isoform 2 "
Molecular Function	GO:0008047	4	enzyme activator activity	0.00251942	Peaxi162Scf00094g01917.1	178	0.57	Down	0.00587516	T	ADP-ribosylation factor GTPase-activating protein 1
Molecular Function	GO:0015035	6	protein disulfide oxidoreductase activity	0.160988	Peaxi162Scf00074g00633.1	137	0.124	Down	0.000776234	T	Glutaredoxin family protein
Molecular Function	GO:0015035	6	protein disulfide oxidoreductase activity	0.160988	Peaxi162Scf00074g00633.1	71	0.552	Down	0.000445661	S	Glutaredoxin family protein
Molecular Function	GO:0015035	6	protein disulfide oxidoreductase activity	0.160988	Peaxi162Scf00097g00159.1	124	0.566	Down	0.00618076	S	"electron transporter, putative "
Molecular Function	GO:0072328	3	alkene binding	0.0916716	Peaxi162Scf00325g00034.1	515	0.53	Down	0.00132492	S	Ethylene receptor 2
Molecular Function	GO:0072328	3	alkene binding	0.0916716	Peaxi162Scf00120g00517.1	288	0.344	Down	0.0014536	T	Ethylene receptor 2
Molecular Function	GO:0033926	6	glycopeptide alpha-N-acetylgalactosaminidase activity	0.160988	Peaxi162Scf00268g00071.1	11	0.574	Down	0.005581	S	Plant neutral invertase family protein
Molecular Function	GO:0033926	6	glycopeptide alpha-N-acetylgalactosaminidase activity	0.160988	Peaxi162Scf00268g00071.1	39	0.33	Down	0.00113886	S	Plant neutral invertase family protein
Molecular Function	GO:0033926	6	glycopeptide alpha-N-acetylgalactosaminidase activity	0.160988	Peaxi162Scf00268g00071.1	14	0.574	Down	0.005581	S	Plant neutral invertase family protein
Molecular Function	GO:0033926	6	glycopeptide alpha-N-acetylgalactosaminidase activity	0.160988	Peaxi162Scf00391g00425.1	39	0.51	Down	0.0167596	S	Plant neutral invertase family protein
Molecular Function	GO:0033926	6	glycopeptide alpha-N-acetylgalactosaminidase activity	0.160988	Peaxi162Scf00391g00425.1	72	0.643	Down	0.0057332	T	Plant neutral invertase family protein
Molecular Function	GO:0019900	5	kinase binding	0.0348859	Peaxi162Scf00225g00622.1	287	0.588	Down	0.00239839	S	Cyclin-L1-1
Molecular Function	GO:0019900	5	kinase binding	0.0348859	Peaxi162Scf00003g05382.1	24	0.187	Down	0.000445661	S	Cyclin family protein
Molecular Function	GO:0015079	9	potassium ion transmembrane transporter activity	0.171427	Peaxi162Scf00057g00207.1	724	0.553	Down	0.000885506	S	Potassium transporter family protein
Molecular Function	GO:0015079	9	potassium ion transmembrane transporter activity	0.171427	Peaxi162Scf00003g03544.1	167	2.305	Up	0.00120369	S	Potassium transporter family protein
Molecular Function	GO:0015079	9	potassium ion transmembrane transporter activity	0.171427	Peaxi162Scf00001g00018.1	80	1.857	Up	0.00204822	S	Potassium transporter family protein
Molecular Function	GO:0015079	9	potassium ion transmembrane transporter activity	0.171427	Peaxi162Scf00806g00011.1	194	2.349	Up	0.000217333	S	Potassium transporter family protein
Molecular Function	GO:0015079	9	potassium ion transmembrane transporter activity	0.171427	Peaxi162Scf00806g00011.1	195	1.787	Up	0.000776234	S	Potassium transporter family protein
Molecular Function	GO:0060089	2	molecular transducer activity	0.13293	Peaxi162Scf01049g00047.1	107	0.295	Down	0.00294857	S	phototropin 2
Molecular Function	GO:0060089	2	molecular transducer activity	0.13293	Peaxi162Scf00001g34002.1	610	0.312	Down	0.00475136	S	Ethylene receptor 2
Molecular Function	GO:0060089	2	molecular transducer activity	0.13293	Peaxi162Scf00325g00034.1	515	0.53	Down	0.00132492	S	Ethylene receptor 2
Molecular Function	GO:0060089	2	molecular transducer activity	0.13293	Peaxi162Scf00120g00517.1	288	0.344	Down	0.0014536	T	Ethylene receptor 2
Molecular Function	GO:0003713	5	transcription coactivator activity	0.0916716	Peaxi162Scf00802g00244.1	197	0.57	Down	0.00320895	S	Transcriptional adapter ADA2
Molecular Function	GO:0003713	5	transcription coactivator activity	0.0916716	Peaxi162Scf00881g00228.1	15	0.61	Down	0.00210495	T	Enhancer of yellow 2 isoform 1
Molecular Function	GO:0030695	5	GTPase regulator activity	0.00773211	Peaxi162Scf00045g00031.1	183	0.428	Down	0.0015906	S	ADP-ribosylation factor GTPase-activating protein 3
Molecular Function	GO:0030695	5	GTPase regulator activity	0.00773211	Peaxi162Scf00003g05391.1	236	0.327	Down	0.00572481	S	ARF GAP-like zinc finger-containing protein ZIGA4
Molecular Function	GO:0030695	5	GTPase regulator activity	0.00773211	Peaxi162Scf00560g00513.1	254	0.565	Down	0.000880969	S	ARF GAP-like zinc finger-containing protein ZIGA4
Molecular Function	GO:0030695	5	GTPase regulator activity	0.00773211	Peaxi162Scf00560g00513.1	182	0.395	Down	0.000880969	S	ARF GAP-like zinc finger-containing protein ZIGA4
Molecular Function	GO:0030695	5	GTPase regulator activity	0.00773211	Peaxi162Scf00235g00421.1	186	1.912	Up	0.0190464	S	Rab3 GTPase-activating protein catalytic subunit
Molecular Function	GO:0030695	5	GTPase regulator activity	0.00773211	Peaxi162Scf00165g01842.1	172	0.541	Down	0.0431814	T	ADP-ribosylation factor GTPase-activating protein 1
Molecular Function	GO:0030695	5	GTPase regulator activity	0.00773211	Peaxi162Scf00165g01842.1	385	0.5	Down	0.000961367	S	ADP-ribosylation factor GTPase-activating protein 1
Molecular Function	GO:0030695	5	GTPase regulator activity	0.00773211	Peaxi162Scf00546g00325.1	183	0.467	Down	0.00935482	S	"NSP-interacting GTPase, putative isoform 2 "
Molecular Function	GO:0030695	5	GTPase regulator activity	0.00773211	Peaxi162Scf00546g00325.1	255	0.491	Down	0.00114651	S	"NSP-interacting GTPase, putative isoform 2 "
Molecular Function	GO:0030695	5	GTPase regulator activity	0.00773211	Peaxi162Scf00094g01917.1	178	0.57	Down	0.00587516	T	ADP-ribosylation factor GTPase-activating protein 1
Molecular Function	GO:0008194	5	UDP-glycosyltransferase activity	0.0801632	Peaxi162Scf00822g00007.1	9	0.414	Down	0.000585329	S	Nucleotide-diphospho-sugar transferases superfamily protein
Molecular Function	GO:0008194	5	UDP-glycosyltransferase activity	0.0801632	Peaxi162Scf00132g00120.1	1043	0.324	Down	0.000454506	S	glucan synthase-like 5
Molecular Function	GO:0008194	5	UDP-glycosyltransferase activity	0.0801632	Peaxi162Scf00132g00120.1	1042	0.428	Down	0.000445661	S	glucan synthase-like 5
Molecular Function	GO:0008194	5	UDP-glycosyltransferase activity	0.0801632	Peaxi162Scf00047g00336.1	127	0.608	Down	0.0111607	S	sucrose phosphate synthase 3F
Molecular Function	GO:0008194	5	UDP-glycosyltransferase activity	0.0801632	Peaxi162Scf00047g00336.1	97	0.655	Down	0.0197545	S	sucrose phosphate synthase 3F
Molecular Function	GO:0008194	5	UDP-glycosyltransferase activity	0.0801632	Peaxi162Scf00088g01217.1	119	0.622	Down	0.0012073	S	sucrose phosphate synthase 1F
Molecular Function	GO:0008194	5	UDP-glycosyltransferase activity	0.0801632	Peaxi162Scf00088g01217.1	685	3.723	Up	0.00140702	T	sucrose phosphate synthase 1F
Molecular Function	GO:0008194	5	UDP-glycosyltransferase activity	0.0801632	Peaxi162Scf00088g01217.1	699	1.953	Up	0.0115469	S	sucrose phosphate synthase 1F
Molecular Function	GO:0008194	5	UDP-glycosyltransferase activity	0.0801632	Peaxi162Scf00088g01217.1	150	1.906	Up	0.000579351	S	sucrose phosphate synthase 1F
Molecular Function	GO:0008194	5	UDP-glycosyltransferase activity	0.0801632	Peaxi162Scf00713g00213.1	12	1.519	Up	0.000445661	S	sucrose synthase 6
Molecular Function	GO:0008194	5	UDP-glycosyltransferase activity	0.0801632	Peaxi162Scf00928g00232.1	11	5.998	Up	0.000445661	S	sucrose synthase 4
Molecular Function	GO:0031369	4	translation initiation factor binding	0.0916716	Peaxi162Scf00774g00012.1	50	0.527	Down	0.00103414	S	eukaryotic translation initiation factor 3 subunit C2
Molecular Function	GO:0031369	4	translation initiation factor binding	0.0916716	Peaxi162Scf00774g00012.1	45	0.568	Down	0.000692457	S	eukaryotic translation initiation factor 3 subunit C2
Molecular Function	GO:0031369	4	translation initiation factor binding	0.0916716	Peaxi162Scf00774g00012.1	47	0.546	Down	0.000585329	S	eukaryotic translation initiation factor 3 subunit C2
Molecular Function	GO:0031369	4	translation initiation factor binding	0.0916716	Peaxi162Scf00587g00036.1	90	0.556	Down	0.000445661	S	eukaryotic translation initiation factor 3 subunit C2
Molecular Function	GO:0031369	4	translation initiation factor binding	0.0916716	Peaxi162Scf00587g00036.1	249	0.442	Down	0.0249386	S	eukaryotic translation initiation factor 3 subunit C2
Molecular Function	GO:0016758	5	transferase activity, transferring hexosyl groups	0.144814	Peaxi162Scf00822g00007.1	9	0.414	Down	0.000585329	S	Nucleotide-diphospho-sugar transferases superfamily protein
Molecular Function	GO:0016758	5	transferase activity, transferring hexosyl groups	0.144814	Peaxi162Scf00599g00218.1	98	0.611	Down	0.0191036	S	Sterol 3-beta-glucosyltransferase
Molecular Function	GO:0016758	5	transferase activity, transferring hexosyl groups	0.144814	Peaxi162Scf00132g00120.1	1043	0.324	Down	0.000454506	S	glucan synthase-like 5
Molecular Function	GO:0016758	5	transferase activity, transferring hexosyl groups	0.144814	Peaxi162Scf00132g00120.1	1042	0.428	Down	0.000445661	S	glucan synthase-like 5
Molecular Function	GO:0016758	5	transferase activity, transferring hexosyl groups	0.144814	Peaxi162Scf00047g00336.1	127	0.608	Down	0.0111607	S	sucrose phosphate synthase 3F
Molecular Function	GO:0016758	5	transferase activity, transferring hexosyl groups	0.144814	Peaxi162Scf00047g00336.1	97	0.655	Down	0.0197545	S	sucrose phosphate synthase 3F
Molecular Function	GO:0016758	5	transferase activity, transferring hexosyl groups	0.144814	Peaxi162Scf00088g01217.1	119	0.622	Down	0.0012073	S	sucrose phosphate synthase 1F
Molecular Function	GO:0016758	5	transferase activity, transferring hexosyl groups	0.144814	Peaxi162Scf00088g01217.1	685	3.723	Up	0.00140702	T	sucrose phosphate synthase 1F
Molecular Function	GO:0016758	5	transferase activity, transferring hexosyl groups	0.144814	Peaxi162Scf00088g01217.1	699	1.953	Up	0.0115469	S	sucrose phosphate synthase 1F
Molecular Function	GO:0016758	5	transferase activity, transferring hexosyl groups	0.144814	Peaxi162Scf00088g01217.1	150	1.906	Up	0.000579351	S	sucrose phosphate synthase 1F
Molecular Function	GO:0016758	5	transferase activity, transferring hexosyl groups	0.144814	Peaxi162Scf00713g00213.1	12	1.519	Up	0.000445661	S	sucrose synthase 6
Molecular Function	GO:0016758	5	transferase activity, transferring hexosyl groups	0.144814	Peaxi162Scf00928g00232.1	11	5.998	Up	0.000445661	S	sucrose synthase 4
Molecular Function	GO:0004190	7	aspartic-type endopeptidase activity	0.0916716	Peaxi162Scf00378g00620.1	526	1.668	Up	0.00912036	S	SIGNAL PEPTIDE PEPTIDASE-LIKE 5
Molecular Function	GO:0004190	7	aspartic-type endopeptidase activity	0.0916716	Peaxi162Scf00219g00158.1	342	0.337	Down	0.00556735	S	DNA damage-inducible protein 1
Molecular Function	GO:0016157	8	sucrose synthase activity	0.0261741	Peaxi162Scf00047g00336.1	127	0.608	Down	0.0111607	S	sucrose phosphate synthase 3F
Molecular Function	GO:0016157	8	sucrose synthase activity	0.0261741	Peaxi162Scf00047g00336.1	97	0.655	Down	0.0197545	S	sucrose phosphate synthase 3F
Molecular Function	GO:0016157	8	sucrose synthase activity	0.0261741	Peaxi162Scf00088g01217.1	119	0.622	Down	0.0012073	S	sucrose phosphate synthase 1F
Molecular Function	GO:0016157	8	sucrose synthase activity	0.0261741	Peaxi162Scf00088g01217.1	685	3.723	Up	0.00140702	T	sucrose phosphate synthase 1F
Molecular Function	GO:0016157	8	sucrose synthase activity	0.0261741	Peaxi162Scf00088g01217.1	699	1.953	Up	0.0115469	S	sucrose phosphate synthase 1F
Molecular Function	GO:0016157	8	sucrose synthase activity	0.0261741	Peaxi162Scf00088g01217.1	150	1.906	Up	0.000579351	S	sucrose phosphate synthase 1F
Molecular Function	GO:0016157	8	sucrose synthase activity	0.0261741	Peaxi162Scf00713g00213.1	12	1.519	Up	0.000445661	S	sucrose synthase 6
Molecular Function	GO:0016157	8	sucrose synthase activity	0.0261741	Peaxi162Scf00928g00232.1	11	5.998	Up	0.000445661	S	sucrose synthase 4
Molecular Function	GO:0003682	3	chromatin binding	0.174792	Peaxi162Scf00017g02310.1	651	0.435	Down	0.00158644	S	BAH domain
Molecular Function	GO:0003682	3	chromatin binding	0.174792	Peaxi162Scf00047g02038.1	202	0.459	Down	0.000692457	S	PHD finger family protein / bromo-adjacent homology (BAH) domain-containing protein
Molecular Function	GO:0003682	3	chromatin binding	0.174792	Peaxi162Scf00386g00817.1	43	0.648	Down	0.0137219	S	Chromatin-remodeling complex ATPase chain Iswi
Molecular Function	GO:0003682	3	chromatin binding	0.174792	Peaxi162Scf00386g00817.1	47	0.485	Down	0.000776234	S	Chromatin-remodeling complex ATPase chain Iswi
Molecular Function	GO:1901681	3	sulfur compound binding	0.160988	Peaxi162Scf00037g00923.1	8	0.431	Down	0.00124843	S	acyl-CoA binding protein 4
Molecular Function	GO:1901681	3	sulfur compound binding	0.160988	Peaxi162Scf00037g00923.1	571	0.583	Down	0.000793258	S	acyl-CoA binding protein 4
Molecular Function	GO:1901681	3	sulfur compound binding	0.160988	Peaxi162Scf00037g00923.1	574	0.561	Down	0.00113886	T	acyl-CoA binding protein 4
Molecular Function	GO:1901681	3	sulfur compound binding	0.160988	Peaxi162Scf00014g00030.1	232	1.579	Up	0.0115553	S	pyruvate decarboxylase-2
Molecular Function	GO:0015036	5	disulfide oxidoreductase activity	0.23619	Peaxi162Scf00074g00633.1	137	0.124	Down	0.000776234	T	Glutaredoxin family protein
Molecular Function	GO:0015036	5	disulfide oxidoreductase activity	0.23619	Peaxi162Scf00074g00633.1	71	0.552	Down	0.000445661	S	Glutaredoxin family protein
Molecular Function	GO:0015036	5	disulfide oxidoreductase activity	0.23619	Peaxi162Scf00097g00159.1	124	0.566	Down	0.00618076	S	"electron transporter, putative "
Molecular Function	GO:0042623	9	ATPase activity, coupled	0.0755489	Peaxi162Scf00060g00438.1	848	0.599	Down	0.00381668	S	ABC transporter B family member 20
Molecular Function	GO:0042623	9	ATPase activity, coupled	0.0755489	Peaxi162Scf00028g00412.1	11	0.444	Down	0.0220153	S	RECA homolog 3
Molecular Function	GO:0042623	9	ATPase activity, coupled	0.0755489	Peaxi162Scf00198g00036.1	481	0.45	Down	0.0014536	S	ATPase E1-E2 type family protein / haloacid dehalogenase-like hydrolase family protein
Molecular Function	GO:0042623	9	ATPase activity, coupled	0.0755489	Peaxi162Scf00046g00530.1	27	0.632	Down	0.0110759	S	"calcium-transporting ATPase, putative"
Molecular Function	GO:0042623	9	ATPase activity, coupled	0.0755489	Peaxi162Scf00046g00530.1	11	0.554	Down	0.0182433	S	"calcium-transporting ATPase, putative"
Molecular Function	GO:0042623	9	ATPase activity, coupled	0.0755489	Peaxi162Scf00046g00530.1	10	0.208	Down	0.000692457	T	"calcium-transporting ATPase, putative"
Molecular Function	GO:0042623	9	ATPase activity, coupled	0.0755489	Peaxi162Scf00287g01631.1	314	0.503	Down	0.000217454	S	"ATP-dependent RNA helicase, putative"
Molecular Function	GO:0042623	9	ATPase activity, coupled	0.0755489	Peaxi162Scf00129g00314.1	619	0.608	Down	0.00517061	S	ABC transporter B family member 19
Molecular Function	GO:0042623	9	ATPase activity, coupled	0.0755489	Peaxi162Scf00177g00618.1	373	1.555	Up	0.00344793	S	V-type proton ATPase catalytic subunit A
Molecular Function	GO:0042623	9	ATPase activity, coupled	0.0755489	Peaxi162Scf00207g00084.1	91	0.385	Down	0.000585329	S	Katanin p60 ATPase-containing subunit A1
Molecular Function	GO:0042623	9	ATPase activity, coupled	0.0755489	Peaxi162Scf00847g00008.1	664	0.625	Down	0.0142932	S	ABC transporter B family member 1
Molecular Function	GO:0046524	8	sucrose-phosphate synthase activity	0.0916716	Peaxi162Scf00047g00336.1	127	0.608	Down	0.0111607	S	sucrose phosphate synthase 3F
Molecular Function	GO:0046524	8	sucrose-phosphate synthase activity	0.0916716	Peaxi162Scf00047g00336.1	97	0.655	Down	0.0197545	S	sucrose phosphate synthase 3F
Molecular Function	GO:0046524	8	sucrose-phosphate synthase activity	0.0916716	Peaxi162Scf00088g01217.1	119	0.622	Down	0.0012073	S	sucrose phosphate synthase 1F
Molecular Function	GO:0046524	8	sucrose-phosphate synthase activity	0.0916716	Peaxi162Scf00088g01217.1	685	3.723	Up	0.00140702	T	sucrose phosphate synthase 1F
Molecular Function	GO:0046524	8	sucrose-phosphate synthase activity	0.0916716	Peaxi162Scf00088g01217.1	699	1.953	Up	0.0115469	S	sucrose phosphate synthase 1F
Molecular Function	GO:0046524	8	sucrose-phosphate synthase activity	0.0916716	Peaxi162Scf00088g01217.1	150	1.906	Up	0.000579351	S	sucrose phosphate synthase 1F
Molecular Function	GO:0016667	4	oxidoreductase activity, acting on a sulfur group of donors	0.0832337	Peaxi162Scf00095g00522.1	18	1.548	Up	0.00285263	S	Peptide methionine sulfoxide reductase B5
Molecular Function	GO:0016667	4	oxidoreductase activity, acting on a sulfur group of donors	0.0832337	Peaxi162Scf00074g00633.1	137	0.124	Down	0.000776234	T	Glutaredoxin family protein
Molecular Function	GO:0016667	4	oxidoreductase activity, acting on a sulfur group of donors	0.0832337	Peaxi162Scf00074g00633.1	71	0.552	Down	0.000445661	S	Glutaredoxin family protein
Molecular Function	GO:0016667	4	oxidoreductase activity, acting on a sulfur group of donors	0.0832337	Peaxi162Scf00097g00159.1	124	0.566	Down	0.00618076	S	"electron transporter, putative "
Molecular Function	GO:0060589	4	nucleoside-triphosphatase regulator activity	0.00773211	Peaxi162Scf00045g00031.1	183	0.428	Down	0.0015906	S	ADP-ribosylation factor GTPase-activating protein 3
Molecular Function	GO:0060589	4	nucleoside-triphosphatase regulator activity	0.00773211	Peaxi162Scf00003g05391.1	236	0.327	Down	0.00572481	S	ARF GAP-like zinc finger-containing protein ZIGA4
Molecular Function	GO:0060589	4	nucleoside-triphosphatase regulator activity	0.00773211	Peaxi162Scf00560g00513.1	254	0.565	Down	0.000880969	S	ARF GAP-like zinc finger-containing protein ZIGA4
Molecular Function	GO:0060589	4	nucleoside-triphosphatase regulator activity	0.00773211	Peaxi162Scf00560g00513.1	182	0.395	Down	0.000880969	S	ARF GAP-like zinc finger-containing protein ZIGA4
Molecular Function	GO:0060589	4	nucleoside-triphosphatase regulator activity	0.00773211	Peaxi162Scf00235g00421.1	186	1.912	Up	0.0190464	S	Rab3 GTPase-activating protein catalytic subunit
Molecular Function	GO:0060589	4	nucleoside-triphosphatase regulator activity	0.00773211	Peaxi162Scf00165g01842.1	172	0.541	Down	0.0431814	T	ADP-ribosylation factor GTPase-activating protein 1
Molecular Function	GO:0060589	4	nucleoside-triphosphatase regulator activity	0.00773211	Peaxi162Scf00165g01842.1	385	0.5	Down	0.000961367	S	ADP-ribosylation factor GTPase-activating protein 1
Molecular Function	GO:0060589	4	nucleoside-triphosphatase regulator activity	0.00773211	Peaxi162Scf00546g00325.1	183	0.467	Down	0.00935482	S	"NSP-interacting GTPase, putative isoform 2 "
Molecular Function	GO:0060589	4	nucleoside-triphosphatase regulator activity	0.00773211	Peaxi162Scf00546g00325.1	255	0.491	Down	0.00114651	S	"NSP-interacting GTPase, putative isoform 2 "
Molecular Function	GO:0060589	4	nucleoside-triphosphatase regulator activity	0.00773211	Peaxi162Scf00094g01917.1	178	0.57	Down	0.00587516	T	ADP-ribosylation factor GTPase-activating protein 1
Molecular Function	GO:0004871	2	signal transducer activity	0.183974	Peaxi162Scf01049g00047.1	107	0.295	Down	0.00294857	S	phototropin 2
Molecular Function	GO:0004871	2	signal transducer activity	0.183974	Peaxi162Scf00001g34002.1	610	0.312	Down	0.00475136	S	Ethylene receptor 2
Molecular Function	GO:0004871	2	signal transducer activity	0.183974	Peaxi162Scf00571g00036.1	481	0.178	Down	0.00285183	S	mitogen-activated protein kinase 16
Molecular Function	GO:0004871	2	signal transducer activity	0.183974	Peaxi162Scf00325g00034.1	515	0.53	Down	0.00132492	S	Ethylene receptor 2
Molecular Function	GO:0004871	2	signal transducer activity	0.183974	Peaxi162Scf00120g00517.1	288	0.344	Down	0.0014536	T	Ethylene receptor 2
Molecular Function	GO:0004871	2	signal transducer activity	0.183974	Peaxi162Scf00171g00930.1	518	1.786	Up	0.000445661	S	Guanine nucleotide-binding protein alpha-2 subunit
Molecular Function	GO:0009055	2	electron carrier activity	0.312668	Peaxi162Scf00074g00633.1	137	0.124	Down	0.000776234	T	Glutaredoxin family protein
Molecular Function	GO:0009055	2	electron carrier activity	0.312668	Peaxi162Scf00074g00633.1	71	0.552	Down	0.000445661	S	Glutaredoxin family protein
Molecular Function	GO:0009055	2	electron carrier activity	0.312668	Peaxi162Scf00097g00159.1	124	0.566	Down	0.00618076	S	"electron transporter, putative "
Molecular Function	GO:0000155	8	phosphorelay sensor kinase activity	0.0689662	Peaxi162Scf01049g00047.1	107	0.295	Down	0.00294857	S	phototropin 2
Molecular Function	GO:0000155	8	phosphorelay sensor kinase activity	0.0689662	Peaxi162Scf00001g34002.1	610	0.312	Down	0.00475136	S	Ethylene receptor 2
Molecular Function	GO:0000155	8	phosphorelay sensor kinase activity	0.0689662	Peaxi162Scf00325g00034.1	515	0.53	Down	0.00132492	S	Ethylene receptor 2
Molecular Function	GO:0000155	8	phosphorelay sensor kinase activity	0.0689662	Peaxi162Scf00120g00517.1	288	0.344	Down	0.0014536	T	Ethylene receptor 2
Molecular Function	GO:0004673	7	protein histidine kinase activity	0.0689662	Peaxi162Scf01049g00047.1	107	0.295	Down	0.00294857	S	phototropin 2
Molecular Function	GO:0004673	7	protein histidine kinase activity	0.0689662	Peaxi162Scf00001g34002.1	610	0.312	Down	0.00475136	S	Ethylene receptor 2
Molecular Function	GO:0004673	7	protein histidine kinase activity	0.0689662	Peaxi162Scf00325g00034.1	515	0.53	Down	0.00132492	S	Ethylene receptor 2
Molecular Function	GO:0004673	7	protein histidine kinase activity	0.0689662	Peaxi162Scf00120g00517.1	288	0.344	Down	0.0014536	T	Ethylene receptor 2
Molecular Function	GO:0030234	3	enzyme regulator activity	0.0782003	Peaxi162Scf00235g00421.1	186	1.912	Up	0.0190464	S	Rab3 GTPase-activating protein catalytic subunit
Molecular Function	GO:0030234	3	enzyme regulator activity	0.0782003	Peaxi162Scf00207g01130.1	455	0.186	Down	0.000445661	S	Serine/threonine protein phosphatase 2A 55 kDa regulatory subunit B beta isoform
Molecular Function	GO:0030234	3	enzyme regulator activity	0.0782003	Peaxi162Scf00045g00031.1	183	0.428	Down	0.0015906	S	ADP-ribosylation factor GTPase-activating protein 3
Molecular Function	GO:0030234	3	enzyme regulator activity	0.0782003	Peaxi162Scf00560g00513.1	254	0.565	Down	0.000880969	S	ARF GAP-like zinc finger-containing protein ZIGA4
Molecular Function	GO:0030234	3	enzyme regulator activity	0.0782003	Peaxi162Scf00560g00513.1	182	0.395	Down	0.000880969	S	ARF GAP-like zinc finger-containing protein ZIGA4
Molecular Function	GO:0030234	3	enzyme regulator activity	0.0782003	Peaxi162Scf00003g05391.1	236	0.327	Down	0.00572481	S	ARF GAP-like zinc finger-containing protein ZIGA4
Molecular Function	GO:0030234	3	enzyme regulator activity	0.0782003	Peaxi162Scf00546g00325.1	183	0.467	Down	0.00935482	S	"NSP-interacting GTPase, putative isoform 2 "
Molecular Function	GO:0030234	3	enzyme regulator activity	0.0782003	Peaxi162Scf00546g00325.1	255	0.491	Down	0.00114651	S	"NSP-interacting GTPase, putative isoform 2 "
Molecular Function	GO:0030234	3	enzyme regulator activity	0.0782003	Peaxi162Scf00165g01842.1	172	0.541	Down	0.0431814	T	ADP-ribosylation factor GTPase-activating protein 1
Molecular Function	GO:0030234	3	enzyme regulator activity	0.0782003	Peaxi162Scf00165g01842.1	385	0.5	Down	0.000961367	S	ADP-ribosylation factor GTPase-activating protein 1
Molecular Function	GO:0030234	3	enzyme regulator activity	0.0782003	Peaxi162Scf00094g01917.1	178	0.57	Down	0.00587516	T	ADP-ribosylation factor GTPase-activating protein 1
Molecular Function	GO:0016887	8	ATPase activity	0.00669199	Peaxi162Scf00028g00412.1	11	0.444	Down	0.0220153	S	RECA homolog 3
Molecular Function	GO:0016887	8	ATPase activity	0.00669199	Peaxi162Scf00207g00084.1	91	0.385	Down	0.000585329	S	Katanin p60 ATPase-containing subunit A1
Molecular Function	GO:0016887	8	ATPase activity	0.00669199	Peaxi162Scf00210g01615.1	90	0.574	Down	0.00223663	S	ABC-2 type transporter family protein
Molecular Function	GO:0016887	8	ATPase activity	0.00669199	Peaxi162Scf00060g00438.1	848	0.599	Down	0.00381668	S	ABC transporter B family member 20
Molecular Function	GO:0016887	8	ATPase activity	0.00669199	Peaxi162Scf00060g00711.1	11	0.539	Down	0.00103414	S	ABC-2 type transporter family protein
Molecular Function	GO:0016887	8	ATPase activity	0.00669199	Peaxi162Scf00198g00036.1	481	0.45	Down	0.0014536	S	ATPase E1-E2 type family protein / haloacid dehalogenase-like hydrolase family protein
Molecular Function	GO:0016887	8	ATPase activity	0.00669199	Peaxi162Scf00357g00218.1	1096	1.524	Up	0.00925128	Y	pleiotropic drug resistance 9
Molecular Function	GO:0016887	8	ATPase activity	0.00669199	Peaxi162Scf00046g00530.1	27	0.632	Down	0.0110759	S	"calcium-transporting ATPase, putative"
Molecular Function	GO:0016887	8	ATPase activity	0.00669199	Peaxi162Scf00046g00530.1	11	0.554	Down	0.0182433	S	"calcium-transporting ATPase, putative"
Molecular Function	GO:0016887	8	ATPase activity	0.00669199	Peaxi162Scf00046g00530.1	10	0.208	Down	0.000692457	T	"calcium-transporting ATPase, putative"
Molecular Function	GO:0016887	8	ATPase activity	0.00669199	Peaxi162Scf00106g02319.1	104	0.593	Down	0.00184756	S	ABC transporter family protein
Molecular Function	GO:0016887	8	ATPase activity	0.00669199	Peaxi162Scf00106g02319.1	105	0.593	Down	0.00184756	Y	ABC transporter family protein
Molecular Function	GO:0016887	8	ATPase activity	0.00669199	Peaxi162Scf00287g01631.1	314	0.503	Down	0.000217454	S	"ATP-dependent RNA helicase, putative"
Molecular Function	GO:0016887	8	ATPase activity	0.00669199	Peaxi162Scf00177g00618.1	373	1.555	Up	0.00344793	S	V-type proton ATPase catalytic subunit A
Molecular Function	GO:0016887	8	ATPase activity	0.00669199	Peaxi162Scf00244g01216.1	62	0.646	Down	0.0014536	S	pleiotropic drug resistance 6
Molecular Function	GO:0016887	8	ATPase activity	0.00669199	Peaxi162Scf00244g01216.1	58	0.646	Down	0.0014536	S	pleiotropic drug resistance 6
Molecular Function	GO:0016887	8	ATPase activity	0.00669199	Peaxi162Scf00938g00311.1	727	0.5	Down	0.00353057	S	pleiotropic drug resistance 12
Molecular Function	GO:0016887	8	ATPase activity	0.00669199	Peaxi162Scf00938g00311.1	43	0.485	Down	0.00170947	S	pleiotropic drug resistance 12
Molecular Function	GO:0016887	8	ATPase activity	0.00669199	Peaxi162Scf00129g00314.1	619	0.608	Down	0.00517061	S	ABC transporter B family member 19
Molecular Function	GO:0016887	8	ATPase activity	0.00669199	Peaxi162Scf01390g00033.1	685	0.631	Down	0.00378127	S	ABC transporter G family member 11
Molecular Function	GO:0016887	8	ATPase activity	0.00669199	Peaxi162Scf00847g00008.1	664	0.625	Down	0.0142932	S	ABC transporter B family member 1
Molecular Function	GO:0016887	8	ATPase activity	0.00669199	Peaxi162Scf00004g03212.1	653	0.655	Down	0.0106627	S	ABC-2 type transporter family protein
Molecular Function	GO:0038199	5	ethylene receptor activity	0.0916716	Peaxi162Scf00325g00034.1	515	0.53	Down	0.00132492	S	Ethylene receptor 2
Molecular Function	GO:0038199	5	ethylene receptor activity	0.0916716	Peaxi162Scf00120g00517.1	288	0.344	Down	0.0014536	T	Ethylene receptor 2
Molecular Function	GO:0035251	7	UDP-glucosyltransferase activity	0.163505	Peaxi162Scf00132g00120.1	1043	0.324	Down	0.000454506	S	glucan synthase-like 5
Molecular Function	GO:0035251	7	UDP-glucosyltransferase activity	0.163505	Peaxi162Scf00132g00120.1	1042	0.428	Down	0.000445661	S	glucan synthase-like 5
Molecular Function	GO:0035251	7	UDP-glucosyltransferase activity	0.163505	Peaxi162Scf00047g00336.1	127	0.608	Down	0.0111607	S	sucrose phosphate synthase 3F
Molecular Function	GO:0035251	7	UDP-glucosyltransferase activity	0.163505	Peaxi162Scf00047g00336.1	97	0.655	Down	0.0197545	S	sucrose phosphate synthase 3F
Molecular Function	GO:0035251	7	UDP-glucosyltransferase activity	0.163505	Peaxi162Scf00088g01217.1	119	0.622	Down	0.0012073	S	sucrose phosphate synthase 1F
Molecular Function	GO:0035251	7	UDP-glucosyltransferase activity	0.163505	Peaxi162Scf00088g01217.1	685	3.723	Up	0.00140702	T	sucrose phosphate synthase 1F
Molecular Function	GO:0035251	7	UDP-glucosyltransferase activity	0.163505	Peaxi162Scf00088g01217.1	699	1.953	Up	0.0115469	S	sucrose phosphate synthase 1F
Molecular Function	GO:0035251	7	UDP-glucosyltransferase activity	0.163505	Peaxi162Scf00088g01217.1	150	1.906	Up	0.000579351	S	sucrose phosphate synthase 1F
Molecular Function	GO:0035251	7	UDP-glucosyltransferase activity	0.163505	Peaxi162Scf00713g00213.1	12	1.519	Up	0.000445661	S	sucrose synthase 6
Molecular Function	GO:0035251	7	UDP-glucosyltransferase activity	0.163505	Peaxi162Scf00928g00232.1	11	5.998	Up	0.000445661	S	sucrose synthase 4
Molecular Function	GO:0015298	7	solute:cation antiporter activity	0.387323	Peaxi162Scf00529g00815.1	341	0.391	Down	0.000579351	S	sodium hydrogen exchanger 5
Molecular Function	GO:0015298	7	solute:cation antiporter activity	0.387323	Peaxi162Scf00397g00111.1	425	0.447	Down	0.0014536	S	Glutathione-regulated potassium-efflux system protein KefC
Cellular Component	GO:0005789	10	endoplasmic reticulum membrane	0.228418	Peaxi162Scf00803g00115.1	142	0.314	Down	0.0304791	S	vesicle associated protein
Cellular Component	GO:0005789	10	endoplasmic reticulum membrane	0.228418	Peaxi162Scf00803g00115.1	143	1.8	Up	0.000776234	S	vesicle associated protein
Cellular Component	GO:0005789	10	endoplasmic reticulum membrane	0.228418	Peaxi162Scf00325g00034.1	515	0.53	Down	0.00132492	S	Ethylene receptor 2
Cellular Component	GO:0005789	10	endoplasmic reticulum membrane	0.228418	Peaxi162Scf00120g00517.1	288	0.344	Down	0.0014536	T	Ethylene receptor 2
Cellular Component	GO:0031226	7	intrinsic component of plasma membrane	0.114997	Peaxi162Scf00888g00114.1	128	0.498	Down	0.0224601	T	plasma-membrane associated cation-binding protein 1
Cellular Component	GO:0031226	7	intrinsic component of plasma membrane	0.114997	Peaxi162Scf01310g00311.1	176	0.606	Down	0.0163568	T	plasma-membrane associated cation-binding protein 1
Cellular Component	GO:0005852	8	eukaryotic translation initiation factor 3 complex	0.286748	Peaxi162Scf00774g00012.1	50	0.527	Down	0.00103414	S	eukaryotic translation initiation factor 3 subunit C2
Cellular Component	GO:0005852	8	eukaryotic translation initiation factor 3 complex	0.286748	Peaxi162Scf00774g00012.1	45	0.568	Down	0.000692457	S	eukaryotic translation initiation factor 3 subunit C2
Cellular Component	GO:0005852	8	eukaryotic translation initiation factor 3 complex	0.286748	Peaxi162Scf00774g00012.1	47	0.546	Down	0.000585329	S	eukaryotic translation initiation factor 3 subunit C2
Cellular Component	GO:0005852	8	eukaryotic translation initiation factor 3 complex	0.286748	Peaxi162Scf00587g00036.1	90	0.556	Down	0.000445661	S	eukaryotic translation initiation factor 3 subunit C2
Cellular Component	GO:0005852	8	eukaryotic translation initiation factor 3 complex	0.286748	Peaxi162Scf00587g00036.1	249	0.442	Down	0.0249386	S	eukaryotic translation initiation factor 3 subunit C2
Cellular Component	GO:0005783	8	endoplasmic reticulum	0.060557	Peaxi162Scf00071g00426.1	413	0.625	Down	0.0205918	S	calreticulin 1b
Cellular Component	GO:0005783	8	endoplasmic reticulum	0.060557	Peaxi162Scf00803g00115.1	142	0.314	Down	0.0304791	S	vesicle associated protein
Cellular Component	GO:0005783	8	endoplasmic reticulum	0.060557	Peaxi162Scf00803g00115.1	143	1.8	Up	0.000776234	S	vesicle associated protein
Cellular Component	GO:0005783	8	endoplasmic reticulum	0.060557	Peaxi162Scf00325g00034.1	515	0.53	Down	0.00132492	S	Ethylene receptor 2
Cellular Component	GO:0005783	8	endoplasmic reticulum	0.060557	Peaxi162Scf00120g00517.1	288	0.344	Down	0.0014536	T	Ethylene receptor 2
Cellular Component	GO:0005783	8	endoplasmic reticulum	0.060557	Peaxi162Scf00673g00220.1	386	0.541	Down	0.000217454	S	calreticulin 1b
Cellular Component	GO:0042175	5	nuclear outer membrane-endoplasmic reticulum membrane network	0.228418	Peaxi162Scf00803g00115.1	142	0.314	Down	0.0304791	S	vesicle associated protein
Cellular Component	GO:0042175	5	nuclear outer membrane-endoplasmic reticulum membrane network	0.228418	Peaxi162Scf00803g00115.1	143	1.8	Up	0.000776234	S	vesicle associated protein
Cellular Component	GO:0042175	5	nuclear outer membrane-endoplasmic reticulum membrane network	0.228418	Peaxi162Scf00325g00034.1	515	0.53	Down	0.00132492	S	Ethylene receptor 2
Cellular Component	GO:0042175	5	nuclear outer membrane-endoplasmic reticulum membrane network	0.228418	Peaxi162Scf00120g00517.1	288	0.344	Down	0.0014536	T	Ethylene receptor 2
Cellular Component	GO:0031225	5	anchored component of membrane	0.0445239	Peaxi162Scf00888g00114.1	128	0.498	Down	0.0224601	T	plasma-membrane associated cation-binding protein 1
Cellular Component	GO:0031225	5	anchored component of membrane	0.0445239	Peaxi162Scf01310g00311.1	176	0.606	Down	0.0163568	T	plasma-membrane associated cation-binding protein 1
Cellular Component	GO:0046658	8	anchored component of plasma membrane	0.0445239	Peaxi162Scf00888g00114.1	128	0.498	Down	0.0224601	T	plasma-membrane associated cation-binding protein 1
Cellular Component	GO:0046658	8	anchored component of plasma membrane	0.0445239	Peaxi162Scf01310g00311.1	176	0.606	Down	0.0163568	T	plasma-membrane associated cation-binding protein 1
Cellular Component	GO:0044432	9	endoplasmic reticulum part	0.228418	Peaxi162Scf00803g00115.1	142	0.314	Down	0.0304791	S	vesicle associated protein
Cellular Component	GO:0044432	9	endoplasmic reticulum part	0.228418	Peaxi162Scf00803g00115.1	143	1.8	Up	0.000776234	S	vesicle associated protein
Cellular Component	GO:0044432	9	endoplasmic reticulum part	0.228418	Peaxi162Scf00325g00034.1	515	0.53	Down	0.00132492	S	Ethylene receptor 2
Cellular Component	GO:0044432	9	endoplasmic reticulum part	0.228418	Peaxi162Scf00120g00517.1	288	0.344	Down	0.0014536	T	Ethylene receptor 2
Biological Process	GO:0009741	6	response to brassinosteroid	0.142164	Peaxi162Scf00006g03619.1	847	1.685	Up	0.00197709	T	Serine/threonine protein phosphatase family protein
Biological Process	GO:0009741	6	response to brassinosteroid	0.142164	Peaxi162Scf00098g00815.1	544	0.664	Down	0.00176098	S	Serine/threonine protein phosphatase family protein
Biological Process	GO:0071900	11	regulation of protein serine/threonine kinase activity	0.0301999	Peaxi162Scf00225g00622.1	287	0.588	Down	0.00239839	S	Cyclin-L1-1
Biological Process	GO:0071900	11	regulation of protein serine/threonine kinase activity	0.0301999	Peaxi162Scf00003g05382.1	24	0.187	Down	0.000445661	S	Cyclin family protein
Biological Process	GO:1902532	8	negative regulation of intracellular signal transduction	0.080168	Peaxi162Scf00325g00034.1	515	0.53	Down	0.00132492	S	Ethylene receptor 2
Biological Process	GO:1902532	8	negative regulation of intracellular signal transduction	0.080168	Peaxi162Scf00120g00517.1	288	0.344	Down	0.0014536	T	Ethylene receptor 2
Biological Process	GO:0031047	9	gene silencing by RNA	0.351267	Peaxi162Scf00332g00429.1	105	0.545	Down	0.0246379	T	XH/XS domain-containing protein
Biological Process	GO:0031047	9	gene silencing by RNA	0.351267	Peaxi162Scf00002g05421.1	56	1.58	Up	0.00598932	S	"Suppressor of gene silencing 3, putative "
Biological Process	GO:0009063	9	cellular amino acid catabolic process	0.080168	Peaxi162Scf00047g00011.1	20	0.626	Down	0.0159643	S	UDP-D-glucuronate 4-epimerase 6
Biological Process	GO:0009063	9	cellular amino acid catabolic process	0.080168	Peaxi162Scf00123g00096.1	455	0.424	Down	0.00426213	S	phenylalanine ammonia-lyase 2
Biological Process	GO:0098662	8	inorganic cation transmembrane transport	0.128167	Peaxi162Scf00057g00207.1	724	0.553	Down	0.000885506	S	Potassium transporter family protein
Biological Process	GO:0098662	8	inorganic cation transmembrane transport	0.128167	Peaxi162Scf00003g03544.1	167	2.305	Up	0.00120369	S	Potassium transporter family protein
Biological Process	GO:0098662	8	inorganic cation transmembrane transport	0.128167	Peaxi162Scf00177g00618.1	373	1.555	Up	0.00344793	S	V-type proton ATPase catalytic subunit A
Biological Process	GO:0098662	8	inorganic cation transmembrane transport	0.128167	Peaxi162Scf00001g00018.1	80	1.857	Up	0.00204822	S	Potassium transporter family protein
Biological Process	GO:0098662	8	inorganic cation transmembrane transport	0.128167	Peaxi162Scf00198g00137.1	160	0.502	Down	0.000776234	S	Zinc transporter 5
Biological Process	GO:0098662	8	inorganic cation transmembrane transport	0.128167	Peaxi162Scf00046g00530.1	27	0.632	Down	0.0110759	S	"calcium-transporting ATPase, putative"
Biological Process	GO:0098662	8	inorganic cation transmembrane transport	0.128167	Peaxi162Scf00046g00530.1	11	0.554	Down	0.0182433	S	"calcium-transporting ATPase, putative"
Biological Process	GO:0098662	8	inorganic cation transmembrane transport	0.128167	Peaxi162Scf00046g00530.1	10	0.208	Down	0.000692457	T	"calcium-transporting ATPase, putative"
Biological Process	GO:0098662	8	inorganic cation transmembrane transport	0.128167	Peaxi162Scf00806g00011.1	194	2.349	Up	0.000217333	S	Potassium transporter family protein
Biological Process	GO:0098662	8	inorganic cation transmembrane transport	0.128167	Peaxi162Scf00806g00011.1	195	1.787	Up	0.000776234	S	Potassium transporter family protein
Biological Process	GO:0000079	12	regulation of cyclin-dependent protein serine/threonine kinase activity	0.0301999	Peaxi162Scf00225g00622.1	287	0.588	Down	0.00239839	S	Cyclin-L1-1
Biological Process	GO:0000079	12	regulation of cyclin-dependent protein serine/threonine kinase activity	0.0301999	Peaxi162Scf00003g05382.1	24	0.187	Down	0.000445661	S	Cyclin family protein
Biological Process	GO:0000377	11	RNA splicing, via transesterification reactions with bulged adenosine as nucleophile	0.296948	Peaxi162Scf00789g00529.1	256	0.069	Down	0.00197354	S	Splicing factor U2AF 35 kDa subunit
Biological Process	GO:0000377	11	RNA splicing, via transesterification reactions with bulged adenosine as nucleophile	0.296948	Peaxi162Scf00789g00529.1	262	0.069	Down	0.00197354	S	Splicing factor U2AF 35 kDa subunit
Biological Process	GO:0000377	11	RNA splicing, via transesterification reactions with bulged adenosine as nucleophile	0.296948	Peaxi162Scf00102g00927.1	170	0.252	Down	0.000948515	S	GC-rich sequence DNA-binding factor-like protein
Biological Process	GO:0000377	11	RNA splicing, via transesterification reactions with bulged adenosine as nucleophile	0.296948	Peaxi162Scf00102g00927.1	172	0.29	Down	0.000692457	S	GC-rich sequence DNA-binding factor-like protein
Biological Process	GO:0000377	11	RNA splicing, via transesterification reactions with bulged adenosine as nucleophile	0.296948	Peaxi162Scf00132g00526.1	350	0.542	Down	0.0104088	T	Pre-mRNA-processing factor 6
Biological Process	GO:0023057	5	negative regulation of signaling	0.080168	Peaxi162Scf00325g00034.1	515	0.53	Down	0.00132492	S	Ethylene receptor 2
Biological Process	GO:0023057	5	negative regulation of signaling	0.080168	Peaxi162Scf00120g00517.1	288	0.344	Down	0.0014536	T	Ethylene receptor 2
Biological Process	GO:0010648	6	negative regulation of cell communication	0.080168	Peaxi162Scf00325g00034.1	515	0.53	Down	0.00132492	S	Ethylene receptor 2
Biological Process	GO:0010648	6	negative regulation of cell communication	0.080168	Peaxi162Scf00120g00517.1	288	0.344	Down	0.0014536	T	Ethylene receptor 2
Biological Process	GO:0000160	7	phosphorelay signal transduction system	0.0546328	Peaxi162Scf00123g00089.1	640	0.121	Down	0.000217333	S	Divalent metal cation transporter MntH
Biological Process	GO:0000160	7	phosphorelay signal transduction system	0.0546328	Peaxi162Scf00123g00089.1	627	0.339	Down	0.00754222	S	Divalent metal cation transporter MntH
Biological Process	GO:0000160	7	phosphorelay signal transduction system	0.0546328	Peaxi162Scf00123g00089.1	644	0.307	Down	0.00374212	S	Divalent metal cation transporter MntH
Biological Process	GO:0000160	7	phosphorelay signal transduction system	0.0546328	Peaxi162Scf00123g00089.1	870	0.597	Down	0.00918778	S	Divalent metal cation transporter MntH
Biological Process	GO:0000160	7	phosphorelay signal transduction system	0.0546328	Peaxi162Scf00123g00089.1	907	0.264	Down	0.0140785	S	Divalent metal cation transporter MntH
Biological Process	GO:0000160	7	phosphorelay signal transduction system	0.0546328	Peaxi162Scf00123g00089.1	965	0.416	Down	0.000776234	S	Divalent metal cation transporter MntH
Biological Process	GO:0000160	7	phosphorelay signal transduction system	0.0546328	Peaxi162Scf01049g00047.1	107	0.295	Down	0.00294857	S	phototropin 2
Biological Process	GO:0000160	7	phosphorelay signal transduction system	0.0546328	Peaxi162Scf00325g00034.1	515	0.53	Down	0.00132492	S	Ethylene receptor 2
Biological Process	GO:0000160	7	phosphorelay signal transduction system	0.0546328	Peaxi162Scf00120g00517.1	288	0.344	Down	0.0014536	T	Ethylene receptor 2
Biological Process	GO:0010033	4	response to organic substance	0.19544	Peaxi162Scf00006g03619.1	847	1.685	Up	0.00197709	T	Serine/threonine protein phosphatase family protein
Biological Process	GO:0010033	4	response to organic substance	0.19544	Peaxi162Scf00123g00089.1	640	0.121	Down	0.000217333	S	Divalent metal cation transporter MntH
Biological Process	GO:0010033	4	response to organic substance	0.19544	Peaxi162Scf00123g00089.1	627	0.339	Down	0.00754222	S	Divalent metal cation transporter MntH
Biological Process	GO:0010033	4	response to organic substance	0.19544	Peaxi162Scf00123g00089.1	644	0.307	Down	0.00374212	S	Divalent metal cation transporter MntH
Biological Process	GO:0010033	4	response to organic substance	0.19544	Peaxi162Scf00123g00089.1	870	0.597	Down	0.00918778	S	Divalent metal cation transporter MntH
Biological Process	GO:0010033	4	response to organic substance	0.19544	Peaxi162Scf00123g00089.1	907	0.264	Down	0.0140785	S	Divalent metal cation transporter MntH
Biological Process	GO:0010033	4	response to organic substance	0.19544	Peaxi162Scf00123g00089.1	965	0.416	Down	0.000776234	S	Divalent metal cation transporter MntH
Biological Process	GO:0010033	4	response to organic substance	0.19544	Peaxi162Scf00098g00815.1	544	0.664	Down	0.00176098	S	Serine/threonine protein phosphatase family protein
Biological Process	GO:0005984	7	disaccharide metabolic process	0.0285946	Peaxi162Scf00047g00336.1	127	0.608	Down	0.0111607	S	sucrose phosphate synthase 3F
Biological Process	GO:0005984	7	disaccharide metabolic process	0.0285946	Peaxi162Scf00047g00336.1	97	0.655	Down	0.0197545	S	sucrose phosphate synthase 3F
Biological Process	GO:0005984	7	disaccharide metabolic process	0.0285946	Peaxi162Scf00088g01217.1	119	0.622	Down	0.0012073	S	sucrose phosphate synthase 1F
Biological Process	GO:0005984	7	disaccharide metabolic process	0.0285946	Peaxi162Scf00088g01217.1	685	3.723	Up	0.00140702	T	sucrose phosphate synthase 1F
Biological Process	GO:0005984	7	disaccharide metabolic process	0.0285946	Peaxi162Scf00088g01217.1	699	1.953	Up	0.0115469	S	sucrose phosphate synthase 1F
Biological Process	GO:0005984	7	disaccharide metabolic process	0.0285946	Peaxi162Scf00088g01217.1	150	1.906	Up	0.000579351	S	sucrose phosphate synthase 1F
Biological Process	GO:0005984	7	disaccharide metabolic process	0.0285946	Peaxi162Scf00713g00213.1	12	1.519	Up	0.000445661	S	sucrose synthase 6
Biological Process	GO:0005984	7	disaccharide metabolic process	0.0285946	Peaxi162Scf00170g01223.1	17	0.659	Down	0.00686359	S	trehalose phosphate synthase
Biological Process	GO:0005984	7	disaccharide metabolic process	0.0285946	Peaxi162Scf00170g01223.1	5	0.659	Down	0.00686359	S	trehalose phosphate synthase
Biological Process	GO:0005984	7	disaccharide metabolic process	0.0285946	Peaxi162Scf00928g00232.1	11	5.998	Up	0.000445661	S	sucrose synthase 4
Biological Process	GO:0071383	7	cellular response to steroid hormone stimulus	0.142164	Peaxi162Scf00006g03619.1	847	1.685	Up	0.00197709	T	Serine/threonine protein phosphatase family protein
Biological Process	GO:0071383	7	cellular response to steroid hormone stimulus	0.142164	Peaxi162Scf00098g00815.1	544	0.664	Down	0.00176098	S	Serine/threonine protein phosphatase family protein
Biological Process	GO:0051726	5	regulation of cell cycle	0.142164	Peaxi162Scf00225g00622.1	287	0.588	Down	0.00239839	S	Cyclin-L1-1
Biological Process	GO:0051726	5	regulation of cell cycle	0.142164	Peaxi162Scf00003g05382.1	24	0.187	Down	0.000445661	S	Cyclin family protein
Biological Process	GO:0071367	7	cellular response to brassinosteroid stimulus	0.142164	Peaxi162Scf00006g03619.1	847	1.685	Up	0.00197709	T	Serine/threonine protein phosphatase family protein
Biological Process	GO:0071367	7	cellular response to brassinosteroid stimulus	0.142164	Peaxi162Scf00098g00815.1	544	0.664	Down	0.00176098	S	Serine/threonine protein phosphatase family protein
Biological Process	GO:0043549	9	regulation of kinase activity	0.0301999	Peaxi162Scf00225g00622.1	287	0.588	Down	0.00239839	S	Cyclin-L1-1
Biological Process	GO:0043549	9	regulation of kinase activity	0.0301999	Peaxi162Scf00003g05382.1	24	0.187	Down	0.000445661	S	Cyclin family protein
Biological Process	GO:0000398	12	mRNA splicing, via spliceosome	0.296948	Peaxi162Scf00789g00529.1	256	0.069	Down	0.00197354	S	Splicing factor U2AF 35 kDa subunit
Biological Process	GO:0000398	12	mRNA splicing, via spliceosome	0.296948	Peaxi162Scf00789g00529.1	262	0.069	Down	0.00197354	S	Splicing factor U2AF 35 kDa subunit
Biological Process	GO:0000398	12	mRNA splicing, via spliceosome	0.296948	Peaxi162Scf00102g00927.1	170	0.252	Down	0.000948515	S	GC-rich sequence DNA-binding factor-like protein
Biological Process	GO:0000398	12	mRNA splicing, via spliceosome	0.296948	Peaxi162Scf00102g00927.1	172	0.29	Down	0.000692457	S	GC-rich sequence DNA-binding factor-like protein
Biological Process	GO:0000398	12	mRNA splicing, via spliceosome	0.296948	Peaxi162Scf00132g00526.1	350	0.542	Down	0.0104088	T	Pre-mRNA-processing factor 6
Biological Process	GO:0009311	6	oligosaccharide metabolic process	0.0285946	Peaxi162Scf00047g00336.1	127	0.608	Down	0.0111607	S	sucrose phosphate synthase 3F
Biological Process	GO:0009311	6	oligosaccharide metabolic process	0.0285946	Peaxi162Scf00047g00336.1	97	0.655	Down	0.0197545	S	sucrose phosphate synthase 3F
Biological Process	GO:0009311	6	oligosaccharide metabolic process	0.0285946	Peaxi162Scf00088g01217.1	119	0.622	Down	0.0012073	S	sucrose phosphate synthase 1F
Biological Process	GO:0009311	6	oligosaccharide metabolic process	0.0285946	Peaxi162Scf00088g01217.1	685	3.723	Up	0.00140702	T	sucrose phosphate synthase 1F
Biological Process	GO:0009311	6	oligosaccharide metabolic process	0.0285946	Peaxi162Scf00088g01217.1	699	1.953	Up	0.0115469	S	sucrose phosphate synthase 1F
Biological Process	GO:0009311	6	oligosaccharide metabolic process	0.0285946	Peaxi162Scf00088g01217.1	150	1.906	Up	0.000579351	S	sucrose phosphate synthase 1F
Biological Process	GO:0009311	6	oligosaccharide metabolic process	0.0285946	Peaxi162Scf00713g00213.1	12	1.519	Up	0.000445661	S	sucrose synthase 6
Biological Process	GO:0009311	6	oligosaccharide metabolic process	0.0285946	Peaxi162Scf00170g01223.1	17	0.659	Down	0.00686359	S	trehalose phosphate synthase
Biological Process	GO:0009311	6	oligosaccharide metabolic process	0.0285946	Peaxi162Scf00170g01223.1	5	0.659	Down	0.00686359	S	trehalose phosphate synthase
Biological Process	GO:0009311	6	oligosaccharide metabolic process	0.0285946	Peaxi162Scf00928g00232.1	11	5.998	Up	0.000445661	S	sucrose synthase 4
Biological Process	GO:0035556	6	intracellular signal transduction	0.0933737	Peaxi162Scf00286g00634.1	192	0.383	Down	0.000445661	S	Ras-related protein Rab-11A
Biological Process	GO:0035556	6	intracellular signal transduction	0.0933737	Peaxi162Scf00123g00089.1	640	0.121	Down	0.000217333	S	Divalent metal cation transporter MntH
Biological Process	GO:0035556	6	intracellular signal transduction	0.0933737	Peaxi162Scf00123g00089.1	627	0.339	Down	0.00754222	S	Divalent metal cation transporter MntH
Biological Process	GO:0035556	6	intracellular signal transduction	0.0933737	Peaxi162Scf00123g00089.1	644	0.307	Down	0.00374212	S	Divalent metal cation transporter MntH
Biological Process	GO:0035556	6	intracellular signal transduction	0.0933737	Peaxi162Scf00123g00089.1	870	0.597	Down	0.00918778	S	Divalent metal cation transporter MntH
Biological Process	GO:0035556	6	intracellular signal transduction	0.0933737	Peaxi162Scf00123g00089.1	907	0.264	Down	0.0140785	S	Divalent metal cation transporter MntH
Biological Process	GO:0035556	6	intracellular signal transduction	0.0933737	Peaxi162Scf00123g00089.1	965	0.416	Down	0.000776234	S	Divalent metal cation transporter MntH
Biological Process	GO:0035556	6	intracellular signal transduction	0.0933737	Peaxi162Scf01049g00047.1	107	0.295	Down	0.00294857	S	phototropin 2
Biological Process	GO:0035556	6	intracellular signal transduction	0.0933737	Peaxi162Scf00039g01120.1	81	0.556	Down	0.012026	T	Ras-related protein Rab-8A
Biological Process	GO:0035556	6	intracellular signal transduction	0.0933737	Peaxi162Scf00120g00517.1	288	0.344	Down	0.0014536	T	Ethylene receptor 2
Biological Process	GO:0035556	6	intracellular signal transduction	0.0933737	Peaxi162Scf00957g00111.1	300	0.392	Down	0.0176615	S	phospholipase C 2
Biological Process	GO:0035556	6	intracellular signal transduction	0.0933737	Peaxi162Scf00325g00034.1	515	0.53	Down	0.00132492	S	Ethylene receptor 2
Biological Process	GO:0035556	6	intracellular signal transduction	0.0933737	Peaxi162Scf00106g01615.1	271	0.637	Down	0.0015171	S	Ras-related small GTP-binding family protein
Biological Process	GO:0035556	6	intracellular signal transduction	0.0933737	Peaxi162Scf00097g00159.1	124	0.566	Down	0.00618076	S	"electron transporter, putative "
Biological Process	GO:0035556	6	intracellular signal transduction	0.0933737	Peaxi162Scf00286g00439.1	192	0.307	Down	0.0211082	S	Ras-related protein Rab-11A
Biological Process	GO:1901701	5	cellular response to oxygen-containing compound	0.210524	Peaxi162Scf00006g03619.1	847	1.685	Up	0.00197709	T	Serine/threonine protein phosphatase family protein
Biological Process	GO:1901701	5	cellular response to oxygen-containing compound	0.210524	Peaxi162Scf00098g00815.1	544	0.664	Down	0.00176098	S	Serine/threonine protein phosphatase family protein
Biological Process	GO:1901565	5	organonitrogen compound catabolic process	0.142164	Peaxi162Scf00047g00011.1	20	0.626	Down	0.0159643	S	UDP-D-glucuronate 4-epimerase 6
Biological Process	GO:1901565	5	organonitrogen compound catabolic process	0.142164	Peaxi162Scf00123g00096.1	455	0.424	Down	0.00426213	S	phenylalanine ammonia-lyase 2
Biological Process	GO:0009742	9	brassinosteroid mediated signaling pathway	0.142164	Peaxi162Scf00006g03619.1	847	1.685	Up	0.00197709	T	Serine/threonine protein phosphatase family protein
Biological Process	GO:0009742	9	brassinosteroid mediated signaling pathway	0.142164	Peaxi162Scf00098g00815.1	544	0.664	Down	0.00176098	S	Serine/threonine protein phosphatase family protein
Biological Process	GO:0071495	4	cellular response to endogenous stimulus	0.039624	Peaxi162Scf00006g03619.1	847	1.685	Up	0.00197709	T	Serine/threonine protein phosphatase family protein
Biological Process	GO:0071495	4	cellular response to endogenous stimulus	0.039624	Peaxi162Scf00123g00089.1	640	0.121	Down	0.000217333	S	Divalent metal cation transporter MntH
Biological Process	GO:0071495	4	cellular response to endogenous stimulus	0.039624	Peaxi162Scf00123g00089.1	627	0.339	Down	0.00754222	S	Divalent metal cation transporter MntH
Biological Process	GO:0071495	4	cellular response to endogenous stimulus	0.039624	Peaxi162Scf00123g00089.1	644	0.307	Down	0.00374212	S	Divalent metal cation transporter MntH
Biological Process	GO:0071495	4	cellular response to endogenous stimulus	0.039624	Peaxi162Scf00123g00089.1	870	0.597	Down	0.00918778	S	Divalent metal cation transporter MntH
Biological Process	GO:0071495	4	cellular response to endogenous stimulus	0.039624	Peaxi162Scf00123g00089.1	907	0.264	Down	0.0140785	S	Divalent metal cation transporter MntH
Biological Process	GO:0071495	4	cellular response to endogenous stimulus	0.039624	Peaxi162Scf00123g00089.1	965	0.416	Down	0.000776234	S	Divalent metal cation transporter MntH
Biological Process	GO:0071495	4	cellular response to endogenous stimulus	0.039624	Peaxi162Scf00098g00815.1	544	0.664	Down	0.00176098	S	Serine/threonine protein phosphatase family protein
Biological Process	GO:0043401	8	steroid hormone mediated signaling pathway	0.142164	Peaxi162Scf00006g03619.1	847	1.685	Up	0.00197709	T	Serine/threonine protein phosphatase family protein
Biological Process	GO:0043401	8	steroid hormone mediated signaling pathway	0.142164	Peaxi162Scf00098g00815.1	544	0.664	Down	0.00176098	S	Serine/threonine protein phosphatase family protein
Biological Process	GO:0044262	5	cellular carbohydrate metabolic process	0.169213	Peaxi162Scf00132g00120.1	1043	0.324	Down	0.000454506	S	glucan synthase-like 5
Biological Process	GO:0044262	5	cellular carbohydrate metabolic process	0.169213	Peaxi162Scf00132g00120.1	1042	0.428	Down	0.000445661	S	glucan synthase-like 5
Biological Process	GO:0044262	5	cellular carbohydrate metabolic process	0.169213	Peaxi162Scf00047g00336.1	127	0.608	Down	0.0111607	S	sucrose phosphate synthase 3F
Biological Process	GO:0044262	5	cellular carbohydrate metabolic process	0.169213	Peaxi162Scf00047g00336.1	97	0.655	Down	0.0197545	S	sucrose phosphate synthase 3F
Biological Process	GO:0044262	5	cellular carbohydrate metabolic process	0.169213	Peaxi162Scf00088g01217.1	119	0.622	Down	0.0012073	S	sucrose phosphate synthase 1F
Biological Process	GO:0044262	5	cellular carbohydrate metabolic process	0.169213	Peaxi162Scf00088g01217.1	685	3.723	Up	0.00140702	T	sucrose phosphate synthase 1F
Biological Process	GO:0044262	5	cellular carbohydrate metabolic process	0.169213	Peaxi162Scf00088g01217.1	699	1.953	Up	0.0115469	S	sucrose phosphate synthase 1F
Biological Process	GO:0044262	5	cellular carbohydrate metabolic process	0.169213	Peaxi162Scf00088g01217.1	150	1.906	Up	0.000579351	S	sucrose phosphate synthase 1F
Biological Process	GO:0044262	5	cellular carbohydrate metabolic process	0.169213	Peaxi162Scf00713g00213.1	12	1.519	Up	0.000445661	S	sucrose synthase 6
Biological Process	GO:0044262	5	cellular carbohydrate metabolic process	0.169213	Peaxi162Scf00170g01223.1	17	0.659	Down	0.00686359	S	trehalose phosphate synthase
Biological Process	GO:0044262	5	cellular carbohydrate metabolic process	0.169213	Peaxi162Scf00170g01223.1	5	0.659	Down	0.00686359	S	trehalose phosphate synthase
Biological Process	GO:0044262	5	cellular carbohydrate metabolic process	0.169213	Peaxi162Scf00928g00232.1	11	5.998	Up	0.000445661	S	sucrose synthase 4
Biological Process	GO:0030258	6	lipid modification	0.351267	Peaxi162Scf00599g00218.1	98	0.611	Down	0.0191036	S	Sterol 3-beta-glucosyltransferase
Biological Process	GO:0030258	6	lipid modification	0.351267	Peaxi162Scf00360g00076.1	171	0.572	Down	0.00256934	S	inositol polyphosphate 5-phosphatase I
Biological Process	GO:0030258	6	lipid modification	0.351267	Peaxi162Scf00360g00076.1	167	0.572	Down	0.00256934	S	inositol polyphosphate 5-phosphatase I
Biological Process	GO:0048545	6	response to steroid hormone	0.142164	Peaxi162Scf00006g03619.1	847	1.685	Up	0.00197709	T	Serine/threonine protein phosphatase family protein
Biological Process	GO:0048545	6	response to steroid hormone	0.142164	Peaxi162Scf00098g00815.1	544	0.664	Down	0.00176098	S	Serine/threonine protein phosphatase family protein
Biological Process	GO:0009719	3	response to endogenous stimulus	0.19544	Peaxi162Scf00006g03619.1	847	1.685	Up	0.00197709	T	Serine/threonine protein phosphatase family protein
Biological Process	GO:0009719	3	response to endogenous stimulus	0.19544	Peaxi162Scf00123g00089.1	640	0.121	Down	0.000217333	S	Divalent metal cation transporter MntH
Biological Process	GO:0009719	3	response to endogenous stimulus	0.19544	Peaxi162Scf00123g00089.1	627	0.339	Down	0.00754222	S	Divalent metal cation transporter MntH
Biological Process	GO:0009719	3	response to endogenous stimulus	0.19544	Peaxi162Scf00123g00089.1	644	0.307	Down	0.00374212	S	Divalent metal cation transporter MntH
Biological Process	GO:0009719	3	response to endogenous stimulus	0.19544	Peaxi162Scf00123g00089.1	870	0.597	Down	0.00918778	S	Divalent metal cation transporter MntH
Biological Process	GO:0009719	3	response to endogenous stimulus	0.19544	Peaxi162Scf00123g00089.1	907	0.264	Down	0.0140785	S	Divalent metal cation transporter MntH
Biological Process	GO:0009719	3	response to endogenous stimulus	0.19544	Peaxi162Scf00123g00089.1	965	0.416	Down	0.000776234	S	Divalent metal cation transporter MntH
Biological Process	GO:0009719	3	response to endogenous stimulus	0.19544	Peaxi162Scf00098g00815.1	544	0.664	Down	0.00176098	S	Serine/threonine protein phosphatase family protein
Biological Process	GO:0006790	4	sulfur compound metabolic process	0.245353	Peaxi162Scf00344g00056.1	297	0.424	Down	0.00565759	T	methylenetetrahydrofolate reductase 2
Biological Process	GO:0006790	4	sulfur compound metabolic process	0.245353	Peaxi162Scf00047g00011.1	20	0.626	Down	0.0159643	S	UDP-D-glucuronate 4-epimerase 6
Biological Process	GO:0006790	4	sulfur compound metabolic process	0.245353	Peaxi162Scf00828g00116.1	293	0.621	Down	0.00103414	S	"Pyruvate dehydrogenase E1 component subunit alpha, mitochondrial"
Biological Process	GO:0014070	5	response to organic cyclic compound	0.142164	Peaxi162Scf00006g03619.1	847	1.685	Up	0.00197709	T	Serine/threonine protein phosphatase family protein
Biological Process	GO:0014070	5	response to organic cyclic compound	0.142164	Peaxi162Scf00098g00815.1	544	0.664	Down	0.00176098	S	Serine/threonine protein phosphatase family protein
Biological Process	GO:0046395	8	carboxylic acid catabolic process	0.080168	Peaxi162Scf00047g00011.1	20	0.626	Down	0.0159643	S	UDP-D-glucuronate 4-epimerase 6
Biological Process	GO:0046395	8	carboxylic acid catabolic process	0.080168	Peaxi162Scf00123g00096.1	455	0.424	Down	0.00426213	S	phenylalanine ammonia-lyase 2
Biological Process	GO:0031399	8	regulation of protein modification process	0.039624	Peaxi162Scf00225g00622.1	287	0.588	Down	0.00239839	S	Cyclin-L1-1
Biological Process	GO:0031399	8	regulation of protein modification process	0.039624	Peaxi162Scf00003g05382.1	24	0.187	Down	0.000445661	S	Cyclin family protein
Biological Process	GO:0031399	8	regulation of protein modification process	0.039624	Peaxi162Scf00802g00244.1	197	0.57	Down	0.00320895	S	Transcriptional adapter ADA2
Biological Process	GO:1904029	11	regulation of cyclin-dependent protein kinase activity	0.0301999	Peaxi162Scf00225g00622.1	287	0.588	Down	0.00239839	S	Cyclin-L1-1
Biological Process	GO:1904029	11	regulation of cyclin-dependent protein kinase activity	0.0301999	Peaxi162Scf00003g05382.1	24	0.187	Down	0.000445661	S	Cyclin family protein
Biological Process	GO:0000375	10	RNA splicing, via transesterification reactions	0.296948	Peaxi162Scf00789g00529.1	256	0.069	Down	0.00197354	S	Splicing factor U2AF 35 kDa subunit
Biological Process	GO:0000375	10	RNA splicing, via transesterification reactions	0.296948	Peaxi162Scf00789g00529.1	262	0.069	Down	0.00197354	S	Splicing factor U2AF 35 kDa subunit
Biological Process	GO:0000375	10	RNA splicing, via transesterification reactions	0.296948	Peaxi162Scf00102g00927.1	170	0.252	Down	0.000948515	S	GC-rich sequence DNA-binding factor-like protein
Biological Process	GO:0000375	10	RNA splicing, via transesterification reactions	0.296948	Peaxi162Scf00102g00927.1	172	0.29	Down	0.000692457	S	GC-rich sequence DNA-binding factor-like protein
Biological Process	GO:0000375	10	RNA splicing, via transesterification reactions	0.296948	Peaxi162Scf00132g00526.1	350	0.542	Down	0.0104088	T	Pre-mRNA-processing factor 6
Biological Process	GO:0051338	5	regulation of transferase activity	0.0301999	Peaxi162Scf00225g00622.1	287	0.588	Down	0.00239839	S	Cyclin-L1-1
Biological Process	GO:0051338	5	regulation of transferase activity	0.0301999	Peaxi162Scf00003g05382.1	24	0.187	Down	0.000445661	S	Cyclin family protein
Biological Process	GO:0008380	9	RNA splicing	0.296948	Peaxi162Scf00789g00529.1	256	0.069	Down	0.00197354	S	Splicing factor U2AF 35 kDa subunit
Biological Process	GO:0008380	9	RNA splicing	0.296948	Peaxi162Scf00789g00529.1	262	0.069	Down	0.00197354	S	Splicing factor U2AF 35 kDa subunit
Biological Process	GO:0008380	9	RNA splicing	0.296948	Peaxi162Scf00102g00927.1	170	0.252	Down	0.000948515	S	GC-rich sequence DNA-binding factor-like protein
Biological Process	GO:0008380	9	RNA splicing	0.296948	Peaxi162Scf00102g00927.1	172	0.29	Down	0.000692457	S	GC-rich sequence DNA-binding factor-like protein
Biological Process	GO:0008380	9	RNA splicing	0.296948	Peaxi162Scf00132g00526.1	350	0.542	Down	0.0104088	T	Pre-mRNA-processing factor 6
Biological Process	GO:1901605	9	alpha-amino acid metabolic process	0.256507	Peaxi162Scf00039g00093.1	66	0.536	Down	0.00289181	S	diaminopimelate epimerase family protein
Biological Process	GO:1901605	9	alpha-amino acid metabolic process	0.256507	Peaxi162Scf00344g00056.1	297	0.424	Down	0.00565759	T	methylenetetrahydrofolate reductase 2
Biological Process	GO:1901605	9	alpha-amino acid metabolic process	0.256507	Peaxi162Scf00047g00011.1	20	0.626	Down	0.0159643	S	UDP-D-glucuronate 4-epimerase 6
Biological Process	GO:1901605	9	alpha-amino acid metabolic process	0.256507	Peaxi162Scf00123g00096.1	455	0.424	Down	0.00426213	S	phenylalanine ammonia-lyase 2
Biological Process	GO:0016054	6	organic acid catabolic process	0.080168	Peaxi162Scf00047g00011.1	20	0.626	Down	0.0159643	S	UDP-D-glucuronate 4-epimerase 6
Biological Process	GO:0016054	6	organic acid catabolic process	0.080168	Peaxi162Scf00123g00096.1	455	0.424	Down	0.00426213	S	phenylalanine ammonia-lyase 2
Biological Process	GO:1901606	10	alpha-amino acid catabolic process	0.080168	Peaxi162Scf00047g00011.1	20	0.626	Down	0.0159643	S	UDP-D-glucuronate 4-epimerase 6
Biological Process	GO:1901606	10	alpha-amino acid catabolic process	0.080168	Peaxi162Scf00123g00096.1	455	0.424	Down	0.00426213	S	phenylalanine ammonia-lyase 2
Biological Process	GO:0070298	9	negative regulation of phosphorelay signal transduction system	0.080168	Peaxi162Scf00325g00034.1	515	0.53	Down	0.00132492	S	Ethylene receptor 2
Biological Process	GO:0070298	9	negative regulation of phosphorelay signal transduction system	0.080168	Peaxi162Scf00120g00517.1	288	0.344	Down	0.0014536	T	Ethylene receptor 2
Biological Process	GO:0010646	5	regulation of cell communication	0.245353	Peaxi162Scf00441g00115.1	182	0.485	Down	0.00103414	S	PP2A regulatory subunit TAP46
Biological Process	GO:0010646	5	regulation of cell communication	0.245353	Peaxi162Scf00325g00034.1	515	0.53	Down	0.00132492	S	Ethylene receptor 2
Biological Process	GO:0010646	5	regulation of cell communication	0.245353	Peaxi162Scf00120g00517.1	288	0.344	Down	0.0014536	T	Ethylene receptor 2
Biological Process	GO:0098655	7	cation transmembrane transport	0.066751	Peaxi162Scf00057g00207.1	724	0.553	Down	0.000885506	S	Potassium transporter family protein
Biological Process	GO:0098655	7	cation transmembrane transport	0.066751	Peaxi162Scf00003g03544.1	167	2.305	Up	0.00120369	S	Potassium transporter family protein
Biological Process	GO:0098655	7	cation transmembrane transport	0.066751	Peaxi162Scf00177g00618.1	373	1.555	Up	0.00344793	S	V-type proton ATPase catalytic subunit A
Biological Process	GO:0098655	7	cation transmembrane transport	0.066751	Peaxi162Scf00001g00018.1	80	1.857	Up	0.00204822	S	Potassium transporter family protein
Biological Process	GO:0098655	7	cation transmembrane transport	0.066751	Peaxi162Scf00198g00137.1	160	0.502	Down	0.000776234	S	Zinc transporter 5
Biological Process	GO:0098655	7	cation transmembrane transport	0.066751	Peaxi162Scf00125g00122.1	463	1.824	Up	0.00124843	T	ammonium transporter 1
Biological Process	GO:0098655	7	cation transmembrane transport	0.066751	Peaxi162Scf00046g00530.1	27	0.632	Down	0.0110759	S	"calcium-transporting ATPase, putative"
Biological Process	GO:0098655	7	cation transmembrane transport	0.066751	Peaxi162Scf00046g00530.1	11	0.554	Down	0.0182433	S	"calcium-transporting ATPase, putative"
Biological Process	GO:0098655	7	cation transmembrane transport	0.066751	Peaxi162Scf00046g00530.1	10	0.208	Down	0.000692457	T	"calcium-transporting ATPase, putative"
Biological Process	GO:0098655	7	cation transmembrane transport	0.066751	Peaxi162Scf00806g00011.1	194	2.349	Up	0.000217333	S	Potassium transporter family protein
Biological Process	GO:0098655	7	cation transmembrane transport	0.066751	Peaxi162Scf00806g00011.1	195	1.787	Up	0.000776234	S	Potassium transporter family protein
Biological Process	GO:0010105	10	negative regulation of ethylene-activated signaling pathway	0.080168	Peaxi162Scf00325g00034.1	515	0.53	Down	0.00132492	S	Ethylene receptor 2
Biological Process	GO:0010105	10	negative regulation of ethylene-activated signaling pathway	0.080168	Peaxi162Scf00120g00517.1	288	0.344	Down	0.0014536	T	Ethylene receptor 2
Biological Process	GO:0032268	7	regulation of cellular protein metabolic process	0.0692171	Peaxi162Scf00225g00622.1	287	0.588	Down	0.00239839	S	Cyclin-L1-1
Biological Process	GO:0032268	7	regulation of cellular protein metabolic process	0.0692171	Peaxi162Scf00003g05382.1	24	0.187	Down	0.000445661	S	Cyclin family protein
Biological Process	GO:0032268	7	regulation of cellular protein metabolic process	0.0692171	Peaxi162Scf00802g00244.1	197	0.57	Down	0.00320895	S	Transcriptional adapter ADA2
Biological Process	GO:0019220	7	regulation of phosphate metabolic process	0.142164	Peaxi162Scf00225g00622.1	287	0.588	Down	0.00239839	S	Cyclin-L1-1
Biological Process	GO:0019220	7	regulation of phosphate metabolic process	0.142164	Peaxi162Scf00003g05382.1	24	0.187	Down	0.000445661	S	Cyclin family protein
Biological Process	GO:0045859	10	regulation of protein kinase activity	0.0301999	Peaxi162Scf00225g00622.1	287	0.588	Down	0.00239839	S	Cyclin-L1-1
Biological Process	GO:0045859	10	regulation of protein kinase activity	0.0301999	Peaxi162Scf00003g05382.1	24	0.187	Down	0.000445661	S	Cyclin family protein
Biological Process	GO:0006352	11	DNA-templated transcription, initiation	0.210524	Peaxi162Scf00109g01523.1	286	0.533	Down	0.00393931	S	Transcription initiation factor IIB-2
Biological Process	GO:0006352	11	DNA-templated transcription, initiation	0.210524	Peaxi162Scf00528g00226.1	169	0.264	Down	0.0014536	T	Transcription initiation factor TFIID subunit 9
Biological Process	GO:0044282	5	small molecule catabolic process	0.210524	Peaxi162Scf00047g00011.1	20	0.626	Down	0.0159643	S	UDP-D-glucuronate 4-epimerase 6
Biological Process	GO:0044282	5	small molecule catabolic process	0.210524	Peaxi162Scf00123g00096.1	455	0.424	Down	0.00426213	S	phenylalanine ammonia-lyase 2
Biological Process	GO:0016458	8	gene silencing	0.351267	Peaxi162Scf00332g00429.1	105	0.545	Down	0.0246379	T	XH/XS domain-containing protein
Biological Process	GO:0016458	8	gene silencing	0.351267	Peaxi162Scf00002g05421.1	56	1.58	Up	0.00598932	S	"Suppressor of gene silencing 3, putative "
Biological Process	GO:0042325	8	regulation of phosphorylation	0.0301999	Peaxi162Scf00225g00622.1	287	0.588	Down	0.00239839	S	Cyclin-L1-1
Biological Process	GO:0042325	8	regulation of phosphorylation	0.0301999	Peaxi162Scf00003g05382.1	24	0.187	Down	0.000445661	S	Cyclin family protein
Biological Process	GO:0071396	6	cellular response to lipid	0.142164	Peaxi162Scf00006g03619.1	847	1.685	Up	0.00197709	T	Serine/threonine protein phosphatase family protein
Biological Process	GO:0071396	6	cellular response to lipid	0.142164	Peaxi162Scf00098g00815.1	544	0.664	Down	0.00176098	S	Serine/threonine protein phosphatase family protein
Biological Process	GO:0048583	4	regulation of response to stimulus	0.245353	Peaxi162Scf00441g00115.1	182	0.485	Down	0.00103414	S	PP2A regulatory subunit TAP46
Biological Process	GO:0048583	4	regulation of response to stimulus	0.245353	Peaxi162Scf00325g00034.1	515	0.53	Down	0.00132492	S	Ethylene receptor 2
Biological Process	GO:0048583	4	regulation of response to stimulus	0.245353	Peaxi162Scf00120g00517.1	288	0.344	Down	0.0014536	T	Ethylene receptor 2
Biological Process	GO:0034220	6	ion transmembrane transport	0.134746	Peaxi162Scf00057g00207.1	724	0.553	Down	0.000885506	S	Potassium transporter family protein
Biological Process	GO:0034220	6	ion transmembrane transport	0.134746	Peaxi162Scf00003g03544.1	167	2.305	Up	0.00120369	S	Potassium transporter family protein
Biological Process	GO:0034220	6	ion transmembrane transport	0.134746	Peaxi162Scf00177g00618.1	373	1.555	Up	0.00344793	S	V-type proton ATPase catalytic subunit A
Biological Process	GO:0034220	6	ion transmembrane transport	0.134746	Peaxi162Scf00001g00018.1	80	1.857	Up	0.00204822	S	Potassium transporter family protein
Biological Process	GO:0034220	6	ion transmembrane transport	0.134746	Peaxi162Scf00198g00137.1	160	0.502	Down	0.000776234	S	Zinc transporter 5
Biological Process	GO:0034220	6	ion transmembrane transport	0.134746	Peaxi162Scf00125g00122.1	463	1.824	Up	0.00124843	T	ammonium transporter 1
Biological Process	GO:0034220	6	ion transmembrane transport	0.134746	Peaxi162Scf00046g00530.1	27	0.632	Down	0.0110759	S	"calcium-transporting ATPase, putative"
Biological Process	GO:0034220	6	ion transmembrane transport	0.134746	Peaxi162Scf00046g00530.1	11	0.554	Down	0.0182433	S	"calcium-transporting ATPase, putative"
Biological Process	GO:0034220	6	ion transmembrane transport	0.134746	Peaxi162Scf00046g00530.1	10	0.208	Down	0.000692457	T	"calcium-transporting ATPase, putative"
Biological Process	GO:0034220	6	ion transmembrane transport	0.134746	Peaxi162Scf00806g00011.1	194	2.349	Up	0.000217333	S	Potassium transporter family protein
Biological Process	GO:0034220	6	ion transmembrane transport	0.134746	Peaxi162Scf00806g00011.1	195	1.787	Up	0.000776234	S	Potassium transporter family protein
Biological Process	GO:1901700	4	response to oxygen-containing compound	0.0692171	Peaxi162Scf00006g03619.1	847	1.685	Up	0.00197709	T	Serine/threonine protein phosphatase family protein
Biological Process	GO:1901700	4	response to oxygen-containing compound	0.0692171	Peaxi162Scf00174g01621.1	75	7.638	Up	0.000445661	S	Unknown protein
Biological Process	GO:1901700	4	response to oxygen-containing compound	0.0692171	Peaxi162Scf00098g00815.1	544	0.664	Down	0.00176098	S	Serine/threonine protein phosphatase family protein
Biological Process	GO:0006414	9	translational elongation	0.19544	Peaxi162Scf00130g00044.1	97	0.449	Down	0.00941635	S	acidic rib P1a-like [Solanum tuberosum]
Biological Process	GO:0006414	9	translational elongation	0.19544	Peaxi162Scf00091g01816.1	143	0.481	Down	0.00935482	S	60S acidic rib P2-4 [Theobroma cacao]
Biological Process	GO:0006414	9	translational elongation	0.19544	Peaxi162Scf00441g00414.1	101	0.584	Down	0.0136902	S	acidic rib P1a-like [Solanum tuberosum]
Biological Process	GO:0010104	9	regulation of ethylene-activated signaling pathway	0.080168	Peaxi162Scf00325g00034.1	515	0.53	Down	0.00132492	S	Ethylene receptor 2
Biological Process	GO:0010104	9	regulation of ethylene-activated signaling pathway	0.080168	Peaxi162Scf00120g00517.1	288	0.344	Down	0.0014536	T	Ethylene receptor 2
Biological Process	GO:0070297	8	regulation of phosphorelay signal transduction system	0.080168	Peaxi162Scf00325g00034.1	515	0.53	Down	0.00132492	S	Ethylene receptor 2
Biological Process	GO:0070297	8	regulation of phosphorelay signal transduction system	0.080168	Peaxi162Scf00120g00517.1	288	0.344	Down	0.0014536	T	Ethylene receptor 2
Biological Process	GO:0009968	7	negative regulation of signal transduction	0.080168	Peaxi162Scf00325g00034.1	515	0.53	Down	0.00132492	S	Ethylene receptor 2
Biological Process	GO:0009968	7	negative regulation of signal transduction	0.080168	Peaxi162Scf00120g00517.1	288	0.344	Down	0.0014536	T	Ethylene receptor 2
Biological Process	GO:0023051	4	regulation of signaling	0.245353	Peaxi162Scf00441g00115.1	182	0.485	Down	0.00103414	S	PP2A regulatory subunit TAP46
Biological Process	GO:0023051	4	regulation of signaling	0.245353	Peaxi162Scf00325g00034.1	515	0.53	Down	0.00132492	S	Ethylene receptor 2
Biological Process	GO:0023051	4	regulation of signaling	0.245353	Peaxi162Scf00120g00517.1	288	0.344	Down	0.0014536	T	Ethylene receptor 2
Biological Process	GO:0006413	9	translational initiation	0.00544348	Peaxi162Scf00073g02225.1	160	0.649	Down	0.00179801	T	"Nucleic acid-binding, OB-fold-like protein"
Biological Process	GO:0006413	9	translational initiation	0.00544348	Peaxi162Scf00774g00012.1	50	0.527	Down	0.00103414	S	eukaryotic translation initiation factor 3 subunit C2
Biological Process	GO:0006413	9	translational initiation	0.00544348	Peaxi162Scf00774g00012.1	45	0.568	Down	0.000692457	S	eukaryotic translation initiation factor 3 subunit C2
Biological Process	GO:0006413	9	translational initiation	0.00544348	Peaxi162Scf00774g00012.1	47	0.546	Down	0.000585329	S	eukaryotic translation initiation factor 3 subunit C2
Biological Process	GO:0006413	9	translational initiation	0.00544348	Peaxi162Scf00587g00036.1	90	0.556	Down	0.000445661	S	eukaryotic translation initiation factor 3 subunit C2
Biological Process	GO:0006413	9	translational initiation	0.00544348	Peaxi162Scf00587g00036.1	249	0.442	Down	0.0249386	S	eukaryotic translation initiation factor 3 subunit C2
Biological Process	GO:0006413	9	translational initiation	0.00544348	Peaxi162Scf00104g00187.1	205	0.51	Down	0.01881	S	Eukaryotic translation initiation factor 5
Biological Process	GO:0006413	9	translational initiation	0.00544348	Peaxi162Scf00104g00187.1	212	0.377	Down	0.000692457	S	Eukaryotic translation initiation factor 5
Biological Process	GO:0006413	9	translational initiation	0.00544348	Peaxi162Scf00104g00187.1	206	0.482	Down	0.0398247	S	Eukaryotic translation initiation factor 5
Biological Process	GO:0006413	9	translational initiation	0.00544348	Peaxi162Scf00249g00716.1	19	0.347	Down	0.0452253	S	eukaryotic translation initiation factor 4E
Biological Process	GO:0065009	3	regulation of molecular function	0.142164	Peaxi162Scf00225g00622.1	287	0.588	Down	0.00239839	S	Cyclin-L1-1
Biological Process	GO:0065009	3	regulation of molecular function	0.142164	Peaxi162Scf00003g05382.1	24	0.187	Down	0.000445661	S	Cyclin family protein
Biological Process	GO:0071805	10	potassium ion transmembrane transport	0.0789774	Peaxi162Scf00057g00207.1	724	0.553	Down	0.000885506	S	Potassium transporter family protein
Biological Process	GO:0071805	10	potassium ion transmembrane transport	0.0789774	Peaxi162Scf00003g03544.1	167	2.305	Up	0.00120369	S	Potassium transporter family protein
Biological Process	GO:0071805	10	potassium ion transmembrane transport	0.0789774	Peaxi162Scf00001g00018.1	80	1.857	Up	0.00204822	S	Potassium transporter family protein
Biological Process	GO:0071805	10	potassium ion transmembrane transport	0.0789774	Peaxi162Scf00806g00011.1	194	2.349	Up	0.000217333	S	Potassium transporter family protein
Biological Process	GO:0071805	10	potassium ion transmembrane transport	0.0789774	Peaxi162Scf00806g00011.1	195	1.787	Up	0.000776234	S	Potassium transporter family protein
Biological Process	GO:0071310	5	cellular response to organic substance	0.039624	Peaxi162Scf00006g03619.1	847	1.685	Up	0.00197709	T	Serine/threonine protein phosphatase family protein
Biological Process	GO:0071310	5	cellular response to organic substance	0.039624	Peaxi162Scf00123g00089.1	640	0.121	Down	0.000217333	S	Divalent metal cation transporter MntH
Biological Process	GO:0071310	5	cellular response to organic substance	0.039624	Peaxi162Scf00123g00089.1	627	0.339	Down	0.00754222	S	Divalent metal cation transporter MntH
Biological Process	GO:0071310	5	cellular response to organic substance	0.039624	Peaxi162Scf00123g00089.1	644	0.307	Down	0.00374212	S	Divalent metal cation transporter MntH
Biological Process	GO:0071310	5	cellular response to organic substance	0.039624	Peaxi162Scf00123g00089.1	870	0.597	Down	0.00918778	S	Divalent metal cation transporter MntH
Biological Process	GO:0071310	5	cellular response to organic substance	0.039624	Peaxi162Scf00123g00089.1	907	0.264	Down	0.0140785	S	Divalent metal cation transporter MntH
Biological Process	GO:0071310	5	cellular response to organic substance	0.039624	Peaxi162Scf00123g00089.1	965	0.416	Down	0.000776234	S	Divalent metal cation transporter MntH
Biological Process	GO:0071310	5	cellular response to organic substance	0.039624	Peaxi162Scf00098g00815.1	544	0.664	Down	0.00176098	S	Serine/threonine protein phosphatase family protein
Biological Process	GO:0033993	5	response to lipid	0.142164	Peaxi162Scf00006g03619.1	847	1.685	Up	0.00197709	T	Serine/threonine protein phosphatase family protein
Biological Process	GO:0033993	5	response to lipid	0.142164	Peaxi162Scf00098g00815.1	544	0.664	Down	0.00176098	S	Serine/threonine protein phosphatase family protein
Biological Process	GO:0001932	9	regulation of protein phosphorylation	0.0301999	Peaxi162Scf00225g00622.1	287	0.588	Down	0.00239839	S	Cyclin-L1-1
Biological Process	GO:0001932	9	regulation of protein phosphorylation	0.0301999	Peaxi162Scf00003g05382.1	24	0.187	Down	0.000445661	S	Cyclin family protein
Biological Process	GO:0009755	7	hormone-mediated signaling pathway	0.039624	Peaxi162Scf00006g03619.1	847	1.685	Up	0.00197709	T	Serine/threonine protein phosphatase family protein
Biological Process	GO:0009755	7	hormone-mediated signaling pathway	0.039624	Peaxi162Scf00123g00089.1	640	0.121	Down	0.000217333	S	Divalent metal cation transporter MntH
Biological Process	GO:0009755	7	hormone-mediated signaling pathway	0.039624	Peaxi162Scf00123g00089.1	627	0.339	Down	0.00754222	S	Divalent metal cation transporter MntH
Biological Process	GO:0009755	7	hormone-mediated signaling pathway	0.039624	Peaxi162Scf00123g00089.1	644	0.307	Down	0.00374212	S	Divalent metal cation transporter MntH
Biological Process	GO:0009755	7	hormone-mediated signaling pathway	0.039624	Peaxi162Scf00123g00089.1	870	0.597	Down	0.00918778	S	Divalent metal cation transporter MntH
Biological Process	GO:0009755	7	hormone-mediated signaling pathway	0.039624	Peaxi162Scf00123g00089.1	907	0.264	Down	0.0140785	S	Divalent metal cation transporter MntH
Biological Process	GO:0009755	7	hormone-mediated signaling pathway	0.039624	Peaxi162Scf00123g00089.1	965	0.416	Down	0.000776234	S	Divalent metal cation transporter MntH
Biological Process	GO:0009755	7	hormone-mediated signaling pathway	0.039624	Peaxi162Scf00098g00815.1	544	0.664	Down	0.00176098	S	Serine/threonine protein phosphatase family protein
Biological Process	GO:0065008	3	regulation of biological quality	0.256507	Peaxi162Scf00299g10016.1	3	0.427	Down	0.00113886	T	photosystem II reaction center protein H
Biological Process	GO:0065008	3	regulation of biological quality	0.256507	Peaxi162Scf00299g10016.1	5	0.305	Down	0.000776234	T	photosystem II reaction center protein H
Biological Process	GO:0065008	3	regulation of biological quality	0.256507	Peaxi162Scf00074g00633.1	137	0.124	Down	0.000776234	T	Glutaredoxin family protein
Biological Process	GO:0065008	3	regulation of biological quality	0.256507	Peaxi162Scf00074g00633.1	71	0.552	Down	0.000445661	S	Glutaredoxin family protein
Biological Process	GO:0065008	3	regulation of biological quality	0.256507	Peaxi162Scf00174g00065.1	40	1.775	Up	0.00223942	S	Nucleoredoxin
Biological Process	GO:0065008	3	regulation of biological quality	0.256507	Peaxi162Scf00097g00159.1	124	0.566	Down	0.00618076	S	"electron transporter, putative "
Biological Process	GO:0005985	8	sucrose metabolic process	0.0202373	Peaxi162Scf00047g00336.1	127	0.608	Down	0.0111607	S	sucrose phosphate synthase 3F
Biological Process	GO:0005985	8	sucrose metabolic process	0.0202373	Peaxi162Scf00047g00336.1	97	0.655	Down	0.0197545	S	sucrose phosphate synthase 3F
Biological Process	GO:0005985	8	sucrose metabolic process	0.0202373	Peaxi162Scf00088g01217.1	119	0.622	Down	0.0012073	S	sucrose phosphate synthase 1F
Biological Process	GO:0005985	8	sucrose metabolic process	0.0202373	Peaxi162Scf00088g01217.1	685	3.723	Up	0.00140702	T	sucrose phosphate synthase 1F
Biological Process	GO:0005985	8	sucrose metabolic process	0.0202373	Peaxi162Scf00088g01217.1	699	1.953	Up	0.0115469	S	sucrose phosphate synthase 1F
Biological Process	GO:0005985	8	sucrose metabolic process	0.0202373	Peaxi162Scf00088g01217.1	150	1.906	Up	0.000579351	S	sucrose phosphate synthase 1F
Biological Process	GO:0005985	8	sucrose metabolic process	0.0202373	Peaxi162Scf00713g00213.1	12	1.519	Up	0.000445661	S	sucrose synthase 6
Biological Process	GO:0005985	8	sucrose metabolic process	0.0202373	Peaxi162Scf00928g00232.1	11	5.998	Up	0.000445661	S	sucrose synthase 4
Biological Process	GO:0051174	6	regulation of phosphorus metabolic process	0.142164	Peaxi162Scf00225g00622.1	287	0.588	Down	0.00239839	S	Cyclin-L1-1
Biological Process	GO:0051174	6	regulation of phosphorus metabolic process	0.142164	Peaxi162Scf00003g05382.1	24	0.187	Down	0.000445661	S	Cyclin family protein
Biological Process	GO:0050790	4	regulation of catalytic activity	0.142164	Peaxi162Scf00225g00622.1	287	0.588	Down	0.00239839	S	Cyclin-L1-1
Biological Process	GO:0050790	4	regulation of catalytic activity	0.142164	Peaxi162Scf00003g05382.1	24	0.187	Down	0.000445661	S	Cyclin family protein
Biological Process	GO:0009628	3	response to abiotic stimulus	0.142164	Peaxi162Scf00076g00528.1	641	0.273	Down	0.000445661	S	Chaperone protein ClpB 2
Biological Process	GO:0009628	3	response to abiotic stimulus	0.142164	Peaxi162Scf00174g01621.1	75	7.638	Up	0.000445661	S	Unknown protein
Biological Process	GO:0071804	9	cellular potassium ion transport	0.0789774	Peaxi162Scf00057g00207.1	724	0.553	Down	0.000885506	S	Potassium transporter family protein
Biological Process	GO:0071804	9	cellular potassium ion transport	0.0789774	Peaxi162Scf00003g03544.1	167	2.305	Up	0.00120369	S	Potassium transporter family protein
Biological Process	GO:0071804	9	cellular potassium ion transport	0.0789774	Peaxi162Scf00001g00018.1	80	1.857	Up	0.00204822	S	Potassium transporter family protein
Biological Process	GO:0071804	9	cellular potassium ion transport	0.0789774	Peaxi162Scf00806g00011.1	194	2.349	Up	0.000217333	S	Potassium transporter family protein
Biological Process	GO:0071804	9	cellular potassium ion transport	0.0789774	Peaxi162Scf00806g00011.1	195	1.787	Up	0.000776234	S	Potassium transporter family protein
Biological Process	GO:0009066	10	aspartate family amino acid metabolic process	0.210524	Peaxi162Scf00039g00093.1	66	0.536	Down	0.00289181	S	diaminopimelate epimerase family protein
Biological Process	GO:0009066	10	aspartate family amino acid metabolic process	0.210524	Peaxi162Scf00344g00056.1	297	0.424	Down	0.00565759	T	methylenetetrahydrofolate reductase 2
Biological Process	GO:0048523	5	negative regulation of cellular process	0.210524	Peaxi162Scf00325g00034.1	515	0.53	Down	0.00132492	S	Ethylene receptor 2
Biological Process	GO:0048523	5	negative regulation of cellular process	0.210524	Peaxi162Scf00120g00517.1	288	0.344	Down	0.0014536	T	Ethylene receptor 2
Biological Process	GO:0009966	6	regulation of signal transduction	0.245353	Peaxi162Scf00441g00115.1	182	0.485	Down	0.00103414	S	PP2A regulatory subunit TAP46
Biological Process	GO:0009966	6	regulation of signal transduction	0.245353	Peaxi162Scf00325g00034.1	515	0.53	Down	0.00132492	S	Ethylene receptor 2
Biological Process	GO:0009966	6	regulation of signal transduction	0.245353	Peaxi162Scf00120g00517.1	288	0.344	Down	0.0014536	T	Ethylene receptor 2
Biological Process	GO:1902531	7	regulation of intracellular signal transduction	0.351267	Peaxi162Scf00325g00034.1	515	0.53	Down	0.00132492	S	Ethylene receptor 2
Biological Process	GO:1902531	7	regulation of intracellular signal transduction	0.351267	Peaxi162Scf00120g00517.1	288	0.344	Down	0.0014536	T	Ethylene receptor 2
Biological Process	GO:0071407	6	cellular response to organic cyclic compound	0.142164	Peaxi162Scf00006g03619.1	847	1.685	Up	0.00197709	T	Serine/threonine protein phosphatase family protein
Biological Process	GO:0071407	6	cellular response to organic cyclic compound	0.142164	Peaxi162Scf00098g00815.1	544	0.664	Down	0.00176098	S	Serine/threonine protein phosphatase family protein
Biological Process	GO:0055085	5	transmembrane transport	0.0132834	Peaxi162Scf00650g00345.1	11	2.842	Up	0.000579351	S	MATE efflux family protein
Biological Process	GO:0055085	5	transmembrane transport	0.0132834	Peaxi162Scf00061g00092.1	472	1.65	Up	0.00184593	S	tonoplast monosaccharide transporter2
Biological Process	GO:0055085	5	transmembrane transport	0.0132834	Peaxi162Scf00529g00815.1	341	0.391	Down	0.000579351	S	sodium hydrogen exchanger 5
Biological Process	GO:0055085	5	transmembrane transport	0.0132834	Peaxi162Scf00117g00321.1	30	2.283	Up	0.00320895	S	oligopeptide transporter 7
Biological Process	GO:0055085	5	transmembrane transport	0.0132834	Peaxi162Scf00397g00111.1	425	0.447	Down	0.0014536	S	Glutathione-regulated potassium-efflux system protein KefC
Biological Process	GO:0055085	5	transmembrane transport	0.0132834	Peaxi162Scf00159g00068.1	215	0.395	Down	0.000579351	S	Auxin efflux carrier family protein
Biological Process	GO:0055085	5	transmembrane transport	0.0132834	Peaxi162Scf00095g00120.1	30	3.651	Up	9.7e-05	S	Sugar transporter ERD6-like 16
Biological Process	GO:0055085	5	transmembrane transport	0.0132834	Peaxi162Scf00016g00939.1	20	0.519	Down	0.00254085	S	sugar transport protein [Coffea canephora]
Biological Process	GO:0055085	5	transmembrane transport	0.0132834	Peaxi162Scf00057g00207.1	724	0.553	Down	0.000885506	S	Potassium transporter family protein
Biological Process	GO:0055085	5	transmembrane transport	0.0132834	Peaxi162Scf00001g00018.1	80	1.857	Up	0.00204822	S	Potassium transporter family protein
Biological Process	GO:0055085	5	transmembrane transport	0.0132834	Peaxi162Scf00683g00461.1	414	0.4	Down	0.000948515	S	Auxin efflux carrier family protein
Biological Process	GO:0055085	5	transmembrane transport	0.0132834	Peaxi162Scf00125g00122.1	463	1.824	Up	0.00124843	T	ammonium transporter 1
Biological Process	GO:0055085	5	transmembrane transport	0.0132834	Peaxi162Scf00806g00011.1	194	2.349	Up	0.000217333	S	Potassium transporter family protein
Biological Process	GO:0055085	5	transmembrane transport	0.0132834	Peaxi162Scf00806g00011.1	195	1.787	Up	0.000776234	S	Potassium transporter family protein
Biological Process	GO:0055085	5	transmembrane transport	0.0132834	Peaxi162Scf00920g00113.1	465	1.666	Up	0.00418375	S	tonoplast monosaccharide transporter2
Biological Process	GO:0055085	5	transmembrane transport	0.0132834	Peaxi162Scf00003g03544.1	167	2.305	Up	0.00120369	S	Potassium transporter family protein
Biological Process	GO:0055085	5	transmembrane transport	0.0132834	Peaxi162Scf00253g01129.1	215	0.582	Down	0.00264868	S	Auxin efflux carrier family protein
Biological Process	GO:0055085	5	transmembrane transport	0.0132834	Peaxi162Scf00060g00438.1	848	0.599	Down	0.00381668	S	ABC transporter B family member 20
Biological Process	GO:0055085	5	transmembrane transport	0.0132834	Peaxi162Scf00046g00530.1	27	0.632	Down	0.0110759	S	"calcium-transporting ATPase, putative"
Biological Process	GO:0055085	5	transmembrane transport	0.0132834	Peaxi162Scf00046g00530.1	11	0.554	Down	0.0182433	S	"calcium-transporting ATPase, putative"
Biological Process	GO:0055085	5	transmembrane transport	0.0132834	Peaxi162Scf00046g00530.1	10	0.208	Down	0.000692457	T	"calcium-transporting ATPase, putative"
Biological Process	GO:0055085	5	transmembrane transport	0.0132834	Peaxi162Scf00904g00459.1	15	1.503	Up	0.00132492	S	S-type anion channel SLAH3
Biological Process	GO:0055085	5	transmembrane transport	0.0132834	Peaxi162Scf00129g00314.1	619	0.608	Down	0.00517061	S	ABC transporter B family member 19
Biological Process	GO:0055085	5	transmembrane transport	0.0132834	Peaxi162Scf00177g00618.1	373	1.555	Up	0.00344793	S	V-type proton ATPase catalytic subunit A
Biological Process	GO:0055085	5	transmembrane transport	0.0132834	Peaxi162Scf00000g01611.1	34	0.611	Down	0.00914331	S	chloride channel C
Biological Process	GO:0055085	5	transmembrane transport	0.0132834	Peaxi162Scf00198g00137.1	160	0.502	Down	0.000776234	S	Zinc transporter 5
Biological Process	GO:0055085	5	transmembrane transport	0.0132834	Peaxi162Scf00680g00057.1	342	0.608	Down	0.00132492	S	tonoplast monosaccharide transporter2
Biological Process	GO:0055085	5	transmembrane transport	0.0132834	Peaxi162Scf00680g00057.1	313	0.556	Down	0.000579351	S	tonoplast monosaccharide transporter2
Biological Process	GO:0055085	5	transmembrane transport	0.0132834	Peaxi162Scf00847g00008.1	664	0.625	Down	0.0142932	S	ABC transporter B family member 1
Biological Process	GO:0006813	8	potassium ion transport	0.0591912	Peaxi162Scf00057g00207.1	724	0.553	Down	0.000885506	S	Potassium transporter family protein
Biological Process	GO:0006813	8	potassium ion transport	0.0591912	Peaxi162Scf00003g03544.1	167	2.305	Up	0.00120369	S	Potassium transporter family protein
Biological Process	GO:0006813	8	potassium ion transport	0.0591912	Peaxi162Scf00001g00018.1	80	1.857	Up	0.00204822	S	Potassium transporter family protein
Biological Process	GO:0006813	8	potassium ion transport	0.0591912	Peaxi162Scf00806g00011.1	194	2.349	Up	0.000217333	S	Potassium transporter family protein
Biological Process	GO:0006813	8	potassium ion transport	0.0591912	Peaxi162Scf00806g00011.1	195	1.787	Up	0.000776234	S	Potassium transporter family protein
Biological Process	GO:0006813	8	potassium ion transport	0.0591912	Peaxi162Scf00397g00111.1	425	0.447	Down	0.0014536	S	Glutathione-regulated potassium-efflux system protein KefC
Biological Process	GO:0070887	4	cellular response to chemical stimulus	0.0692171	Peaxi162Scf00006g03619.1	847	1.685	Up	0.00197709	T	Serine/threonine protein phosphatase family protein
Biological Process	GO:0070887	4	cellular response to chemical stimulus	0.0692171	Peaxi162Scf00123g00089.1	640	0.121	Down	0.000217333	S	Divalent metal cation transporter MntH
Biological Process	GO:0070887	4	cellular response to chemical stimulus	0.0692171	Peaxi162Scf00123g00089.1	627	0.339	Down	0.00754222	S	Divalent metal cation transporter MntH
Biological Process	GO:0070887	4	cellular response to chemical stimulus	0.0692171	Peaxi162Scf00123g00089.1	644	0.307	Down	0.00374212	S	Divalent metal cation transporter MntH
Biological Process	GO:0070887	4	cellular response to chemical stimulus	0.0692171	Peaxi162Scf00123g00089.1	870	0.597	Down	0.00918778	S	Divalent metal cation transporter MntH
Biological Process	GO:0070887	4	cellular response to chemical stimulus	0.0692171	Peaxi162Scf00123g00089.1	907	0.264	Down	0.0140785	S	Divalent metal cation transporter MntH
Biological Process	GO:0070887	4	cellular response to chemical stimulus	0.0692171	Peaxi162Scf00123g00089.1	965	0.416	Down	0.000776234	S	Divalent metal cation transporter MntH
Biological Process	GO:0070887	4	cellular response to chemical stimulus	0.0692171	Peaxi162Scf00098g00815.1	544	0.664	Down	0.00176098	S	Serine/threonine protein phosphatase family protein
Biological Process	GO:0042221	3	response to chemical	0.129535	Peaxi162Scf00650g00345.1	11	2.842	Up	0.000579351	S	MATE efflux family protein
Biological Process	GO:0042221	3	response to chemical	0.129535	Peaxi162Scf00006g03619.1	847	1.685	Up	0.00197709	T	Serine/threonine protein phosphatase family protein
Biological Process	GO:0042221	3	response to chemical	0.129535	Peaxi162Scf00123g00089.1	640	0.121	Down	0.000217333	S	Divalent metal cation transporter MntH
Biological Process	GO:0042221	3	response to chemical	0.129535	Peaxi162Scf00123g00089.1	627	0.339	Down	0.00754222	S	Divalent metal cation transporter MntH
Biological Process	GO:0042221	3	response to chemical	0.129535	Peaxi162Scf00123g00089.1	644	0.307	Down	0.00374212	S	Divalent metal cation transporter MntH
Biological Process	GO:0042221	3	response to chemical	0.129535	Peaxi162Scf00123g00089.1	870	0.597	Down	0.00918778	S	Divalent metal cation transporter MntH
Biological Process	GO:0042221	3	response to chemical	0.129535	Peaxi162Scf00123g00089.1	907	0.264	Down	0.0140785	S	Divalent metal cation transporter MntH
Biological Process	GO:0042221	3	response to chemical	0.129535	Peaxi162Scf00123g00089.1	965	0.416	Down	0.000776234	S	Divalent metal cation transporter MntH
Biological Process	GO:0042221	3	response to chemical	0.129535	Peaxi162Scf00174g01621.1	75	7.638	Up	0.000445661	S	Unknown protein
Biological Process	GO:0042221	3	response to chemical	0.129535	Peaxi162Scf00098g00815.1	544	0.664	Down	0.00176098	S	Serine/threonine protein phosphatase family protein
Biological Process	GO:0032870	6	cellular response to hormone stimulus	0.039624	Peaxi162Scf00006g03619.1	847	1.685	Up	0.00197709	T	Serine/threonine protein phosphatase family protein
Biological Process	GO:0032870	6	cellular response to hormone stimulus	0.039624	Peaxi162Scf00123g00089.1	640	0.121	Down	0.000217333	S	Divalent metal cation transporter MntH
Biological Process	GO:0032870	6	cellular response to hormone stimulus	0.039624	Peaxi162Scf00123g00089.1	627	0.339	Down	0.00754222	S	Divalent metal cation transporter MntH
Biological Process	GO:0032870	6	cellular response to hormone stimulus	0.039624	Peaxi162Scf00123g00089.1	644	0.307	Down	0.00374212	S	Divalent metal cation transporter MntH
Biological Process	GO:0032870	6	cellular response to hormone stimulus	0.039624	Peaxi162Scf00123g00089.1	870	0.597	Down	0.00918778	S	Divalent metal cation transporter MntH
Biological Process	GO:0032870	6	cellular response to hormone stimulus	0.039624	Peaxi162Scf00123g00089.1	907	0.264	Down	0.0140785	S	Divalent metal cation transporter MntH
Biological Process	GO:0032870	6	cellular response to hormone stimulus	0.039624	Peaxi162Scf00123g00089.1	965	0.416	Down	0.000776234	S	Divalent metal cation transporter MntH
Biological Process	GO:0032870	6	cellular response to hormone stimulus	0.039624	Peaxi162Scf00098g00815.1	544	0.664	Down	0.00176098	S	Serine/threonine protein phosphatase family protein
Biological Process	GO:0098660	7	inorganic ion transmembrane transport	0.128167	Peaxi162Scf00057g00207.1	724	0.553	Down	0.000885506	S	Potassium transporter family protein
Biological Process	GO:0098660	7	inorganic ion transmembrane transport	0.128167	Peaxi162Scf00003g03544.1	167	2.305	Up	0.00120369	S	Potassium transporter family protein
Biological Process	GO:0098660	7	inorganic ion transmembrane transport	0.128167	Peaxi162Scf00177g00618.1	373	1.555	Up	0.00344793	S	V-type proton ATPase catalytic subunit A
Biological Process	GO:0098660	7	inorganic ion transmembrane transport	0.128167	Peaxi162Scf00001g00018.1	80	1.857	Up	0.00204822	S	Potassium transporter family protein
Biological Process	GO:0098660	7	inorganic ion transmembrane transport	0.128167	Peaxi162Scf00198g00137.1	160	0.502	Down	0.000776234	S	Zinc transporter 5
Biological Process	GO:0098660	7	inorganic ion transmembrane transport	0.128167	Peaxi162Scf00046g00530.1	27	0.632	Down	0.0110759	S	"calcium-transporting ATPase, putative"
Biological Process	GO:0098660	7	inorganic ion transmembrane transport	0.128167	Peaxi162Scf00046g00530.1	11	0.554	Down	0.0182433	S	"calcium-transporting ATPase, putative"
Biological Process	GO:0098660	7	inorganic ion transmembrane transport	0.128167	Peaxi162Scf00046g00530.1	10	0.208	Down	0.000692457	T	"calcium-transporting ATPase, putative"
Biological Process	GO:0098660	7	inorganic ion transmembrane transport	0.128167	Peaxi162Scf00806g00011.1	194	2.349	Up	0.000217333	S	Potassium transporter family protein
Biological Process	GO:0098660	7	inorganic ion transmembrane transport	0.128167	Peaxi162Scf00806g00011.1	195	1.787	Up	0.000776234	S	Potassium transporter family protein
Biological Process	GO:0048585	5	negative regulation of response to stimulus	0.080168	Peaxi162Scf00325g00034.1	515	0.53	Down	0.00132492	S	Ethylene receptor 2
Biological Process	GO:0048585	5	negative regulation of response to stimulus	0.080168	Peaxi162Scf00120g00517.1	288	0.344	Down	0.0014536	T	Ethylene receptor 2
Biological Process	GO:0051246	6	regulation of protein metabolic process	0.19544	Peaxi162Scf00225g00622.1	287	0.588	Down	0.00239839	S	Cyclin-L1-1
Biological Process	GO:0051246	6	regulation of protein metabolic process	0.19544	Peaxi162Scf00003g05382.1	24	0.187	Down	0.000445661	S	Cyclin family protein
Biological Process	GO:0051246	6	regulation of protein metabolic process	0.19544	Peaxi162Scf00802g00244.1	197	0.57	Down	0.00320895	S	Transcriptional adapter ADA2
Biological Process	GO:0009725	5	response to hormone	0.19544	Peaxi162Scf00006g03619.1	847	1.685	Up	0.00197709	T	Serine/threonine protein phosphatase family protein
Biological Process	GO:0009725	5	response to hormone	0.19544	Peaxi162Scf00123g00089.1	640	0.121	Down	0.000217333	S	Divalent metal cation transporter MntH
Biological Process	GO:0009725	5	response to hormone	0.19544	Peaxi162Scf00123g00089.1	627	0.339	Down	0.00754222	S	Divalent metal cation transporter MntH
Biological Process	GO:0009725	5	response to hormone	0.19544	Peaxi162Scf00123g00089.1	644	0.307	Down	0.00374212	S	Divalent metal cation transporter MntH
Biological Process	GO:0009725	5	response to hormone	0.19544	Peaxi162Scf00123g00089.1	870	0.597	Down	0.00918778	S	Divalent metal cation transporter MntH
Biological Process	GO:0009725	5	response to hormone	0.19544	Peaxi162Scf00123g00089.1	907	0.264	Down	0.0140785	S	Divalent metal cation transporter MntH
Biological Process	GO:0009725	5	response to hormone	0.19544	Peaxi162Scf00123g00089.1	965	0.416	Down	0.000776234	S	Divalent metal cation transporter MntH
Biological Process	GO:0009725	5	response to hormone	0.19544	Peaxi162Scf00098g00815.1	544	0.664	Down	0.00176098	S	Serine/threonine protein phosphatase family protein
