# Supplementary material for: Phosphoproteome analysis reveals the involvement of protein dephosphorylation in ethylene-induced corolla senescence in petunia
Source: BMC Plant Biol. 2021 Nov 3;21:512. doi: 10.1186/s12870-021-03286-x (PMC8565076; doi:10.1186/s12870-021-03286-x)
Supplement: Supplementary file 5 — Additional file 5. [file 12870_2021_3286_MOESM5_ESM.xlsx]

## Sheet: Up
KEGG pathway	Mapping	Background	All Mapping	All Background	Fold enrichment	Fisher's exact test p value	-log10(p value)	Related proteins
sly00500 Starch and sucrose metabolism - Solanum lycopersicum (tomato)	3	16	16	681	7.98	0.00495602	2.3	Peaxi162Scf00088g01217.1 Peaxi162Scf00713g00213.1 Peaxi162Scf00928g00232.1

## Sheet: Up Pathway2Protein
KEGG pathway	Fisher's exact test p value	Mapping	Fold enrichment	Protein accession	Position	Ratio	Regulated Type	P value	Amino acid	Protein description
sly00620 Pyruvate metabolism - Solanum lycopersicum (tomato)	0.302598	1	2.84	Peaxi162Scf00160g01527.1	1006	2.951	Up	0.00387348	T	acetyl-CoA carboxylase 1
sly00061 Fatty acid biosynthesis - Solanum lycopersicum (tomato)	0.153947	1	6.08	Peaxi162Scf00160g01527.1	1006	2.951	Up	0.00387348	T	acetyl-CoA carboxylase 1
sly00640 Propanoate metabolism - Solanum lycopersicum (tomato)	0.112397	1	8.51	Peaxi162Scf00160g01527.1	1006	2.951	Up	0.00387348	T	acetyl-CoA carboxylase 1
sly00500 Starch and sucrose metabolism - Solanum lycopersicum (tomato)	0.00495602	3	7.98	Peaxi162Scf00088g01217.1	685	3.723	Up	0.00140702	T	sucrose phosphate synthase 1F
sly00500 Starch and sucrose metabolism - Solanum lycopersicum (tomato)	0.00495602	3	7.98	Peaxi162Scf00088g01217.1	699	1.953	Up	0.0115469	S	sucrose phosphate synthase 1F
sly00500 Starch and sucrose metabolism - Solanum lycopersicum (tomato)	0.00495602	3	7.98	Peaxi162Scf00088g01217.1	150	1.906	Up	0.000579351	S	sucrose phosphate synthase 1F
sly00500 Starch and sucrose metabolism - Solanum lycopersicum (tomato)	0.00495602	3	7.98	Peaxi162Scf00713g00213.1	12	1.519	Up	0.000445661	S	sucrose synthase 6
sly00500 Starch and sucrose metabolism - Solanum lycopersicum (tomato)	0.00495602	3	7.98	Peaxi162Scf00928g00232.1	11	5.998	Up	0.000445661	S	sucrose synthase 4
sly00562 Inositol phosphate metabolism - Solanum lycopersicum (tomato)	0.36738	1	2.24	Peaxi162Scf00245g00317.1	516	1.554	Up	0.00126039	T	non-specific phospholipase C4
sly03420 Nucleotide excision repair - Solanum lycopersicum (tomato)	0.302598	1	2.84	Peaxi162Scf00301g00615.1	342	2.2	Up	0.00124843	S	DNA repair endonuclease XPF
sly03420 Nucleotide excision repair - Solanum lycopersicum (tomato)	0.302598	1	2.84	Peaxi162Scf00301g00615.1	340	2.2	Up	0.00124843	S	DNA repair endonuclease XPF
sly00564 Glycerophospholipid metabolism - Solanum lycopersicum (tomato)	0.426487	1	1.85	Peaxi162Scf00245g00317.1	516	1.554	Up	0.00126039	T	non-specific phospholipase C4
sly04145 Phagosome - Solanum lycopersicum (tomato)	0.285457	1	3.04	Peaxi162Scf00177g00618.1	373	1.555	Up	0.00344793	S	V-type proton ATPase catalytic subunit A
sly04130 SNARE interactions in vesicular transport - Solanum lycopersicum (tomato)	0.267922	1	3.27	Peaxi162Scf00007g01112.1	29	1.602	Up	0.0030021	S	syntaxin of plants 131
sly00190 Oxidative phosphorylation - Solanum lycopersicum (tomato)	0.319352	1	2.66	Peaxi162Scf00177g00618.1	373	1.555	Up	0.00344793	S	V-type proton ATPase catalytic subunit A
sly04120 Ubiquitin mediated proteolysis - Solanum lycopersicum (tomato)	0.335729	1	2.5	Peaxi162Scf00008g02524.1	166	2.173	Up	0.000162491	S	ubiquitin-conjugating enzyme 5
sly03010 Ribosome - Solanum lycopersicum (tomato)	0.0838105	2	4.05	Peaxi162Scf00213g01016.1	231	6.065	Up	0.00664488	S	40S ribosomal protein S6
sly03010 Ribosome - Solanum lycopersicum (tomato)	0.0838105	2	4.05	Peaxi162Scf00213g01016.1	240	2.47	Up	0.000201756	S	40S ribosomal protein S6
sly03010 Ribosome - Solanum lycopersicum (tomato)	0.0838105	2	4.05	Peaxi162Scf00213g01016.1	246	2.182	Up	0.000146184	S	40S ribosomal protein S6
sly03010 Ribosome - Solanum lycopersicum (tomato)	0.0838105	2	4.05	Peaxi162Scf00213g01016.1	243	2.737	Up	0.00294433	S	40S ribosomal protein S6
sly03010 Ribosome - Solanum lycopersicum (tomato)	0.0838105	2	4.05	Peaxi162Scf00213g01016.1	237	3.537	Up	0.000445661	S	40S ribosomal protein S6
sly03010 Ribosome - Solanum lycopersicum (tomato)	0.0838105	2	4.05	Peaxi162Scf00213g01016.1	229	6.065	Up	0.00664488	S	40S ribosomal protein S6
sly03010 Ribosome - Solanum lycopersicum (tomato)	0.0838105	2	4.05	Peaxi162Scf00876g00018.1	240	2.42	Up	0.000692457	S	40S ribosomal protein S6
sly03010 Ribosome - Solanum lycopersicum (tomato)	0.0838105	2	4.05	Peaxi162Scf00876g00018.1	243	2.504	Up	0.000162491	S	40S ribosomal protein S6
sly03010 Ribosome - Solanum lycopersicum (tomato)	0.0838105	2	4.05	Peaxi162Scf00876g00018.1	237	3.039	Up	0.000692457	S	40S ribosomal protein S6
sly03010 Ribosome - Solanum lycopersicum (tomato)	0.0838105	2	4.05	Peaxi162Scf00876g00018.1	246	2.833	Up	0.000162491	S	40S ribosomal protein S6
sly04141 Protein processing in endoplasmic reticulum - Solanum lycopersicum (tomato)	0.45406	1	1.7	Peaxi162Scf00311g00045.1	771	2.287	Up	0.00459658	S	Transitional endoplasmic reticulum ATPase
sly00010 Glycolysis / Gluconeogenesis - Solanum lycopersicum (tomato)	0.36738	1	2.24	Peaxi162Scf00014g00030.1	232	1.579	Up	0.0115553	S	pyruvate decarboxylase-2
sly00240 Pyrimidine metabolism - Solanum lycopersicum (tomato)	0.153947	1	6.08	Peaxi162Scf00075g01933.1	45	1.69	Up	0.00248439	T	uridine kinase-like 2
sly00565 Ether lipid metabolism - Solanum lycopersicum (tomato)	0.193668	1	4.73	Peaxi162Scf00245g00317.1	516	1.554	Up	0.00126039	T	non-specific phospholipase C4
sly00520 Amino sugar and nucleotide sugar metabolism - Solanum lycopersicum (tomato)	0.36738	1	2.24	Peaxi162Scf00213g00943.1	473	1.945	Up	0.000579351	S	arabinose kinase
sly04075 Plant hormone signal transduction - Solanum lycopersicum (tomato)	0.605154	1	1.12	Peaxi162Scf00057g00623.1	180	1.685	Up	0.00285263	T	Brassinosteroid signalling positive regulator (BZR1) family protein
sly04075 Plant hormone signal transduction - Solanum lycopersicum (tomato)	0.605154	1	1.12	Peaxi162Scf00057g00623.1	185	1.972	Up	0.00248871	S	Brassinosteroid signalling positive regulator (BZR1) family protein

## Sheet: Down
KEGG pathway	Mapping	Background	All Mapping	All Background	Fold enrichment	Fisher's exact test p value	-log10(p value)	Related proteins
sly03040 Spliceosome - Solanum lycopersicum (tomato)	22	65	114	681	2.02	0.000295797	3.53	Peaxi162Scf00789g00529.1 Peaxi162Scf00126g01322.1 Peaxi162Scf00718g00011.1 Peaxi162Scf00015g00272.1 Peaxi162Scf00041g01416.1 Peaxi162Scf00021g00624.1 Peaxi162Scf00168g00311.1 Peaxi162Scf00648g00013.1 Peaxi162Scf00597g00058.1 Peaxi162Scf00087g02112.1 Peaxi162Scf00013g01114.1 Peaxi162Scf00439g00019.1 Peaxi162Scf00937g00119.1 Peaxi162Scf00213g00074.1 Peaxi162Scf00557g00719.1 Peaxi162Scf00152g01021.1…

## Sheet: Down Pathway2Protein
KEGG pathway	Fisher's exact test p value	Mapping	Fold enrichment	Protein accession	Position	Ratio	Regulated Type	P value	Amino acid	Protein description
sly00500 Starch and sucrose metabolism - Solanum lycopersicum (tomato)	0.51806	3	1.12	Peaxi162Scf00047g00336.1	127	0.608	Down	0.0111607	S	sucrose phosphate synthase 3F
sly00500 Starch and sucrose metabolism - Solanum lycopersicum (tomato)	0.51806	3	1.12	Peaxi162Scf00047g00336.1	97	0.655	Down	0.0197545	S	sucrose phosphate synthase 3F
sly00500 Starch and sucrose metabolism - Solanum lycopersicum (tomato)	0.51806	3	1.12	Peaxi162Scf00088g01217.1	119	0.622	Down	0.0012073	S	sucrose phosphate synthase 1F
sly00500 Starch and sucrose metabolism - Solanum lycopersicum (tomato)	0.51806	3	1.12	Peaxi162Scf00170g01223.1	17	0.659	Down	0.00686359	S	trehalose phosphate synthase
sly00500 Starch and sucrose metabolism - Solanum lycopersicum (tomato)	0.51806	3	1.12	Peaxi162Scf00170g01223.1	5	0.659	Down	0.00686359	S	trehalose phosphate synthase
sly03420 Nucleotide excision repair - Solanum lycopersicum (tomato)	0.937933	1	0.4	Peaxi162Scf00814g00225.1	90	0.379	Down	0.00311807	T	Rad23 UV excision repair protein family
sly00562 Inositol phosphate metabolism - Solanum lycopersicum (tomato)	0.85542	2	0.63	Peaxi162Scf00435g01211.1	16	0.415	Down	0.00601899	T	Phosphatidylinositol-4-phosphate 5-kinase family protein
sly00562 Inositol phosphate metabolism - Solanum lycopersicum (tomato)	0.85542	2	0.63	Peaxi162Scf00957g00111.1	300	0.392	Down	0.0176615	S	phospholipase C 2
sly00195 Photosynthesis - Solanum lycopersicum (tomato)	0.423337	1	1.99	Peaxi162Scf00299g10016.1	3	0.427	Down	0.00113886	T	photosystem II reaction center protein H
sly00195 Photosynthesis - Solanum lycopersicum (tomato)	0.423337	1	1.99	Peaxi162Scf00299g10016.1	5	0.305	Down	0.000776234	T	photosystem II reaction center protein H
sly03018 RNA degradation - Solanum lycopersicum (tomato)	0.957376	1	0.35	Peaxi162Scf00232g00036.1	817	0.557	Down	0.000445661	S	Transducin/WD40 repeat-like superfamily protein
sly03018 RNA degradation - Solanum lycopersicum (tomato)	0.957376	1	0.35	Peaxi162Scf00232g00036.1	896	0.603	Down	0.00179801	S	Transducin/WD40 repeat-like superfamily protein
sly04130 SNARE interactions in vesicular transport - Solanum lycopersicum (tomato)	0.374769	3	1.38	Peaxi162Scf00186g01112.1	28	0.644	Down	0.00557487	S	syntaxin of plants 71
sly04130 SNARE interactions in vesicular transport - Solanum lycopersicum (tomato)	0.374769	3	1.38	Peaxi162Scf00007g01112.1	33	0.556	Down	0.00519429	S	syntaxin of plants 131
sly04130 SNARE interactions in vesicular transport - Solanum lycopersicum (tomato)	0.374769	3	1.38	Peaxi162Scf00007g01112.1	31	0.531	Down	0.000445661	S	syntaxin of plants 131
sly04130 SNARE interactions in vesicular transport - Solanum lycopersicum (tomato)	0.374769	3	1.38	Peaxi162Scf00134g01212.1	11	0.547	Down	0.0014536	S	"Transposon MuDR mudrA-like protein, putative [Solanum demissum]"
sly00360 Phenylalanine metabolism - Solanum lycopersicum (tomato)	0.520298	1	1.49	Peaxi162Scf00123g00096.1	455	0.424	Down	0.00426213	S	phenylalanine ammonia-lyase 2
sly00940 Phenylpropanoid biosynthesis - Solanum lycopersicum (tomato)	0.868882	1	0.54	Peaxi162Scf00123g00096.1	455	0.424	Down	0.00426213	S	phenylalanine ammonia-lyase 2
sly00710 Carbon fixation in photosynthetic organisms - Solanum lycopersicum (tomato)	0.471976	3	1.19	Peaxi162Scf00469g00026.1	10	0.607	Down	0.0138485	S	phosphoenolpyruvate carboxylase 1
sly00710 Carbon fixation in photosynthetic organisms - Solanum lycopersicum (tomato)	0.471976	3	1.19	Peaxi162Scf00095g00414.1	548	0.463	Down	0.000199826	T	"Pyruvate, phosphate dikinase 2"
sly00710 Carbon fixation in photosynthetic organisms - Solanum lycopersicum (tomato)	0.471976	3	1.19	Peaxi162Scf00452g00210.1	281	0.341	Down	0.00889061	S	glyceraldehyde-3-phosphate dehydrogenase C2
sly00010 Glycolysis / Gluconeogenesis - Solanum lycopersicum (tomato)	0.85542	2	0.63	Peaxi162Scf00452g00210.1	281	0.341	Down	0.00889061	S	glyceraldehyde-3-phosphate dehydrogenase C2
sly00010 Glycolysis / Gluconeogenesis - Solanum lycopersicum (tomato)	0.85542	2	0.63	Peaxi162Scf00828g00116.1	293	0.621	Down	0.00103414	S	"Pyruvate dehydrogenase E1 component subunit alpha, mitochondrial"
sly00020 Citrate cycle (TCA cycle) - Solanum lycopersicum (tomato)	0.668349	1	1	Peaxi162Scf00828g00116.1	293	0.621	Down	0.00103414	S	"Pyruvate dehydrogenase E1 component subunit alpha, mitochondrial"
sly03050 Proteasome - Solanum lycopersicum (tomato)	0.842046	1	0.6	Peaxi162Scf00845g00118.1	354	0.51	Down	0.000880969	S	26S proteasome non-ATPase regulatory subunit 2 homolog A
sly00670 One carbon pool by folate - Solanum lycopersicum (tomato)	0.520298	1	1.49	Peaxi162Scf00344g00056.1	297	0.424	Down	0.00565759	T	methylenetetrahydrofolate reductase 2
sly00520 Amino sugar and nucleotide sugar metabolism - Solanum lycopersicum (tomato)	0.85542	2	0.63	Peaxi162Scf00039g00617.1	25	0.614	Down	0.00394143	S	UDP-glucuronic acid decarboxylase 1
sly00520 Amino sugar and nucleotide sugar metabolism - Solanum lycopersicum (tomato)	0.85542	2	0.63	Peaxi162Scf00017g01723.1	8	0.513	Down	0.000776234	S	UDP-glucuronic acid decarboxylase 1
sly03040 Spliceosome - Solanum lycopersicum (tomato)	0.000295797	22	2.02	Peaxi162Scf00789g00529.1	256	0.069	Down	0.00197354	S	Splicing factor U2AF 35 kDa subunit
sly03040 Spliceosome - Solanum lycopersicum (tomato)	0.000295797	22	2.02	Peaxi162Scf00789g00529.1	262	0.069	Down	0.00197354	S	Splicing factor U2AF 35 kDa subunit
sly03040 Spliceosome - Solanum lycopersicum (tomato)	0.000295797	22	2.02	Peaxi162Scf00126g01322.1	1004	0.369	Down	0.0159643	S	DEAD-box ATP-dependent RNA helicase 40
sly03040 Spliceosome - Solanum lycopersicum (tomato)	0.000295797	22	2.02	Peaxi162Scf00126g01322.1	1006	0.369	Down	0.0159643	S	DEAD-box ATP-dependent RNA helicase 40
sly03040 Spliceosome - Solanum lycopersicum (tomato)	0.000295797	22	2.02	Peaxi162Scf00126g01322.1	1008	0.369	Down	0.0159643	S	DEAD-box ATP-dependent RNA helicase 40
sly03040 Spliceosome - Solanum lycopersicum (tomato)	0.000295797	22	2.02	Peaxi162Scf00718g00011.1	189	0.439	Down	0.00176098	S	RNA-binding (RRM/RBD/RNP motifs) family protein
sly03040 Spliceosome - Solanum lycopersicum (tomato)	0.000295797	22	2.02	Peaxi162Scf00718g00011.1	194	0.244	Down	0.0159395	S	RNA-binding (RRM/RBD/RNP motifs) family protein
sly03040 Spliceosome - Solanum lycopersicum (tomato)	0.000295797	22	2.02	Peaxi162Scf00015g00272.1	243	0.513	Down	0.000579351	S	RNA-binding family protein with retrovirus zinc finger-like domain isoform 3
sly03040 Spliceosome - Solanum lycopersicum (tomato)	0.000295797	22	2.02	Peaxi162Scf00015g00272.1	215	0.583	Down	0.0211119	S	RNA-binding family protein with retrovirus zinc finger-like domain isoform 3
sly03040 Spliceosome - Solanum lycopersicum (tomato)	0.000295797	22	2.02	Peaxi162Scf00015g00272.1	186	0.396	Down	0.0246379	S	RNA-binding family protein with retrovirus zinc finger-like domain isoform 3
sly03040 Spliceosome - Solanum lycopersicum (tomato)	0.000295797	22	2.02	Peaxi162Scf00041g01416.1	233	0.492	Down	0.00176221	S	Serine/arginine-rich splicing factor 2 [Morus notabilis]
sly03040 Spliceosome - Solanum lycopersicum (tomato)	0.000295797	22	2.02	Peaxi162Scf00041g01416.1	206	0.178	Down	0.000162491	S	Serine/arginine-rich splicing factor 2 [Morus notabilis]
sly03040 Spliceosome - Solanum lycopersicum (tomato)	0.000295797	22	2.02	Peaxi162Scf00041g01416.1	199	0.189	Down	9.7e-05	T	Serine/arginine-rich splicing factor 2 [Morus notabilis]
sly03040 Spliceosome - Solanum lycopersicum (tomato)	0.000295797	22	2.02	Peaxi162Scf00041g01416.1	202	0.189	Down	9.7e-05	S	Serine/arginine-rich splicing factor 2 [Morus notabilis]
sly03040 Spliceosome - Solanum lycopersicum (tomato)	0.000295797	22	2.02	Peaxi162Scf00021g00624.1	467	0.389	Down	0.00164527	S	RNA-binding (RRM/RBD/RNP motifs) family protein
sly03040 Spliceosome - Solanum lycopersicum (tomato)	0.000295797	22	2.02	Peaxi162Scf00021g00624.1	443	0.336	Down	0.0418386	S	RNA-binding (RRM/RBD/RNP motifs) family protein
sly03040 Spliceosome - Solanum lycopersicum (tomato)	0.000295797	22	2.02	Peaxi162Scf00021g00624.1	433	0.12	Down	0.00216178	S	RNA-binding (RRM/RBD/RNP motifs) family protein
sly03040 Spliceosome - Solanum lycopersicum (tomato)	0.000295797	22	2.02	Peaxi162Scf00021g00624.1	477	0.492	Down	0.00254085	S	RNA-binding (RRM/RBD/RNP motifs) family protein
sly03040 Spliceosome - Solanum lycopersicum (tomato)	0.000295797	22	2.02	Peaxi162Scf00021g00624.1	475	0.492	Down	0.00254085	S	RNA-binding (RRM/RBD/RNP motifs) family protein
sly03040 Spliceosome - Solanum lycopersicum (tomato)	0.000295797	22	2.02	Peaxi162Scf00021g00624.1	422	0.387	Down	0.00234856	S	RNA-binding (RRM/RBD/RNP motifs) family protein
sly03040 Spliceosome - Solanum lycopersicum (tomato)	0.000295797	22	2.02	Peaxi162Scf00021g00624.1	435	0.358	Down	0.00120772	S	RNA-binding (RRM/RBD/RNP motifs) family protein
sly03040 Spliceosome - Solanum lycopersicum (tomato)	0.000295797	22	2.02	Peaxi162Scf00168g00311.1	591	0.307	Down	0.0247296	S	Apoptotic chromatin condensation inducer in the nucleus [Morus notabilis]
sly03040 Spliceosome - Solanum lycopersicum (tomato)	0.000295797	22	2.02	Peaxi162Scf00168g00311.1	755	0.518	Down	0.000776234	S	Apoptotic chromatin condensation inducer in the nucleus [Morus notabilis]
sly03040 Spliceosome - Solanum lycopersicum (tomato)	0.000295797	22	2.02	Peaxi162Scf00648g00013.1	373	0.511	Down	0.0015171	S	Dehydration-responsive element-binding protein 1D
sly03040 Spliceosome - Solanum lycopersicum (tomato)	0.000295797	22	2.02	Peaxi162Scf00648g00013.1	234	0.433	Down	0.000776234	S	Dehydration-responsive element-binding protein 1D
sly03040 Spliceosome - Solanum lycopersicum (tomato)	0.000295797	22	2.02	Peaxi162Scf00648g00013.1	330	0.435	Down	0.00120369	S	Dehydration-responsive element-binding protein 1D
sly03040 Spliceosome - Solanum lycopersicum (tomato)	0.000295797	22	2.02	Peaxi162Scf00648g00013.1	245	0.25	Down	0.000948515	S	Dehydration-responsive element-binding protein 1D
sly03040 Spliceosome - Solanum lycopersicum (tomato)	0.000295797	22	2.02	Peaxi162Scf00648g00013.1	332	0.336	Down	0.0071671	S	Dehydration-responsive element-binding protein 1D
sly03040 Spliceosome - Solanum lycopersicum (tomato)	0.000295797	22	2.02	Peaxi162Scf00648g00013.1	267	0.659	Down	0.00454175	S	Dehydration-responsive element-binding protein 1D
sly03040 Spliceosome - Solanum lycopersicum (tomato)	0.000295797	22	2.02	Peaxi162Scf00648g00013.1	314	0.362	Down	0.00239839	S	Dehydration-responsive element-binding protein 1D
sly03040 Spliceosome - Solanum lycopersicum (tomato)	0.000295797	22	2.02	Peaxi162Scf00648g00013.1	361	0.6	Down	0.00248871	S	Dehydration-responsive element-binding protein 1D
sly03040 Spliceosome - Solanum lycopersicum (tomato)	0.000295797	22	2.02	Peaxi162Scf00648g00013.1	363	0.54	Down	0.00210656	S	Dehydration-responsive element-binding protein 1D
sly03040 Spliceosome - Solanum lycopersicum (tomato)	0.000295797	22	2.02	Peaxi162Scf00648g00013.1	353	0.462	Down	0.00344755	S	Dehydration-responsive element-binding protein 1D
sly03040 Spliceosome - Solanum lycopersicum (tomato)	0.000295797	22	2.02	Peaxi162Scf00597g00058.1	246	0.218	Down	0.000880969	Y	arginine/serine-rich zinc knuckle-containing protein 33
sly03040 Spliceosome - Solanum lycopersicum (tomato)	0.000295797	22	2.02	Peaxi162Scf00597g00058.1	298	0.515	Down	0.000579351	S	arginine/serine-rich zinc knuckle-containing protein 33
sly03040 Spliceosome - Solanum lycopersicum (tomato)	0.000295797	22	2.02	Peaxi162Scf00597g00058.1	310	0.396	Down	0.000692457	S	arginine/serine-rich zinc knuckle-containing protein 33
sly03040 Spliceosome - Solanum lycopersicum (tomato)	0.000295797	22	2.02	Peaxi162Scf00597g00058.1	245	0.498	Down	0.00120628	S	arginine/serine-rich zinc knuckle-containing protein 33
sly03040 Spliceosome - Solanum lycopersicum (tomato)	0.000295797	22	2.02	Peaxi162Scf00597g00058.1	307	0.396	Down	0.000692457	S	arginine/serine-rich zinc knuckle-containing protein 33
sly03040 Spliceosome - Solanum lycopersicum (tomato)	0.000295797	22	2.02	Peaxi162Scf00597g00058.1	305	0.396	Down	0.000692457	S	arginine/serine-rich zinc knuckle-containing protein 33
sly03040 Spliceosome - Solanum lycopersicum (tomato)	0.000295797	22	2.02	Peaxi162Scf00597g00058.1	287	0.281	Down	0.000692457	S	arginine/serine-rich zinc knuckle-containing protein 33
sly03040 Spliceosome - Solanum lycopersicum (tomato)	0.000295797	22	2.02	Peaxi162Scf00597g00058.1	315	0.415	Down	0.000776234	S	arginine/serine-rich zinc knuckle-containing protein 33
sly03040 Spliceosome - Solanum lycopersicum (tomato)	0.000295797	22	2.02	Peaxi162Scf00597g00058.1	284	0.281	Down	0.000692457	S	arginine/serine-rich zinc knuckle-containing protein 33
sly03040 Spliceosome - Solanum lycopersicum (tomato)	0.000295797	22	2.02	Peaxi162Scf00597g00058.1	247	0.388	Down	0.000579351	S	arginine/serine-rich zinc knuckle-containing protein 33
sly03040 Spliceosome - Solanum lycopersicum (tomato)	0.000295797	22	2.02	Peaxi162Scf00597g00058.1	300	0.436	Down	0.00152462	S	arginine/serine-rich zinc knuckle-containing protein 33
sly03040 Spliceosome - Solanum lycopersicum (tomato)	0.000295797	22	2.02	Peaxi162Scf00087g02112.1	215	0.355	Down	0.00409166	S	RNA-binding (RRM/RBD/RNP motifs) family protein
sly03040 Spliceosome - Solanum lycopersicum (tomato)	0.000295797	22	2.02	Peaxi162Scf00087g02112.1	207	0.482	Down	0.0104395	S	RNA-binding (RRM/RBD/RNP motifs) family protein
sly03040 Spliceosome - Solanum lycopersicum (tomato)	0.000295797	22	2.02	Peaxi162Scf00087g02112.1	198	0.639	Down	0.00176098	S	RNA-binding (RRM/RBD/RNP motifs) family protein
sly03040 Spliceosome - Solanum lycopersicum (tomato)	0.000295797	22	2.02	Peaxi162Scf00087g02112.1	236	0.429	Down	0.0204832	S	RNA-binding (RRM/RBD/RNP motifs) family protein
sly03040 Spliceosome - Solanum lycopersicum (tomato)	0.000295797	22	2.02	Peaxi162Scf00087g02112.1	196	0.639	Down	0.00176098	S	RNA-binding (RRM/RBD/RNP motifs) family protein
sly03040 Spliceosome - Solanum lycopersicum (tomato)	0.000295797	22	2.02	Peaxi162Scf00087g02112.1	223	0.603	Down	0.0426168	S	RNA-binding (RRM/RBD/RNP motifs) family protein
sly03040 Spliceosome - Solanum lycopersicum (tomato)	0.000295797	22	2.02	Peaxi162Scf00013g01114.1	189	0.545	Down	0.012342	S	Pre-mRNA-splicing factor SLU7
sly03040 Spliceosome - Solanum lycopersicum (tomato)	0.000295797	22	2.02	Peaxi162Scf00439g00019.1	218	0.665	Down	0.00285183	S	RNA-binding (RRM/RBD/RNP motifs) family protein
sly03040 Spliceosome - Solanum lycopersicum (tomato)	0.000295797	22	2.02	Peaxi162Scf00937g00119.1	1486	0.278	Down	0.000445661	S	THO complex subunit 2
sly03040 Spliceosome - Solanum lycopersicum (tomato)	0.000295797	22	2.02	Peaxi162Scf00213g00074.1	155	0.388	Down	0.00451137	S	Serine/arginine-rich splicing factor RSZ21
sly03040 Spliceosome - Solanum lycopersicum (tomato)	0.000295797	22	2.02	Peaxi162Scf00213g00074.1	136	0.6	Down	0.00601899	S	Serine/arginine-rich splicing factor RSZ21
sly03040 Spliceosome - Solanum lycopersicum (tomato)	0.000295797	22	2.02	Peaxi162Scf00213g00074.1	134	0.6	Down	0.00601899	S	Serine/arginine-rich splicing factor RSZ21
sly03040 Spliceosome - Solanum lycopersicum (tomato)	0.000295797	22	2.02	Peaxi162Scf00213g00074.1	157	0.388	Down	0.00451137	S	Serine/arginine-rich splicing factor RSZ21
sly03040 Spliceosome - Solanum lycopersicum (tomato)	0.000295797	22	2.02	Peaxi162Scf00213g00074.1	153	0.388	Down	0.00451137	S	Serine/arginine-rich splicing factor RSZ21
sly03040 Spliceosome - Solanum lycopersicum (tomato)	0.000295797	22	2.02	Peaxi162Scf00557g00719.1	344	0.094	Down	0.0139611	S	RNA-binding (RRM/RBD/RNP motifs) family protein
sly03040 Spliceosome - Solanum lycopersicum (tomato)	0.000295797	22	2.02	Peaxi162Scf00557g00719.1	216	0.488	Down	0.00120369	S	RNA-binding (RRM/RBD/RNP motifs) family protein
sly03040 Spliceosome - Solanum lycopersicum (tomato)	0.000295797	22	2.02	Peaxi162Scf00557g00719.1	346	0.094	Down	0.0139611	S	RNA-binding (RRM/RBD/RNP motifs) family protein
sly03040 Spliceosome - Solanum lycopersicum (tomato)	0.000295797	22	2.02	Peaxi162Scf00557g00719.1	218	0.503	Down	0.00891336	S	RNA-binding (RRM/RBD/RNP motifs) family protein
sly03040 Spliceosome - Solanum lycopersicum (tomato)	0.000295797	22	2.02	Peaxi162Scf00152g01021.1	165	0.521	Down	0.000579351	S	Serine/arginine-rich splicing factor 2 [Morus notabilis]
sly03040 Spliceosome - Solanum lycopersicum (tomato)	0.000295797	22	2.02	Peaxi162Scf00152g01021.1	169	0.567	Down	0.00164527	S	Serine/arginine-rich splicing factor 2 [Morus notabilis]
sly03040 Spliceosome - Solanum lycopersicum (tomato)	0.000295797	22	2.02	Peaxi162Scf00152g01021.1	167	0.554	Down	0.00164527	S	Serine/arginine-rich splicing factor 2 [Morus notabilis]
sly03040 Spliceosome - Solanum lycopersicum (tomato)	0.000295797	22	2.02	Peaxi162Scf00152g01021.1	143	0.54	Down	0.00449218	S	Serine/arginine-rich splicing factor 2 [Morus notabilis]
sly03040 Spliceosome - Solanum lycopersicum (tomato)	0.000295797	22	2.02	Peaxi162Scf00177g00220.1	42	0.421	Down	0.00124843	S	ATP-dependent RNA helicase dbp2
sly03040 Spliceosome - Solanum lycopersicum (tomato)	0.000295797	22	2.02	Peaxi162Scf00287g01631.1	314	0.503	Down	0.000217454	S	"ATP-dependent RNA helicase, putative"
sly03040 Spliceosome - Solanum lycopersicum (tomato)	0.000295797	22	2.02	Peaxi162Scf00168g00410.1	525	0.412	Down	0.00941635	T	SAP domain-containing protein
sly03040 Spliceosome - Solanum lycopersicum (tomato)	0.000295797	22	2.02	Peaxi162Scf00168g00410.1	505	0.516	Down	0.00577408	S	SAP domain-containing protein
sly03040 Spliceosome - Solanum lycopersicum (tomato)	0.000295797	22	2.02	Peaxi162Scf00145g00811.1	147	0.355	Down	0.000880969	S	RNA-binding (RRM/RBD/RNP motifs) family protein with retrovirus zinc finger-like domain
sly03040 Spliceosome - Solanum lycopersicum (tomato)	0.000295797	22	2.02	Peaxi162Scf00132g00526.1	350	0.542	Down	0.0104088	T	Pre-mRNA-processing factor 6
sly03040 Spliceosome - Solanum lycopersicum (tomato)	0.000295797	22	2.02	Peaxi162Scf00153g00138.1	237	0.662	Down	0.000948515	T	Splicing factor 3B subunit 1
sly03040 Spliceosome - Solanum lycopersicum (tomato)	0.000295797	22	2.02	Peaxi162Scf00153g00138.1	235	0.662	Down	0.000948515	T	Splicing factor 3B subunit 1
sly00620 Pyruvate metabolism - Solanum lycopersicum (tomato)	0.471976	3	1.19	Peaxi162Scf00469g00026.1	10	0.607	Down	0.0138485	S	phosphoenolpyruvate carboxylase 1
sly00620 Pyruvate metabolism - Solanum lycopersicum (tomato)	0.471976	3	1.19	Peaxi162Scf00095g00414.1	548	0.463	Down	0.000199826	T	"Pyruvate, phosphate dikinase 2"
sly00620 Pyruvate metabolism - Solanum lycopersicum (tomato)	0.471976	3	1.19	Peaxi162Scf00828g00116.1	293	0.621	Down	0.00103414	S	"Pyruvate dehydrogenase E1 component subunit alpha, mitochondrial"
sly00053 Ascorbate and aldarate metabolism - Solanum lycopersicum (tomato)	0.842046	1	0.6	Peaxi162Scf00290g00059.1	401	0.477	Down	0.000445661	T	monodehydroascorbate reductase 1
sly03013 RNA transport - Solanum lycopersicum (tomato)	0.0572749	13	1.55	Peaxi162Scf00937g00119.1	1486	0.278	Down	0.000445661	S	THO complex subunit 2
sly03013 RNA transport - Solanum lycopersicum (tomato)	0.0572749	13	1.55	Peaxi162Scf00793g00038.1	1380	0.082	Down	0.000579351	S	eukaryotic translation initiation factor 4G
sly03013 RNA transport - Solanum lycopersicum (tomato)	0.0572749	13	1.55	Peaxi162Scf00793g00038.1	989	0.074	Down	0.000445661	S	eukaryotic translation initiation factor 4G
sly03013 RNA transport - Solanum lycopersicum (tomato)	0.0572749	13	1.55	Peaxi162Scf00793g00038.1	1542	0.567	Down	0.0290255	S	eukaryotic translation initiation factor 4G
sly03013 RNA transport - Solanum lycopersicum (tomato)	0.0572749	13	1.55	Peaxi162Scf00793g00038.1	979	0.457	Down	0.00714585	S	eukaryotic translation initiation factor 4G
sly03013 RNA transport - Solanum lycopersicum (tomato)	0.0572749	13	1.55	Peaxi162Scf00045g01452.1	170	0.365	Down	0.000776234	S	Protein arginine N-methyltransferase 1.5
sly03013 RNA transport - Solanum lycopersicum (tomato)	0.0572749	13	1.55	Peaxi162Scf00045g01452.1	173	0.3	Down	0.00114445	S	Protein arginine N-methyltransferase 1.5
sly03013 RNA transport - Solanum lycopersicum (tomato)	0.0572749	13	1.55	Peaxi162Scf00587g00036.1	90	0.556	Down	0.000445661	S	eukaryotic translation initiation factor 3 subunit C2
sly03013 RNA transport - Solanum lycopersicum (tomato)	0.0572749	13	1.55	Peaxi162Scf00587g00036.1	249	0.442	Down	0.0249386	S	eukaryotic translation initiation factor 3 subunit C2
sly03013 RNA transport - Solanum lycopersicum (tomato)	0.0572749	13	1.55	Peaxi162Scf00018g00105.1	201	0.383	Down	0.00230044	S	arginine/serine-rich 45
sly03013 RNA transport - Solanum lycopersicum (tomato)	0.0572749	13	1.55	Peaxi162Scf00018g00105.1	164	0.392	Down	0.00935482	S	arginine/serine-rich 45
sly03013 RNA transport - Solanum lycopersicum (tomato)	0.0572749	13	1.55	Peaxi162Scf00018g00105.1	214	0.629	Down	0.00409476	S	arginine/serine-rich 45
sly03013 RNA transport - Solanum lycopersicum (tomato)	0.0572749	13	1.55	Peaxi162Scf00018g00105.1	196	0.383	Down	0.00230044	T	arginine/serine-rich 45
sly03013 RNA transport - Solanum lycopersicum (tomato)	0.0572749	13	1.55	Peaxi162Scf00104g00187.1	205	0.51	Down	0.01881	S	Eukaryotic translation initiation factor 5
sly03013 RNA transport - Solanum lycopersicum (tomato)	0.0572749	13	1.55	Peaxi162Scf00104g00187.1	212	0.377	Down	0.000692457	S	Eukaryotic translation initiation factor 5
sly03013 RNA transport - Solanum lycopersicum (tomato)	0.0572749	13	1.55	Peaxi162Scf00104g00187.1	206	0.482	Down	0.0398247	S	Eukaryotic translation initiation factor 5
sly03013 RNA transport - Solanum lycopersicum (tomato)	0.0572749	13	1.55	Peaxi162Scf00249g00716.1	19	0.347	Down	0.0452253	S	eukaryotic translation initiation factor 4E
sly03013 RNA transport - Solanum lycopersicum (tomato)	0.0572749	13	1.55	Peaxi162Scf00168g00311.1	591	0.307	Down	0.0247296	S	Apoptotic chromatin condensation inducer in the nucleus [Morus notabilis]
sly03013 RNA transport - Solanum lycopersicum (tomato)	0.0572749	13	1.55	Peaxi162Scf00168g00311.1	755	0.518	Down	0.000776234	S	Apoptotic chromatin condensation inducer in the nucleus [Morus notabilis]
sly03013 RNA transport - Solanum lycopersicum (tomato)	0.0572749	13	1.55	Peaxi162Scf00774g00012.1	50	0.527	Down	0.00103414	S	eukaryotic translation initiation factor 3 subunit C2
sly03013 RNA transport - Solanum lycopersicum (tomato)	0.0572749	13	1.55	Peaxi162Scf00774g00012.1	45	0.568	Down	0.000692457	S	eukaryotic translation initiation factor 3 subunit C2
sly03013 RNA transport - Solanum lycopersicum (tomato)	0.0572749	13	1.55	Peaxi162Scf00774g00012.1	47	0.546	Down	0.000585329	S	eukaryotic translation initiation factor 3 subunit C2
sly03013 RNA transport - Solanum lycopersicum (tomato)	0.0572749	13	1.55	Peaxi162Scf00168g00410.1	525	0.412	Down	0.00941635	T	SAP domain-containing protein
sly03013 RNA transport - Solanum lycopersicum (tomato)	0.0572749	13	1.55	Peaxi162Scf00168g00410.1	505	0.516	Down	0.00577408	S	SAP domain-containing protein
sly03013 RNA transport - Solanum lycopersicum (tomato)	0.0572749	13	1.55	Peaxi162Scf00401g00035.1	161	0.183	Down	0.0208602	S	eukaryotic translation initiation factor 4G
sly03013 RNA transport - Solanum lycopersicum (tomato)	0.0572749	13	1.55	Peaxi162Scf00401g00035.1	531	0.142	Down	0.000445661	S	eukaryotic translation initiation factor 4G
sly03013 RNA transport - Solanum lycopersicum (tomato)	0.0572749	13	1.55	Peaxi162Scf00437g00611.1	526	0.633	Down	0.0014536	S	RAN GTPase activating protein 2
sly03013 RNA transport - Solanum lycopersicum (tomato)	0.0572749	13	1.55	Peaxi162Scf00225g00424.1	750	0.382	Down	0.00104381	S	Translation initiation factor eIF-2B subunit epsilon
sly00564 Glycerophospholipid metabolism - Solanum lycopersicum (tomato)	0.920379	2	0.52	Peaxi162Scf00374g00622.1	201	0.562	Down	0.00280518	S	Ethanolamine-phosphate cytidylyltransferase
sly00564 Glycerophospholipid metabolism - Solanum lycopersicum (tomato)	0.920379	2	0.52	Peaxi162Scf00813g00017.1	23	0.189	Down	0.000948515	S	Phosphatidate cytidylyltransferase family protein
sly04145 Phagosome - Solanum lycopersicum (tomato)	0.70947	2	0.85	Peaxi162Scf00071g00426.1	413	0.625	Down	0.0205918	S	calreticulin 1b
sly04145 Phagosome - Solanum lycopersicum (tomato)	0.70947	2	0.85	Peaxi162Scf00673g00220.1	386	0.541	Down	0.000217454	S	calreticulin 1b
sly03022 Basal transcription factors - Solanum lycopersicum (tomato)	0.460636	2	1.33	Peaxi162Scf00109g01523.1	286	0.533	Down	0.00393931	S	Transcription initiation factor IIB-2
sly03022 Basal transcription factors - Solanum lycopersicum (tomato)	0.460636	2	1.33	Peaxi162Scf00528g00226.1	169	0.264	Down	0.0014536	T	Transcription initiation factor TFIID subunit 9
sly03440 Homologous recombination - Solanum lycopersicum (tomato)	0.909733	1	0.46	Peaxi162Scf00028g00412.1	11	0.444	Down	0.0220153	S	RECA homolog 3
sly00230 Purine metabolism - Solanum lycopersicum (tomato)	0.909733	1	0.46	Peaxi162Scf00890g00113.1	64	0.401	Down	0.000445661	S	AMP deaminase
sly04626 Plant-pathogen interaction - Solanum lycopersicum (tomato)	0.267537	8	1.29	Peaxi162Scf00135g01114.1	97	0.227	Down	0.00236036	S	calcium dependent protein kinase 1
sly04626 Plant-pathogen interaction - Solanum lycopersicum (tomato)	0.267537	8	1.29	Peaxi162Scf00921g00021.1	468	0.547	Down	0.0111366	S	Protein kinase superfamily protein
sly04626 Plant-pathogen interaction - Solanum lycopersicum (tomato)	0.267537	8	1.29	Peaxi162Scf00921g00021.1	462	0.565	Down	0.000445661	S	Protein kinase superfamily protein
sly04626 Plant-pathogen interaction - Solanum lycopersicum (tomato)	0.267537	8	1.29	Peaxi162Scf00362g00138.1	51	0.595	Down	0.0140338	S	Calcium-dependent protein kinase family protein
sly04626 Plant-pathogen interaction - Solanum lycopersicum (tomato)	0.267537	8	1.29	Peaxi162Scf00652g00120.1	120	0.398	Down	0.000445661	T	RPM1-interacting protein 4
sly04626 Plant-pathogen interaction - Solanum lycopersicum (tomato)	0.267537	8	1.29	Peaxi162Scf00652g00120.1	224	0.64	Down	0.0030714	T	RPM1-interacting protein 4
sly04626 Plant-pathogen interaction - Solanum lycopersicum (tomato)	0.267537	8	1.29	Peaxi162Scf00238g00037.1	242	0.378	Down	0.00103414	T	RPM1 interacting protein 4 transcript 2 [Lactuca saligna]
sly04626 Plant-pathogen interaction - Solanum lycopersicum (tomato)	0.267537	8	1.29	Peaxi162Scf00004g02626.1	481	0.404	Down	0.000880969	S	calcium-dependent protein kinase 32
sly04626 Plant-pathogen interaction - Solanum lycopersicum (tomato)	0.267537	8	1.29	Peaxi162Scf00128g01633.1	34	0.653	Down	0.00316592	S	Protein kinase superfamily protein
sly04626 Plant-pathogen interaction - Solanum lycopersicum (tomato)	0.267537	8	1.29	Peaxi162Scf00047g02131.1	504	0.623	Down	0.00601899	S	WRKY DNA-binding protein 34
sly04626 Plant-pathogen interaction - Solanum lycopersicum (tomato)	0.267537	8	1.29	Peaxi162Scf00047g02131.1	55	0.567	Down	0.00403525	S	WRKY DNA-binding protein 34
sly04146 Peroxisome - Solanum lycopersicum (tomato)	0.937933	1	0.4	Peaxi162Scf01067g00114.1	72	0.497	Down	0.00164527	S	Superoxide dismutase [Cu-Zn]
sly00190 Oxidative phosphorylation - Solanum lycopersicum (tomato)	0.948557	1	0.37	Peaxi162Scf00366g00625.1	26	0.176	Down	0.0325501	S	Inorganic pyrophosphatase
sly00030 Pentose phosphate pathway - Solanum lycopersicum (tomato)	0.925138	1	0.43	Peaxi162Scf00175g00519.1	275	0.405	Down	0.00882011	S	6-phosphogluconolactonase 1
sly00440 Phosphonate and phosphinate metabolism - Solanum lycopersicum (tomato)	0.167401	1	5.97	Peaxi162Scf00374g00622.1	201	0.562	Down	0.00280518	S	Ethanolamine-phosphate cytidylyltransferase
sly03010 Ribosome - Solanum lycopersicum (tomato)	0.265977	5	1.42	Peaxi162Scf00130g00044.1	97	0.449	Down	0.00941635	S	acidic rib P1a-like [Solanum tuberosum]
sly03010 Ribosome - Solanum lycopersicum (tomato)	0.265977	5	1.42	Peaxi162Scf00324g00719.1	109	0.65	Down	0.0100089	S	Unknown protein
sly03010 Ribosome - Solanum lycopersicum (tomato)	0.265977	5	1.42	Peaxi162Scf00091g01816.1	143	0.481	Down	0.00935482	S	60S acidic rib P2-4 [Theobroma cacao]
sly03010 Ribosome - Solanum lycopersicum (tomato)	0.265977	5	1.42	Peaxi162Scf00441g00414.1	101	0.584	Down	0.0136902	S	acidic rib P1a-like [Solanum tuberosum]
sly03010 Ribosome - Solanum lycopersicum (tomato)	0.265977	5	1.42	Peaxi162Scf01313g00116.1	323	0.493	Down	0.000776234	S	60S acidic ribosomal protein P0
sly00300 Lysine biosynthesis - Solanum lycopersicum (tomato)	0.167401	1	5.97	Peaxi162Scf00039g00093.1	66	0.536	Down	0.00289181	S	diaminopimelate epimerase family protein
sly00270 Cysteine and methionine metabolism - Solanum lycopersicum (tomato)	0.809776	1	0.66	Peaxi162Scf00047g00011.1	20	0.626	Down	0.0159643	S	UDP-D-glucuronate 4-epimerase 6
sly04144 Endocytosis - Solanum lycopersicum (tomato)	0.178746	11	1.34	Peaxi162Scf00435g01211.1	16	0.415	Down	0.00601899	T	Phosphatidylinositol-4-phosphate 5-kinase family protein
sly04144 Endocytosis - Solanum lycopersicum (tomato)	0.178746	11	1.34	Peaxi162Scf00789g00218.1	689	0.659	Down	0.0015171	S	AP-2 complex subunit alpha-2
sly04144 Endocytosis - Solanum lycopersicum (tomato)	0.178746	11	1.34	Peaxi162Scf00039g01120.1	81	0.556	Down	0.012026	T	Ras-related protein Rab-8A
sly04144 Endocytosis - Solanum lycopersicum (tomato)	0.178746	11	1.34	Peaxi162Scf00045g00031.1	183	0.428	Down	0.0015906	S	ADP-ribosylation factor GTPase-activating protein 3
sly04144 Endocytosis - Solanum lycopersicum (tomato)	0.178746	11	1.34	Peaxi162Scf00069g00611.1	12	0.131	Down	0.00664266	S	sorting nexin 1
sly04144 Endocytosis - Solanum lycopersicum (tomato)	0.178746	11	1.34	Peaxi162Scf00688g00009.1	820	0.379	Down	0.0167371	S	dynamin-like protein 6
sly04144 Endocytosis - Solanum lycopersicum (tomato)	0.178746	11	1.34	Peaxi162Scf00688g00009.1	809	0.6	Down	0.00314951	S	dynamin-like protein 6
sly04144 Endocytosis - Solanum lycopersicum (tomato)	0.178746	11	1.34	Peaxi162Scf00688g00009.1	534	0.228	Down	0.000162491	S	dynamin-like protein 6
sly04144 Endocytosis - Solanum lycopersicum (tomato)	0.178746	11	1.34	Peaxi162Scf00267g01222.1	475	0.226	Down	0.00132803	S	Regulator of Vps4 activity in the MVB pathway protein
sly04144 Endocytosis - Solanum lycopersicum (tomato)	0.178746	11	1.34	Peaxi162Scf00165g01842.1	172	0.541	Down	0.0431814	T	ADP-ribosylation factor GTPase-activating protein 1
sly04144 Endocytosis - Solanum lycopersicum (tomato)	0.178746	11	1.34	Peaxi162Scf00165g01842.1	385	0.5	Down	0.000961367	S	ADP-ribosylation factor GTPase-activating protein 1
sly04144 Endocytosis - Solanum lycopersicum (tomato)	0.178746	11	1.34	Peaxi162Scf00094g01917.1	178	0.57	Down	0.00587516	T	ADP-ribosylation factor GTPase-activating protein 1
sly04144 Endocytosis - Solanum lycopersicum (tomato)	0.178746	11	1.34	Peaxi162Scf00378g00825.1	306	0.566	Down	0.00184756	S	ENTH/VHS family protein
sly04144 Endocytosis - Solanum lycopersicum (tomato)	0.178746	11	1.34	Peaxi162Scf00378g00825.1	296	0.603	Down	0.00193191	S	ENTH/VHS family protein
sly04144 Endocytosis - Solanum lycopersicum (tomato)	0.178746	11	1.34	Peaxi162Scf00378g00825.1	292	0.605	Down	0.00274777	S	ENTH/VHS family protein
sly04144 Endocytosis - Solanum lycopersicum (tomato)	0.178746	11	1.34	Peaxi162Scf00378g00825.1	256	0.665	Down	0.00595365	S	ENTH/VHS family protein
sly04144 Endocytosis - Solanum lycopersicum (tomato)	0.178746	11	1.34	Peaxi162Scf00378g00825.1	264	0.357	Down	0.000445661	S	ENTH/VHS family protein
sly04144 Endocytosis - Solanum lycopersicum (tomato)	0.178746	11	1.34	Peaxi162Scf00286g00439.1	192	0.307	Down	0.0211082	S	Ras-related protein Rab-11A
sly03015 mRNA surveillance pathway - Solanum lycopersicum (tomato)	0.148276	9	1.45	Peaxi162Scf00064g00099.1	274	0.588	Down	0.00664488	S	pre-mRNA cleavage complex-related family protein
sly03015 mRNA surveillance pathway - Solanum lycopersicum (tomato)	0.148276	9	1.45	Peaxi162Scf00064g00099.1	276	0.588	Down	0.00664488	S	pre-mRNA cleavage complex-related family protein
sly03015 mRNA surveillance pathway - Solanum lycopersicum (tomato)	0.148276	9	1.45	Peaxi162Scf00955g00034.1	234	0.598	Down	0.00719561	S	RNA-binding (RRM/RBD/RNP motifs) family protein
sly03015 mRNA surveillance pathway - Solanum lycopersicum (tomato)	0.148276	9	1.45	Peaxi162Scf00018g00105.1	201	0.383	Down	0.00230044	S	arginine/serine-rich 45
sly03015 mRNA surveillance pathway - Solanum lycopersicum (tomato)	0.148276	9	1.45	Peaxi162Scf00018g00105.1	164	0.392	Down	0.00935482	S	arginine/serine-rich 45
sly03015 mRNA surveillance pathway - Solanum lycopersicum (tomato)	0.148276	9	1.45	Peaxi162Scf00018g00105.1	214	0.629	Down	0.00409476	S	arginine/serine-rich 45
sly03015 mRNA surveillance pathway - Solanum lycopersicum (tomato)	0.148276	9	1.45	Peaxi162Scf00018g00105.1	196	0.383	Down	0.00230044	T	arginine/serine-rich 45
sly03015 mRNA surveillance pathway - Solanum lycopersicum (tomato)	0.148276	9	1.45	Peaxi162Scf00207g01130.1	455	0.186	Down	0.000445661	S	Serine/threonine protein phosphatase 2A 55 kDa regulatory subunit B beta isoform
sly03015 mRNA surveillance pathway - Solanum lycopersicum (tomato)	0.148276	9	1.45	Peaxi162Scf00168g00311.1	591	0.307	Down	0.0247296	S	Apoptotic chromatin condensation inducer in the nucleus [Morus notabilis]
sly03015 mRNA surveillance pathway - Solanum lycopersicum (tomato)	0.148276	9	1.45	Peaxi162Scf00168g00311.1	755	0.518	Down	0.000776234	S	Apoptotic chromatin condensation inducer in the nucleus [Morus notabilis]
sly03015 mRNA surveillance pathway - Solanum lycopersicum (tomato)	0.148276	9	1.45	Peaxi162Scf00520g00022.1	434	0.337	Down	0.000786538	S	RNA-binding (RRM/RBD/RNP motifs) family protein
sly03015 mRNA surveillance pathway - Solanum lycopersicum (tomato)	0.148276	9	1.45	Peaxi162Scf00168g00410.1	525	0.412	Down	0.00941635	T	SAP domain-containing protein
sly03015 mRNA surveillance pathway - Solanum lycopersicum (tomato)	0.148276	9	1.45	Peaxi162Scf00168g00410.1	505	0.516	Down	0.00577408	S	SAP domain-containing protein
sly03015 mRNA surveillance pathway - Solanum lycopersicum (tomato)	0.148276	9	1.45	Peaxi162Scf01164g00123.1	483	0.468	Down	0.000948515	S	RNA-binding (RRM/RBD/RNP motifs) family protein
sly03015 mRNA surveillance pathway - Solanum lycopersicum (tomato)	0.148276	9	1.45	Peaxi162Scf00155g00068.1	664	0.494	Down	0.0133471	S	cleavage and polyadenylation specificity factor 30
sly04141 Protein processing in endoplasmic reticulum - Solanum lycopersicum (tomato)	0.410247	5	1.19	Peaxi162Scf00071g00426.1	413	0.625	Down	0.0205918	S	calreticulin 1b
sly04141 Protein processing in endoplasmic reticulum - Solanum lycopersicum (tomato)	0.410247	5	1.19	Peaxi162Scf00708g00211.1	27	0.339	Down	0.000579351	S	plant UBX domain containing protein 4
sly04141 Protein processing in endoplasmic reticulum - Solanum lycopersicum (tomato)	0.410247	5	1.19	Peaxi162Scf00814g00225.1	90	0.379	Down	0.00311807	T	Rad23 UV excision repair protein family
sly04141 Protein processing in endoplasmic reticulum - Solanum lycopersicum (tomato)	0.410247	5	1.19	Peaxi162Scf00921g00138.1	124	0.66	Down	0.00592017	S	UBX domain-containing protein
sly04141 Protein processing in endoplasmic reticulum - Solanum lycopersicum (tomato)	0.410247	5	1.19	Peaxi162Scf00921g00138.1	120	0.647	Down	0.0205385	S	UBX domain-containing protein
sly04141 Protein processing in endoplasmic reticulum - Solanum lycopersicum (tomato)	0.410247	5	1.19	Peaxi162Scf00921g00138.1	86	0.624	Down	0.000692457	S	UBX domain-containing protein
sly04141 Protein processing in endoplasmic reticulum - Solanum lycopersicum (tomato)	0.410247	5	1.19	Peaxi162Scf00921g00138.1	122	0.641	Down	0.00234856	S	UBX domain-containing protein
sly04141 Protein processing in endoplasmic reticulum - Solanum lycopersicum (tomato)	0.410247	5	1.19	Peaxi162Scf00673g00220.1	386	0.541	Down	0.000217454	S	calreticulin 1b
sly00561 Glycerolipid metabolism - Solanum lycopersicum (tomato)	0.925138	1	0.43	Peaxi162Scf00086g01511.1	89	0.545	Down	0.0179768	S	"Digalactosyldiacylglycerol synthase 1, chloroplastic"
sly04070 Phosphatidylinositol signaling system - Solanum lycopersicum (tomato)	0.591502	4	1	Peaxi162Scf00435g01211.1	16	0.415	Down	0.00601899	T	Phosphatidylinositol-4-phosphate 5-kinase family protein
sly04070 Phosphatidylinositol signaling system - Solanum lycopersicum (tomato)	0.591502	4	1	Peaxi162Scf00129g00546.1	440	0.648	Down	0.000579351	S	Inositol hexakisphosphate and diphosphoinositol-pentakisphosphate kinase 1
sly04070 Phosphatidylinositol signaling system - Solanum lycopersicum (tomato)	0.591502	4	1	Peaxi162Scf00129g00546.1	846	0.244	Down	0.000783157	S	Inositol hexakisphosphate and diphosphoinositol-pentakisphosphate kinase 1
sly04070 Phosphatidylinositol signaling system - Solanum lycopersicum (tomato)	0.591502	4	1	Peaxi162Scf00129g00546.1	438	0.637	Down	0.00320895	S	Inositol hexakisphosphate and diphosphoinositol-pentakisphosphate kinase 1
sly04070 Phosphatidylinositol signaling system - Solanum lycopersicum (tomato)	0.591502	4	1	Peaxi162Scf00129g00546.1	355	0.578	Down	0.00340601	S	Inositol hexakisphosphate and diphosphoinositol-pentakisphosphate kinase 1
sly04070 Phosphatidylinositol signaling system - Solanum lycopersicum (tomato)	0.591502	4	1	Peaxi162Scf00957g00111.1	300	0.392	Down	0.0176615	S	phospholipase C 2
sly04070 Phosphatidylinositol signaling system - Solanum lycopersicum (tomato)	0.591502	4	1	Peaxi162Scf00813g00017.1	23	0.189	Down	0.000948515	S	Phosphatidate cytidylyltransferase family protein
sly04933 AGE-RAGE signaling pathway in diabetic complications - Solanum lycopersicum (tomato)	0.423337	1	1.99	Peaxi162Scf00957g00111.1	300	0.392	Down	0.0176615	S	phospholipase C 2
sly02010 ABC transporters - Solanum lycopersicum (tomato)	0.0621633	3	2.99	Peaxi162Scf00129g00314.1	619	0.608	Down	0.00517061	S	ABC transporter B family member 19
sly02010 ABC transporters - Solanum lycopersicum (tomato)	0.0621633	3	2.99	Peaxi162Scf00060g00438.1	848	0.599	Down	0.00381668	S	ABC transporter B family member 20
sly02010 ABC transporters - Solanum lycopersicum (tomato)	0.0621633	3	2.99	Peaxi162Scf00847g00008.1	664	0.625	Down	0.0142932	S	ABC transporter B family member 1
sly04016 MAPK signaling pathway - plant - Solanum lycopersicum (tomato)	0.446429	5	1.15	Peaxi162Scf00123g00089.1	640	0.121	Down	0.000217333	S	Divalent metal cation transporter MntH
sly04016 MAPK signaling pathway - plant - Solanum lycopersicum (tomato)	0.446429	5	1.15	Peaxi162Scf00123g00089.1	627	0.339	Down	0.00754222	S	Divalent metal cation transporter MntH
sly04016 MAPK signaling pathway - plant - Solanum lycopersicum (tomato)	0.446429	5	1.15	Peaxi162Scf00123g00089.1	644	0.307	Down	0.00374212	S	Divalent metal cation transporter MntH
sly04016 MAPK signaling pathway - plant - Solanum lycopersicum (tomato)	0.446429	5	1.15	Peaxi162Scf00123g00089.1	870	0.597	Down	0.00918778	S	Divalent metal cation transporter MntH
sly04016 MAPK signaling pathway - plant - Solanum lycopersicum (tomato)	0.446429	5	1.15	Peaxi162Scf00123g00089.1	907	0.264	Down	0.0140785	S	Divalent metal cation transporter MntH
sly04016 MAPK signaling pathway - plant - Solanum lycopersicum (tomato)	0.446429	5	1.15	Peaxi162Scf00123g00089.1	965	0.416	Down	0.000776234	S	Divalent metal cation transporter MntH
sly04016 MAPK signaling pathway - plant - Solanum lycopersicum (tomato)	0.446429	5	1.15	Peaxi162Scf00001g34002.1	610	0.312	Down	0.00475136	S	Ethylene receptor 2
sly04016 MAPK signaling pathway - plant - Solanum lycopersicum (tomato)	0.446429	5	1.15	Peaxi162Scf00571g00036.1	481	0.178	Down	0.00285183	S	mitogen-activated protein kinase 16
sly04016 MAPK signaling pathway - plant - Solanum lycopersicum (tomato)	0.446429	5	1.15	Peaxi162Scf00325g00034.1	515	0.53	Down	0.00132492	S	Ethylene receptor 2
sly04016 MAPK signaling pathway - plant - Solanum lycopersicum (tomato)	0.446429	5	1.15	Peaxi162Scf00120g00517.1	288	0.344	Down	0.0014536	T	Ethylene receptor 2
sly04712 Circadian rhythm - plant - Solanum lycopersicum (tomato)	0.724361	1	0.85	Peaxi162Scf00092g01519.1	489	0.471	Down	0.00141509	S	late elongated hypocotyl [Nicotiana attenuata]
sly04136 Autophagy - other - Solanum lycopersicum (tomato)	0.891192	1	0.5	Peaxi162Scf00441g00115.1	182	0.485	Down	0.00103414	S	PP2A regulatory subunit TAP46
sly03410 Base excision repair - Solanum lycopersicum (tomato)	0.09577	3	2.56	Peaxi162Scf00580g00028.1	158	0.632	Down	0.0143885	S	high mobility group B3
sly03410 Base excision repair - Solanum lycopersicum (tomato)	0.09577	3	2.56	Peaxi162Scf00580g00028.1	155	0.505	Down	0.0213017	S	high mobility group B3
sly03410 Base excision repair - Solanum lycopersicum (tomato)	0.09577	3	2.56	Peaxi162Scf00141g00216.1	128	0.289	Down	0.000445661	S	Unknown protein
sly03410 Base excision repair - Solanum lycopersicum (tomato)	0.09577	3	2.56	Peaxi162Scf00141g00216.1	127	0.33	Down	0.00437149	S	Unknown protein
sly03410 Base excision repair - Solanum lycopersicum (tomato)	0.09577	3	2.56	Peaxi162Scf00122g02315.1	142	0.469	Down	0.000445661	S	DNA-binding protein [Nicotiana tabacum]
sly04075 Plant hormone signal transduction - Solanum lycopersicum (tomato)	0.634998	6	0.94	Peaxi162Scf00123g00089.1	640	0.121	Down	0.000217333	S	Divalent metal cation transporter MntH
sly04075 Plant hormone signal transduction - Solanum lycopersicum (tomato)	0.634998	6	0.94	Peaxi162Scf00123g00089.1	627	0.339	Down	0.00754222	S	Divalent metal cation transporter MntH
sly04075 Plant hormone signal transduction - Solanum lycopersicum (tomato)	0.634998	6	0.94	Peaxi162Scf00123g00089.1	644	0.307	Down	0.00374212	S	Divalent metal cation transporter MntH
sly04075 Plant hormone signal transduction - Solanum lycopersicum (tomato)	0.634998	6	0.94	Peaxi162Scf00123g00089.1	870	0.597	Down	0.00918778	S	Divalent metal cation transporter MntH
sly04075 Plant hormone signal transduction - Solanum lycopersicum (tomato)	0.634998	6	0.94	Peaxi162Scf00123g00089.1	907	0.264	Down	0.0140785	S	Divalent metal cation transporter MntH
sly04075 Plant hormone signal transduction - Solanum lycopersicum (tomato)	0.634998	6	0.94	Peaxi162Scf00123g00089.1	965	0.416	Down	0.000776234	S	Divalent metal cation transporter MntH
sly04075 Plant hormone signal transduction - Solanum lycopersicum (tomato)	0.634998	6	0.94	Peaxi162Scf00014g00614.1	14	0.658	Down	0.00197354	S	Auxin transporter-like protein 2
sly04075 Plant hormone signal transduction - Solanum lycopersicum (tomato)	0.634998	6	0.94	Peaxi162Scf00001g34002.1	610	0.312	Down	0.00475136	S	Ethylene receptor 2
sly04075 Plant hormone signal transduction - Solanum lycopersicum (tomato)	0.634998	6	0.94	Peaxi162Scf00325g00034.1	515	0.53	Down	0.00132492	S	Ethylene receptor 2
sly04075 Plant hormone signal transduction - Solanum lycopersicum (tomato)	0.634998	6	0.94	Peaxi162Scf00120g00517.1	288	0.344	Down	0.0014536	T	Ethylene receptor 2
sly04075 Plant hormone signal transduction - Solanum lycopersicum (tomato)	0.634998	6	0.94	Peaxi162Scf00141g00048.1	34	0.405	Down	0.000445661	S	Auxin transporter-like protein 2
