# Supplementary material for: Phosphoproteome analysis reveals the involvement of protein dephosphorylation in ethylene-induced corolla senescence in petunia
Source: BMC Plant Biol. 2021 Nov 3;21:512. doi: 10.1186/s12870-021-03286-x (PMC8565076; doi:10.1186/s12870-021-03286-x)
Supplement: Supplementary file 6 — Additional file 6. [file 12870_2021_3286_MOESM6_ESM.xlsx]

## Sheet: Up
Domain Description	Mapping	Background	All Mapping	All Backgroud	Fold enrichment	Fisher's exact test p value	-log10(P value)	Related Protein
Cation-transporting P-type ATPase, N-terminal	4	12	71	2290	10.75	0.000348235	3.46	Peaxi162Scf00689g00558.1 Peaxi162Scf00009g00434.1 Peaxi162Scf00451g00912.1 Peaxi162Scf01054g00032.1
P-type ATPase, transmembrane domain	4	12	71	2290	10.75	0.000348235	3.46	Peaxi162Scf00689g00558.1 Peaxi162Scf00009g00434.1 Peaxi162Scf00451g00912.1 Peaxi162Scf01054g00032.1
P-type ATPase, A domain	4	15	71	2290	8.6	0.000894695	3.05	Peaxi162Scf00689g00558.1 Peaxi162Scf00009g00434.1 Peaxi162Scf00451g00912.1 Peaxi162Scf01054g00032.1
P-type ATPase, cytoplasmic domain N	4	15	71	2290	8.6	0.000894695	3.05	Peaxi162Scf00689g00558.1 Peaxi162Scf00009g00434.1 Peaxi162Scf00451g00912.1 Peaxi162Scf01054g00032.1
Sucrose synthase	3	7	71	2290	13.82	0.000914595	3.04	Peaxi162Scf00088g01217.1 Peaxi162Scf00713g00213.1 Peaxi162Scf00928g00232.1
Actin cross-linking	2	2	71	2290	32.25	0.000948146	3.02	Peaxi162Scf00026g02218.1 Peaxi162Scf00209g00833.1
Glycosyl transferase, family 1	3	9	71	2290	10.75	0.00209873	2.68	Peaxi162Scf00088g01217.1 Peaxi162Scf00713g00213.1 Peaxi162Scf00928g00232.1
Major facilitator superfamily domain	4	23	71	2290	5.61	0.00480979	2.32	Peaxi162Scf00095g00120.1 Peaxi162Scf00061g00092.1 Peaxi162Scf00842g00426.1 Peaxi162Scf00920g00113.1
Amino acid transporter, transmembrane domain	2	10	71	2290	6.45	0.0363153	1.44	Peaxi162Scf00040g00315.1 Peaxi162Scf00076g00615.1

## Sheet: Up Domain2Protein
Domain Description	Fisher's exact test p value	Protein accession	Position	Ratio	Regulated Type	P value	Amino acid	Protein description
Domain of unknown function DUF569	0.000948146	Peaxi162Scf00026g02218.1	400	2.657	Up	0.0014536	S	Protein of unknown function (DUF569)
Domain of unknown function DUF569	0.000948146	Peaxi162Scf00209g00833.1	274	1.864	Up	0.00210172	S	Protein of unknown function (DUF569)
Domain of unknown function DUF569	0.000948146	Peaxi162Scf00209g00833.1	270	1.555	Up	0.0034074	S	Protein of unknown function (DUF569)
P-type ATPase, transmembrane domain	0.000348235	Peaxi162Scf00689g00558.1	664	5.83	Up	0.000445661	T	Plasma membrane ATPase 2
P-type ATPase, transmembrane domain	0.000348235	Peaxi162Scf00009g00434.1	649	4.262	Up	0.00580914	T	Plasma membrane ATPase 3
P-type ATPase, transmembrane domain	0.000348235	Peaxi162Scf00451g00912.1	688	4.4	Up	0.000585329	S	Plasma membrane ATPase 2
P-type ATPase, transmembrane domain	0.000348235	Peaxi162Scf00451g00912.1	673	2.054	Up	0.000445661	T	Plasma membrane ATPase 2
P-type ATPase, transmembrane domain	0.000348235	Peaxi162Scf00451g00912.1	732	1.576	Up	0.00845926	T	Plasma membrane ATPase 2
P-type ATPase, transmembrane domain	0.000348235	Peaxi162Scf01054g00032.1	646	2.399	Up	0.000579351	T	Plasma membrane ATPase 4
P-type ATPase, transmembrane domain	0.000348235	Peaxi162Scf01054g00032.1	652	2.516	Up	0.00197354	T	Plasma membrane ATPase 4
P-type ATPase, transmembrane domain	0.000348235	Peaxi162Scf01054g00032.1	608	2.976	Up	0.000579351	S	Plasma membrane ATPase 4
P-type ATPase, transmembrane domain	0.000348235	Peaxi162Scf01054g00032.1	594	3.407	Up	0.0144036	S	Plasma membrane ATPase 4
P-type ATPase, transmembrane domain	0.000348235	Peaxi162Scf01054g00032.1	585	4.302	Up	0.00243498	T	Plasma membrane ATPase 4
Amino acid transporter, transmembrane domain	0.0363153	Peaxi162Scf00040g00315.1	22	3.882	Up	0.000880969	T	Transmembrane amino acid transporter family protein
Amino acid transporter, transmembrane domain	0.0363153	Peaxi162Scf00076g00615.1	54	2.683	Up	0.000217333	S	Transmembrane amino acid transporter family protein
Major sperm protein (MSP) domain	0.0235187	Peaxi162Scf00803g00115.1	143	1.8	Up	0.000776234	S	vesicle associated protein
Major sperm protein (MSP) domain	0.0235187	Peaxi162Scf00623g00009.1	126	1.6	Up	0.000776234	S	vesicle associated protein
PPM-type phosphatase domain	0.203207	Peaxi162Scf00132g00719.1	458	2.407	Up	0.000579351	S	Protein phosphatase 2C family protein
PPM-type phosphatase domain	0.203207	Peaxi162Scf00835g00115.1	95	1.597	Up	0.0057332	S	Protein phosphatase 2C family protein
Alpha/Beta hydrolase fold	0.249505	Peaxi162Scf00021g02415.1	832	2.056	Up	0.00176098	S	SHOOT GRAVITROPISM 2 family protein
Alpha/Beta hydrolase fold	0.249505	Peaxi162Scf00020g00232.1	355	1.526	Up	0.00254085	S	alpha/beta-Hydrolases superfamily protein
HAD-like domain	0.00757019	Peaxi162Scf00689g00558.1	664	5.83	Up	0.000445661	T	Plasma membrane ATPase 2
HAD-like domain	0.00757019	Peaxi162Scf00009g00434.1	649	4.262	Up	0.00580914	T	Plasma membrane ATPase 3
HAD-like domain	0.00757019	Peaxi162Scf00451g00912.1	688	4.4	Up	0.000585329	S	Plasma membrane ATPase 2
HAD-like domain	0.00757019	Peaxi162Scf00451g00912.1	673	2.054	Up	0.000445661	T	Plasma membrane ATPase 2
HAD-like domain	0.00757019	Peaxi162Scf00451g00912.1	732	1.576	Up	0.00845926	T	Plasma membrane ATPase 2
HAD-like domain	0.00757019	Peaxi162Scf01054g00032.1	646	2.399	Up	0.000579351	T	Plasma membrane ATPase 4
HAD-like domain	0.00757019	Peaxi162Scf01054g00032.1	652	2.516	Up	0.00197354	T	Plasma membrane ATPase 4
HAD-like domain	0.00757019	Peaxi162Scf01054g00032.1	608	2.976	Up	0.000579351	S	Plasma membrane ATPase 4
HAD-like domain	0.00757019	Peaxi162Scf01054g00032.1	594	3.407	Up	0.0144036	S	Plasma membrane ATPase 4
HAD-like domain	0.00757019	Peaxi162Scf01054g00032.1	585	4.302	Up	0.00243498	T	Plasma membrane ATPase 4
Major facilitator superfamily domain	0.00480979	Peaxi162Scf00095g00120.1	30	3.651	Up	9.7e-05	S	Sugar transporter ERD6-like 16
Major facilitator superfamily domain	0.00480979	Peaxi162Scf00061g00092.1	472	1.65	Up	0.00184593	S	tonoplast monosaccharide transporter2
Major facilitator superfamily domain	0.00480979	Peaxi162Scf00842g00426.1	56	1.503	Up	0.00580914	T	Protein NRT1/ PTR FAMILY 6.1
Major facilitator superfamily domain	0.00480979	Peaxi162Scf00920g00113.1	465	1.666	Up	0.00418375	S	tonoplast monosaccharide transporter2
Glycosyl transferase, family 1	0.00209873	Peaxi162Scf00088g01217.1	685	3.723	Up	0.00140702	T	sucrose phosphate synthase 1F
Glycosyl transferase, family 1	0.00209873	Peaxi162Scf00088g01217.1	699	1.953	Up	0.0115469	S	sucrose phosphate synthase 1F
Glycosyl transferase, family 1	0.00209873	Peaxi162Scf00088g01217.1	150	1.906	Up	0.000579351	S	sucrose phosphate synthase 1F
Glycosyl transferase, family 1	0.00209873	Peaxi162Scf00713g00213.1	12	1.519	Up	0.000445661	S	sucrose synthase 6
Glycosyl transferase, family 1	0.00209873	Peaxi162Scf00928g00232.1	11	5.998	Up	0.000445661	S	sucrose synthase 4
Cation-transporting P-type ATPase, N-terminal	0.000348235	Peaxi162Scf00689g00558.1	664	5.83	Up	0.000445661	T	Plasma membrane ATPase 2
Cation-transporting P-type ATPase, N-terminal	0.000348235	Peaxi162Scf00009g00434.1	649	4.262	Up	0.00580914	T	Plasma membrane ATPase 3
Cation-transporting P-type ATPase, N-terminal	0.000348235	Peaxi162Scf00451g00912.1	688	4.4	Up	0.000585329	S	Plasma membrane ATPase 2
Cation-transporting P-type ATPase, N-terminal	0.000348235	Peaxi162Scf00451g00912.1	673	2.054	Up	0.000445661	T	Plasma membrane ATPase 2
Cation-transporting P-type ATPase, N-terminal	0.000348235	Peaxi162Scf00451g00912.1	732	1.576	Up	0.00845926	T	Plasma membrane ATPase 2
Cation-transporting P-type ATPase, N-terminal	0.000348235	Peaxi162Scf01054g00032.1	646	2.399	Up	0.000579351	T	Plasma membrane ATPase 4
Cation-transporting P-type ATPase, N-terminal	0.000348235	Peaxi162Scf01054g00032.1	652	2.516	Up	0.00197354	T	Plasma membrane ATPase 4
Cation-transporting P-type ATPase, N-terminal	0.000348235	Peaxi162Scf01054g00032.1	608	2.976	Up	0.000579351	S	Plasma membrane ATPase 4
Cation-transporting P-type ATPase, N-terminal	0.000348235	Peaxi162Scf01054g00032.1	594	3.407	Up	0.0144036	S	Plasma membrane ATPase 4
Cation-transporting P-type ATPase, N-terminal	0.000348235	Peaxi162Scf01054g00032.1	585	4.302	Up	0.00243498	T	Plasma membrane ATPase 4
P-type ATPase, cytoplasmic domain N	0.000894695	Peaxi162Scf00689g00558.1	664	5.83	Up	0.000445661	T	Plasma membrane ATPase 2
P-type ATPase, cytoplasmic domain N	0.000894695	Peaxi162Scf00009g00434.1	649	4.262	Up	0.00580914	T	Plasma membrane ATPase 3
P-type ATPase, cytoplasmic domain N	0.000894695	Peaxi162Scf00451g00912.1	688	4.4	Up	0.000585329	S	Plasma membrane ATPase 2
P-type ATPase, cytoplasmic domain N	0.000894695	Peaxi162Scf00451g00912.1	673	2.054	Up	0.000445661	T	Plasma membrane ATPase 2
P-type ATPase, cytoplasmic domain N	0.000894695	Peaxi162Scf00451g00912.1	732	1.576	Up	0.00845926	T	Plasma membrane ATPase 2
P-type ATPase, cytoplasmic domain N	0.000894695	Peaxi162Scf01054g00032.1	646	2.399	Up	0.000579351	T	Plasma membrane ATPase 4
P-type ATPase, cytoplasmic domain N	0.000894695	Peaxi162Scf01054g00032.1	652	2.516	Up	0.00197354	T	Plasma membrane ATPase 4
P-type ATPase, cytoplasmic domain N	0.000894695	Peaxi162Scf01054g00032.1	608	2.976	Up	0.000579351	S	Plasma membrane ATPase 4
P-type ATPase, cytoplasmic domain N	0.000894695	Peaxi162Scf01054g00032.1	594	3.407	Up	0.0144036	S	Plasma membrane ATPase 4
P-type ATPase, cytoplasmic domain N	0.000894695	Peaxi162Scf01054g00032.1	585	4.302	Up	0.00243498	T	Plasma membrane ATPase 4
EF-hand domain	0.132087	Peaxi162Scf00287g00127.1	561	1.692	Up	0.0042327	S	Calcium-binding tetratricopeptide family protein
EF-hand domain	0.132087	Peaxi162Scf00680g00017.1	882	1.562	Up	0.010589	S	Calcium-binding EF hand family protein
EF-hand domain	0.132087	Peaxi162Scf00232g00021.1	228	1.583	Up	0.00164527	S	Calcium-binding EF-hand family protein
EF-hand domain	0.132087	Peaxi162Scf00232g00021.1	223	1.583	Up	0.00164527	S	Calcium-binding EF-hand family protein
PapD-like	0.0296386	Peaxi162Scf00803g00115.1	143	1.8	Up	0.000776234	S	vesicle associated protein
PapD-like	0.0296386	Peaxi162Scf00623g00009.1	126	1.6	Up	0.000776234	S	vesicle associated protein
P-type ATPase, A domain	0.000894695	Peaxi162Scf00689g00558.1	664	5.83	Up	0.000445661	T	Plasma membrane ATPase 2
P-type ATPase, A domain	0.000894695	Peaxi162Scf00009g00434.1	649	4.262	Up	0.00580914	T	Plasma membrane ATPase 3
P-type ATPase, A domain	0.000894695	Peaxi162Scf00451g00912.1	688	4.4	Up	0.000585329	S	Plasma membrane ATPase 2
P-type ATPase, A domain	0.000894695	Peaxi162Scf00451g00912.1	673	2.054	Up	0.000445661	T	Plasma membrane ATPase 2
P-type ATPase, A domain	0.000894695	Peaxi162Scf00451g00912.1	732	1.576	Up	0.00845926	T	Plasma membrane ATPase 2
P-type ATPase, A domain	0.000894695	Peaxi162Scf01054g00032.1	646	2.399	Up	0.000579351	T	Plasma membrane ATPase 4
P-type ATPase, A domain	0.000894695	Peaxi162Scf01054g00032.1	652	2.516	Up	0.00197354	T	Plasma membrane ATPase 4
P-type ATPase, A domain	0.000894695	Peaxi162Scf01054g00032.1	608	2.976	Up	0.000579351	S	Plasma membrane ATPase 4
P-type ATPase, A domain	0.000894695	Peaxi162Scf01054g00032.1	594	3.407	Up	0.0144036	S	Plasma membrane ATPase 4
P-type ATPase, A domain	0.000894695	Peaxi162Scf01054g00032.1	585	4.302	Up	0.00243498	T	Plasma membrane ATPase 4
Actin cross-linking	0.000948146	Peaxi162Scf00026g02218.1	400	2.657	Up	0.0014536	S	Protein of unknown function (DUF569)
Actin cross-linking	0.000948146	Peaxi162Scf00209g00833.1	274	1.864	Up	0.00210172	S	Protein of unknown function (DUF569)
Actin cross-linking	0.000948146	Peaxi162Scf00209g00833.1	270	1.555	Up	0.0034074	S	Protein of unknown function (DUF569)
Sucrose synthase	0.000914595	Peaxi162Scf00088g01217.1	685	3.723	Up	0.00140702	T	sucrose phosphate synthase 1F
Sucrose synthase	0.000914595	Peaxi162Scf00088g01217.1	699	1.953	Up	0.0115469	S	sucrose phosphate synthase 1F
Sucrose synthase	0.000914595	Peaxi162Scf00088g01217.1	150	1.906	Up	0.000579351	S	sucrose phosphate synthase 1F
Sucrose synthase	0.000914595	Peaxi162Scf00713g00213.1	12	1.519	Up	0.000445661	S	sucrose synthase 6
Sucrose synthase	0.000914595	Peaxi162Scf00928g00232.1	11	5.998	Up	0.000445661	S	sucrose synthase 4
EF-hand domain pair	0.208729	Peaxi162Scf00287g00127.1	561	1.692	Up	0.0042327	S	Calcium-binding tetratricopeptide family protein
EF-hand domain pair	0.208729	Peaxi162Scf00680g00017.1	882	1.562	Up	0.010589	S	Calcium-binding EF hand family protein
EF-hand domain pair	0.208729	Peaxi162Scf00232g00021.1	228	1.583	Up	0.00164527	S	Calcium-binding EF-hand family protein
EF-hand domain pair	0.208729	Peaxi162Scf00232g00021.1	223	1.583	Up	0.00164527	S	Calcium-binding EF-hand family protein

## Sheet: Down
Domain Description	Mapping	Background	All Mapping	All Backgroud	Fold enrichment	Fisher's exact test p value	-log10(P value)	Related Protein
RNA recognition motif domain	28	94	346	2290	1.97	0.000162816	3.79	Peaxi162Scf00789g00529.1 Peaxi162Scf00718g00011.1 Peaxi162Scf00015g00272.1 Peaxi162Scf00041g01416.1 Peaxi162Scf00018g00105.1 Peaxi162Scf00021g00624.1 Peaxi162Scf00035g02717.1 Peaxi162Scf00738g00220.1 Peaxi162Scf00168g00311.1 Peaxi162Scf00520g00022.1 Peaxi162Scf00081g01617.1 Peaxi162Scf00648g00013.1 Peaxi162Scf00597g00058.1 Peaxi162Scf00087g02112.1 Peaxi162Scf01164g00123.1 Peaxi162Scf00955g00034.1…
Nucleotide-binding alpha-beta plait domain	26	92	346	2290	1.87	0.000697663	3.16	Peaxi162Scf00789g00529.1 Peaxi162Scf00718g00011.1 Peaxi162Scf00015g00272.1 Peaxi162Scf00041g01416.1 Peaxi162Scf00018g00105.1 Peaxi162Scf00021g00624.1 Peaxi162Scf00035g02717.1 Peaxi162Scf00738g00220.1 Peaxi162Scf00520g00022.1 Peaxi162Scf00081g01617.1 Peaxi162Scf00648g00013.1 Peaxi162Scf00597g00058.1 Peaxi162Scf00087g02112.1 Peaxi162Scf01164g00123.1 Peaxi162Scf00955g00034.1 Peaxi162Scf00439g00019.1…
ABC transporter-like	10	28	346	2290	2.36	0.00560462	2.25	Peaxi162Scf00210g01615.1 Peaxi162Scf00060g00438.1 Peaxi162Scf00060g00711.1 Peaxi162Scf00106g02319.1 Peaxi162Scf00244g01216.1 Peaxi162Scf00938g00311.1 Peaxi162Scf00129g00314.1 Peaxi162Scf01390g00033.1 Peaxi162Scf00847g00008.1 Peaxi162Scf00004g03212.1
ABC-2 type transporter	6	13	346	2290	3.05	0.00763243	2.12	Peaxi162Scf00210g01615.1 Peaxi162Scf00938g00311.1 Peaxi162Scf00244g01216.1 Peaxi162Scf00060g00711.1 Peaxi162Scf01390g00033.1 Peaxi162Scf00004g03212.1
Sec16, central conserved domain	2	2	346	2290	6.62	0.0227727	1.64	Peaxi162Scf00102g01063.1 Peaxi162Scf00174g00148.1
Calreticulin/calnexin, P domain	2	2	346	2290	6.62	0.0227727	1.64	Peaxi162Scf00071g00426.1 Peaxi162Scf00673g00220.1
Initiation factor eIF-4 gamma, MA3	3	5	346	2290	3.97	0.026997	1.57	Peaxi162Scf00793g00038.1 Peaxi162Scf00401g00035.1 Peaxi162Scf00089g00936.1
Zinc finger, CCCH-type	8	26	346	2290	2.04	0.0325155	1.49	Peaxi162Scf00789g00529.1 Peaxi162Scf00263g00317.1 Peaxi162Scf00540g00026.1 Peaxi162Scf00006g00236.1 Peaxi162Scf00461g01012.1 Peaxi162Scf00047g00141.1 Peaxi162Scf00329g00939.1 Peaxi162Scf00155g00068.1
Zinc finger, RanBP2-type	3	6	346	2290	3.31	0.0480205	1.32	Peaxi162Scf00128g01335.1 Peaxi162Scf00015g00729.1 Peaxi162Scf00031g00232.1
Histidine kinase domain	3	6	346	2290	3.31	0.0480205	1.32	Peaxi162Scf00001g34002.1 Peaxi162Scf00325g00034.1 Peaxi162Scf00120g00517.1

## Sheet: Down Domain2Protein
Domain Description	Fisher's exact test p value	Protein accession	Position	Ratio	Regulated Type	P value	Amino acid	Protein description
Rho GTPase activation protein	0.166645	Peaxi162Scf00032g02319.1	457	0.531	Down	0.00176243	S	Rho GTPase activation protein (RhoGAP) with PH domain
Rho GTPase activation protein	0.166645	Peaxi162Scf00004g04522.1	453	0.226	Down	0.00141422	S	Rho GTPase activation protein (RhoGAP) with PH domain
Pleckstrin homology domain	0.21337	Peaxi162Scf00688g00009.1	820	0.379	Down	0.0167371	S	dynamin-like protein 6
Pleckstrin homology domain	0.21337	Peaxi162Scf00688g00009.1	809	0.6	Down	0.00314951	S	dynamin-like protein 6
Pleckstrin homology domain	0.21337	Peaxi162Scf00688g00009.1	534	0.228	Down	0.000162491	S	dynamin-like protein 6
Pleckstrin homology domain	0.21337	Peaxi162Scf00064g01825.1	383	0.622	Down	0.00655475	S	Pleckstrin homology (PH) domain-containing protein / lipid-binding START domain-containing protein
Pleckstrin homology domain	0.21337	Peaxi162Scf00032g02319.1	457	0.531	Down	0.00176243	S	Rho GTPase activation protein (RhoGAP) with PH domain
Pleckstrin homology domain	0.21337	Peaxi162Scf00004g04522.1	453	0.226	Down	0.00141422	S	Rho GTPase activation protein (RhoGAP) with PH domain
RNA helicase, DEAD-box type, Q motif	0.119868	Peaxi162Scf00126g01322.1	1004	0.369	Down	0.0159643	S	DEAD-box ATP-dependent RNA helicase 40
RNA helicase, DEAD-box type, Q motif	0.119868	Peaxi162Scf00126g01322.1	1006	0.369	Down	0.0159643	S	DEAD-box ATP-dependent RNA helicase 40
RNA helicase, DEAD-box type, Q motif	0.119868	Peaxi162Scf00126g01322.1	1008	0.369	Down	0.0159643	S	DEAD-box ATP-dependent RNA helicase 40
RNA helicase, DEAD-box type, Q motif	0.119868	Peaxi162Scf00064g01630.1	145	0.173	Down	0.00310931	T	Eukaryotic initiation factor 4A-11
RNA helicase, DEAD-box type, Q motif	0.119868	Peaxi162Scf00177g00220.1	42	0.421	Down	0.00124843	S	ATP-dependent RNA helicase dbp2
RNA helicase, DEAD-box type, Q motif	0.119868	Peaxi162Scf00786g00435.1	113	0.582	Down	0.00925128	S	DEAD-box ATP-dependent RNA helicase 31
Spen paralogue and orthologue SPOC, C-terminal	0.110786	Peaxi162Scf00000g06117.1	32	0.513	Down	0.00499443	S	RNA binding
Spen paralogue and orthologue SPOC, C-terminal	0.110786	Peaxi162Scf00081g01617.1	332	0.483	Down	0.000162491	S	"Nucleic acid binding, putative isoform 1 "
Plant PDR ABC transporter associated	0.286411	Peaxi162Scf00938g00311.1	727	0.5	Down	0.00353057	S	pleiotropic drug resistance 12
Plant PDR ABC transporter associated	0.286411	Peaxi162Scf00938g00311.1	43	0.485	Down	0.00170947	S	pleiotropic drug resistance 12
Plant PDR ABC transporter associated	0.286411	Peaxi162Scf00244g01216.1	62	0.646	Down	0.0014536	S	pleiotropic drug resistance 6
Plant PDR ABC transporter associated	0.286411	Peaxi162Scf00244g01216.1	58	0.646	Down	0.0014536	S	pleiotropic drug resistance 6
Nucleotide-diphospho-sugar transferases	0.119868	Peaxi162Scf00822g00007.1	9	0.414	Down	0.000585329	S	Nucleotide-diphospho-sugar transferases superfamily protein
Nucleotide-diphospho-sugar transferases	0.119868	Peaxi162Scf00054g00025.1	609	0.592	Down	0.00120369	S	Cellulose-synthase-like C6
Nucleotide-diphospho-sugar transferases	0.119868	Peaxi162Scf00225g00424.1	750	0.382	Down	0.00104381	S	Translation initiation factor eIF-2B subunit epsilon
Nucleotide-diphospho-sugar transferases	0.119868	Peaxi162Scf00263g00418.1	40	0.482	Down	0.00197354	S	plant glycogenin-like starch initiation protein 2
Homeobox KN domain	0.225957	Peaxi162Scf00116g00083.1	92	0.65	Down	0.0012588	S	Homeobox protein knotted-1-like 3
Homeobox KN domain	0.225957	Peaxi162Scf03709g00005.1	35	0.571	Down	0.000199826	S	Homeobox protein knotted-1-like 3
Homeobox KN domain	0.225957	Peaxi162Scf03709g00005.1	42	0.393	Down	0.000579351	S	Homeobox protein knotted-1-like 3
Nucleotide-binding alpha-beta plait domain	0.000697663	Peaxi162Scf00789g00529.1	256	0.069	Down	0.00197354	S	Splicing factor U2AF 35 kDa subunit
Nucleotide-binding alpha-beta plait domain	0.000697663	Peaxi162Scf00789g00529.1	262	0.069	Down	0.00197354	S	Splicing factor U2AF 35 kDa subunit
Nucleotide-binding alpha-beta plait domain	0.000697663	Peaxi162Scf00718g00011.1	189	0.439	Down	0.00176098	S	RNA-binding (RRM/RBD/RNP motifs) family protein
Nucleotide-binding alpha-beta plait domain	0.000697663	Peaxi162Scf00718g00011.1	194	0.244	Down	0.0159395	S	RNA-binding (RRM/RBD/RNP motifs) family protein
Nucleotide-binding alpha-beta plait domain	0.000697663	Peaxi162Scf00015g00272.1	243	0.513	Down	0.000579351	S	RNA-binding family protein with retrovirus zinc finger-like domain isoform 3
Nucleotide-binding alpha-beta plait domain	0.000697663	Peaxi162Scf00015g00272.1	215	0.583	Down	0.0211119	S	RNA-binding family protein with retrovirus zinc finger-like domain isoform 3
Nucleotide-binding alpha-beta plait domain	0.000697663	Peaxi162Scf00015g00272.1	186	0.396	Down	0.0246379	S	RNA-binding family protein with retrovirus zinc finger-like domain isoform 3
Nucleotide-binding alpha-beta plait domain	0.000697663	Peaxi162Scf00041g01416.1	233	0.492	Down	0.00176221	S	Serine/arginine-rich splicing factor 2 [Morus notabilis]
Nucleotide-binding alpha-beta plait domain	0.000697663	Peaxi162Scf00041g01416.1	206	0.178	Down	0.000162491	S	Serine/arginine-rich splicing factor 2 [Morus notabilis]
Nucleotide-binding alpha-beta plait domain	0.000697663	Peaxi162Scf00041g01416.1	199	0.189	Down	9.7e-05	T	Serine/arginine-rich splicing factor 2 [Morus notabilis]
Nucleotide-binding alpha-beta plait domain	0.000697663	Peaxi162Scf00041g01416.1	202	0.189	Down	9.7e-05	S	Serine/arginine-rich splicing factor 2 [Morus notabilis]
Nucleotide-binding alpha-beta plait domain	0.000697663	Peaxi162Scf00018g00105.1	201	0.383	Down	0.00230044	S	arginine/serine-rich 45
Nucleotide-binding alpha-beta plait domain	0.000697663	Peaxi162Scf00018g00105.1	164	0.392	Down	0.00935482	S	arginine/serine-rich 45
Nucleotide-binding alpha-beta plait domain	0.000697663	Peaxi162Scf00018g00105.1	214	0.629	Down	0.00409476	S	arginine/serine-rich 45
Nucleotide-binding alpha-beta plait domain	0.000697663	Peaxi162Scf00018g00105.1	196	0.383	Down	0.00230044	T	arginine/serine-rich 45
Nucleotide-binding alpha-beta plait domain	0.000697663	Peaxi162Scf00021g00624.1	467	0.389	Down	0.00164527	S	RNA-binding (RRM/RBD/RNP motifs) family protein
Nucleotide-binding alpha-beta plait domain	0.000697663	Peaxi162Scf00021g00624.1	443	0.336	Down	0.0418386	S	RNA-binding (RRM/RBD/RNP motifs) family protein
Nucleotide-binding alpha-beta plait domain	0.000697663	Peaxi162Scf00021g00624.1	433	0.12	Down	0.00216178	S	RNA-binding (RRM/RBD/RNP motifs) family protein
Nucleotide-binding alpha-beta plait domain	0.000697663	Peaxi162Scf00021g00624.1	477	0.492	Down	0.00254085	S	RNA-binding (RRM/RBD/RNP motifs) family protein
Nucleotide-binding alpha-beta plait domain	0.000697663	Peaxi162Scf00021g00624.1	475	0.492	Down	0.00254085	S	RNA-binding (RRM/RBD/RNP motifs) family protein
Nucleotide-binding alpha-beta plait domain	0.000697663	Peaxi162Scf00021g00624.1	422	0.387	Down	0.00234856	S	RNA-binding (RRM/RBD/RNP motifs) family protein
Nucleotide-binding alpha-beta plait domain	0.000697663	Peaxi162Scf00021g00624.1	435	0.358	Down	0.00120772	S	RNA-binding (RRM/RBD/RNP motifs) family protein
Nucleotide-binding alpha-beta plait domain	0.000697663	Peaxi162Scf00035g02717.1	406	0.543	Down	0.00872392	S	MEI2-like protein 5
Nucleotide-binding alpha-beta plait domain	0.000697663	Peaxi162Scf00738g00220.1	274	0.492	Down	0.000948515	S	Acetyl-coenzyme A synthetase
Nucleotide-binding alpha-beta plait domain	0.000697663	Peaxi162Scf00738g00220.1	190	0.554	Down	0.00104381	S	Acetyl-coenzyme A synthetase
Nucleotide-binding alpha-beta plait domain	0.000697663	Peaxi162Scf00738g00220.1	272	0.385	Down	0.000585329	S	Acetyl-coenzyme A synthetase
Nucleotide-binding alpha-beta plait domain	0.000697663	Peaxi162Scf00738g00220.1	203	0.399	Down	0.00239839	S	Acetyl-coenzyme A synthetase
Nucleotide-binding alpha-beta plait domain	0.000697663	Peaxi162Scf00738g00220.1	276	0.492	Down	0.000948515	S	Acetyl-coenzyme A synthetase
Nucleotide-binding alpha-beta plait domain	0.000697663	Peaxi162Scf00738g00220.1	7	0.631	Down	0.00184756	S	Acetyl-coenzyme A synthetase
Nucleotide-binding alpha-beta plait domain	0.000697663	Peaxi162Scf00738g00220.1	192	0.438	Down	0.000692457	S	Acetyl-coenzyme A synthetase
Nucleotide-binding alpha-beta plait domain	0.000697663	Peaxi162Scf00738g00220.1	188	0.333	Down	0.000880969	S	Acetyl-coenzyme A synthetase
Nucleotide-binding alpha-beta plait domain	0.000697663	Peaxi162Scf00738g00220.1	205	0.624	Down	0.00577408	S	Acetyl-coenzyme A synthetase
Nucleotide-binding alpha-beta plait domain	0.000697663	Peaxi162Scf00738g00220.1	180	0.57	Down	0.00325396	S	Acetyl-coenzyme A synthetase
Nucleotide-binding alpha-beta plait domain	0.000697663	Peaxi162Scf00738g00220.1	270	0.557	Down	0.00532579	S	Acetyl-coenzyme A synthetase
Nucleotide-binding alpha-beta plait domain	0.000697663	Peaxi162Scf00738g00220.1	5	0.605	Down	0.00164527	S	Acetyl-coenzyme A synthetase
Nucleotide-binding alpha-beta plait domain	0.000697663	Peaxi162Scf00520g00022.1	434	0.337	Down	0.000786538	S	RNA-binding (RRM/RBD/RNP motifs) family protein
Nucleotide-binding alpha-beta plait domain	0.000697663	Peaxi162Scf00081g01617.1	332	0.483	Down	0.000162491	S	"Nucleic acid binding, putative isoform 1 "
Nucleotide-binding alpha-beta plait domain	0.000697663	Peaxi162Scf00648g00013.1	373	0.511	Down	0.0015171	S	Dehydration-responsive element-binding protein 1D
Nucleotide-binding alpha-beta plait domain	0.000697663	Peaxi162Scf00648g00013.1	234	0.433	Down	0.000776234	S	Dehydration-responsive element-binding protein 1D
Nucleotide-binding alpha-beta plait domain	0.000697663	Peaxi162Scf00648g00013.1	330	0.435	Down	0.00120369	S	Dehydration-responsive element-binding protein 1D
Nucleotide-binding alpha-beta plait domain	0.000697663	Peaxi162Scf00648g00013.1	245	0.25	Down	0.000948515	S	Dehydration-responsive element-binding protein 1D
Nucleotide-binding alpha-beta plait domain	0.000697663	Peaxi162Scf00648g00013.1	332	0.336	Down	0.0071671	S	Dehydration-responsive element-binding protein 1D
Nucleotide-binding alpha-beta plait domain	0.000697663	Peaxi162Scf00648g00013.1	267	0.659	Down	0.00454175	S	Dehydration-responsive element-binding protein 1D
Nucleotide-binding alpha-beta plait domain	0.000697663	Peaxi162Scf00648g00013.1	314	0.362	Down	0.00239839	S	Dehydration-responsive element-binding protein 1D
Nucleotide-binding alpha-beta plait domain	0.000697663	Peaxi162Scf00648g00013.1	361	0.6	Down	0.00248871	S	Dehydration-responsive element-binding protein 1D
Nucleotide-binding alpha-beta plait domain	0.000697663	Peaxi162Scf00648g00013.1	363	0.54	Down	0.00210656	S	Dehydration-responsive element-binding protein 1D
Nucleotide-binding alpha-beta plait domain	0.000697663	Peaxi162Scf00648g00013.1	353	0.462	Down	0.00344755	S	Dehydration-responsive element-binding protein 1D
Nucleotide-binding alpha-beta plait domain	0.000697663	Peaxi162Scf00597g00058.1	246	0.218	Down	0.000880969	Y	arginine/serine-rich zinc knuckle-containing protein 33
Nucleotide-binding alpha-beta plait domain	0.000697663	Peaxi162Scf00597g00058.1	298	0.515	Down	0.000579351	S	arginine/serine-rich zinc knuckle-containing protein 33
Nucleotide-binding alpha-beta plait domain	0.000697663	Peaxi162Scf00597g00058.1	310	0.396	Down	0.000692457	S	arginine/serine-rich zinc knuckle-containing protein 33
Nucleotide-binding alpha-beta plait domain	0.000697663	Peaxi162Scf00597g00058.1	245	0.498	Down	0.00120628	S	arginine/serine-rich zinc knuckle-containing protein 33
Nucleotide-binding alpha-beta plait domain	0.000697663	Peaxi162Scf00597g00058.1	307	0.396	Down	0.000692457	S	arginine/serine-rich zinc knuckle-containing protein 33
Nucleotide-binding alpha-beta plait domain	0.000697663	Peaxi162Scf00597g00058.1	305	0.396	Down	0.000692457	S	arginine/serine-rich zinc knuckle-containing protein 33
Nucleotide-binding alpha-beta plait domain	0.000697663	Peaxi162Scf00597g00058.1	287	0.281	Down	0.000692457	S	arginine/serine-rich zinc knuckle-containing protein 33
Nucleotide-binding alpha-beta plait domain	0.000697663	Peaxi162Scf00597g00058.1	315	0.415	Down	0.000776234	S	arginine/serine-rich zinc knuckle-containing protein 33
Nucleotide-binding alpha-beta plait domain	0.000697663	Peaxi162Scf00597g00058.1	284	0.281	Down	0.000692457	S	arginine/serine-rich zinc knuckle-containing protein 33
Nucleotide-binding alpha-beta plait domain	0.000697663	Peaxi162Scf00597g00058.1	247	0.388	Down	0.000579351	S	arginine/serine-rich zinc knuckle-containing protein 33
Nucleotide-binding alpha-beta plait domain	0.000697663	Peaxi162Scf00597g00058.1	300	0.436	Down	0.00152462	S	arginine/serine-rich zinc knuckle-containing protein 33
Nucleotide-binding alpha-beta plait domain	0.000697663	Peaxi162Scf00087g02112.1	215	0.355	Down	0.00409166	S	RNA-binding (RRM/RBD/RNP motifs) family protein
Nucleotide-binding alpha-beta plait domain	0.000697663	Peaxi162Scf00087g02112.1	207	0.482	Down	0.0104395	S	RNA-binding (RRM/RBD/RNP motifs) family protein
Nucleotide-binding alpha-beta plait domain	0.000697663	Peaxi162Scf00087g02112.1	198	0.639	Down	0.00176098	S	RNA-binding (RRM/RBD/RNP motifs) family protein
Nucleotide-binding alpha-beta plait domain	0.000697663	Peaxi162Scf00087g02112.1	236	0.429	Down	0.0204832	S	RNA-binding (RRM/RBD/RNP motifs) family protein
Nucleotide-binding alpha-beta plait domain	0.000697663	Peaxi162Scf00087g02112.1	196	0.639	Down	0.00176098	S	RNA-binding (RRM/RBD/RNP motifs) family protein
Nucleotide-binding alpha-beta plait domain	0.000697663	Peaxi162Scf00087g02112.1	223	0.603	Down	0.0426168	S	RNA-binding (RRM/RBD/RNP motifs) family protein
Nucleotide-binding alpha-beta plait domain	0.000697663	Peaxi162Scf01164g00123.1	483	0.468	Down	0.000948515	S	RNA-binding (RRM/RBD/RNP motifs) family protein
Nucleotide-binding alpha-beta plait domain	0.000697663	Peaxi162Scf00955g00034.1	234	0.598	Down	0.00719561	S	RNA-binding (RRM/RBD/RNP motifs) family protein
Nucleotide-binding alpha-beta plait domain	0.000697663	Peaxi162Scf00439g00019.1	218	0.665	Down	0.00285183	S	RNA-binding (RRM/RBD/RNP motifs) family protein
Nucleotide-binding alpha-beta plait domain	0.000697663	Peaxi162Scf00213g00074.1	155	0.388	Down	0.00451137	S	Serine/arginine-rich splicing factor RSZ21
Nucleotide-binding alpha-beta plait domain	0.000697663	Peaxi162Scf00213g00074.1	136	0.6	Down	0.00601899	S	Serine/arginine-rich splicing factor RSZ21
Nucleotide-binding alpha-beta plait domain	0.000697663	Peaxi162Scf00213g00074.1	134	0.6	Down	0.00601899	S	Serine/arginine-rich splicing factor RSZ21
Nucleotide-binding alpha-beta plait domain	0.000697663	Peaxi162Scf00213g00074.1	157	0.388	Down	0.00451137	S	Serine/arginine-rich splicing factor RSZ21
Nucleotide-binding alpha-beta plait domain	0.000697663	Peaxi162Scf00213g00074.1	153	0.388	Down	0.00451137	S	Serine/arginine-rich splicing factor RSZ21
Nucleotide-binding alpha-beta plait domain	0.000697663	Peaxi162Scf00557g00719.1	344	0.094	Down	0.0139611	S	RNA-binding (RRM/RBD/RNP motifs) family protein
Nucleotide-binding alpha-beta plait domain	0.000697663	Peaxi162Scf00557g00719.1	216	0.488	Down	0.00120369	S	RNA-binding (RRM/RBD/RNP motifs) family protein
Nucleotide-binding alpha-beta plait domain	0.000697663	Peaxi162Scf00557g00719.1	346	0.094	Down	0.0139611	S	RNA-binding (RRM/RBD/RNP motifs) family protein
Nucleotide-binding alpha-beta plait domain	0.000697663	Peaxi162Scf00557g00719.1	218	0.503	Down	0.00891336	S	RNA-binding (RRM/RBD/RNP motifs) family protein
Nucleotide-binding alpha-beta plait domain	0.000697663	Peaxi162Scf00152g01021.1	165	0.521	Down	0.000579351	S	Serine/arginine-rich splicing factor 2 [Morus notabilis]
Nucleotide-binding alpha-beta plait domain	0.000697663	Peaxi162Scf00152g01021.1	169	0.567	Down	0.00164527	S	Serine/arginine-rich splicing factor 2 [Morus notabilis]
Nucleotide-binding alpha-beta plait domain	0.000697663	Peaxi162Scf00152g01021.1	167	0.554	Down	0.00164527	S	Serine/arginine-rich splicing factor 2 [Morus notabilis]
Nucleotide-binding alpha-beta plait domain	0.000697663	Peaxi162Scf00152g01021.1	143	0.54	Down	0.00449218	S	Serine/arginine-rich splicing factor 2 [Morus notabilis]
Nucleotide-binding alpha-beta plait domain	0.000697663	Peaxi162Scf00363g00520.1	147	0.582	Down	0.0012528	S	"nucleic acid binding protein, putative "
Nucleotide-binding alpha-beta plait domain	0.000697663	Peaxi162Scf00363g00520.1	327	0.478	Down	0.0315556	T	"nucleic acid binding protein, putative "
Nucleotide-binding alpha-beta plait domain	0.000697663	Peaxi162Scf00363g00520.1	109	0.151	Down	0.000585329	S	"nucleic acid binding protein, putative "
Nucleotide-binding alpha-beta plait domain	0.000697663	Peaxi162Scf00363g00520.1	146	0.643	Down	0.0034074	S	"nucleic acid binding protein, putative "
Nucleotide-binding alpha-beta plait domain	0.000697663	Peaxi162Scf00363g00520.1	114	0.563	Down	0.000445661	S	"nucleic acid binding protein, putative "
Nucleotide-binding alpha-beta plait domain	0.000697663	Peaxi162Scf00363g00520.1	115	0.563	Down	0.000445661	S	"nucleic acid binding protein, putative "
Nucleotide-binding alpha-beta plait domain	0.000697663	Peaxi162Scf00516g00664.1	269	0.484	Down	0.00243498	S	RNA-binding (RRM/RBD/RNP motifs) family protein
Nucleotide-binding alpha-beta plait domain	0.000697663	Peaxi162Scf00001g00126.1	117	0.663	Down	0.00197354	S	Unknown protein
Nucleotide-binding alpha-beta plait domain	0.000697663	Peaxi162Scf00001g00126.1	111	0.479	Down	0.0014536	S	Unknown protein
Nucleotide-binding alpha-beta plait domain	0.000697663	Peaxi162Scf00001g00126.1	113	0.602	Down	0.0112449	S	Unknown protein
Nucleotide-binding alpha-beta plait domain	0.000697663	Peaxi162Scf00000g06117.1	32	0.513	Down	0.00499443	S	RNA binding
Nucleotide-binding alpha-beta plait domain	0.000697663	Peaxi162Scf00145g00811.1	147	0.355	Down	0.000880969	S	RNA-binding (RRM/RBD/RNP motifs) family protein with retrovirus zinc finger-like domain
Nucleotide-binding alpha-beta plait domain	0.000697663	Peaxi162Scf00047g00141.1	683	0.617	Down	0.0014536	S	F-box associated ubiquitination effector family protein
Nucleotide-binding alpha-beta plait domain	0.000697663	Peaxi162Scf00047g00141.1	624	0.549	Down	0.0101015	S	F-box associated ubiquitination effector family protein
Nucleotide-binding alpha-beta plait domain	0.000697663	Peaxi162Scf00047g00141.1	626	0.549	Down	0.0101015	S	F-box associated ubiquitination effector family protein
Nucleotide-binding alpha-beta plait domain	0.000697663	Peaxi162Scf00047g00141.1	681	0.617	Down	0.0014536	S	F-box associated ubiquitination effector family protein
Nucleotide-binding alpha-beta plait domain	0.000697663	Peaxi162Scf00361g00115.1	191	0.494	Down	0.00899718	S	---
Nucleotide-binding alpha-beta plait domain	0.000697663	Peaxi162Scf00361g00115.1	130	0.631	Down	0.0054979	S	---
Nucleotide-binding alpha-beta plait domain	0.000697663	Peaxi162Scf00361g00115.1	194	0.586	Down	0.000948515	S	---
ABC transporter-like	0.00560462	Peaxi162Scf00210g01615.1	90	0.574	Down	0.00223663	S	ABC-2 type transporter family protein
ABC transporter-like	0.00560462	Peaxi162Scf00060g00438.1	848	0.599	Down	0.00381668	S	ABC transporter B family member 20
ABC transporter-like	0.00560462	Peaxi162Scf00060g00711.1	11	0.539	Down	0.00103414	S	ABC-2 type transporter family protein
ABC transporter-like	0.00560462	Peaxi162Scf00106g02319.1	104	0.593	Down	0.00184756	S	ABC transporter family protein
ABC transporter-like	0.00560462	Peaxi162Scf00106g02319.1	105	0.593	Down	0.00184756	Y	ABC transporter family protein
ABC transporter-like	0.00560462	Peaxi162Scf00244g01216.1	62	0.646	Down	0.0014536	S	pleiotropic drug resistance 6
ABC transporter-like	0.00560462	Peaxi162Scf00244g01216.1	58	0.646	Down	0.0014536	S	pleiotropic drug resistance 6
ABC transporter-like	0.00560462	Peaxi162Scf00938g00311.1	727	0.5	Down	0.00353057	S	pleiotropic drug resistance 12
ABC transporter-like	0.00560462	Peaxi162Scf00938g00311.1	43	0.485	Down	0.00170947	S	pleiotropic drug resistance 12
ABC transporter-like	0.00560462	Peaxi162Scf00129g00314.1	619	0.608	Down	0.00517061	S	ABC transporter B family member 19
ABC transporter-like	0.00560462	Peaxi162Scf01390g00033.1	685	0.631	Down	0.00378127	S	ABC transporter G family member 11
ABC transporter-like	0.00560462	Peaxi162Scf00847g00008.1	664	0.625	Down	0.0142932	S	ABC transporter B family member 1
ABC transporter-like	0.00560462	Peaxi162Scf00004g03212.1	653	0.655	Down	0.0106627	S	ABC-2 type transporter family protein
PH domain-like	0.0595481	Peaxi162Scf00207g00139.1	637	0.558	Down	0.0208927	S	Protein kinase superfamily protein
PH domain-like	0.0595481	Peaxi162Scf00416g00310.1	583	0.512	Down	0.0014536	S	Cytochrome P450 superfamily protein
PH domain-like	0.0595481	Peaxi162Scf00017g00815.1	867	0.608	Down	0.0024364	S	Serine/threonine-protein phosphatase 4 regulatory subunit 3
PH domain-like	0.0595481	Peaxi162Scf00032g02319.1	457	0.531	Down	0.00176243	S	Rho GTPase activation protein (RhoGAP) with PH domain
PH domain-like	0.0595481	Peaxi162Scf00015g10039.1	447	0.545	Down	0.00230862	S	nuclear pore complex protein Nup50a [Nicotiana benthamiana]
PH domain-like	0.0595481	Peaxi162Scf00015g10039.1	443	0.545	Down	0.00230862	T	nuclear pore complex protein Nup50a [Nicotiana benthamiana]
PH domain-like	0.0595481	Peaxi162Scf00811g00334.1	136	0.579	Down	0.00256934	S	D6 protein kinase like 2
PH domain-like	0.0595481	Peaxi162Scf00688g00009.1	820	0.379	Down	0.0167371	S	dynamin-like protein 6
PH domain-like	0.0595481	Peaxi162Scf00688g00009.1	809	0.6	Down	0.00314951	S	dynamin-like protein 6
PH domain-like	0.0595481	Peaxi162Scf00688g00009.1	534	0.228	Down	0.000162491	S	dynamin-like protein 6
PH domain-like	0.0595481	Peaxi162Scf00064g01825.1	383	0.622	Down	0.00655475	S	Pleckstrin homology (PH) domain-containing protein / lipid-binding START domain-containing protein
PH domain-like	0.0595481	Peaxi162Scf00004g04522.1	453	0.226	Down	0.00141422	S	Rho GTPase activation protein (RhoGAP) with PH domain
Target SNARE coiled-coil homology domain	0.142823	Peaxi162Scf00186g01112.1	28	0.644	Down	0.00557487	S	syntaxin of plants 71
Target SNARE coiled-coil homology domain	0.142823	Peaxi162Scf00007g01112.1	33	0.556	Down	0.00519429	S	syntaxin of plants 131
Target SNARE coiled-coil homology domain	0.142823	Peaxi162Scf00007g01112.1	31	0.531	Down	0.000445661	S	syntaxin of plants 131
Target SNARE coiled-coil homology domain	0.142823	Peaxi162Scf00134g01212.1	11	0.547	Down	0.0014536	S	"Transposon MuDR mudrA-like protein, putative [Solanum demissum]"
Ubiquitin-related domain	0.173055	Peaxi162Scf00708g00211.1	27	0.339	Down	0.000579351	S	plant UBX domain containing protein 4
Ubiquitin-related domain	0.173055	Peaxi162Scf00219g00158.1	342	0.337	Down	0.00556735	S	DNA damage-inducible protein 1
Ubiquitin-related domain	0.173055	Peaxi162Scf00814g00225.1	90	0.379	Down	0.00311807	T	Rad23 UV excision repair protein family
Ubiquitin-related domain	0.173055	Peaxi162Scf00921g00138.1	124	0.66	Down	0.00592017	S	UBX domain-containing protein
Ubiquitin-related domain	0.173055	Peaxi162Scf00921g00138.1	120	0.647	Down	0.0205385	S	UBX domain-containing protein
Ubiquitin-related domain	0.173055	Peaxi162Scf00921g00138.1	86	0.624	Down	0.000692457	S	UBX domain-containing protein
Ubiquitin-related domain	0.173055	Peaxi162Scf00921g00138.1	122	0.641	Down	0.00234856	S	UBX domain-containing protein
Ubiquitin-related domain	0.173055	Peaxi162Scf00132g00526.1	350	0.542	Down	0.0104088	T	Pre-mRNA-processing factor 6
Amino acid transporter, transmembrane domain	0.18228	Peaxi162Scf00662g00415.1	97	0.506	Down	0.000776234	S	Transmembrane amino acid transporter family protein
Amino acid transporter, transmembrane domain	0.18228	Peaxi162Scf00662g00415.1	96	0.506	Down	0.000776234	S	Transmembrane amino acid transporter family protein
Amino acid transporter, transmembrane domain	0.18228	Peaxi162Scf00014g00614.1	14	0.658	Down	0.00197354	S	Auxin transporter-like protein 2
Amino acid transporter, transmembrane domain	0.18228	Peaxi162Scf00141g00048.1	34	0.405	Down	0.000445661	S	Auxin transporter-like protein 2
CRAL-TRIO lipid binding domain	0.286411	Peaxi162Scf00688g00431.1	66	0.579	Down	0.00179801	S	PATELLIN 2
CRAL-TRIO lipid binding domain	0.286411	Peaxi162Scf00155g00029.1	51	0.477	Down	0.00499443	S	PATELLIN 2
Zinc finger, CCCH-type	0.0325155	Peaxi162Scf00789g00529.1	256	0.069	Down	0.00197354	S	Splicing factor U2AF 35 kDa subunit
Zinc finger, CCCH-type	0.0325155	Peaxi162Scf00789g00529.1	262	0.069	Down	0.00197354	S	Splicing factor U2AF 35 kDa subunit
Zinc finger, CCCH-type	0.0325155	Peaxi162Scf00263g00317.1	67	0.512	Down	0.00541325	S	Zinc finger CCCH domain-containing protein 38 [Morus notabilis]
Zinc finger, CCCH-type	0.0325155	Peaxi162Scf00263g00317.1	587	0.517	Down	0.00124843	T	Zinc finger CCCH domain-containing protein 38 [Morus notabilis]
Zinc finger, CCCH-type	0.0325155	Peaxi162Scf00540g00026.1	612	0.626	Down	0.00431909	S	Zinc finger CCCH domain-containing protein 66
Zinc finger, CCCH-type	0.0325155	Peaxi162Scf00006g00236.1	292	0.608	Down	0.00239839	S	Zinc finger CCCH domain-containing protein 37
Zinc finger, CCCH-type	0.0325155	Peaxi162Scf00461g01012.1	547	0.622	Down	0.00114651	S	Zinc finger C-x8-C-x5-C-x3-H type family protein
Zinc finger, CCCH-type	0.0325155	Peaxi162Scf00047g00141.1	683	0.617	Down	0.0014536	S	F-box associated ubiquitination effector family protein
Zinc finger, CCCH-type	0.0325155	Peaxi162Scf00047g00141.1	624	0.549	Down	0.0101015	S	F-box associated ubiquitination effector family protein
Zinc finger, CCCH-type	0.0325155	Peaxi162Scf00047g00141.1	626	0.549	Down	0.0101015	S	F-box associated ubiquitination effector family protein
Zinc finger, CCCH-type	0.0325155	Peaxi162Scf00047g00141.1	681	0.617	Down	0.0014536	S	F-box associated ubiquitination effector family protein
Zinc finger, CCCH-type	0.0325155	Peaxi162Scf00329g00939.1	368	0.143	Down	0.000445661	S	Zinc finger CCCH domain-containing protein 17
Zinc finger, CCCH-type	0.0325155	Peaxi162Scf00155g00068.1	664	0.494	Down	0.0133471	S	cleavage and polyadenylation specificity factor 30
Zinc finger, CCHC-type	0.122608	Peaxi162Scf00479g00121.1	384	0.357	Down	0.00962449	S	Proline-rich spliceosome-associated (PSP) family protein / zinc knuckle (CCHC-type) family protein
Zinc finger, CCHC-type	0.122608	Peaxi162Scf00015g00272.1	243	0.513	Down	0.000579351	S	RNA-binding family protein with retrovirus zinc finger-like domain isoform 3
Zinc finger, CCHC-type	0.122608	Peaxi162Scf00015g00272.1	215	0.583	Down	0.0211119	S	RNA-binding family protein with retrovirus zinc finger-like domain isoform 3
Zinc finger, CCHC-type	0.122608	Peaxi162Scf00015g00272.1	186	0.396	Down	0.0246379	S	RNA-binding family protein with retrovirus zinc finger-like domain isoform 3
Zinc finger, CCHC-type	0.122608	Peaxi162Scf00213g00074.1	155	0.388	Down	0.00451137	S	Serine/arginine-rich splicing factor RSZ21
Zinc finger, CCHC-type	0.122608	Peaxi162Scf00213g00074.1	136	0.6	Down	0.00601899	S	Serine/arginine-rich splicing factor RSZ21
Zinc finger, CCHC-type	0.122608	Peaxi162Scf00213g00074.1	134	0.6	Down	0.00601899	S	Serine/arginine-rich splicing factor RSZ21
Zinc finger, CCHC-type	0.122608	Peaxi162Scf00213g00074.1	157	0.388	Down	0.00451137	S	Serine/arginine-rich splicing factor RSZ21
Zinc finger, CCHC-type	0.122608	Peaxi162Scf00213g00074.1	153	0.388	Down	0.00451137	S	Serine/arginine-rich splicing factor RSZ21
Zinc finger, CCHC-type	0.122608	Peaxi162Scf00597g00058.1	246	0.218	Down	0.000880969	Y	arginine/serine-rich zinc knuckle-containing protein 33
Zinc finger, CCHC-type	0.122608	Peaxi162Scf00597g00058.1	298	0.515	Down	0.000579351	S	arginine/serine-rich zinc knuckle-containing protein 33
Zinc finger, CCHC-type	0.122608	Peaxi162Scf00597g00058.1	310	0.396	Down	0.000692457	S	arginine/serine-rich zinc knuckle-containing protein 33
Zinc finger, CCHC-type	0.122608	Peaxi162Scf00597g00058.1	245	0.498	Down	0.00120628	S	arginine/serine-rich zinc knuckle-containing protein 33
Zinc finger, CCHC-type	0.122608	Peaxi162Scf00597g00058.1	307	0.396	Down	0.000692457	S	arginine/serine-rich zinc knuckle-containing protein 33
Zinc finger, CCHC-type	0.122608	Peaxi162Scf00597g00058.1	305	0.396	Down	0.000692457	S	arginine/serine-rich zinc knuckle-containing protein 33
Zinc finger, CCHC-type	0.122608	Peaxi162Scf00597g00058.1	287	0.281	Down	0.000692457	S	arginine/serine-rich zinc knuckle-containing protein 33
Zinc finger, CCHC-type	0.122608	Peaxi162Scf00597g00058.1	315	0.415	Down	0.000776234	S	arginine/serine-rich zinc knuckle-containing protein 33
Zinc finger, CCHC-type	0.122608	Peaxi162Scf00597g00058.1	284	0.281	Down	0.000692457	S	arginine/serine-rich zinc knuckle-containing protein 33
Zinc finger, CCHC-type	0.122608	Peaxi162Scf00597g00058.1	247	0.388	Down	0.000579351	S	arginine/serine-rich zinc knuckle-containing protein 33
Zinc finger, CCHC-type	0.122608	Peaxi162Scf00597g00058.1	300	0.436	Down	0.00152462	S	arginine/serine-rich zinc knuckle-containing protein 33
Zinc finger, CCHC-type	0.122608	Peaxi162Scf00145g00811.1	147	0.355	Down	0.000880969	S	RNA-binding (RRM/RBD/RNP motifs) family protein with retrovirus zinc finger-like domain
Initiation factor eIF-4 gamma, MA3	0.026997	Peaxi162Scf00793g00038.1	1380	0.082	Down	0.000579351	S	eukaryotic translation initiation factor 4G
Initiation factor eIF-4 gamma, MA3	0.026997	Peaxi162Scf00793g00038.1	989	0.074	Down	0.000445661	S	eukaryotic translation initiation factor 4G
Initiation factor eIF-4 gamma, MA3	0.026997	Peaxi162Scf00793g00038.1	1542	0.567	Down	0.0290255	S	eukaryotic translation initiation factor 4G
Initiation factor eIF-4 gamma, MA3	0.026997	Peaxi162Scf00793g00038.1	979	0.457	Down	0.00714585	S	eukaryotic translation initiation factor 4G
Initiation factor eIF-4 gamma, MA3	0.026997	Peaxi162Scf00401g00035.1	161	0.183	Down	0.0208602	S	eukaryotic translation initiation factor 4G
Initiation factor eIF-4 gamma, MA3	0.026997	Peaxi162Scf00401g00035.1	531	0.142	Down	0.000445661	S	eukaryotic translation initiation factor 4G
Initiation factor eIF-4 gamma, MA3	0.026997	Peaxi162Scf00089g00936.1	158	0.503	Down	0.000217454	S	MA3 domain-containing protein
Ubiquitin domain	0.224181	Peaxi162Scf00219g00158.1	342	0.337	Down	0.00556735	S	DNA damage-inducible protein 1
Ubiquitin domain	0.224181	Peaxi162Scf00814g00225.1	90	0.379	Down	0.00311807	T	Rad23 UV excision repair protein family
Ubiquitin domain	0.224181	Peaxi162Scf00132g00526.1	350	0.542	Down	0.0104088	T	Pre-mRNA-processing factor 6
Proteasome component (PCI) domain	0.166645	Peaxi162Scf00774g00012.1	50	0.527	Down	0.00103414	S	eukaryotic translation initiation factor 3 subunit C2
Proteasome component (PCI) domain	0.166645	Peaxi162Scf00774g00012.1	45	0.568	Down	0.000692457	S	eukaryotic translation initiation factor 3 subunit C2
Proteasome component (PCI) domain	0.166645	Peaxi162Scf00774g00012.1	47	0.546	Down	0.000585329	S	eukaryotic translation initiation factor 3 subunit C2
Proteasome component (PCI) domain	0.166645	Peaxi162Scf00587g00036.1	90	0.556	Down	0.000445661	S	eukaryotic translation initiation factor 3 subunit C2
Proteasome component (PCI) domain	0.166645	Peaxi162Scf00587g00036.1	249	0.442	Down	0.0249386	S	eukaryotic translation initiation factor 3 subunit C2
KNOX2	0.0614703	Peaxi162Scf00116g00083.1	92	0.65	Down	0.0012588	S	Homeobox protein knotted-1-like 3
KNOX2	0.0614703	Peaxi162Scf03709g00005.1	35	0.571	Down	0.000199826	S	Homeobox protein knotted-1-like 3
KNOX2	0.0614703	Peaxi162Scf03709g00005.1	42	0.393	Down	0.000579351	S	Homeobox protein knotted-1-like 3
RNA recognition motif domain	0.000162816	Peaxi162Scf00789g00529.1	256	0.069	Down	0.00197354	S	Splicing factor U2AF 35 kDa subunit
RNA recognition motif domain	0.000162816	Peaxi162Scf00789g00529.1	262	0.069	Down	0.00197354	S	Splicing factor U2AF 35 kDa subunit
RNA recognition motif domain	0.000162816	Peaxi162Scf00718g00011.1	189	0.439	Down	0.00176098	S	RNA-binding (RRM/RBD/RNP motifs) family protein
RNA recognition motif domain	0.000162816	Peaxi162Scf00718g00011.1	194	0.244	Down	0.0159395	S	RNA-binding (RRM/RBD/RNP motifs) family protein
RNA recognition motif domain	0.000162816	Peaxi162Scf00015g00272.1	243	0.513	Down	0.000579351	S	RNA-binding family protein with retrovirus zinc finger-like domain isoform 3
RNA recognition motif domain	0.000162816	Peaxi162Scf00015g00272.1	215	0.583	Down	0.0211119	S	RNA-binding family protein with retrovirus zinc finger-like domain isoform 3
RNA recognition motif domain	0.000162816	Peaxi162Scf00015g00272.1	186	0.396	Down	0.0246379	S	RNA-binding family protein with retrovirus zinc finger-like domain isoform 3
RNA recognition motif domain	0.000162816	Peaxi162Scf00041g01416.1	233	0.492	Down	0.00176221	S	Serine/arginine-rich splicing factor 2 [Morus notabilis]
RNA recognition motif domain	0.000162816	Peaxi162Scf00041g01416.1	206	0.178	Down	0.000162491	S	Serine/arginine-rich splicing factor 2 [Morus notabilis]
RNA recognition motif domain	0.000162816	Peaxi162Scf00041g01416.1	199	0.189	Down	9.7e-05	T	Serine/arginine-rich splicing factor 2 [Morus notabilis]
RNA recognition motif domain	0.000162816	Peaxi162Scf00041g01416.1	202	0.189	Down	9.7e-05	S	Serine/arginine-rich splicing factor 2 [Morus notabilis]
RNA recognition motif domain	0.000162816	Peaxi162Scf00018g00105.1	201	0.383	Down	0.00230044	S	arginine/serine-rich 45
RNA recognition motif domain	0.000162816	Peaxi162Scf00018g00105.1	164	0.392	Down	0.00935482	S	arginine/serine-rich 45
RNA recognition motif domain	0.000162816	Peaxi162Scf00018g00105.1	214	0.629	Down	0.00409476	S	arginine/serine-rich 45
RNA recognition motif domain	0.000162816	Peaxi162Scf00018g00105.1	196	0.383	Down	0.00230044	T	arginine/serine-rich 45
RNA recognition motif domain	0.000162816	Peaxi162Scf00021g00624.1	467	0.389	Down	0.00164527	S	RNA-binding (RRM/RBD/RNP motifs) family protein
RNA recognition motif domain	0.000162816	Peaxi162Scf00021g00624.1	443	0.336	Down	0.0418386	S	RNA-binding (RRM/RBD/RNP motifs) family protein
RNA recognition motif domain	0.000162816	Peaxi162Scf00021g00624.1	433	0.12	Down	0.00216178	S	RNA-binding (RRM/RBD/RNP motifs) family protein
RNA recognition motif domain	0.000162816	Peaxi162Scf00021g00624.1	477	0.492	Down	0.00254085	S	RNA-binding (RRM/RBD/RNP motifs) family protein
RNA recognition motif domain	0.000162816	Peaxi162Scf00021g00624.1	475	0.492	Down	0.00254085	S	RNA-binding (RRM/RBD/RNP motifs) family protein
RNA recognition motif domain	0.000162816	Peaxi162Scf00021g00624.1	422	0.387	Down	0.00234856	S	RNA-binding (RRM/RBD/RNP motifs) family protein
RNA recognition motif domain	0.000162816	Peaxi162Scf00021g00624.1	435	0.358	Down	0.00120772	S	RNA-binding (RRM/RBD/RNP motifs) family protein
RNA recognition motif domain	0.000162816	Peaxi162Scf00035g02717.1	406	0.543	Down	0.00872392	S	MEI2-like protein 5
RNA recognition motif domain	0.000162816	Peaxi162Scf00738g00220.1	274	0.492	Down	0.000948515	S	Acetyl-coenzyme A synthetase
RNA recognition motif domain	0.000162816	Peaxi162Scf00738g00220.1	190	0.554	Down	0.00104381	S	Acetyl-coenzyme A synthetase
RNA recognition motif domain	0.000162816	Peaxi162Scf00738g00220.1	272	0.385	Down	0.000585329	S	Acetyl-coenzyme A synthetase
RNA recognition motif domain	0.000162816	Peaxi162Scf00738g00220.1	203	0.399	Down	0.00239839	S	Acetyl-coenzyme A synthetase
RNA recognition motif domain	0.000162816	Peaxi162Scf00738g00220.1	276	0.492	Down	0.000948515	S	Acetyl-coenzyme A synthetase
RNA recognition motif domain	0.000162816	Peaxi162Scf00738g00220.1	7	0.631	Down	0.00184756	S	Acetyl-coenzyme A synthetase
RNA recognition motif domain	0.000162816	Peaxi162Scf00738g00220.1	192	0.438	Down	0.000692457	S	Acetyl-coenzyme A synthetase
RNA recognition motif domain	0.000162816	Peaxi162Scf00738g00220.1	188	0.333	Down	0.000880969	S	Acetyl-coenzyme A synthetase
RNA recognition motif domain	0.000162816	Peaxi162Scf00738g00220.1	205	0.624	Down	0.00577408	S	Acetyl-coenzyme A synthetase
RNA recognition motif domain	0.000162816	Peaxi162Scf00738g00220.1	180	0.57	Down	0.00325396	S	Acetyl-coenzyme A synthetase
RNA recognition motif domain	0.000162816	Peaxi162Scf00738g00220.1	270	0.557	Down	0.00532579	S	Acetyl-coenzyme A synthetase
RNA recognition motif domain	0.000162816	Peaxi162Scf00738g00220.1	5	0.605	Down	0.00164527	S	Acetyl-coenzyme A synthetase
RNA recognition motif domain	0.000162816	Peaxi162Scf00168g00311.1	591	0.307	Down	0.0247296	S	Apoptotic chromatin condensation inducer in the nucleus [Morus notabilis]
RNA recognition motif domain	0.000162816	Peaxi162Scf00168g00311.1	755	0.518	Down	0.000776234	S	Apoptotic chromatin condensation inducer in the nucleus [Morus notabilis]
RNA recognition motif domain	0.000162816	Peaxi162Scf00520g00022.1	434	0.337	Down	0.000786538	S	RNA-binding (RRM/RBD/RNP motifs) family protein
RNA recognition motif domain	0.000162816	Peaxi162Scf00081g01617.1	332	0.483	Down	0.000162491	S	"Nucleic acid binding, putative isoform 1 "
RNA recognition motif domain	0.000162816	Peaxi162Scf00648g00013.1	373	0.511	Down	0.0015171	S	Dehydration-responsive element-binding protein 1D
RNA recognition motif domain	0.000162816	Peaxi162Scf00648g00013.1	234	0.433	Down	0.000776234	S	Dehydration-responsive element-binding protein 1D
RNA recognition motif domain	0.000162816	Peaxi162Scf00648g00013.1	330	0.435	Down	0.00120369	S	Dehydration-responsive element-binding protein 1D
RNA recognition motif domain	0.000162816	Peaxi162Scf00648g00013.1	245	0.25	Down	0.000948515	S	Dehydration-responsive element-binding protein 1D
RNA recognition motif domain	0.000162816	Peaxi162Scf00648g00013.1	332	0.336	Down	0.0071671	S	Dehydration-responsive element-binding protein 1D
RNA recognition motif domain	0.000162816	Peaxi162Scf00648g00013.1	267	0.659	Down	0.00454175	S	Dehydration-responsive element-binding protein 1D
RNA recognition motif domain	0.000162816	Peaxi162Scf00648g00013.1	314	0.362	Down	0.00239839	S	Dehydration-responsive element-binding protein 1D
RNA recognition motif domain	0.000162816	Peaxi162Scf00648g00013.1	361	0.6	Down	0.00248871	S	Dehydration-responsive element-binding protein 1D
RNA recognition motif domain	0.000162816	Peaxi162Scf00648g00013.1	363	0.54	Down	0.00210656	S	Dehydration-responsive element-binding protein 1D
RNA recognition motif domain	0.000162816	Peaxi162Scf00648g00013.1	353	0.462	Down	0.00344755	S	Dehydration-responsive element-binding protein 1D
RNA recognition motif domain	0.000162816	Peaxi162Scf00597g00058.1	246	0.218	Down	0.000880969	Y	arginine/serine-rich zinc knuckle-containing protein 33
RNA recognition motif domain	0.000162816	Peaxi162Scf00597g00058.1	298	0.515	Down	0.000579351	S	arginine/serine-rich zinc knuckle-containing protein 33
RNA recognition motif domain	0.000162816	Peaxi162Scf00597g00058.1	310	0.396	Down	0.000692457	S	arginine/serine-rich zinc knuckle-containing protein 33
RNA recognition motif domain	0.000162816	Peaxi162Scf00597g00058.1	245	0.498	Down	0.00120628	S	arginine/serine-rich zinc knuckle-containing protein 33
RNA recognition motif domain	0.000162816	Peaxi162Scf00597g00058.1	307	0.396	Down	0.000692457	S	arginine/serine-rich zinc knuckle-containing protein 33
RNA recognition motif domain	0.000162816	Peaxi162Scf00597g00058.1	305	0.396	Down	0.000692457	S	arginine/serine-rich zinc knuckle-containing protein 33
RNA recognition motif domain	0.000162816	Peaxi162Scf00597g00058.1	287	0.281	Down	0.000692457	S	arginine/serine-rich zinc knuckle-containing protein 33
RNA recognition motif domain	0.000162816	Peaxi162Scf00597g00058.1	315	0.415	Down	0.000776234	S	arginine/serine-rich zinc knuckle-containing protein 33
RNA recognition motif domain	0.000162816	Peaxi162Scf00597g00058.1	284	0.281	Down	0.000692457	S	arginine/serine-rich zinc knuckle-containing protein 33
RNA recognition motif domain	0.000162816	Peaxi162Scf00597g00058.1	247	0.388	Down	0.000579351	S	arginine/serine-rich zinc knuckle-containing protein 33
RNA recognition motif domain	0.000162816	Peaxi162Scf00597g00058.1	300	0.436	Down	0.00152462	S	arginine/serine-rich zinc knuckle-containing protein 33
RNA recognition motif domain	0.000162816	Peaxi162Scf00087g02112.1	215	0.355	Down	0.00409166	S	RNA-binding (RRM/RBD/RNP motifs) family protein
RNA recognition motif domain	0.000162816	Peaxi162Scf00087g02112.1	207	0.482	Down	0.0104395	S	RNA-binding (RRM/RBD/RNP motifs) family protein
RNA recognition motif domain	0.000162816	Peaxi162Scf00087g02112.1	198	0.639	Down	0.00176098	S	RNA-binding (RRM/RBD/RNP motifs) family protein
RNA recognition motif domain	0.000162816	Peaxi162Scf00087g02112.1	236	0.429	Down	0.0204832	S	RNA-binding (RRM/RBD/RNP motifs) family protein
RNA recognition motif domain	0.000162816	Peaxi162Scf00087g02112.1	196	0.639	Down	0.00176098	S	RNA-binding (RRM/RBD/RNP motifs) family protein
RNA recognition motif domain	0.000162816	Peaxi162Scf00087g02112.1	223	0.603	Down	0.0426168	S	RNA-binding (RRM/RBD/RNP motifs) family protein
RNA recognition motif domain	0.000162816	Peaxi162Scf01164g00123.1	483	0.468	Down	0.000948515	S	RNA-binding (RRM/RBD/RNP motifs) family protein
RNA recognition motif domain	0.000162816	Peaxi162Scf00955g00034.1	234	0.598	Down	0.00719561	S	RNA-binding (RRM/RBD/RNP motifs) family protein
RNA recognition motif domain	0.000162816	Peaxi162Scf00439g00019.1	218	0.665	Down	0.00285183	S	RNA-binding (RRM/RBD/RNP motifs) family protein
RNA recognition motif domain	0.000162816	Peaxi162Scf00213g00074.1	155	0.388	Down	0.00451137	S	Serine/arginine-rich splicing factor RSZ21
RNA recognition motif domain	0.000162816	Peaxi162Scf00213g00074.1	136	0.6	Down	0.00601899	S	Serine/arginine-rich splicing factor RSZ21
RNA recognition motif domain	0.000162816	Peaxi162Scf00213g00074.1	134	0.6	Down	0.00601899	S	Serine/arginine-rich splicing factor RSZ21
RNA recognition motif domain	0.000162816	Peaxi162Scf00213g00074.1	157	0.388	Down	0.00451137	S	Serine/arginine-rich splicing factor RSZ21
RNA recognition motif domain	0.000162816	Peaxi162Scf00213g00074.1	153	0.388	Down	0.00451137	S	Serine/arginine-rich splicing factor RSZ21
RNA recognition motif domain	0.000162816	Peaxi162Scf00557g00719.1	344	0.094	Down	0.0139611	S	RNA-binding (RRM/RBD/RNP motifs) family protein
RNA recognition motif domain	0.000162816	Peaxi162Scf00557g00719.1	216	0.488	Down	0.00120369	S	RNA-binding (RRM/RBD/RNP motifs) family protein
RNA recognition motif domain	0.000162816	Peaxi162Scf00557g00719.1	346	0.094	Down	0.0139611	S	RNA-binding (RRM/RBD/RNP motifs) family protein
RNA recognition motif domain	0.000162816	Peaxi162Scf00557g00719.1	218	0.503	Down	0.00891336	S	RNA-binding (RRM/RBD/RNP motifs) family protein
RNA recognition motif domain	0.000162816	Peaxi162Scf00152g01021.1	165	0.521	Down	0.000579351	S	Serine/arginine-rich splicing factor 2 [Morus notabilis]
RNA recognition motif domain	0.000162816	Peaxi162Scf00152g01021.1	169	0.567	Down	0.00164527	S	Serine/arginine-rich splicing factor 2 [Morus notabilis]
RNA recognition motif domain	0.000162816	Peaxi162Scf00152g01021.1	167	0.554	Down	0.00164527	S	Serine/arginine-rich splicing factor 2 [Morus notabilis]
RNA recognition motif domain	0.000162816	Peaxi162Scf00152g01021.1	143	0.54	Down	0.00449218	S	Serine/arginine-rich splicing factor 2 [Morus notabilis]
RNA recognition motif domain	0.000162816	Peaxi162Scf00363g00520.1	147	0.582	Down	0.0012528	S	"nucleic acid binding protein, putative "
RNA recognition motif domain	0.000162816	Peaxi162Scf00363g00520.1	327	0.478	Down	0.0315556	T	"nucleic acid binding protein, putative "
RNA recognition motif domain	0.000162816	Peaxi162Scf00363g00520.1	109	0.151	Down	0.000585329	S	"nucleic acid binding protein, putative "
RNA recognition motif domain	0.000162816	Peaxi162Scf00363g00520.1	146	0.643	Down	0.0034074	S	"nucleic acid binding protein, putative "
RNA recognition motif domain	0.000162816	Peaxi162Scf00363g00520.1	114	0.563	Down	0.000445661	S	"nucleic acid binding protein, putative "
RNA recognition motif domain	0.000162816	Peaxi162Scf00363g00520.1	115	0.563	Down	0.000445661	S	"nucleic acid binding protein, putative "
RNA recognition motif domain	0.000162816	Peaxi162Scf00516g00664.1	269	0.484	Down	0.00243498	S	RNA-binding (RRM/RBD/RNP motifs) family protein
RNA recognition motif domain	0.000162816	Peaxi162Scf00001g00126.1	117	0.663	Down	0.00197354	S	Unknown protein
RNA recognition motif domain	0.000162816	Peaxi162Scf00001g00126.1	111	0.479	Down	0.0014536	S	Unknown protein
RNA recognition motif domain	0.000162816	Peaxi162Scf00001g00126.1	113	0.602	Down	0.0112449	S	Unknown protein
RNA recognition motif domain	0.000162816	Peaxi162Scf00000g06117.1	32	0.513	Down	0.00499443	S	RNA binding
RNA recognition motif domain	0.000162816	Peaxi162Scf00168g00410.1	525	0.412	Down	0.00941635	T	SAP domain-containing protein
RNA recognition motif domain	0.000162816	Peaxi162Scf00168g00410.1	505	0.516	Down	0.00577408	S	SAP domain-containing protein
RNA recognition motif domain	0.000162816	Peaxi162Scf00145g00811.1	147	0.355	Down	0.000880969	S	RNA-binding (RRM/RBD/RNP motifs) family protein with retrovirus zinc finger-like domain
RNA recognition motif domain	0.000162816	Peaxi162Scf00047g00141.1	683	0.617	Down	0.0014536	S	F-box associated ubiquitination effector family protein
RNA recognition motif domain	0.000162816	Peaxi162Scf00047g00141.1	624	0.549	Down	0.0101015	S	F-box associated ubiquitination effector family protein
RNA recognition motif domain	0.000162816	Peaxi162Scf00047g00141.1	626	0.549	Down	0.0101015	S	F-box associated ubiquitination effector family protein
RNA recognition motif domain	0.000162816	Peaxi162Scf00047g00141.1	681	0.617	Down	0.0014536	S	F-box associated ubiquitination effector family protein
RNA recognition motif domain	0.000162816	Peaxi162Scf00361g00115.1	191	0.494	Down	0.00899718	S	---
RNA recognition motif domain	0.000162816	Peaxi162Scf00361g00115.1	130	0.631	Down	0.0054979	S	---
RNA recognition motif domain	0.000162816	Peaxi162Scf00361g00115.1	194	0.586	Down	0.000948515	S	---
Transcription factor MYC/MYB N-terminal	0.110786	Peaxi162Scf01530g00011.1	249	0.556	Down	0.00164527	S	basic helix-loop-helix (bHLH) DNA-binding superfamily protein
Transcription factor MYC/MYB N-terminal	0.110786	Peaxi162Scf00338g00912.1	415	0.519	Down	0.000211253	S	basic helix-loop-helix (bHLH) DNA-binding superfamily protein
Immunoglobulin-like fold	0.0480205	Peaxi162Scf01071g00011.1	384	0.386	Down	0.000692457	S	Calmodulin-binding transcription activator 3
Immunoglobulin-like fold	0.0480205	Peaxi162Scf01071g00011.1	972	0.623	Down	0.00295944	S	Calmodulin-binding transcription activator 3
Immunoglobulin-like fold	0.0480205	Peaxi162Scf00152g00943.1	695	0.38	Down	0.000948515	S	Calmodulin-binding transcription activator 2
Immunoglobulin-like fold	0.0480205	Peaxi162Scf00047g00141.1	683	0.617	Down	0.0014536	S	F-box associated ubiquitination effector family protein
Immunoglobulin-like fold	0.0480205	Peaxi162Scf00047g00141.1	624	0.549	Down	0.0101015	S	F-box associated ubiquitination effector family protein
Immunoglobulin-like fold	0.0480205	Peaxi162Scf00047g00141.1	626	0.549	Down	0.0101015	S	F-box associated ubiquitination effector family protein
Immunoglobulin-like fold	0.0480205	Peaxi162Scf00047g00141.1	681	0.617	Down	0.0014536	S	F-box associated ubiquitination effector family protein
Bromo adjacent homology (BAH) domain	0.225957	Peaxi162Scf00017g02310.1	651	0.435	Down	0.00158644	S	BAH domain
Bromo adjacent homology (BAH) domain	0.225957	Peaxi162Scf00047g02038.1	202	0.459	Down	0.000692457	S	PHD finger family protein / bromo-adjacent homology (BAH) domain-containing protein
Glutaredoxin	0.110786	Peaxi162Scf00074g00633.1	137	0.124	Down	0.000776234	T	Glutaredoxin family protein
Glutaredoxin	0.110786	Peaxi162Scf00074g00633.1	71	0.552	Down	0.000445661	S	Glutaredoxin family protein
Glutaredoxin	0.110786	Peaxi162Scf00097g00159.1	124	0.566	Down	0.00618076	S	"electron transporter, putative "
Sucrose-phosphatase, N-terminal	0.0614703	Peaxi162Scf00047g00336.1	127	0.608	Down	0.0111607	S	sucrose phosphate synthase 3F
Sucrose-phosphatase, N-terminal	0.0614703	Peaxi162Scf00047g00336.1	97	0.655	Down	0.0197545	S	sucrose phosphate synthase 3F
Sucrose-phosphatase, N-terminal	0.0614703	Peaxi162Scf00088g01217.1	119	0.622	Down	0.0012073	S	sucrose phosphate synthase 1F
RNA-binding protein Lupus La	0.0614703	Peaxi162Scf00439g00410.1	329	0.51	Down	0.00103414	S	winged-helix DNA-binding transcription factor family protein
RNA-binding protein Lupus La	0.0614703	Peaxi162Scf00328g00319.1	522	0.356	Down	0.000445661	S	winged-helix DNA-binding transcription factor family protein
UBX domain	0.110786	Peaxi162Scf00708g00211.1	27	0.339	Down	0.000579351	S	plant UBX domain containing protein 4
UBX domain	0.110786	Peaxi162Scf00921g00138.1	124	0.66	Down	0.00592017	S	UBX domain-containing protein
UBX domain	0.110786	Peaxi162Scf00921g00138.1	120	0.647	Down	0.0205385	S	UBX domain-containing protein
UBX domain	0.110786	Peaxi162Scf00921g00138.1	86	0.624	Down	0.000692457	S	UBX domain-containing protein
UBX domain	0.110786	Peaxi162Scf00921g00138.1	122	0.641	Down	0.00234856	S	UBX domain-containing protein
Remorin, C-terminal	0.286411	Peaxi162Scf01969g00025.1	74	0.365	Down	0.00160423	T	Remorin family protein
Remorin, C-terminal	0.286411	Peaxi162Scf00056g00025.1	64	0.423	Down	0.00126039	T	Remorin family protein
KNOX1	0.0614703	Peaxi162Scf00116g00083.1	92	0.65	Down	0.0012588	S	Homeobox protein knotted-1-like 3
KNOX1	0.0614703	Peaxi162Scf03709g00005.1	35	0.571	Down	0.000199826	S	Homeobox protein knotted-1-like 3
KNOX1	0.0614703	Peaxi162Scf03709g00005.1	42	0.393	Down	0.000579351	S	Homeobox protein knotted-1-like 3
Pumilio, RNA binding domain	0.0121549	Peaxi162Scf00481g00319.1	190	0.659	Down	0.00530228	S	pumilio 1
Pumilio, RNA binding domain	0.0121549	Peaxi162Scf00481g00319.1	210	0.633	Down	0.00554323	S	pumilio 1
Pumilio, RNA binding domain	0.0121549	Peaxi162Scf00440g00217.1	279	0.393	Down	0.0407969	T	pumilio 1
Pumilio, RNA binding domain	0.0121549	Peaxi162Scf00038g02643.1	137	0.204	Down	0.000692457	S	pumilio 5
Sec16, central conserved domain	0.0227727	Peaxi162Scf00102g01063.1	1165	0.318	Down	0.000445661	S	Unknown protein
Sec16, central conserved domain	0.0227727	Peaxi162Scf00174g00148.1	51	0.599	Down	0.0250047	S	Protein transport protein Sec16B
Sec16, central conserved domain	0.0227727	Peaxi162Scf00174g00148.1	1185	0.402	Down	0.00141509	S	Protein transport protein Sec16B
GAF domain	0.026997	Peaxi162Scf00001g34002.1	610	0.312	Down	0.00475136	S	Ethylene receptor 2
GAF domain	0.026997	Peaxi162Scf00325g00034.1	515	0.53	Down	0.00132492	S	Ethylene receptor 2
GAF domain	0.026997	Peaxi162Scf00120g00517.1	288	0.344	Down	0.0014536	T	Ethylene receptor 2
ELK domain	0.0614703	Peaxi162Scf00116g00083.1	92	0.65	Down	0.0012588	S	Homeobox protein knotted-1-like 3
ELK domain	0.0614703	Peaxi162Scf03709g00005.1	35	0.571	Down	0.000199826	S	Homeobox protein knotted-1-like 3
ELK domain	0.0614703	Peaxi162Scf03709g00005.1	42	0.393	Down	0.000579351	S	Homeobox protein knotted-1-like 3
Pumilio homology domain	0.0121549	Peaxi162Scf00481g00319.1	190	0.659	Down	0.00530228	S	pumilio 1
Pumilio homology domain	0.0121549	Peaxi162Scf00481g00319.1	210	0.633	Down	0.00554323	S	pumilio 1
Pumilio homology domain	0.0121549	Peaxi162Scf00440g00217.1	279	0.393	Down	0.0407969	T	pumilio 1
Pumilio homology domain	0.0121549	Peaxi162Scf00038g02643.1	137	0.204	Down	0.000692457	S	pumilio 5
Six-hairpin glycosidase-like	0.166645	Peaxi162Scf00268g00071.1	11	0.574	Down	0.005581	S	Plant neutral invertase family protein
Six-hairpin glycosidase-like	0.166645	Peaxi162Scf00268g00071.1	39	0.33	Down	0.00113886	S	Plant neutral invertase family protein
Six-hairpin glycosidase-like	0.166645	Peaxi162Scf00268g00071.1	14	0.574	Down	0.005581	S	Plant neutral invertase family protein
Six-hairpin glycosidase-like	0.166645	Peaxi162Scf00391g00425.1	39	0.51	Down	0.0167596	S	Plant neutral invertase family protein
Six-hairpin glycosidase-like	0.166645	Peaxi162Scf00391g00425.1	72	0.643	Down	0.0057332	T	Plant neutral invertase family protein
CRAL/TRIO, N-terminal domain	0.286411	Peaxi162Scf00688g00431.1	66	0.579	Down	0.00179801	S	PATELLIN 2
CRAL/TRIO, N-terminal domain	0.286411	Peaxi162Scf00155g00029.1	51	0.477	Down	0.00499443	S	PATELLIN 2
Jas TPL-binding domain	0.225957	Peaxi162Scf00092g01022.1	499	0.57	Down	0.00915812	T	Acyl-CoA N-acyltransferase with RING/FYVE/PHD-type zinc finger protein
Jas TPL-binding domain	0.225957	Peaxi162Scf01248g00213.1	51	0.541	Down	0.00114299	S	Acyl-CoA N-acyltransferase with RING/FYVE/PHD-type zinc finger protein
Ancestral coatomer element 1, Sec16/Sec31	0.0614703	Peaxi162Scf00102g01063.1	1165	0.318	Down	0.000445661	S	Unknown protein
Ancestral coatomer element 1, Sec16/Sec31	0.0614703	Peaxi162Scf00174g00148.1	51	0.599	Down	0.0250047	S	Protein transport protein Sec16B
Ancestral coatomer element 1, Sec16/Sec31	0.0614703	Peaxi162Scf00174g00148.1	1185	0.402	Down	0.00141509	S	Protein transport protein Sec16B
Histidine kinase domain	0.0480205	Peaxi162Scf00001g34002.1	610	0.312	Down	0.00475136	S	Ethylene receptor 2
Histidine kinase domain	0.0480205	Peaxi162Scf00325g00034.1	515	0.53	Down	0.00132492	S	Ethylene receptor 2
Histidine kinase domain	0.0480205	Peaxi162Scf00120g00517.1	288	0.344	Down	0.0014536	T	Ethylene receptor 2
DEAD/DEAH box helicase domain	0.122608	Peaxi162Scf00287g01631.1	314	0.503	Down	0.000217454	S	"ATP-dependent RNA helicase, putative"
DEAD/DEAH box helicase domain	0.122608	Peaxi162Scf00126g01322.1	1004	0.369	Down	0.0159643	S	DEAD-box ATP-dependent RNA helicase 40
DEAD/DEAH box helicase domain	0.122608	Peaxi162Scf00126g01322.1	1006	0.369	Down	0.0159643	S	DEAD-box ATP-dependent RNA helicase 40
DEAD/DEAH box helicase domain	0.122608	Peaxi162Scf00126g01322.1	1008	0.369	Down	0.0159643	S	DEAD-box ATP-dependent RNA helicase 40
DEAD/DEAH box helicase domain	0.122608	Peaxi162Scf00064g01630.1	145	0.173	Down	0.00310931	T	Eukaryotic initiation factor 4A-11
DEAD/DEAH box helicase domain	0.122608	Peaxi162Scf00177g00220.1	42	0.421	Down	0.00124843	S	ATP-dependent RNA helicase dbp2
DEAD/DEAH box helicase domain	0.122608	Peaxi162Scf00786g00435.1	113	0.582	Down	0.00925128	S	DEAD-box ATP-dependent RNA helicase 31
Kelch-type beta propeller	0.267686	Peaxi162Scf00038g02541.1	149	0.325	Down	0.000948515	S	Ubiquitin-specific protease family C19-related protein
Kelch-type beta propeller	0.267686	Peaxi162Scf00038g02541.1	163	0.432	Down	0.00140997	S	Ubiquitin-specific protease family C19-related protein
Kelch-type beta propeller	0.267686	Peaxi162Scf00038g02541.1	103	0.366	Down	0.00142666	S	Ubiquitin-specific protease family C19-related protein
Kelch-type beta propeller	0.267686	Peaxi162Scf00038g02541.1	162	0.29	Down	0.014144	S	Ubiquitin-specific protease family C19-related protein
Kelch-type beta propeller	0.267686	Peaxi162Scf00038g02541.1	219	0.666	Down	0.030139	S	Ubiquitin-specific protease family C19-related protein
Kelch-type beta propeller	0.267686	Peaxi162Scf00038g02541.1	167	0.439	Down	0.000579351	S	Ubiquitin-specific protease family C19-related protein
Kelch-type beta propeller	0.267686	Peaxi162Scf00037g00923.1	8	0.431	Down	0.00124843	S	acyl-CoA binding protein 4
Kelch-type beta propeller	0.267686	Peaxi162Scf00037g00923.1	571	0.583	Down	0.000793258	S	acyl-CoA binding protein 4
Kelch-type beta propeller	0.267686	Peaxi162Scf00037g00923.1	574	0.561	Down	0.00113886	T	acyl-CoA binding protein 4
Kelch-type beta propeller	0.267686	Peaxi162Scf00098g00815.1	544	0.664	Down	0.00176098	S	Serine/threonine protein phosphatase family protein
GOLD domain	0.110786	Peaxi162Scf00688g00431.1	66	0.579	Down	0.00179801	S	PATELLIN 2
GOLD domain	0.110786	Peaxi162Scf00155g00029.1	51	0.477	Down	0.00499443	S	PATELLIN 2
High mobility group box domain	0.026997	Peaxi162Scf00580g00028.1	158	0.632	Down	0.0143885	S	high mobility group B3
High mobility group box domain	0.026997	Peaxi162Scf00580g00028.1	155	0.505	Down	0.0213017	S	high mobility group B3
High mobility group box domain	0.026997	Peaxi162Scf00141g00216.1	128	0.289	Down	0.000445661	S	Unknown protein
High mobility group box domain	0.026997	Peaxi162Scf00141g00216.1	127	0.33	Down	0.00437149	S	Unknown protein
High mobility group box domain	0.026997	Peaxi162Scf00122g02315.1	142	0.469	Down	0.000445661	S	DNA-binding protein [Nicotiana tabacum]
P-type ATPase, cytoplasmic domain N	0.180121	Peaxi162Scf00689g00558.1	713	0.311	Down	0.000217333	S	Plasma membrane ATPase 2
P-type ATPase, cytoplasmic domain N	0.180121	Peaxi162Scf00689g00558.1	324	0.477	Down	0.0150557	S	Plasma membrane ATPase 2
P-type ATPase, cytoplasmic domain N	0.180121	Peaxi162Scf00198g00036.1	481	0.45	Down	0.0014536	S	ATPase E1-E2 type family protein / haloacid dehalogenase-like hydrolase family protein
P-type ATPase, cytoplasmic domain N	0.180121	Peaxi162Scf00046g00530.1	27	0.632	Down	0.0110759	S	"calcium-transporting ATPase, putative"
P-type ATPase, cytoplasmic domain N	0.180121	Peaxi162Scf00046g00530.1	11	0.554	Down	0.0182433	S	"calcium-transporting ATPase, putative"
P-type ATPase, cytoplasmic domain N	0.180121	Peaxi162Scf00046g00530.1	10	0.208	Down	0.000692457	T	"calcium-transporting ATPase, putative"
P-type ATPase, cytoplasmic domain N	0.180121	Peaxi162Scf00177g00620.1	697	0.286	Down	0.00618076	S	Plasma membrane ATPase 4
DAZ-associated protein 1, RNA recognition motif 2	0.166645	Peaxi162Scf00955g00034.1	234	0.598	Down	0.00719561	S	RNA-binding (RRM/RBD/RNP motifs) family protein
DAZ-associated protein 1, RNA recognition motif 2	0.166645	Peaxi162Scf00520g00022.1	434	0.337	Down	0.000786538	S	RNA-binding (RRM/RBD/RNP motifs) family protein
Remorin, N-terminal	0.0614703	Peaxi162Scf01969g00025.1	74	0.365	Down	0.00160423	T	Remorin family protein
Remorin, N-terminal	0.0614703	Peaxi162Scf00056g00025.1	64	0.423	Down	0.00126039	T	Remorin family protein
Dynamin-type guanine nucleotide-binding (G) domain	0.0614703	Peaxi162Scf00688g00009.1	820	0.379	Down	0.0167371	S	dynamin-like protein 6
Dynamin-type guanine nucleotide-binding (G) domain	0.0614703	Peaxi162Scf00688g00009.1	809	0.6	Down	0.00314951	S	dynamin-like protein 6
Dynamin-type guanine nucleotide-binding (G) domain	0.0614703	Peaxi162Scf00688g00009.1	534	0.228	Down	0.000162491	S	dynamin-like protein 6
Dynamin-type guanine nucleotide-binding (G) domain	0.0614703	Peaxi162Scf00069g00161.1	359	0.286	Down	0.000445661	S	Dynamin related protein 5A
CLASP N-terminal domain	0.110786	Peaxi162Scf00071g00269.1	485	0.565	Down	0.00216178	S	Translational activator GCN1
CLASP N-terminal domain	0.110786	Peaxi162Scf00052g02011.1	613	0.445	Down	0.00256934	S	CLIP-associating protein 1
Pyruvate/Phosphoenolpyruvate kinase-like domain	0.106702	Peaxi162Scf00102g01878.1	563	0.564	Down	0.00114651	S	Serine/threonine-protein kinase 25
Pyruvate/Phosphoenolpyruvate kinase-like domain	0.106702	Peaxi162Scf00469g00026.1	10	0.607	Down	0.0138485	S	phosphoenolpyruvate carboxylase 1
Pyruvate/Phosphoenolpyruvate kinase-like domain	0.106702	Peaxi162Scf00095g00414.1	548	0.463	Down	0.000199826	T	"Pyruvate, phosphate dikinase 2"
Rho GTPase-activating protein domain	0.166645	Peaxi162Scf00032g02319.1	457	0.531	Down	0.00176243	S	Rho GTPase activation protein (RhoGAP) with PH domain
Rho GTPase-activating protein domain	0.166645	Peaxi162Scf00004g04522.1	453	0.226	Down	0.00141422	S	Rho GTPase activation protein (RhoGAP) with PH domain
MIF4G-like, type 3	0.225957	Peaxi162Scf00793g00038.1	1380	0.082	Down	0.000579351	S	eukaryotic translation initiation factor 4G
MIF4G-like, type 3	0.225957	Peaxi162Scf00793g00038.1	989	0.074	Down	0.000445661	S	eukaryotic translation initiation factor 4G
MIF4G-like, type 3	0.225957	Peaxi162Scf00793g00038.1	1542	0.567	Down	0.0290255	S	eukaryotic translation initiation factor 4G
MIF4G-like, type 3	0.225957	Peaxi162Scf00793g00038.1	979	0.457	Down	0.00714585	S	eukaryotic translation initiation factor 4G
MIF4G-like, type 3	0.225957	Peaxi162Scf00401g00035.1	161	0.183	Down	0.0208602	S	eukaryotic translation initiation factor 4G
MIF4G-like, type 3	0.225957	Peaxi162Scf00401g00035.1	531	0.142	Down	0.000445661	S	eukaryotic translation initiation factor 4G
Cyclin-like	0.00597345	Peaxi162Scf00225g00622.1	287	0.588	Down	0.00239839	S	Cyclin-L1-1
Cyclin-like	0.00597345	Peaxi162Scf00003g05382.1	24	0.187	Down	0.000445661	S	Cyclin family protein
Cyclin-like	0.00597345	Peaxi162Scf00109g01523.1	286	0.533	Down	0.00393931	S	Transcription initiation factor IIB-2
Cyclin-like	0.00597345	Peaxi162Scf00690g00025.1	490	0.272	Down	0.000948515	S	Cyclin-L1-1
ABC-2 type transporter	0.00763243	Peaxi162Scf00210g01615.1	90	0.574	Down	0.00223663	S	ABC-2 type transporter family protein
ABC-2 type transporter	0.00763243	Peaxi162Scf00938g00311.1	727	0.5	Down	0.00353057	S	pleiotropic drug resistance 12
ABC-2 type transporter	0.00763243	Peaxi162Scf00938g00311.1	43	0.485	Down	0.00170947	S	pleiotropic drug resistance 12
ABC-2 type transporter	0.00763243	Peaxi162Scf00244g01216.1	62	0.646	Down	0.0014536	S	pleiotropic drug resistance 6
ABC-2 type transporter	0.00763243	Peaxi162Scf00244g01216.1	58	0.646	Down	0.0014536	S	pleiotropic drug resistance 6
ABC-2 type transporter	0.00763243	Peaxi162Scf00060g00711.1	11	0.539	Down	0.00103414	S	ABC-2 type transporter family protein
ABC-2 type transporter	0.00763243	Peaxi162Scf01390g00033.1	685	0.631	Down	0.00378127	S	ABC transporter G family member 11
ABC-2 type transporter	0.00763243	Peaxi162Scf00004g03212.1	653	0.655	Down	0.0106627	S	ABC-2 type transporter family protein
AIG1-type guanine nucleotide-binding (G) domain	0.0614703	Peaxi162Scf00001g00511.1	596	0.611	Down	0.00621614	S	"Translocase of chloroplast 159, chloroplastic"
AIG1-type guanine nucleotide-binding (G) domain	0.0614703	Peaxi162Scf00698g00016.1	240	0.528	Down	0.000692457	S	"Translocase of chloroplast 159, chloroplastic"
AIG1-type guanine nucleotide-binding (G) domain	0.0614703	Peaxi162Scf00698g00016.1	238	0.557	Down	0.000445661	S	"Translocase of chloroplast 159, chloroplastic"
Clathrin/coatomer adaptor, adaptin-like, N-terminal	0.110786	Peaxi162Scf00658g00843.1	15	0.455	Down	0.00103414	S	AP-3 complex subunit beta-2
Clathrin/coatomer adaptor, adaptin-like, N-terminal	0.110786	Peaxi162Scf00789g00218.1	689	0.659	Down	0.0015171	S	AP-2 complex subunit alpha-2
RNA recognition motif domain, eukaryote	0.142823	Peaxi162Scf00789g00529.1	256	0.069	Down	0.00197354	S	Splicing factor U2AF 35 kDa subunit
RNA recognition motif domain, eukaryote	0.142823	Peaxi162Scf00789g00529.1	262	0.069	Down	0.00197354	S	Splicing factor U2AF 35 kDa subunit
RNA recognition motif domain, eukaryote	0.142823	Peaxi162Scf00718g00011.1	189	0.439	Down	0.00176098	S	RNA-binding (RRM/RBD/RNP motifs) family protein
RNA recognition motif domain, eukaryote	0.142823	Peaxi162Scf00718g00011.1	194	0.244	Down	0.0159395	S	RNA-binding (RRM/RBD/RNP motifs) family protein
RNA recognition motif domain, eukaryote	0.142823	Peaxi162Scf00152g01021.1	165	0.521	Down	0.000579351	S	Serine/arginine-rich splicing factor 2 [Morus notabilis]
RNA recognition motif domain, eukaryote	0.142823	Peaxi162Scf00152g01021.1	169	0.567	Down	0.00164527	S	Serine/arginine-rich splicing factor 2 [Morus notabilis]
RNA recognition motif domain, eukaryote	0.142823	Peaxi162Scf00152g01021.1	167	0.554	Down	0.00164527	S	Serine/arginine-rich splicing factor 2 [Morus notabilis]
RNA recognition motif domain, eukaryote	0.142823	Peaxi162Scf00152g01021.1	143	0.54	Down	0.00449218	S	Serine/arginine-rich splicing factor 2 [Morus notabilis]
Btz domain	0.0227727	Peaxi162Scf00015g00341.1	30	0.337	Down	9.7e-05	S	"CASC3/Barentsz eIF4AIII binding, putative isoform 3 "
Btz domain	0.0227727	Peaxi162Scf00207g00946.1	29	0.518	Down	0.000445661	S	"CASC3/Barentsz eIF4AIII binding, putative isoform 5 "
Btz domain	0.0227727	Peaxi162Scf00207g00946.1	12	0.46	Down	0.00176098	S	"CASC3/Barentsz eIF4AIII binding, putative isoform 5 "
Armadillo-type fold	0.00866099	Peaxi162Scf00071g00269.1	485	0.565	Down	0.00216178	S	Translational activator GCN1
Armadillo-type fold	0.00866099	Peaxi162Scf00440g00217.1	279	0.393	Down	0.0407969	T	pumilio 1
Armadillo-type fold	0.00866099	Peaxi162Scf00017g00815.1	867	0.608	Down	0.0024364	S	Serine/threonine-protein phosphatase 4 regulatory subunit 3
Armadillo-type fold	0.00866099	Peaxi162Scf00104g00187.1	205	0.51	Down	0.01881	S	Eukaryotic translation initiation factor 5
Armadillo-type fold	0.00866099	Peaxi162Scf00104g00187.1	212	0.377	Down	0.000692457	S	Eukaryotic translation initiation factor 5
Armadillo-type fold	0.00866099	Peaxi162Scf00104g00187.1	206	0.482	Down	0.0398247	S	Eukaryotic translation initiation factor 5
Armadillo-type fold	0.00866099	Peaxi162Scf00191g01112.1	1089	0.575	Down	0.00204822	S	ARM repeat superfamily protein isoform 1
Armadillo-type fold	0.00866099	Peaxi162Scf00845g00118.1	354	0.51	Down	0.000880969	S	26S proteasome non-ATPase regulatory subunit 2 homolog A
Armadillo-type fold	0.00866099	Peaxi162Scf01827g00009.1	191	0.533	Down	0.000880969	S	ARM repeat superfamily protein
Armadillo-type fold	0.00866099	Peaxi162Scf00322g01517.1	197	0.312	Down	0.000579351	S	SH3 domain-containing protein isoform 3
Armadillo-type fold	0.00866099	Peaxi162Scf00658g00843.1	15	0.455	Down	0.00103414	S	AP-3 complex subunit beta-2
Armadillo-type fold	0.00866099	Peaxi162Scf00670g00344.1	465	0.354	Down	0.000445661	S	SIT4 phosphatase-associated family protein
Armadillo-type fold	0.00866099	Peaxi162Scf00270g00423.1	506	0.245	Down	0.00269576	S	Serine/threonine-protein phosphatase 6 regulatory subunit 3
Armadillo-type fold	0.00866099	Peaxi162Scf00789g00218.1	689	0.659	Down	0.0015171	S	AP-2 complex subunit alpha-2
Armadillo-type fold	0.00866099	Peaxi162Scf00793g00038.1	1380	0.082	Down	0.000579351	S	eukaryotic translation initiation factor 4G
Armadillo-type fold	0.00866099	Peaxi162Scf00793g00038.1	989	0.074	Down	0.000445661	S	eukaryotic translation initiation factor 4G
Armadillo-type fold	0.00866099	Peaxi162Scf00793g00038.1	1542	0.567	Down	0.0290255	S	eukaryotic translation initiation factor 4G
Armadillo-type fold	0.00866099	Peaxi162Scf00793g00038.1	979	0.457	Down	0.00714585	S	eukaryotic translation initiation factor 4G
Armadillo-type fold	0.00866099	Peaxi162Scf00481g00319.1	190	0.659	Down	0.00530228	S	pumilio 1
Armadillo-type fold	0.00866099	Peaxi162Scf00481g00319.1	210	0.633	Down	0.00554323	S	pumilio 1
Armadillo-type fold	0.00866099	Peaxi162Scf00159g01650.1	33	0.552	Down	0.00314951	S	Calcium-dependent lipid-binding (CaLB domain) family protein
Armadillo-type fold	0.00866099	Peaxi162Scf00159g01650.1	34	0.511	Down	0.00924358	S	Calcium-dependent lipid-binding (CaLB domain) family protein
Armadillo-type fold	0.00866099	Peaxi162Scf00038g02643.1	137	0.204	Down	0.000692457	S	pumilio 5
Armadillo-type fold	0.00866099	Peaxi162Scf00827g00520.1	1508	0.363	Down	0.00262802	T	Unknown protein
Armadillo-type fold	0.00866099	Peaxi162Scf00401g00035.1	161	0.183	Down	0.0208602	S	eukaryotic translation initiation factor 4G
Armadillo-type fold	0.00866099	Peaxi162Scf00401g00035.1	531	0.142	Down	0.000445661	S	eukaryotic translation initiation factor 4G
Armadillo-type fold	0.00866099	Peaxi162Scf00297g01125.1	632	0.636	Down	0.0431751	S	ARM repeat superfamily protein isoform 5
Armadillo-type fold	0.00866099	Peaxi162Scf00225g00424.1	750	0.382	Down	0.00104381	S	Translation initiation factor eIF-2B subunit epsilon
Armadillo-type fold	0.00866099	Peaxi162Scf00968g00210.1	527	0.59	Down	0.000579351	S	U-box domain-containing protein 4
Armadillo-type fold	0.00866099	Peaxi162Scf00968g00210.1	359	0.637	Down	0.00235351	S	U-box domain-containing protein 4
Armadillo-type fold	0.00866099	Peaxi162Scf00968g00210.1	368	0.618	Down	0.000692457	S	U-box domain-containing protein 4
Armadillo-type fold	0.00866099	Peaxi162Scf00153g00138.1	237	0.662	Down	0.000948515	T	Splicing factor 3B subunit 1
Armadillo-type fold	0.00866099	Peaxi162Scf00153g00138.1	235	0.662	Down	0.000948515	T	Splicing factor 3B subunit 1
Armadillo-type fold	0.00866099	Peaxi162Scf00052g02011.1	613	0.445	Down	0.00256934	S	CLIP-associating protein 1
Armadillo-type fold	0.00866099	Peaxi162Scf00089g00936.1	158	0.503	Down	0.000217454	S	MA3 domain-containing protein
MIF4G-like domain	0.01002	Peaxi162Scf00793g00038.1	1380	0.082	Down	0.000579351	S	eukaryotic translation initiation factor 4G
MIF4G-like domain	0.01002	Peaxi162Scf00793g00038.1	989	0.074	Down	0.000445661	S	eukaryotic translation initiation factor 4G
MIF4G-like domain	0.01002	Peaxi162Scf00793g00038.1	1542	0.567	Down	0.0290255	S	eukaryotic translation initiation factor 4G
MIF4G-like domain	0.01002	Peaxi162Scf00793g00038.1	979	0.457	Down	0.00714585	S	eukaryotic translation initiation factor 4G
MIF4G-like domain	0.01002	Peaxi162Scf00401g00035.1	161	0.183	Down	0.0208602	S	eukaryotic translation initiation factor 4G
MIF4G-like domain	0.01002	Peaxi162Scf00401g00035.1	531	0.142	Down	0.000445661	S	eukaryotic translation initiation factor 4G
MIF4G-like domain	0.01002	Peaxi162Scf00104g00187.1	205	0.51	Down	0.01881	S	Eukaryotic translation initiation factor 5
MIF4G-like domain	0.01002	Peaxi162Scf00104g00187.1	212	0.377	Down	0.000692457	S	Eukaryotic translation initiation factor 5
MIF4G-like domain	0.01002	Peaxi162Scf00104g00187.1	206	0.482	Down	0.0398247	S	Eukaryotic translation initiation factor 5
MIF4G-like domain	0.01002	Peaxi162Scf00225g00424.1	750	0.382	Down	0.00104381	S	Translation initiation factor eIF-2B subunit epsilon
MIF4G-like domain	0.01002	Peaxi162Scf00089g00936.1	158	0.503	Down	0.000217454	S	MA3 domain-containing protein
PAS domain	0.286411	Peaxi162Scf00228g00321.1	57	0.438	Down	0.00426213	S	protein kinase family protein
PAS domain	0.286411	Peaxi162Scf00228g00321.1	326	0.366	Down	0.000885506	T	protein kinase family protein
PAS domain	0.286411	Peaxi162Scf00228g00321.1	55	0.438	Down	0.00426213	S	protein kinase family protein
PAS domain	0.286411	Peaxi162Scf01049g00047.1	107	0.295	Down	0.00294857	S	phototropin 2
TOG domain	0.0748201	Peaxi162Scf00071g00269.1	485	0.565	Down	0.00216178	S	Translational activator GCN1
TOG domain	0.0748201	Peaxi162Scf00153g00138.1	237	0.662	Down	0.000948515	T	Splicing factor 3B subunit 1
TOG domain	0.0748201	Peaxi162Scf00153g00138.1	235	0.662	Down	0.000948515	T	Splicing factor 3B subunit 1
TOG domain	0.0748201	Peaxi162Scf00052g02011.1	613	0.445	Down	0.00256934	S	CLIP-associating protein 1
Histidine kinase-like ATPase, C-terminal domain	0.142823	Peaxi162Scf00001g34002.1	610	0.312	Down	0.00475136	S	Ethylene receptor 2
Histidine kinase-like ATPase, C-terminal domain	0.142823	Peaxi162Scf00325g00034.1	515	0.53	Down	0.00132492	S	Ethylene receptor 2
Histidine kinase-like ATPase, C-terminal domain	0.142823	Peaxi162Scf00120g00517.1	288	0.344	Down	0.0014536	T	Ethylene receptor 2
Immunoglobulin E-set	0.224181	Peaxi162Scf01071g00011.1	384	0.386	Down	0.000692457	S	Calmodulin-binding transcription activator 3
Immunoglobulin E-set	0.224181	Peaxi162Scf01071g00011.1	972	0.623	Down	0.00295944	S	Calmodulin-binding transcription activator 3
Immunoglobulin E-set	0.224181	Peaxi162Scf00152g00943.1	695	0.38	Down	0.000948515	S	Calmodulin-binding transcription activator 2
Immunoglobulin E-set	0.224181	Peaxi162Scf00047g00141.1	683	0.617	Down	0.0014536	S	F-box associated ubiquitination effector family protein
Immunoglobulin E-set	0.224181	Peaxi162Scf00047g00141.1	624	0.549	Down	0.0101015	S	F-box associated ubiquitination effector family protein
Immunoglobulin E-set	0.224181	Peaxi162Scf00047g00141.1	626	0.549	Down	0.0101015	S	F-box associated ubiquitination effector family protein
Immunoglobulin E-set	0.224181	Peaxi162Scf00047g00141.1	681	0.617	Down	0.0014536	S	F-box associated ubiquitination effector family protein
Acyl-CoA N-acyltransferase	0.225957	Peaxi162Scf00092g01022.1	499	0.57	Down	0.00915812	T	Acyl-CoA N-acyltransferase with RING/FYVE/PHD-type zinc finger protein
Acyl-CoA N-acyltransferase	0.225957	Peaxi162Scf01248g00213.1	51	0.541	Down	0.00114299	S	Acyl-CoA N-acyltransferase with RING/FYVE/PHD-type zinc finger protein
Transcription factor IIS, N-terminal	0.026997	Peaxi162Scf00017g02310.1	651	0.435	Down	0.00158644	S	BAH domain
Transcription factor IIS, N-terminal	0.026997	Peaxi162Scf00185g01120.1	50	0.654	Down	0.00344755	T	Transcription factor IWS1
Transcription factor IIS, N-terminal	0.026997	Peaxi162Scf00185g01120.1	76	0.584	Down	0.0181213	T	Transcription factor IWS1
Transcription factor IIS, N-terminal	0.026997	Peaxi162Scf00185g01120.1	202	0.404	Down	0.0264117	S	Transcription factor IWS1
Transcription factor IIS, N-terminal	0.026997	Peaxi162Scf00553g00071.1	488	0.5	Down	0.014593	S	"Transcription elongation factor family protein, putative isoform 1 "
Nucleic acid binding NABP	0.0614703	Peaxi162Scf00481g00319.1	190	0.659	Down	0.00530228	S	pumilio 1
Nucleic acid binding NABP	0.0614703	Peaxi162Scf00481g00319.1	210	0.633	Down	0.00554323	S	pumilio 1
Nucleic acid binding NABP	0.0614703	Peaxi162Scf00440g00217.1	279	0.393	Down	0.0407969	T	pumilio 1
P-type ATPase, transmembrane domain	0.267686	Peaxi162Scf00689g00558.1	713	0.311	Down	0.000217333	S	Plasma membrane ATPase 2
P-type ATPase, transmembrane domain	0.267686	Peaxi162Scf00689g00558.1	324	0.477	Down	0.0150557	S	Plasma membrane ATPase 2
P-type ATPase, transmembrane domain	0.267686	Peaxi162Scf00046g00530.1	27	0.632	Down	0.0110759	S	"calcium-transporting ATPase, putative"
P-type ATPase, transmembrane domain	0.267686	Peaxi162Scf00046g00530.1	11	0.554	Down	0.0182433	S	"calcium-transporting ATPase, putative"
P-type ATPase, transmembrane domain	0.267686	Peaxi162Scf00046g00530.1	10	0.208	Down	0.000692457	T	"calcium-transporting ATPase, putative"
P-type ATPase, transmembrane domain	0.267686	Peaxi162Scf00177g00620.1	697	0.286	Down	0.00618076	S	Plasma membrane ATPase 4
SAP domain	0.0121549	Peaxi162Scf00168g00311.1	591	0.307	Down	0.0247296	S	Apoptotic chromatin condensation inducer in the nucleus [Morus notabilis]
SAP domain	0.0121549	Peaxi162Scf00168g00311.1	755	0.518	Down	0.000776234	S	Apoptotic chromatin condensation inducer in the nucleus [Morus notabilis]
SAP domain	0.0121549	Peaxi162Scf00351g00327.1	838	0.331	Down	0.000692457	S	"DNA-binding protein with MIZ/SP-RING zinc finger, PHD-finger and SAP domain"
SAP domain	0.0121549	Peaxi162Scf00168g00410.1	525	0.412	Down	0.00941635	T	SAP domain-containing protein
SAP domain	0.0121549	Peaxi162Scf00168g00410.1	505	0.516	Down	0.00577408	S	SAP domain-containing protein
Major sperm protein (MSP) domain	0.346314	Peaxi162Scf00803g00115.1	142	0.314	Down	0.0304791	S	vesicle associated protein
Major sperm protein (MSP) domain	0.346314	Peaxi162Scf00623g00009.1	136	0.314	Down	0.0304791	S	vesicle associated protein
ABC-transporter extracellular N-terminal domain	0.286411	Peaxi162Scf00938g00311.1	727	0.5	Down	0.00353057	S	pleiotropic drug resistance 12
ABC-transporter extracellular N-terminal domain	0.286411	Peaxi162Scf00938g00311.1	43	0.485	Down	0.00170947	S	pleiotropic drug resistance 12
ABC-transporter extracellular N-terminal domain	0.286411	Peaxi162Scf00244g01216.1	62	0.646	Down	0.0014536	S	pleiotropic drug resistance 6
ABC-transporter extracellular N-terminal domain	0.286411	Peaxi162Scf00244g01216.1	58	0.646	Down	0.0014536	S	pleiotropic drug resistance 6
GAF domain-like	0.026997	Peaxi162Scf00001g34002.1	610	0.312	Down	0.00475136	S	Ethylene receptor 2
GAF domain-like	0.026997	Peaxi162Scf00325g00034.1	515	0.53	Down	0.00132492	S	Ethylene receptor 2
GAF domain-like	0.026997	Peaxi162Scf00120g00517.1	288	0.344	Down	0.0014536	T	Ethylene receptor 2
SEP domain	0.0227727	Peaxi162Scf00708g00211.1	27	0.339	Down	0.000579351	S	plant UBX domain containing protein 4
SEP domain	0.0227727	Peaxi162Scf00921g00138.1	124	0.66	Down	0.00592017	S	UBX domain-containing protein
SEP domain	0.0227727	Peaxi162Scf00921g00138.1	120	0.647	Down	0.0205385	S	UBX domain-containing protein
SEP domain	0.0227727	Peaxi162Scf00921g00138.1	86	0.624	Down	0.000692457	S	UBX domain-containing protein
SEP domain	0.0227727	Peaxi162Scf00921g00138.1	122	0.641	Down	0.00234856	S	UBX domain-containing protein
Dynamin, GTPase domain	0.0614703	Peaxi162Scf00688g00009.1	820	0.379	Down	0.0167371	S	dynamin-like protein 6
Dynamin, GTPase domain	0.0614703	Peaxi162Scf00688g00009.1	809	0.6	Down	0.00314951	S	dynamin-like protein 6
Dynamin, GTPase domain	0.0614703	Peaxi162Scf00688g00009.1	534	0.228	Down	0.000162491	S	dynamin-like protein 6
Dynamin, GTPase domain	0.0614703	Peaxi162Scf00069g00161.1	359	0.286	Down	0.000445661	S	Dynamin related protein 5A
Helicase superfamily 1/2, ATP-binding domain	0.0836153	Peaxi162Scf00126g01322.1	1004	0.369	Down	0.0159643	S	DEAD-box ATP-dependent RNA helicase 40
Helicase superfamily 1/2, ATP-binding domain	0.0836153	Peaxi162Scf00126g01322.1	1006	0.369	Down	0.0159643	S	DEAD-box ATP-dependent RNA helicase 40
Helicase superfamily 1/2, ATP-binding domain	0.0836153	Peaxi162Scf00126g01322.1	1008	0.369	Down	0.0159643	S	DEAD-box ATP-dependent RNA helicase 40
Helicase superfamily 1/2, ATP-binding domain	0.0836153	Peaxi162Scf00029g00307.1	2662	0.169	Down	0.0222034	S	P-loop containing nucleoside triphosphate hydrolases superfamily protein
Helicase superfamily 1/2, ATP-binding domain	0.0836153	Peaxi162Scf00029g00307.1	2661	0.33	Down	0.000445661	S	P-loop containing nucleoside triphosphate hydrolases superfamily protein
Helicase superfamily 1/2, ATP-binding domain	0.0836153	Peaxi162Scf00177g00220.1	42	0.421	Down	0.00124843	S	ATP-dependent RNA helicase dbp2
Helicase superfamily 1/2, ATP-binding domain	0.0836153	Peaxi162Scf00287g01631.1	314	0.503	Down	0.000217454	S	"ATP-dependent RNA helicase, putative"
Helicase superfamily 1/2, ATP-binding domain	0.0836153	Peaxi162Scf00064g01630.1	145	0.173	Down	0.00310931	T	Eukaryotic initiation factor 4A-11
Helicase superfamily 1/2, ATP-binding domain	0.0836153	Peaxi162Scf00386g00817.1	43	0.648	Down	0.0137219	S	Chromatin-remodeling complex ATPase chain Iswi
Helicase superfamily 1/2, ATP-binding domain	0.0836153	Peaxi162Scf00386g00817.1	47	0.485	Down	0.000776234	S	Chromatin-remodeling complex ATPase chain Iswi
Helicase superfamily 1/2, ATP-binding domain	0.0836153	Peaxi162Scf00786g00435.1	113	0.582	Down	0.00925128	S	DEAD-box ATP-dependent RNA helicase 31
Helicase superfamily 1/2, ATP-binding domain	0.0836153	Peaxi162Scf00373g01415.1	154	0.662	Down	0.00264568	S	DNA repair and recombination protein RAD54
Helicase superfamily 1/2, ATP-binding domain	0.0836153	Peaxi162Scf00373g01415.1	1126	0.641	Down	0.0151929	S	DNA repair and recombination protein RAD54
ABC transporter type 1, transmembrane domain	0.106702	Peaxi162Scf00129g00314.1	619	0.608	Down	0.00517061	S	ABC transporter B family member 19
ABC transporter type 1, transmembrane domain	0.106702	Peaxi162Scf00060g00438.1	848	0.599	Down	0.00381668	S	ABC transporter B family member 20
ABC transporter type 1, transmembrane domain	0.106702	Peaxi162Scf00847g00008.1	664	0.625	Down	0.0142932	S	ABC transporter B family member 1
SNF2-related, N-terminal domain	0.312032	Peaxi162Scf00029g00307.1	2662	0.169	Down	0.0222034	S	P-loop containing nucleoside triphosphate hydrolases superfamily protein
SNF2-related, N-terminal domain	0.312032	Peaxi162Scf00029g00307.1	2661	0.33	Down	0.000445661	S	P-loop containing nucleoside triphosphate hydrolases superfamily protein
SNF2-related, N-terminal domain	0.312032	Peaxi162Scf00386g00817.1	43	0.648	Down	0.0137219	S	Chromatin-remodeling complex ATPase chain Iswi
SNF2-related, N-terminal domain	0.312032	Peaxi162Scf00386g00817.1	47	0.485	Down	0.000776234	S	Chromatin-remodeling complex ATPase chain Iswi
SNF2-related, N-terminal domain	0.312032	Peaxi162Scf00373g01415.1	154	0.662	Down	0.00264568	S	DNA repair and recombination protein RAD54
SNF2-related, N-terminal domain	0.312032	Peaxi162Scf00373g01415.1	1126	0.641	Down	0.0151929	S	DNA repair and recombination protein RAD54
Myc-type, basic helix-loop-helix (bHLH) domain	0.0480205	Peaxi162Scf01530g00011.1	249	0.556	Down	0.00164527	S	basic helix-loop-helix (bHLH) DNA-binding superfamily protein
Myc-type, basic helix-loop-helix (bHLH) domain	0.0480205	Peaxi162Scf00732g00442.1	114	0.405	Down	0.016459	S	transcription regulators
Myc-type, basic helix-loop-helix (bHLH) domain	0.0480205	Peaxi162Scf00338g00912.1	415	0.519	Down	0.000211253	S	basic helix-loop-helix (bHLH) DNA-binding superfamily protein
GYF domain	0.110786	Peaxi162Scf00128g01613.1	2345	0.346	Down	0.0173099	S	GYF domain-containing protein
GYF domain	0.110786	Peaxi162Scf00690g00025.1	490	0.272	Down	0.000948515	S	Cyclin-L1-1
Acinus, RNA recognition motif	0.0227727	Peaxi162Scf00168g00311.1	591	0.307	Down	0.0247296	S	Apoptotic chromatin condensation inducer in the nucleus [Morus notabilis]
Acinus, RNA recognition motif	0.0227727	Peaxi162Scf00168g00311.1	755	0.518	Down	0.000776234	S	Apoptotic chromatin condensation inducer in the nucleus [Morus notabilis]
Acinus, RNA recognition motif	0.0227727	Peaxi162Scf00168g00410.1	525	0.412	Down	0.00941635	T	SAP domain-containing protein
Acinus, RNA recognition motif	0.0227727	Peaxi162Scf00168g00410.1	505	0.516	Down	0.00577408	S	SAP domain-containing protein
Zinc finger, RanBP2-type	0.0480205	Peaxi162Scf00128g01335.1	279	0.339	Down	0.00311241	S	Ran BP2/NZF zinc finger-like superfamily protein
Zinc finger, RanBP2-type	0.0480205	Peaxi162Scf00015g00729.1	113	0.573	Down	0.00709921	S	histone deacetylase 15
Zinc finger, RanBP2-type	0.0480205	Peaxi162Scf00031g00232.1	184	0.579	Down	0.012998	S	RNA-binding protein-related
Armadillo-like helical	0.0529635	Peaxi162Scf00071g00269.1	485	0.565	Down	0.00216178	S	Translational activator GCN1
Armadillo-like helical	0.0529635	Peaxi162Scf00440g00217.1	279	0.393	Down	0.0407969	T	pumilio 1
Armadillo-like helical	0.0529635	Peaxi162Scf00017g00815.1	867	0.608	Down	0.0024364	S	Serine/threonine-protein phosphatase 4 regulatory subunit 3
Armadillo-like helical	0.0529635	Peaxi162Scf00191g01112.1	1089	0.575	Down	0.00204822	S	ARM repeat superfamily protein isoform 1
Armadillo-like helical	0.0529635	Peaxi162Scf00845g00118.1	354	0.51	Down	0.000880969	S	26S proteasome non-ATPase regulatory subunit 2 homolog A
Armadillo-like helical	0.0529635	Peaxi162Scf00322g01517.1	197	0.312	Down	0.000579351	S	SH3 domain-containing protein isoform 3
Armadillo-like helical	0.0529635	Peaxi162Scf00658g00843.1	15	0.455	Down	0.00103414	S	AP-3 complex subunit beta-2
Armadillo-like helical	0.0529635	Peaxi162Scf00270g00423.1	506	0.245	Down	0.00269576	S	Serine/threonine-protein phosphatase 6 regulatory subunit 3
Armadillo-like helical	0.0529635	Peaxi162Scf00789g00218.1	689	0.659	Down	0.0015171	S	AP-2 complex subunit alpha-2
Armadillo-like helical	0.0529635	Peaxi162Scf00159g01650.1	33	0.552	Down	0.00314951	S	Calcium-dependent lipid-binding (CaLB domain) family protein
Armadillo-like helical	0.0529635	Peaxi162Scf00159g01650.1	34	0.511	Down	0.00924358	S	Calcium-dependent lipid-binding (CaLB domain) family protein
Armadillo-like helical	0.0529635	Peaxi162Scf00481g00319.1	190	0.659	Down	0.00530228	S	pumilio 1
Armadillo-like helical	0.0529635	Peaxi162Scf00481g00319.1	210	0.633	Down	0.00554323	S	pumilio 1
Armadillo-like helical	0.0529635	Peaxi162Scf00038g02643.1	137	0.204	Down	0.000692457	S	pumilio 5
Armadillo-like helical	0.0529635	Peaxi162Scf00827g00520.1	1508	0.363	Down	0.00262802	T	Unknown protein
Armadillo-like helical	0.0529635	Peaxi162Scf00968g00210.1	527	0.59	Down	0.000579351	S	U-box domain-containing protein 4
Armadillo-like helical	0.0529635	Peaxi162Scf00968g00210.1	359	0.637	Down	0.00235351	S	U-box domain-containing protein 4
Armadillo-like helical	0.0529635	Peaxi162Scf00968g00210.1	368	0.618	Down	0.000692457	S	U-box domain-containing protein 4
Armadillo-like helical	0.0529635	Peaxi162Scf00052g02011.1	613	0.445	Down	0.00256934	S	CLIP-associating protein 1
Armadillo-like helical	0.0529635	Peaxi162Scf00153g00138.1	237	0.662	Down	0.000948515	T	Splicing factor 3B subunit 1
Armadillo-like helical	0.0529635	Peaxi162Scf00153g00138.1	235	0.662	Down	0.000948515	T	Splicing factor 3B subunit 1
CheY-like superfamily	0.166645	Peaxi162Scf00325g00034.1	515	0.53	Down	0.00132492	S	Ethylene receptor 2
CheY-like superfamily	0.166645	Peaxi162Scf00120g00517.1	288	0.344	Down	0.0014536	T	Ethylene receptor 2
Calreticulin/calnexin, P domain	0.0227727	Peaxi162Scf00071g00426.1	413	0.625	Down	0.0205918	S	calreticulin 1b
Calreticulin/calnexin, P domain	0.0227727	Peaxi162Scf00673g00220.1	386	0.541	Down	0.000217454	S	calreticulin 1b
IPT domain	0.110786	Peaxi162Scf01071g00011.1	384	0.386	Down	0.000692457	S	Calmodulin-binding transcription activator 3
IPT domain	0.110786	Peaxi162Scf01071g00011.1	972	0.623	Down	0.00295944	S	Calmodulin-binding transcription activator 3
IPT domain	0.110786	Peaxi162Scf00152g00943.1	695	0.38	Down	0.000948515	S	Calmodulin-binding transcription activator 2
Cation-transporting P-type ATPase, N-terminal	0.267686	Peaxi162Scf00689g00558.1	713	0.311	Down	0.000217333	S	Plasma membrane ATPase 2
Cation-transporting P-type ATPase, N-terminal	0.267686	Peaxi162Scf00689g00558.1	324	0.477	Down	0.0150557	S	Plasma membrane ATPase 2
Cation-transporting P-type ATPase, N-terminal	0.267686	Peaxi162Scf00046g00530.1	27	0.632	Down	0.0110759	S	"calcium-transporting ATPase, putative"
Cation-transporting P-type ATPase, N-terminal	0.267686	Peaxi162Scf00046g00530.1	11	0.554	Down	0.0182433	S	"calcium-transporting ATPase, putative"
Cation-transporting P-type ATPase, N-terminal	0.267686	Peaxi162Scf00046g00530.1	10	0.208	Down	0.000692457	T	"calcium-transporting ATPase, putative"
Cation-transporting P-type ATPase, N-terminal	0.267686	Peaxi162Scf00177g00620.1	697	0.286	Down	0.00618076	S	Plasma membrane ATPase 4
SANT domain	0.286411	Peaxi162Scf00802g00244.1	197	0.57	Down	0.00320895	S	Transcriptional adapter ADA2
SANT domain	0.286411	Peaxi162Scf00386g00817.1	43	0.648	Down	0.0137219	S	Chromatin-remodeling complex ATPase chain Iswi
SANT domain	0.286411	Peaxi162Scf00386g00817.1	47	0.485	Down	0.000776234	S	Chromatin-remodeling complex ATPase chain Iswi
Cyclin, N-terminal	0.0121549	Peaxi162Scf00225g00622.1	287	0.588	Down	0.00239839	S	Cyclin-L1-1
Cyclin, N-terminal	0.0121549	Peaxi162Scf00003g05382.1	24	0.187	Down	0.000445661	S	Cyclin family protein
Cyclin, N-terminal	0.0121549	Peaxi162Scf00690g00025.1	490	0.272	Down	0.000948515	S	Cyclin-L1-1
W2 domain	0.0614703	Peaxi162Scf00104g00187.1	205	0.51	Down	0.01881	S	Eukaryotic translation initiation factor 5
W2 domain	0.0614703	Peaxi162Scf00104g00187.1	212	0.377	Down	0.000692457	S	Eukaryotic translation initiation factor 5
W2 domain	0.0614703	Peaxi162Scf00104g00187.1	206	0.482	Down	0.0398247	S	Eukaryotic translation initiation factor 5
W2 domain	0.0614703	Peaxi162Scf00225g00424.1	750	0.382	Down	0.00104381	S	Translation initiation factor eIF-2B subunit epsilon
P-type ATPase, A domain	0.180121	Peaxi162Scf00689g00558.1	713	0.311	Down	0.000217333	S	Plasma membrane ATPase 2
P-type ATPase, A domain	0.180121	Peaxi162Scf00689g00558.1	324	0.477	Down	0.0150557	S	Plasma membrane ATPase 2
P-type ATPase, A domain	0.180121	Peaxi162Scf00198g00036.1	481	0.45	Down	0.0014536	S	ATPase E1-E2 type family protein / haloacid dehalogenase-like hydrolase family protein
P-type ATPase, A domain	0.180121	Peaxi162Scf00046g00530.1	27	0.632	Down	0.0110759	S	"calcium-transporting ATPase, putative"
P-type ATPase, A domain	0.180121	Peaxi162Scf00046g00530.1	11	0.554	Down	0.0182433	S	"calcium-transporting ATPase, putative"
P-type ATPase, A domain	0.180121	Peaxi162Scf00046g00530.1	10	0.208	Down	0.000692457	T	"calcium-transporting ATPase, putative"
P-type ATPase, A domain	0.180121	Peaxi162Scf00177g00620.1	697	0.286	Down	0.00618076	S	Plasma membrane ATPase 4
Ternary complex factor MIP1, leucine-zipper	0.0227727	Peaxi162Scf00032g02319.1	457	0.531	Down	0.00176243	S	Rho GTPase activation protein (RhoGAP) with PH domain
Ternary complex factor MIP1, leucine-zipper	0.0227727	Peaxi162Scf00004g04522.1	453	0.226	Down	0.00141422	S	Rho GTPase activation protein (RhoGAP) with PH domain
LysM domain	0.110786	Peaxi162Scf01416g00014.1	614	0.584	Down	0.000445661	S	Protein kinase superfamily protein
LysM domain	0.110786	Peaxi162Scf01416g00014.1	299	0.188	Down	0.000145395	S	Protein kinase superfamily protein
LysM domain	0.110786	Peaxi162Scf00921g00021.1	468	0.547	Down	0.0111366	S	Protein kinase superfamily protein
LysM domain	0.110786	Peaxi162Scf00921g00021.1	462	0.565	Down	0.000445661	S	Protein kinase superfamily protein
Sucrose synthase	0.286411	Peaxi162Scf00047g00336.1	127	0.608	Down	0.0111607	S	sucrose phosphate synthase 3F
Sucrose synthase	0.286411	Peaxi162Scf00047g00336.1	97	0.655	Down	0.0197545	S	sucrose phosphate synthase 3F
Sucrose synthase	0.286411	Peaxi162Scf00088g01217.1	119	0.622	Down	0.0012073	S	sucrose phosphate synthase 1F
Cation/H+ exchanger	0.166645	Peaxi162Scf00529g00815.1	341	0.391	Down	0.000579351	S	sodium hydrogen exchanger 5
Cation/H+ exchanger	0.166645	Peaxi162Scf00397g00111.1	425	0.447	Down	0.0014536	S	Glutathione-regulated potassium-efflux system protein KefC
Aquaporin-like	0.312032	Peaxi162Scf00413g00012.1	281	0.617	Down	0.000579351	S	plasma membrane intrinsic protein 2
Aquaporin-like	0.312032	Peaxi162Scf00413g00012.1	278	0.617	Down	0.000579351	S	plasma membrane intrinsic protein 2
Aquaporin-like	0.312032	Peaxi162Scf00072g01013.1	302	0.634	Down	0.00289944	S	plasma membrane intrinsic protein 2
Aquaporin-like	0.312032	Peaxi162Scf00119g01214.1	19	0.611	Down	0.00197709	T	plasma membrane intrinsic protein 1
Helicase, C-terminal	0.0709418	Peaxi162Scf00126g01322.1	1004	0.369	Down	0.0159643	S	DEAD-box ATP-dependent RNA helicase 40
Helicase, C-terminal	0.0709418	Peaxi162Scf00126g01322.1	1006	0.369	Down	0.0159643	S	DEAD-box ATP-dependent RNA helicase 40
Helicase, C-terminal	0.0709418	Peaxi162Scf00126g01322.1	1008	0.369	Down	0.0159643	S	DEAD-box ATP-dependent RNA helicase 40
Helicase, C-terminal	0.0709418	Peaxi162Scf00029g00307.1	2662	0.169	Down	0.0222034	S	P-loop containing nucleoside triphosphate hydrolases superfamily protein
Helicase, C-terminal	0.0709418	Peaxi162Scf00029g00307.1	2661	0.33	Down	0.000445661	S	P-loop containing nucleoside triphosphate hydrolases superfamily protein
Helicase, C-terminal	0.0709418	Peaxi162Scf00177g00220.1	42	0.421	Down	0.00124843	S	ATP-dependent RNA helicase dbp2
Helicase, C-terminal	0.0709418	Peaxi162Scf00287g01631.1	314	0.503	Down	0.000217454	S	"ATP-dependent RNA helicase, putative"
Helicase, C-terminal	0.0709418	Peaxi162Scf00064g01630.1	145	0.173	Down	0.00310931	T	Eukaryotic initiation factor 4A-11
Helicase, C-terminal	0.0709418	Peaxi162Scf00386g00817.1	43	0.648	Down	0.0137219	S	Chromatin-remodeling complex ATPase chain Iswi
Helicase, C-terminal	0.0709418	Peaxi162Scf00386g00817.1	47	0.485	Down	0.000776234	S	Chromatin-remodeling complex ATPase chain Iswi
Helicase, C-terminal	0.0709418	Peaxi162Scf00786g00435.1	113	0.582	Down	0.00925128	S	DEAD-box ATP-dependent RNA helicase 31
Helicase, C-terminal	0.0709418	Peaxi162Scf00373g01415.1	154	0.662	Down	0.00264568	S	DNA repair and recombination protein RAD54
Helicase, C-terminal	0.0709418	Peaxi162Scf00373g01415.1	1126	0.641	Down	0.0151929	S	DNA repair and recombination protein RAD54
