# Supplementary material for: Phosphoproteome analysis reveals the involvement of protein dephosphorylation in ethylene-induced corolla senescence in petunia
Source: BMC Plant Biol. 2021 Nov 3;21:512. doi: 10.1186/s12870-021-03286-x (PMC8565076; doi:10.1186/s12870-021-03286-x)
Supplement: Supplementary file 7 — Additional file 7. [file 12870_2021_3286_MOESM7_ESM.xlsx]

## Sheet: motif-x_annot
ID	Protein accession	Position	Motif Logo
Peaxi162Scf00385g00416.1-292	Peaxi162Scf00385g00416.1	292	....P.TP.....
Peaxi162Scf00595g00423.1-673	Peaxi162Scf00595g00423.1	673	....P.TP.....
Peaxi162Scf00232g00114.1-28	Peaxi162Scf00232g00114.1	28	....P.TP.....
Peaxi162Scf00786g00438.1-30	Peaxi162Scf00786g00438.1	30	....P.TP.....
Peaxi162Scf00039g00420.1-612	Peaxi162Scf00039g00420.1	612	....P.TP.....
Peaxi162Scf00881g00228.1-15	Peaxi162Scf00881g00228.1	15	....P.TP.....
Peaxi162Scf00074g02028.1-80	Peaxi162Scf00074g02028.1	80	....P.TP.....
Peaxi162Scf01292g00028.1-27	Peaxi162Scf01292g00028.1	27	....P.TP.....
Peaxi162Scf00718g00011.1-139	Peaxi162Scf00718g00011.1	139	....P.TP.....
Peaxi162Scf00016g00516.1-392	Peaxi162Scf00016g00516.1	392	....P.TP.....
Peaxi162Scf00891g00220.1-543	Peaxi162Scf00891g00220.1	543	....P.TP.....
Peaxi162Scf00904g00459.1-76	Peaxi162Scf00904g00459.1	76	....P.TP.....
Peaxi162Scf00444g00425.1-502	Peaxi162Scf00444g00425.1	502	....P.TP.....
Peaxi162Scf00072g00024.1-322	Peaxi162Scf00072g00024.1	322	....P.TP.....
Peaxi162Scf00516g00642.1-21	Peaxi162Scf00516g00642.1	21	....P.TP.....
Peaxi162Scf00006g03619.1-847	Peaxi162Scf00006g03619.1	847	....P.TP.....
Peaxi162Scf00941g00038.1-135	Peaxi162Scf00941g00038.1	135	....P.TP.....
Peaxi162Scf00069g01722.1-513	Peaxi162Scf00069g01722.1	513	....P.TP.....
Peaxi162Scf01517g00132.1-368	Peaxi162Scf01517g00132.1	368	....P.TP.....
Peaxi162Scf00132g01511.1-49	Peaxi162Scf00132g01511.1	49	....P.TP.....
Peaxi162Scf00037g00635.1-630	Peaxi162Scf00037g00635.1	630	....P.TP.....
Peaxi162Scf00038g00727.1-86	Peaxi162Scf00038g00727.1	86	....P.TP.....
Peaxi162Scf00051g00087.1-315	Peaxi162Scf00051g00087.1	315	....P.TP.....
Peaxi162Scf00074g00016.1-748	Peaxi162Scf00074g00016.1	748	....P.TP.....
Peaxi162Scf00620g00026.1-31	Peaxi162Scf00620g00026.1	31	....P.TP.....
Peaxi162Scf00051g00087.1-318	Peaxi162Scf00051g00087.1	318	....P.TP.....
Peaxi162Scf00244g00145.1-12	Peaxi162Scf00244g00145.1	12	....P.TP.....
Peaxi162Scf00177g10124.1-12	Peaxi162Scf00177g10124.1	12	....P.TP.....
Peaxi162Scf00003g05131.1-225	Peaxi162Scf00003g05131.1	225	....P.TP.....
Peaxi162Scf00253g01614.1-127	Peaxi162Scf00253g01614.1	127	....P.TP.....
Peaxi162Scf00204g00079.1-65	Peaxi162Scf00204g00079.1	65	....P.TP.....
Peaxi162Scf00796g00213.1-1890	Peaxi162Scf00796g00213.1	1890	....P.TP.....
Peaxi162Scf00744g00017.1-298	Peaxi162Scf00744g00017.1	298	....P.TP.....
Peaxi162Scf00066g00191.1-194	Peaxi162Scf00066g00191.1	194	....P.TP.....
Peaxi162Scf00463g00052.1-508	Peaxi162Scf00463g00052.1	508	....P.TP.....
Peaxi162Scf00332g00112.1-310	Peaxi162Scf00332g00112.1	310	....P.TP.....
Peaxi162Scf00034g00049.1-71	Peaxi162Scf00034g00049.1	71	....P.TP.....
Peaxi162Scf00020g02133.1-1063	Peaxi162Scf00020g02133.1	1063	....P.TP.....
Peaxi162Scf00263g00317.1-587	Peaxi162Scf00263g00317.1	587	....P.TP.....
Peaxi162Scf00016g00832.1-778	Peaxi162Scf00016g00832.1	778	....P.TP.....
Peaxi162Scf00429g00026.1-142	Peaxi162Scf00429g00026.1	142	....P.TP.....
Peaxi162Scf00891g00219.1-303	Peaxi162Scf00891g00219.1	303	....P.TP.....
Peaxi162Scf00228g00321.1-326	Peaxi162Scf00228g00321.1	326	....P.TP.....
Peaxi162Scf00386g00221.1-481	Peaxi162Scf00386g00221.1	481	....P.TP.....
Peaxi162Scf00819g00021.1-33	Peaxi162Scf00819g00021.1	33	....P.TP.....
Peaxi162Scf00186g01212.1-160	Peaxi162Scf00186g01212.1	160	....P.TP.....
Peaxi162Scf00051g00087.1-321	Peaxi162Scf00051g00087.1	321	....P.TP.....
Peaxi162Scf00366g00121.1-776	Peaxi162Scf00366g00121.1	776	....P.TP.....
Peaxi162Scf00814g00225.1-90	Peaxi162Scf00814g00225.1	90	....P.TP.....
Peaxi162Scf00038g02643.1-135	Peaxi162Scf00038g02643.1	135	....P.TP.....
Peaxi162Scf00770g00128.1-392	Peaxi162Scf00770g00128.1	392	....P.TP.....
Peaxi162Scf00015g00219.1-113	Peaxi162Scf00015g00219.1	113	....P.TP.....
Peaxi162Scf00318g00033.1-122	Peaxi162Scf00318g00033.1	122	....P.TP.....
Peaxi162Scf00417g01346.1-345	Peaxi162Scf00417g01346.1	345	....P.TP.....
Peaxi162Scf00013g00321.1-10	Peaxi162Scf00013g00321.1	10	....P.TP.....
Peaxi162Scf00652g00120.1-224	Peaxi162Scf00652g00120.1	224	....P.TP.....
Peaxi162Scf00964g00022.1-59	Peaxi162Scf00964g00022.1	59	....P.TP.....
Peaxi162Scf00363g00323.1-478	Peaxi162Scf00363g00323.1	478	....P.TP.....
Peaxi162Scf00015g10043.1-173	Peaxi162Scf00015g10043.1	173	....P.TP.....
Peaxi162Scf00244g00044.1-288	Peaxi162Scf00244g00044.1	288	....P.TP.....
Peaxi162Scf00796g00213.1-1906	Peaxi162Scf00796g00213.1	1906	....P.TP.....
Peaxi162Scf00688g00431.1-42	Peaxi162Scf00688g00431.1	42	....P.TP.....
Peaxi162Scf00075g01933.1-45	Peaxi162Scf00075g01933.1	45	....P.TP.....
Peaxi162Scf00225g00219.1-490	Peaxi162Scf00225g00219.1	490	....P.TP.....
Peaxi162Scf00128g00739.1-566	Peaxi162Scf00128g00739.1	566	....P.TP.....
Peaxi162Scf00948g00113.1-50	Peaxi162Scf00948g00113.1	50	....P.TP.....
Peaxi162Scf00655g00327.1-382	Peaxi162Scf00655g00327.1	382	....P.TP.....
Peaxi162Scf01310g00311.1-190	Peaxi162Scf01310g00311.1	190	....P.TP.....
Peaxi162Scf00180g00010.1-385	Peaxi162Scf00180g00010.1	385	....P.TP.....
Peaxi162Scf00268g00086.1-161	Peaxi162Scf00268g00086.1	161	....P.TP.....
Peaxi162Scf00760g00318.1-30	Peaxi162Scf00760g00318.1	30	....P.TP.....
Peaxi162Scf00129g01125.1-175	Peaxi162Scf00129g01125.1	175	....P.TP.....
Peaxi162Scf00182g00112.1-201	Peaxi162Scf00182g00112.1	201	....P.TP.....
Peaxi162Scf00479g00119.1-1046	Peaxi162Scf00479g00119.1	1046	....P.TP.....
Peaxi162Scf00270g00822.1-239	Peaxi162Scf00270g00822.1	239	....P.TP.....
Peaxi162Scf00224g00119.1-198	Peaxi162Scf00224g00119.1	198	....P.TP.....
Peaxi162Scf00385g00010.1-37	Peaxi162Scf00385g00010.1	37	....P.TP.....
Peaxi162Scf00193g00816.1-743	Peaxi162Scf00193g00816.1	743	....P.TP.....
Peaxi162Scf00776g00233.1-26	Peaxi162Scf00776g00233.1	26	....P.TP.....
Peaxi162Scf00167g01121.1-64	Peaxi162Scf00167g01121.1	64	....P.TP.....
Peaxi162Scf01216g00030.1-40	Peaxi162Scf01216g00030.1	40	....P.TP.....
Peaxi162Scf00057g00623.1-180	Peaxi162Scf00057g00623.1	180	....P.TP.....
Peaxi162Scf01257g00026.1-15	Peaxi162Scf01257g00026.1	15	....P.TP.....
Peaxi162Scf00235g00321.1-168	Peaxi162Scf00235g00321.1	168	....P.TP.....
Peaxi162Scf00153g00138.1-333	Peaxi162Scf00153g00138.1	333	....P.TP.....
Peaxi162Scf00257g00104.1-33	Peaxi162Scf00257g00104.1	33	....P.TP.....
Peaxi162Scf00082g01216.1-125	Peaxi162Scf00082g01216.1	125	....P.TP.....
Peaxi162Scf00690g00025.1-436	Peaxi162Scf00690g00025.1	436	....P.TP.....
Peaxi162Scf00351g00613.1-117	Peaxi162Scf00351g00613.1	117	....P.TP.....
Peaxi162Scf00020g00327.1-70	Peaxi162Scf00020g00327.1	70	....P.TP.....
Peaxi162Scf00796g00213.1-1882	Peaxi162Scf00796g00213.1	1882	....P.TP.....
Peaxi162Scf00714g00019.1-44	Peaxi162Scf00714g00019.1	44	....P.TP.....
Peaxi162Scf00217g00812.1-717	Peaxi162Scf00217g00812.1	717	......TP.R...
Peaxi162Scf00153g00138.1-216	Peaxi162Scf00153g00138.1	216	......TP.R...
Peaxi162Scf00442g00627.1-370	Peaxi162Scf00442g00627.1	370	......TP.R...
Peaxi162Scf00180g00010.1-301	Peaxi162Scf00180g00010.1	301	......TP.R...
Peaxi162Scf00160g01527.1-1006	Peaxi162Scf00160g01527.1	1006	......TP.R...
Peaxi162Scf00310g00211.1-1023	Peaxi162Scf00310g00211.1	1023	......TP.R...
Peaxi162Scf00067g01920.1-1126	Peaxi162Scf00067g01920.1	1126	......TP.R...
Peaxi162Scf00322g00027.1-364	Peaxi162Scf00322g00027.1	364	......TP.R...
Peaxi162Scf00263g00122.1-799	Peaxi162Scf00263g00122.1	799	......TP.R...
Peaxi162Scf00222g00123.1-352	Peaxi162Scf00222g00123.1	352	......TP.R...
Peaxi162Scf00580g00016.1-1138	Peaxi162Scf00580g00016.1	1138	......TP.R...
Peaxi162Scf00483g00513.1-421	Peaxi162Scf00483g00513.1	421	......TP.R...
Peaxi162Scf00153g00138.1-237	Peaxi162Scf00153g00138.1	237	......TP.R...
Peaxi162Scf00680g00416.1-335	Peaxi162Scf00680g00416.1	335	......TP.R...
Peaxi162Scf00516g00648.1-195	Peaxi162Scf00516g00648.1	195	......TP.R...
Peaxi162Scf00018g00105.1-196	Peaxi162Scf00018g00105.1	196	......TP.R...
Peaxi162Scf00762g00111.1-1241	Peaxi162Scf00762g00111.1	1241	......TP.R...
Peaxi162Scf00153g00138.1-276	Peaxi162Scf00153g00138.1	276	......TP.R...
Peaxi162Scf00182g00112.1-51	Peaxi162Scf00182g00112.1	51	......TP.R...
Peaxi162Scf00075g01322.1-355	Peaxi162Scf00075g01322.1	355	......TP.R...
Peaxi162Scf00089g00125.1-504	Peaxi162Scf00089g00125.1	504	......TP.R...
Peaxi162Scf00652g00120.1-168	Peaxi162Scf00652g00120.1	168	......TP.R...
Peaxi162Scf00003g04619.1-227	Peaxi162Scf00003g04619.1	227	......TP.R...
Peaxi162Scf00066g00107.1-472	Peaxi162Scf00066g00107.1	472	......TP.R...
Peaxi162Scf00588g00910.1-77	Peaxi162Scf00588g00910.1	77	......TP.R...
Peaxi162Scf00329g00617.1-408	Peaxi162Scf00329g00617.1	408	......TP.R...
Peaxi162Scf00038g02450.1-39	Peaxi162Scf00038g02450.1	39	......TP.R...
Peaxi162Scf00238g00037.1-242	Peaxi162Scf00238g00037.1	242	......TP.R...
Peaxi162Scf00078g01414.1-600	Peaxi162Scf00078g01414.1	600	......TP.R...
Peaxi162Scf00048g00136.1-40	Peaxi162Scf00048g00136.1	40	......TP.R...
Peaxi162Scf00349g00096.1-137	Peaxi162Scf00349g00096.1	137	......TP.R...
Peaxi162Scf00263g00122.1-681	Peaxi162Scf00263g00122.1	681	......TP.R...
Peaxi162Scf00945g00123.1-37	Peaxi162Scf00945g00123.1	37	......TP.R...
Peaxi162Scf00095g00117.1-473	Peaxi162Scf00095g00117.1	473	......TP.R...
Peaxi162Scf00111g00526.1-15	Peaxi162Scf00111g00526.1	15	......TP.R...
Peaxi162Scf00047g02038.1-133	Peaxi162Scf00047g02038.1	133	......TP.R...
Peaxi162Scf00183g00011.1-1230	Peaxi162Scf00183g00011.1	1230	......TP.R...
Peaxi162Scf00238g00037.1-187	Peaxi162Scf00238g00037.1	187	......TP.R...
Peaxi162Scf00531g00022.1-138	Peaxi162Scf00531g00022.1	138	......TP.R...
Peaxi162Scf00153g00138.1-381	Peaxi162Scf00153g00138.1	381	......TP.R...
Peaxi162Scf00305g00005.1-504	Peaxi162Scf00305g00005.1	504	......TP.R...
Peaxi162Scf00003g05131.1-348	Peaxi162Scf00003g05131.1	348	......TP.R...
Peaxi162Scf00816g00006.1-727	Peaxi162Scf00816g00006.1	727	......TP.R...
Peaxi162Scf00049g01318.1-27	Peaxi162Scf00049g01318.1	27	......TP.R...
Peaxi162Scf00016g00516.1-345	Peaxi162Scf00016g00516.1	345	......TP.R...
Peaxi162Scf00238g00037.1-176	Peaxi162Scf00238g00037.1	176	......TP.R...
Peaxi162Scf00171g00242.1-197	Peaxi162Scf00171g00242.1	197	......TP.R...
Peaxi162Scf00870g00003.1-223	Peaxi162Scf00870g00003.1	223	......TP.R...
Peaxi162Scf00064g00126.1-168	Peaxi162Scf00064g00126.1	168	......TP.R...
Peaxi162Scf00702g00418.1-1568	Peaxi162Scf00702g00418.1	1568	......TP.R...
Peaxi162Scf00007g00141.1-157	Peaxi162Scf00007g00141.1	157	......TP.R...
Peaxi162Scf01181g00019.1-196	Peaxi162Scf01181g00019.1	196	......TP.R...
Peaxi162Scf00180g00010.1-284	Peaxi162Scf00180g00010.1	284	......TPR....
Peaxi162Scf00174g01113.1-457	Peaxi162Scf00174g01113.1	457	......TPR....
Peaxi162Scf00159g00068.1-281	Peaxi162Scf00159g00068.1	281	......TPR....
Peaxi162Scf00424g00069.1-342	Peaxi162Scf00424g00069.1	342	......TPR....
Peaxi162Scf00770g00042.1-711	Peaxi162Scf00770g00042.1	711	......TPR....
Peaxi162Scf00486g00056.1-1031	Peaxi162Scf00486g00056.1	1031	......TPR....
Peaxi162Scf00145g01214.1-460	Peaxi162Scf00145g01214.1	460	......TPR....
Peaxi162Scf00797g00115.1-70	Peaxi162Scf00797g00115.1	70	......TPR....
Peaxi162Scf00159g00068.1-240	Peaxi162Scf00159g00068.1	240	......TPR....
Peaxi162Scf00438g00823.1-93	Peaxi162Scf00438g00823.1	93	......TPR....
Peaxi162Scf00263g00122.1-862	Peaxi162Scf00263g00122.1	862	......TPR....
Peaxi162Scf00253g01129.1-270	Peaxi162Scf00253g01129.1	270	......TPR....
Peaxi162Scf00170g01229.1-243	Peaxi162Scf00170g01229.1	243	......TPR....
Peaxi162Scf00014g00294.1-104	Peaxi162Scf00014g00294.1	104	......TPR....
Peaxi162Scf00180g00010.1-251	Peaxi162Scf00180g00010.1	251	......TPR....
Peaxi162Scf00287g01716.1-328	Peaxi162Scf00287g01716.1	328	......TPR....
Peaxi162Scf00134g02031.1-212	Peaxi162Scf00134g02031.1	212	......TPR....
Peaxi162Scf00026g00275.1-57	Peaxi162Scf00026g00275.1	57	......TPR....
Peaxi162Scf00074g00929.1-428	Peaxi162Scf00074g00929.1	428	......TPR....
Peaxi162Scf00915g00123.1-199	Peaxi162Scf00915g00123.1	199	......TPR....
Peaxi162Scf01030g00012.1-58	Peaxi162Scf01030g00012.1	58	......TPR....
Peaxi162Scf00652g00120.1-120	Peaxi162Scf00652g00120.1	120	......TPR....
Peaxi162Scf00245g00317.1-516	Peaxi162Scf00245g00317.1	516	......TPR....
Peaxi162Scf01270g00119.1-568	Peaxi162Scf01270g00119.1	568	......TPR....
Peaxi162Scf00695g00048.1-111	Peaxi162Scf00695g00048.1	111	......TPR....
Peaxi162Scf00684g00002.1-92	Peaxi162Scf00684g00002.1	92	......TPR....
Peaxi162Scf00122g01723.1-914	Peaxi162Scf00122g01723.1	914	......TPR....
Peaxi162Scf00102g00634.1-102	Peaxi162Scf00102g00634.1	102	......TPR....
Peaxi162Scf00015g00841.1-820	Peaxi162Scf00015g00841.1	820	......TPR....
Peaxi162Scf00046g00819.1-213	Peaxi162Scf00046g00819.1	213	......TPR....
Peaxi162Scf00135g00313.1-418	Peaxi162Scf00135g00313.1	418	......TPR....
Peaxi162Scf00310g00616.1-958	Peaxi162Scf00310g00616.1	958	......TPR....
Peaxi162Scf00002g05421.1-559	Peaxi162Scf00002g05421.1	559	......TPR....
Peaxi162Scf00021g01518.1-269	Peaxi162Scf00021g01518.1	269	......TPR....
Peaxi162Scf00479g00119.1-15	Peaxi162Scf00479g00119.1	15	......TPR....
Peaxi162Scf00000g00522.1-646	Peaxi162Scf00000g00522.1	646	......TPR....
Peaxi162Scf00043g00189.1-547	Peaxi162Scf00043g00189.1	547	......TPR....
Peaxi162Scf00101g01412.1-135	Peaxi162Scf00101g01412.1	135	......TPR....
Peaxi162Scf00170g00123.1-1004	Peaxi162Scf00170g00123.1	1004	......TPR....
Peaxi162Scf00095g00221.1-175	Peaxi162Scf00095g00221.1	175	......TPR....
Peaxi162Scf00218g00174.1-41	Peaxi162Scf00218g00174.1	41	......TPR....
Peaxi162Scf01164g00006.1-248	Peaxi162Scf01164g00006.1	248	...R..TP.....
Peaxi162Scf00263g01019.1-848	Peaxi162Scf00263g01019.1	848	...R..TP.....
Peaxi162Scf00004g04116.1-787	Peaxi162Scf00004g04116.1	787	...R..TP.....
Peaxi162Scf00025g02619.1-193	Peaxi162Scf00025g02619.1	193	...R..TP.....
Peaxi162Scf00007g01417.1-250	Peaxi162Scf00007g01417.1	250	...R..TP.....
Peaxi162Scf00096g01114.1-64	Peaxi162Scf00096g01114.1	64	...R..TP.....
Peaxi162Scf00439g00019.1-149	Peaxi162Scf00439g00019.1	149	...R..TP.....
Peaxi162Scf00178g00048.1-745	Peaxi162Scf00178g00048.1	745	...R..TP.....
Peaxi162Scf01186g00003.1-100	Peaxi162Scf01186g00003.1	100	...R..TP.....
Peaxi162Scf00007g01417.1-234	Peaxi162Scf00007g01417.1	234	...R..TP.....
Peaxi162Scf00676g00220.1-407	Peaxi162Scf00676g00220.1	407	...R..TP.....
Peaxi162Scf01164g00006.1-221	Peaxi162Scf01164g00006.1	221	...R..TP.....
Peaxi162Scf00419g00813.1-211	Peaxi162Scf00419g00813.1	211	...R..TP.....
Peaxi162Scf00674g00022.1-279	Peaxi162Scf00674g00022.1	279	...R..TP.....
Peaxi162Scf00040g00315.1-22	Peaxi162Scf00040g00315.1	22	...R..TP.....
Peaxi162Scf01853g00014.1-622	Peaxi162Scf01853g00014.1	622	...R..TP.....
Peaxi162Scf00440g00217.1-279	Peaxi162Scf00440g00217.1	279	...R..TP.....
Peaxi162Scf00332g00429.1-105	Peaxi162Scf00332g00429.1	105	...R..TP.....
Peaxi162Scf00185g01120.1-76	Peaxi162Scf00185g01120.1	76	...R..TP.....
Peaxi162Scf00835g00112.1-105	Peaxi162Scf00835g00112.1	105	...R..TP.....
Peaxi162Scf00724g00117.1-439	Peaxi162Scf00724g00117.1	439	...R..TP.....
Peaxi162Scf00274g00351.1-254	Peaxi162Scf00274g00351.1	254	...R..TP.....
Peaxi162Scf00121g00244.1-22	Peaxi162Scf00121g00244.1	22	...R..TP.....
Peaxi162Scf00165g00615.1-486	Peaxi162Scf00165g00615.1	486	...R..TP.....
Peaxi162Scf00431g00618.1-476	Peaxi162Scf00431g00618.1	476	...R..TP.....
Peaxi162Scf00647g00136.1-174	Peaxi162Scf00647g00136.1	174	...R..TP.....
Peaxi162Scf00003g05025.1-160	Peaxi162Scf00003g05025.1	160	...R..TP.....
Peaxi162Scf00345g00816.1-510	Peaxi162Scf00345g00816.1	510	...R..TP.....
Peaxi162Scf00185g01120.1-50	Peaxi162Scf00185g01120.1	50	...R..TP.....
Peaxi162Scf00662g00415.1-108	Peaxi162Scf00662g00415.1	108	...R..TP.....
Peaxi162Scf00550g00444.1-330	Peaxi162Scf00550g00444.1	330	...R..TP.....
Peaxi162Scf00102g01065.1-11	Peaxi162Scf00102g01065.1	11	...R..TP.....
Peaxi162Scf00002g05421.1-526	Peaxi162Scf00002g05421.1	526	...R..TP.....
Peaxi162Scf00120g00721.1-207	Peaxi162Scf00120g00721.1	207	...R..TP.....
Peaxi162Scf00000g06117.1-45	Peaxi162Scf00000g06117.1	45	...R..TP.....
Peaxi162Scf00860g00017.1-14	Peaxi162Scf00860g00017.1	14	...R..TP.....
Peaxi162Scf00218g00063.1-357	Peaxi162Scf00218g00063.1	357	...R..TP.....
Peaxi162Scf00120g00716.1-46	Peaxi162Scf00120g00716.1	46	...R..TP.....
Peaxi162Scf00264g00004.1-494	Peaxi162Scf00264g00004.1	494	...G..TP.....
Peaxi162Scf00118g02018.1-482	Peaxi162Scf00118g02018.1	482	...G..TP.....
Peaxi162Scf00003g02634.1-496	Peaxi162Scf00003g02634.1	496	...G..TP.....
Peaxi162Scf00420g00738.1-132	Peaxi162Scf00420g00738.1	132	...G..TP.....
Peaxi162Scf00629g00043.1-181	Peaxi162Scf00629g00043.1	181	...G..TP.....
Peaxi162Scf00002g00511.1-526	Peaxi162Scf00002g00511.1	526	...G..TP.....
Peaxi162Scf00079g02016.1-125	Peaxi162Scf00079g02016.1	125	...G..TP.....
Peaxi162Scf00069g02023.1-492	Peaxi162Scf00069g02023.1	492	...G..TP.....
Peaxi162Scf00132g00526.1-305	Peaxi162Scf00132g00526.1	305	...G..TP.....
Peaxi162Scf00207g00145.1-446	Peaxi162Scf00207g00145.1	446	...G..TP.....
Peaxi162Scf00365g00066.1-465	Peaxi162Scf00365g00066.1	465	...G..TP.....
Peaxi162Scf00744g00021.1-827	Peaxi162Scf00744g00021.1	827	...G..TP.....
Peaxi162Scf00021g01518.1-1551	Peaxi162Scf00021g01518.1	1551	...G..TP.....
Peaxi162Scf00684g00122.1-211	Peaxi162Scf00684g00122.1	211	...G..TP.....
Peaxi162Scf00612g00037.1-148	Peaxi162Scf00612g00037.1	148	...G..TP.....
Peaxi162Scf00038g02541.1-171	Peaxi162Scf00038g02541.1	171	...G..TP.....
Peaxi162Scf00652g00120.1-239	Peaxi162Scf00652g00120.1	239	...G..TP.....
Peaxi162Scf00842g00426.1-56	Peaxi162Scf00842g00426.1	56	...G..TP.....
Peaxi162Scf00074g01418.1-33	Peaxi162Scf00074g01418.1	33	...G..TP.....
Peaxi162Scf00057g00143.1-359	Peaxi162Scf00057g00143.1	359	...G..TP.....
Peaxi162Scf00153g00138.1-274	Peaxi162Scf00153g00138.1	274	...G..TP.....
Peaxi162Scf00115g00081.1-246	Peaxi162Scf00115g00081.1	246	...G..TP.....
Peaxi162Scf00153g00138.1-253	Peaxi162Scf00153g00138.1	253	...G..TP.....
Peaxi162Scf00153g00138.1-224	Peaxi162Scf00153g00138.1	224	...G..TP.....
Peaxi162Scf00296g00721.1-910	Peaxi162Scf00296g00721.1	910	...G..TP.....
Peaxi162Scf00599g00002.1-270	Peaxi162Scf00599g00002.1	270	...G..TP.....
Peaxi162Scf00027g00057.1-394	Peaxi162Scf00027g00057.1	394	...G..TP.....
Peaxi162Scf00030g00611.1-46	Peaxi162Scf00030g00611.1	46	...G..TP.....
Peaxi162Scf00263g00122.1-769	Peaxi162Scf00263g00122.1	769	...G..TP.....
Peaxi162Scf01049g00047.1-347	Peaxi162Scf01049g00047.1	347	...G..TP.....
Peaxi162Scf00129g01541.1-2056	Peaxi162Scf00129g01541.1	2056	...G..TP.....
Peaxi162Scf00073g01611.1-110	Peaxi162Scf00073g01611.1	110	...G..TP.....
Peaxi162Scf00178g01719.1-33	Peaxi162Scf00178g01719.1	33	...G..TP.....
Peaxi162Scf00183g00024.1-489	Peaxi162Scf00183g00024.1	489	...G..TP.....
Peaxi162Scf00177g00065.1-214	Peaxi162Scf00177g00065.1	214	...G..TP.....
Peaxi162Scf00015g10043.1-96	Peaxi162Scf00015g10043.1	96	.L.R..T......
Peaxi162Scf00052g00014.1-220	Peaxi162Scf00052g00014.1	220	.L.R..T......
Peaxi162Scf00789g00532.1-44	Peaxi162Scf00789g00532.1	44	.L.R..T......
Peaxi162Scf00105g00511.1-104	Peaxi162Scf00105g00511.1	104	.L.R..T......
Peaxi162Scf00984g00117.1-51	Peaxi162Scf00984g00117.1	51	.L.R..T......
Peaxi162Scf00058g00202.1-43	Peaxi162Scf00058g00202.1	43	.L.R..T......
Peaxi162Scf00019g01113.1-19	Peaxi162Scf00019g01113.1	19	.L.R..T......
Peaxi162Scf00061g00092.1-373	Peaxi162Scf00061g00092.1	373	.L.R..T......
Peaxi162Scf00498g00523.1-198	Peaxi162Scf00498g00523.1	198	.L.R..T......
Peaxi162Scf00920g00113.1-370	Peaxi162Scf00920g00113.1	370	.L.R..T......
Peaxi162Scf00045g02530.1-85	Peaxi162Scf00045g02530.1	85	.L.R..T......
Peaxi162Scf00284g00818.1-67	Peaxi162Scf00284g00818.1	67	.L.R..T......
Peaxi162Scf00516g00650.1-223	Peaxi162Scf00516g00650.1	223	.L.R..T......
Peaxi162Scf00006g03411.1-1406	Peaxi162Scf00006g03411.1	1406	.L.R..T......
Peaxi162Scf01070g00016.1-21	Peaxi162Scf01070g00016.1	21	.L.R..T......
Peaxi162Scf00421g00116.1-32	Peaxi162Scf00421g00116.1	32	.L.R..T......
Peaxi162Scf00006g00711.1-26	Peaxi162Scf00006g00711.1	26	.L.R..T......
Peaxi162Scf00360g00076.1-605	Peaxi162Scf00360g00076.1	605	.L.R..T......
Peaxi162Scf01294g00227.1-81	Peaxi162Scf01294g00227.1	81	.L.R..T......
Peaxi162Scf00310g00416.1-214	Peaxi162Scf00310g00416.1	214	.L.R..T......
Peaxi162Scf00881g00239.1-42	Peaxi162Scf00881g00239.1	42	.L.R..T......
Peaxi162Scf00357g00429.1-247	Peaxi162Scf00357g00429.1	247	.L.R..T......
Peaxi162Scf00061g00917.1-462	Peaxi162Scf00061g00917.1	462	.L.R..T......
Peaxi162Scf00349g00096.1-9	Peaxi162Scf00349g00096.1	9	......SP.R...
Peaxi162Scf00018g00105.1-189	Peaxi162Scf00018g00105.1	189	......SP.R...
Peaxi162Scf00439g00019.1-192	Peaxi162Scf00439g00019.1	192	......SP.R...
Peaxi162Scf00018g00105.1-129	Peaxi162Scf00018g00105.1	129	......SP.R...
Peaxi162Scf00005g00439.1-374	Peaxi162Scf00005g00439.1	374	......SP.R...
Peaxi162Scf01662g00119.1-686	Peaxi162Scf01662g00119.1	686	......SP.R...
Peaxi162Scf00341g00049.1-601	Peaxi162Scf00341g00049.1	601	......SP.R...
Peaxi162Scf00193g00730.1-257	Peaxi162Scf00193g00730.1	257	......SP.R...
Peaxi162Scf00718g00011.1-176	Peaxi162Scf00718g00011.1	176	......SP.R...
Peaxi162Scf00018g00105.1-180	Peaxi162Scf00018g00105.1	180	......SP.R...
Peaxi162Scf00648g00013.1-363	Peaxi162Scf00648g00013.1	363	......SP.R...
Peaxi162Scf01604g00011.1-442	Peaxi162Scf01604g00011.1	442	......SP.R...
Peaxi162Scf00030g00816.1-100	Peaxi162Scf00030g00816.1	100	......SP.R...
Peaxi162Scf00020g00184.1-21	Peaxi162Scf00020g00184.1	21	......SP.R...
Peaxi162Scf00676g00220.1-509	Peaxi162Scf00676g00220.1	509	......SP.R...
Peaxi162Scf00074g02034.1-327	Peaxi162Scf00074g02034.1	327	......SP.R...
Peaxi162Scf00597g00058.1-310	Peaxi162Scf00597g00058.1	310	......SP.R...
Peaxi162Scf00018g00105.1-148	Peaxi162Scf00018g00105.1	148	......SP.R...
Peaxi162Scf00263g00122.1-810	Peaxi162Scf00263g00122.1	810	......SP.R...
Peaxi162Scf00031g00232.1-184	Peaxi162Scf00031g00232.1	184	......SP.R...
Peaxi162Scf00623g00009.1-126	Peaxi162Scf00623g00009.1	126	......SP.R...
Peaxi162Scf00789g00529.1-256	Peaxi162Scf00789g00529.1	256	......SP.R...
Peaxi162Scf00718g00011.1-189	Peaxi162Scf00718g00011.1	189	......SP.R...
Peaxi162Scf00126g01322.1-1008	Peaxi162Scf00126g01322.1	1008	......SP.R...
Peaxi162Scf00362g00335.1-740	Peaxi162Scf00362g00335.1	740	......SP.R...
Peaxi162Scf01164g00006.1-308	Peaxi162Scf01164g00006.1	308	......SP.R...
Peaxi162Scf00438g00823.1-60	Peaxi162Scf00438g00823.1	60	......SP.R...
Peaxi162Scf00452g00621.1-226	Peaxi162Scf00452g00621.1	226	......SP.R...
Peaxi162Scf00021g00624.1-435	Peaxi162Scf00021g00624.1	435	......SP.R...
Peaxi162Scf01010g00216.1-183	Peaxi162Scf01010g00216.1	183	......SP.R...
Peaxi162Scf00074g00350.1-563	Peaxi162Scf00074g00350.1	563	......SP.R...
Peaxi162Scf00096g01112.1-595	Peaxi162Scf00096g01112.1	595	......SP.R...
Peaxi162Scf00648g00013.1-392	Peaxi162Scf00648g00013.1	392	......SP.R...
Peaxi162Scf00021g00624.1-422	Peaxi162Scf00021g00624.1	422	......SP.R...
Peaxi162Scf00088g01117.1-195	Peaxi162Scf00088g01117.1	195	......SP.R...
Peaxi162Scf00111g01478.1-199	Peaxi162Scf00111g01478.1	199	......SP.R...
Peaxi162Scf00572g00112.1-1106	Peaxi162Scf00572g00112.1	1106	......SP.R...
Peaxi162Scf00392g00416.1-820	Peaxi162Scf00392g00416.1	820	......SP.R...
Peaxi162Scf00000g00412.1-40	Peaxi162Scf00000g00412.1	40	......SP.R...
Peaxi162Scf00062g00921.1-63	Peaxi162Scf00062g00921.1	63	......SP.R...
Peaxi162Scf00165g00615.1-587	Peaxi162Scf00165g00615.1	587	......SP.R...
Peaxi162Scf00646g00223.1-642	Peaxi162Scf00646g00223.1	642	......SP.R...
Peaxi162Scf00926g00006.1-141	Peaxi162Scf00926g00006.1	141	......SP.R...
Peaxi162Scf00341g00049.1-506	Peaxi162Scf00341g00049.1	506	......SP.R...
Peaxi162Scf00166g01045.1-32	Peaxi162Scf00166g01045.1	32	......SP.R...
Peaxi162Scf00135g00027.1-33	Peaxi162Scf00135g00027.1	33	......SP.R...
Peaxi162Scf00803g00115.1-132	Peaxi162Scf00803g00115.1	132	......SP.R...
Peaxi162Scf00015g10043.1-169	Peaxi162Scf00015g10043.1	169	......SP.R...
Peaxi162Scf00557g00719.1-300	Peaxi162Scf00557g00719.1	300	......SP.R...
Peaxi162Scf00423g00131.1-435	Peaxi162Scf00423g00131.1	435	......SP.R...
Peaxi162Scf00095g00221.1-201	Peaxi162Scf00095g00221.1	201	......SP.R...
Peaxi162Scf00479g00121.1-387	Peaxi162Scf00479g00121.1	387	......SP.R...
Peaxi162Scf00067g01920.1-1429	Peaxi162Scf00067g01920.1	1429	......SP.R...
Peaxi162Scf00002g05421.1-42	Peaxi162Scf00002g05421.1	42	......SP.R...
Peaxi162Scf00282g00418.1-792	Peaxi162Scf00282g00418.1	792	......SP.R...
Peaxi162Scf00210g01615.1-56	Peaxi162Scf00210g01615.1	56	......SP.R...
Peaxi162Scf00228g00515.1-70	Peaxi162Scf00228g00515.1	70	......SP.R...
Peaxi162Scf00650g00002.1-547	Peaxi162Scf00650g00002.1	547	......SP.R...
Peaxi162Scf00793g00038.1-979	Peaxi162Scf00793g00038.1	979	......SP.R...
Peaxi162Scf01164g00006.1-181	Peaxi162Scf01164g00006.1	181	......SP.R...
Peaxi162Scf01058g00160.1-150	Peaxi162Scf01058g00160.1	150	......SP.R...
Peaxi162Scf00452g00621.1-262	Peaxi162Scf00452g00621.1	262	......SP.R...
Peaxi162Scf00018g00105.1-164	Peaxi162Scf00018g00105.1	164	......SP.R...
Peaxi162Scf00038g01322.1-481	Peaxi162Scf00038g01322.1	481	......SP.R...
Peaxi162Scf00646g00223.1-585	Peaxi162Scf00646g00223.1	585	......SP.R...
Peaxi162Scf00676g00220.1-306	Peaxi162Scf00676g00220.1	306	......SP.R...
Peaxi162Scf00778g00009.1-854	Peaxi162Scf00778g00009.1	854	......SP.R...
Peaxi162Scf00037g01816.1-332	Peaxi162Scf00037g01816.1	332	......SP.R...
Peaxi162Scf00217g00025.1-163	Peaxi162Scf00217g00025.1	163	......SP.R...
Peaxi162Scf00576g00010.1-721	Peaxi162Scf00576g00010.1	721	......SP.R...
Peaxi162Scf00018g00105.1-208	Peaxi162Scf00018g00105.1	208	......SP.R...
Peaxi162Scf00580g00016.1-808	Peaxi162Scf00580g00016.1	808	......SP.R...
Peaxi162Scf00023g00925.1-408	Peaxi162Scf00023g00925.1	408	......SP.R...
Peaxi162Scf00783g00225.1-499	Peaxi162Scf00783g00225.1	499	......SP.R...
Peaxi162Scf00069g00162.1-200	Peaxi162Scf00069g00162.1	200	......SP.R...
Peaxi162Scf01141g00123.1-176	Peaxi162Scf01141g00123.1	176	......SP.R...
Peaxi162Scf00213g00074.1-157	Peaxi162Scf00213g00074.1	157	......SP.R...
Peaxi162Scf00088g01510.1-45	Peaxi162Scf00088g01510.1	45	......SP.R...
Peaxi162Scf00345g00816.1-796	Peaxi162Scf00345g00816.1	796	......SP.R...
Peaxi162Scf00803g00032.1-212	Peaxi162Scf00803g00032.1	212	......SP.R...
Peaxi162Scf00177g00065.1-526	Peaxi162Scf00177g00065.1	526	......SP.R...
Peaxi162Scf00002g05421.1-56	Peaxi162Scf00002g05421.1	56	......SP.R...
Peaxi162Scf00253g01128.1-433	Peaxi162Scf00253g01128.1	433	......SP.R...
Peaxi162Scf00201g00231.1-76	Peaxi162Scf00201g00231.1	76	......SP.R...
Peaxi162Scf00557g00719.1-218	Peaxi162Scf00557g00719.1	218	......SP.R...
Peaxi162Scf00082g00107.1-136	Peaxi162Scf00082g00107.1	136	......SP.R...
Peaxi162Scf00013g00631.1-695	Peaxi162Scf00013g00631.1	695	......SP.R...
Peaxi162Scf00395g01110.1-118	Peaxi162Scf00395g01110.1	118	......SP.R...
Peaxi162Scf00088g01117.1-202	Peaxi162Scf00088g01117.1	202	......SP.R...
Peaxi162Scf00498g00117.1-12	Peaxi162Scf00498g00117.1	12	......SP.R...
Peaxi162Scf00329g00716.1-654	Peaxi162Scf00329g00716.1	654	......SP.R...
Peaxi162Scf00217g00812.1-290	Peaxi162Scf00217g00812.1	290	......SP.R...
Peaxi162Scf00560g00513.1-189	Peaxi162Scf00560g00513.1	189	......SP.R...
Peaxi162Scf00101g00166.1-607	Peaxi162Scf00101g00166.1	607	......SP.R...
Peaxi162Scf00915g00018.1-56	Peaxi162Scf00915g00018.1	56	......SP.R...
Peaxi162Scf00450g00514.1-815	Peaxi162Scf00450g00514.1	815	......SP.R...
Peaxi162Scf00546g00325.1-190	Peaxi162Scf00546g00325.1	190	......SP.R...
Peaxi162Scf01716g00006.1-439	Peaxi162Scf01716g00006.1	439	......SP.R...
Peaxi162Scf00457g00017.1-612	Peaxi162Scf00457g00017.1	612	......SP.R...
Peaxi162Scf00047g01540.1-384	Peaxi162Scf00047g01540.1	384	......SP.R...
Peaxi162Scf00076g00824.1-606	Peaxi162Scf00076g00824.1	606	......SP.R...
Peaxi162Scf00003g05232.1-135	Peaxi162Scf00003g05232.1	135	......SP.R...
Peaxi162Scf00006g00092.1-213	Peaxi162Scf00006g00092.1	213	......SP.R...
Peaxi162Scf00018g00105.1-201	Peaxi162Scf00018g00105.1	201	......SP.R...
Peaxi162Scf00970g00006.1-577	Peaxi162Scf00970g00006.1	577	......SP.R...
Peaxi162Scf00213g00074.1-141	Peaxi162Scf00213g00074.1	141	......SP.R...
Peaxi162Scf00180g00010.1-262	Peaxi162Scf00180g00010.1	262	......SP.R...
Peaxi162Scf00360g00076.1-171	Peaxi162Scf00360g00076.1	171	......SP.R...
Peaxi162Scf01012g00242.1-21	Peaxi162Scf01012g00242.1	21	......SP.R...
Peaxi162Scf00238g00037.1-97	Peaxi162Scf00238g00037.1	97	......SP.R...
Peaxi162Scf00463g00035.1-78	Peaxi162Scf00463g00035.1	78	......SP.R...
Peaxi162Scf00130g00011.1-811	Peaxi162Scf00130g00011.1	811	......SP.R...
Peaxi162Scf00463g00215.1-241	Peaxi162Scf00463g00215.1	241	......SP.R...
Peaxi162Scf00130g00011.1-803	Peaxi162Scf00130g00011.1	803	......SP.R...
Peaxi162Scf00114g00812.1-218	Peaxi162Scf00114g00812.1	218	......SP.R...
Peaxi162Scf00110g01922.1-244	Peaxi162Scf00110g01922.1	244	......SP.R...
Peaxi162Scf01078g00514.1-436	Peaxi162Scf01078g00514.1	436	......SP.R...
Peaxi162Scf00341g00049.1-597	Peaxi162Scf00341g00049.1	597	......SP.R...
Peaxi162Scf00981g00420.1-375	Peaxi162Scf00981g00420.1	375	......SP.R...
Peaxi162Scf00379g00054.1-424	Peaxi162Scf00379g00054.1	424	......SP.R...
Peaxi162Scf00098g00815.1-896	Peaxi162Scf00098g00815.1	896	......SP.R...
Peaxi162Scf00088g01117.1-188	Peaxi162Scf00088g01117.1	188	......SP.R...
Peaxi162Scf00183g00024.1-541	Peaxi162Scf00183g00024.1	541	......SP.R...
Peaxi162Scf00585g01021.1-21	Peaxi162Scf00585g01021.1	21	......SP.R...
Peaxi162Scf00069g00320.1-35	Peaxi162Scf00069g00320.1	35	......SP.R...
Peaxi162Scf00161g00018.1-647	Peaxi162Scf00161g00018.1	647	......SP.R...
Peaxi162Scf00648g00013.1-214	Peaxi162Scf00648g00013.1	214	......SP.R...
Peaxi162Scf00201g00021.1-9	Peaxi162Scf00201g00021.1	9	......SP.R...
Peaxi162Scf00074g00138.1-641	Peaxi162Scf00074g00138.1	641	......SP.R...
Peaxi162Scf00207g00021.1-35	Peaxi162Scf00207g00021.1	35	......SP.R...
Peaxi162Scf00060g00711.1-11	Peaxi162Scf00060g00711.1	11	......SP.R...
Peaxi162Scf00026g00275.1-392	Peaxi162Scf00026g00275.1	392	......SP.R...
Peaxi162Scf00037g01816.1-217	Peaxi162Scf00037g01816.1	217	......SP.R...
Peaxi162Scf00217g00812.1-310	Peaxi162Scf00217g00812.1	310	......SP.R...
Peaxi162Scf00018g00105.1-156	Peaxi162Scf00018g00105.1	156	......SP.R...
Peaxi162Scf00057g00427.1-466	Peaxi162Scf00057g00427.1	466	......SP.R...
Peaxi162Scf00166g00053.1-442	Peaxi162Scf00166g00053.1	442	......SP.R...
Peaxi162Scf00778g00009.1-1065	Peaxi162Scf00778g00009.1	1065	......SP.R...
Peaxi162Scf00767g00037.1-75	Peaxi162Scf00767g00037.1	75	......SP.R...
Peaxi162Scf01021g00028.1-113	Peaxi162Scf01021g00028.1	113	......SP.R...
Peaxi162Scf00337g00112.1-465	Peaxi162Scf00337g00112.1	465	......SP.R...
Peaxi162Scf00104g00187.1-212	Peaxi162Scf00104g00187.1	212	......SP.R...
Peaxi162Scf00391g00526.1-315	Peaxi162Scf00391g00526.1	315	......SP.R...
Peaxi162Scf00398g00058.1-531	Peaxi162Scf00398g00058.1	531	......SP.R...
Peaxi162Scf00139g00098.1-96	Peaxi162Scf00139g00098.1	96	......SP.R...
Peaxi162Scf00548g00317.1-60	Peaxi162Scf00548g00317.1	60	......SP.R...
Peaxi162Scf00152g01021.1-207	Peaxi162Scf00152g01021.1	207	......SP.R...
Peaxi162Scf00043g02713.1-107	Peaxi162Scf00043g02713.1	107	......SP.R...
Peaxi162Scf00015g00039.1-31	Peaxi162Scf00015g00039.1	31	......SP.R...
Peaxi162Scf01113g00011.1-29	Peaxi162Scf01113g00011.1	29	......SP.R...
Peaxi162Scf00367g00736.1-454	Peaxi162Scf00367g00736.1	454	......SP.R...
Peaxi162Scf00576g00010.1-663	Peaxi162Scf00576g00010.1	663	......SP.R...
Peaxi162Scf00128g01045.1-492	Peaxi162Scf00128g01045.1	492	......SP.R...
Peaxi162Scf01164g00006.1-289	Peaxi162Scf01164g00006.1	289	......SP.R...
Peaxi162Scf00074g02034.1-157	Peaxi162Scf00074g02034.1	157	......SP.R...
Peaxi162Scf00129g01332.1-719	Peaxi162Scf00129g01332.1	719	......SP.R...
Peaxi162Scf00134g02033.1-277	Peaxi162Scf00134g02033.1	277	......SP.R...
Peaxi162Scf00034g00049.1-49	Peaxi162Scf00034g00049.1	49	......SP.R...
Peaxi162Scf00129g01125.1-136	Peaxi162Scf00129g01125.1	136	......SP.R...
Peaxi162Scf00084g00818.1-242	Peaxi162Scf00084g00818.1	242	......SP.R...
Peaxi162Scf00006g03619.1-827	Peaxi162Scf00006g03619.1	827	......SP.R...
Peaxi162Scf00914g00033.1-78	Peaxi162Scf00914g00033.1	78	......SP.R...
Peaxi162Scf00228g00321.1-57	Peaxi162Scf00228g00321.1	57	......SP.R...
Peaxi162Scf00281g00321.1-293	Peaxi162Scf00281g00321.1	293	......SP.R...
Peaxi162Scf00401g00035.1-161	Peaxi162Scf00401g00035.1	161	......SP.R...
Peaxi162Scf00680g00017.1-858	Peaxi162Scf00680g00017.1	858	......SP.R...
Peaxi162Scf00690g00025.1-263	Peaxi162Scf00690g00025.1	263	......SP.R...
Peaxi162Scf00452g00621.1-217	Peaxi162Scf00452g00621.1	217	......SP.R...
Peaxi162Scf00322g01517.1-745	Peaxi162Scf00322g01517.1	745	......SP.R...
Peaxi162Scf01662g00116.1-46	Peaxi162Scf01662g00116.1	46	......SP.R...
Peaxi162Scf00124g00019.1-783	Peaxi162Scf00124g00019.1	783	......SP.R...
Peaxi162Scf00742g00028.1-296	Peaxi162Scf00742g00028.1	296	......SP.R...
Peaxi162Scf00763g00427.1-471	Peaxi162Scf00763g00427.1	471	......SP.R...
Peaxi162Scf00058g00820.1-599	Peaxi162Scf00058g00820.1	599	......SP.R...
Peaxi162Scf00557g00719.1-176	Peaxi162Scf00557g00719.1	176	......SP.R...
Peaxi162Scf00183g00024.1-134	Peaxi162Scf00183g00024.1	134	......SP.R...
Peaxi162Scf00064g01629.1-170	Peaxi162Scf00064g01629.1	170	......SP.R...
Peaxi162Scf00014g01819.1-375	Peaxi162Scf00014g01819.1	375	......SP.R...
Peaxi162Scf01112g00136.1-3291	Peaxi162Scf01112g00136.1	3291	......SP.R...
Peaxi162Scf00553g01114.1-509	Peaxi162Scf00553g01114.1	509	......SP.R...
Peaxi162Scf00601g00007.1-1563	Peaxi162Scf00601g00007.1	1563	......SP.R...
Peaxi162Scf01271g00009.1-11	Peaxi162Scf01271g00009.1	11	......SP.R...
Peaxi162Scf01123g00222.1-111	Peaxi162Scf01123g00222.1	111	......SP.R...
Peaxi162Scf00438g00823.1-84	Peaxi162Scf00438g00823.1	84	......SP.R...
Peaxi162Scf00263g00418.1-40	Peaxi162Scf00263g00418.1	40	......SP.R...
Peaxi162Scf00254g00136.1-211	Peaxi162Scf00254g00136.1	211	......SP.R...
Peaxi162Scf00003g04127.1-228	Peaxi162Scf00003g04127.1	228	......SP.R...
Peaxi162Scf00268g00071.1-63	Peaxi162Scf00268g00071.1	63	......SP.R...
Peaxi162Scf00322g01517.1-756	Peaxi162Scf00322g01517.1	756	......SP.R...
Peaxi162Scf01123g00222.1-12	Peaxi162Scf01123g00222.1	12	......SP.R...
Peaxi162Scf00007g01817.1-232	Peaxi162Scf00007g01817.1	232	......SP.R...
Peaxi162Scf00083g01811.1-275	Peaxi162Scf00083g01811.1	275	......SP.R...
Peaxi162Scf00084g00028.1-57	Peaxi162Scf00084g00028.1	57	......SP.R...
Peaxi162Scf00452g00848.1-408	Peaxi162Scf00452g00848.1	408	......SP.R...
Peaxi162Scf00235g00010.1-371	Peaxi162Scf00235g00010.1	371	......SP.R...
Peaxi162Scf00020g00174.1-186	Peaxi162Scf00020g00174.1	186	......SP.R...
Peaxi162Scf00778g00009.1-850	Peaxi162Scf00778g00009.1	850	......SP.R...
Peaxi162Scf00129g01422.1-84	Peaxi162Scf00129g01422.1	84	......SP.R...
Peaxi162Scf00362g01055.1-357	Peaxi162Scf00362g01055.1	357	......SP.R...
Peaxi162Scf00105g01221.1-1083	Peaxi162Scf00105g01221.1	1083	......SP.R...
Peaxi162Scf00057g00427.1-128	Peaxi162Scf00057g00427.1	128	......SP.R...
Peaxi162Scf00006g00174.1-281	Peaxi162Scf00006g00174.1	281	......SP.R...
Peaxi162Scf00238g00037.1-197	Peaxi162Scf00238g00037.1	197	......SP.R...
Peaxi162Scf00268g01314.1-601	Peaxi162Scf00268g01314.1	601	......SP.R...
Peaxi162Scf00015g00039.1-21	Peaxi162Scf00015g00039.1	21	......SP.R...
Peaxi162Scf00341g00049.1-402	Peaxi162Scf00341g00049.1	402	......SP.R...
Peaxi162Scf00420g00133.1-351	Peaxi162Scf00420g00133.1	351	......SP.R...
Peaxi162Scf00520g00613.1-1610	Peaxi162Scf00520g00613.1	1610	......SP.R...
Peaxi162Scf00020g01717.1-724	Peaxi162Scf00020g01717.1	724	......SP.R...
Peaxi162Scf00153g00138.1-111	Peaxi162Scf00153g00138.1	111	......SP.R...
Peaxi162Scf00690g00113.1-600	Peaxi162Scf00690g00113.1	600	......SP.R...
Peaxi162Scf01164g00006.1-329	Peaxi162Scf01164g00006.1	329	......SP.R...
Peaxi162Scf00074g02036.1-643	Peaxi162Scf00074g02036.1	643	......SP.R...
Peaxi162Scf01211g00016.1-485	Peaxi162Scf01211g00016.1	485	......SP.R...
Peaxi162Scf00004g01817.1-201	Peaxi162Scf00004g01817.1	201	......SP.R...
Peaxi162Scf00013g00075.1-384	Peaxi162Scf00013g00075.1	384	......SP.R...
Peaxi162Scf00327g00026.1-140	Peaxi162Scf00327g00026.1	140	......SP.R...
Peaxi162Scf00046g00530.1-11	Peaxi162Scf00046g00530.1	11	......SP.R...
Peaxi162Scf00737g00412.1-536	Peaxi162Scf00737g00412.1	536	......SP.R...
Peaxi162Scf00390g00336.1-343	Peaxi162Scf00390g00336.1	343	......SP.R...
Peaxi162Scf00177g00518.1-36	Peaxi162Scf00177g00518.1	36	......SP.R...
Peaxi162Scf00057g00143.1-227	Peaxi162Scf00057g00143.1	227	......SP.R...
Peaxi162Scf00014g00294.1-354	Peaxi162Scf00014g00294.1	354	......SP.R...
Peaxi162Scf00676g00220.1-538	Peaxi162Scf00676g00220.1	538	......SP.R...
Peaxi162Scf00391g00425.1-64	Peaxi162Scf00391g00425.1	64	......SP.R...
Peaxi162Scf00109g00515.1-820	Peaxi162Scf00109g00515.1	820	......SP.R...
Peaxi162Scf00389g00939.1-48	Peaxi162Scf00389g00939.1	48	......SP.R...
Peaxi162Scf00003g05391.1-196	Peaxi162Scf00003g05391.1	196	......SP.R...
Peaxi162Scf00955g00034.1-311	Peaxi162Scf00955g00034.1	311	......SP.R...
Peaxi162Scf00516g00642.1-900	Peaxi162Scf00516g00642.1	900	......SP.R...
Peaxi162Scf00205g01431.1-212	Peaxi162Scf00205g01431.1	212	......SP.R...
Peaxi162Scf00083g01223.1-58	Peaxi162Scf00083g01223.1	58	......SP.R...
Peaxi162Scf00543g00214.1-671	Peaxi162Scf00543g00214.1	671	......SP.R...
Peaxi162Scf00217g00025.1-24	Peaxi162Scf00217g00025.1	24	......SP.R...
Peaxi162Scf00379g00092.1-234	Peaxi162Scf00379g00092.1	234	......SP.R...
Peaxi162Scf00129g01125.1-41	Peaxi162Scf00129g01125.1	41	......SP.R...
Peaxi162Scf00429g00026.1-960	Peaxi162Scf00429g00026.1	960	......SP.R...
Peaxi162Scf00367g00736.1-445	Peaxi162Scf00367g00736.1	445	......SP.R...
Peaxi162Scf00015g00015.1-26	Peaxi162Scf00015g00015.1	26	......SP.R...
Peaxi162Scf00684g00582.1-41	Peaxi162Scf00684g00582.1	41	......SP.R...
Peaxi162Scf00560g00513.1-227	Peaxi162Scf00560g00513.1	227	......SP.R...
Peaxi162Scf00304g00826.1-808	Peaxi162Scf00304g00826.1	808	......SP.R...
Peaxi162Scf00074g00026.1-464	Peaxi162Scf00074g00026.1	464	......SP.R...
Peaxi162Scf00437g00026.1-256	Peaxi162Scf00437g00026.1	256	......SP.R...
Peaxi162Scf00334g00120.1-1071	Peaxi162Scf00334g00120.1	1071	......SP.R...
Peaxi162Scf00031g00232.1-206	Peaxi162Scf00031g00232.1	206	......SP.R...
Peaxi162Scf01216g00061.1-51	Peaxi162Scf01216g00061.1	51	......SP.R...
Peaxi162Scf00379g00211.1-1104	Peaxi162Scf00379g00211.1	1104	......SP.R...
Peaxi162Scf01006g00001.1-743	Peaxi162Scf01006g00001.1	743	......SP.R...
Peaxi162Scf00007g01417.1-489	Peaxi162Scf00007g01417.1	489	......SP.R...
Peaxi162Scf00015g00039.1-17	Peaxi162Scf00015g00039.1	17	......SP.R...
Peaxi162Scf00692g00318.1-448	Peaxi162Scf00692g00318.1	448	......SP.R...
Peaxi162Scf00286g00911.1-969	Peaxi162Scf00286g00911.1	969	......SP.R...
Peaxi162Scf01209g00012.1-83	Peaxi162Scf01209g00012.1	83	......SP.R...
Peaxi162Scf00020g00328.1-434	Peaxi162Scf00020g00328.1	434	......SP.R...
Peaxi162Scf00368g00115.1-1457	Peaxi162Scf00368g00115.1	1457	......SP.R...
Peaxi162Scf00020g00138.1-177	Peaxi162Scf00020g00138.1	177	......SP.R...
Peaxi162Scf00000g06117.1-254	Peaxi162Scf00000g06117.1	254	......SP.R...
Peaxi162Scf00171g00242.1-283	Peaxi162Scf00171g00242.1	283	......SP.R...
Peaxi162Scf00050g00086.1-203	Peaxi162Scf00050g00086.1	203	......SP.R...
Peaxi162Scf00111g00632.1-415	Peaxi162Scf00111g00632.1	415	......SP.R...
Peaxi162Scf00546g00325.1-255	Peaxi162Scf00546g00325.1	255	......SP.R...
Peaxi162Scf00740g00137.1-227	Peaxi162Scf00740g00137.1	227	......SP.R...
Peaxi162Scf00299g00625.1-23	Peaxi162Scf00299g00625.1	23	......SP.R...
Peaxi162Scf00205g01128.1-58	Peaxi162Scf00205g01128.1	58	......SP.R...
Peaxi162Scf00732g00327.1-507	Peaxi162Scf00732g00327.1	507	......SP.R...
Peaxi162Scf00186g00065.1-977	Peaxi162Scf00186g00065.1	977	......SP.R...
Peaxi162Scf00007g02852.1-702	Peaxi162Scf00007g02852.1	702	......SP.R...
Peaxi162Scf00774g00120.1-179	Peaxi162Scf00774g00120.1	179	......SP.R...
Peaxi162Scf00089g01334.1-310	Peaxi162Scf00089g01334.1	310	......SP.R...
Peaxi162Scf00254g00420.1-982	Peaxi162Scf00254g00420.1	982	......SP.R...
Peaxi162Scf00049g01318.1-61	Peaxi162Scf00049g01318.1	61	......SP.R...
Peaxi162Scf00560g00513.1-254	Peaxi162Scf00560g00513.1	254	......SP.R...
Peaxi162Scf00714g00124.1-925	Peaxi162Scf00714g00124.1	925	......SP.R...
Peaxi162Scf00602g00056.1-64	Peaxi162Scf00602g00056.1	64	......SP.R...
Peaxi162Scf00057g00623.1-185	Peaxi162Scf00057g00623.1	185	......SP.R...
Peaxi162Scf00297g01124.1-679	Peaxi162Scf00297g01124.1	679	......SP.R...
Peaxi162Scf00747g00120.1-60	Peaxi162Scf00747g00120.1	60	......SP.R...
Peaxi162Scf00742g00028.1-120	Peaxi162Scf00742g00028.1	120	......SP.R...
Peaxi162Scf00861g00323.1-137	Peaxi162Scf00861g00323.1	137	......SP.R...
Peaxi162Scf00297g01124.1-606	Peaxi162Scf00297g01124.1	606	......SP.R...
Peaxi162Scf00016g03462.1-350	Peaxi162Scf00016g03462.1	350	......SP.R...
Peaxi162Scf00684g00582.1-107	Peaxi162Scf00684g00582.1	107	......SP.R...
Peaxi162Scf01662g00116.1-58	Peaxi162Scf01662g00116.1	58	......SP.R...
Peaxi162Scf00199g00923.1-30	Peaxi162Scf00199g00923.1	30	......SP.R...
Peaxi162Scf00132g00720.1-428	Peaxi162Scf00132g00720.1	428	......SP.R...
Peaxi162Scf00338g00002.1-2191	Peaxi162Scf00338g00002.1	2191	......SP.R...
Peaxi162Scf00643g00431.1-736	Peaxi162Scf00643g00431.1	736	......SP.R...
Peaxi162Scf00362g00831.1-210	Peaxi162Scf00362g00831.1	210	......SP.R...
Peaxi162Scf00047g02038.1-202	Peaxi162Scf00047g02038.1	202	......SP.R...
Peaxi162Scf00818g00320.1-166	Peaxi162Scf00818g00320.1	166	......SP.R...
Peaxi162Scf00062g00221.1-13	Peaxi162Scf00062g00221.1	13	......SP.R...
Peaxi162Scf00539g00036.1-1063	Peaxi162Scf00539g00036.1	1063	......SP.R...
Peaxi162Scf00300g00012.1-20	Peaxi162Scf00300g00012.1	20	....P.SP.....
Peaxi162Scf00519g00066.1-153	Peaxi162Scf00519g00066.1	153	....P.SP.....
Peaxi162Scf00322g01111.1-15	Peaxi162Scf00322g01111.1	15	....P.SP.....
Peaxi162Scf00404g00061.1-152	Peaxi162Scf00404g00061.1	152	....P.SP.....
Peaxi162Scf00041g01015.1-87	Peaxi162Scf00041g01015.1	87	....P.SP.....
Peaxi162Scf00650g00002.1-560	Peaxi162Scf00650g00002.1	560	....P.SP.....
Peaxi162Scf01070g00128.1-713	Peaxi162Scf01070g00128.1	713	....P.SP.....
Peaxi162Scf00005g00439.1-285	Peaxi162Scf00005g00439.1	285	....P.SP.....
Peaxi162Scf00891g00023.1-343	Peaxi162Scf00891g00023.1	343	....P.SP.....
Peaxi162Scf00005g04016.1-62	Peaxi162Scf00005g04016.1	62	....P.SP.....
Peaxi162Scf00123g00129.1-400	Peaxi162Scf00123g00129.1	400	....P.SP.....
Peaxi162Scf00060g00438.1-734	Peaxi162Scf00060g00438.1	734	....P.SP.....
Peaxi162Scf00597g00058.1-287	Peaxi162Scf00597g00058.1	287	....P.SP.....
Peaxi162Scf00744g00026.1-73	Peaxi162Scf00744g00026.1	73	....P.SP.....
Peaxi162Scf00046g00819.1-288	Peaxi162Scf00046g00819.1	288	....P.SP.....
Peaxi162Scf00953g00002.1-590	Peaxi162Scf00953g00002.1	590	....P.SP.....
Peaxi162Scf00173g00210.1-146	Peaxi162Scf00173g00210.1	146	....P.SP.....
Peaxi162Scf00274g00827.1-91	Peaxi162Scf00274g00827.1	91	....P.SP.....
Peaxi162Scf00224g00117.1-199	Peaxi162Scf00224g00117.1	199	....P.SP.....
Peaxi162Scf00589g00320.1-530	Peaxi162Scf00589g00320.1	530	....P.SP.....
Peaxi162Scf00553g00071.1-612	Peaxi162Scf00553g00071.1	612	....P.SP.....
Peaxi162Scf00129g01126.1-129	Peaxi162Scf00129g01126.1	129	....P.SP.....
Peaxi162Scf00069g01722.1-510	Peaxi162Scf00069g01722.1	510	....P.SP.....
Peaxi162Scf00719g00312.1-209	Peaxi162Scf00719g00312.1	209	....P.SP.....
Peaxi162Scf03709g00005.1-35	Peaxi162Scf03709g00005.1	35	....P.SP.....
Peaxi162Scf00362g00335.1-255	Peaxi162Scf00362g00335.1	255	....P.SP.....
Peaxi162Scf00632g00022.1-440	Peaxi162Scf00632g00022.1	440	....P.SP.....
Peaxi162Scf00066g00134.1-185	Peaxi162Scf00066g00134.1	185	....P.SP.....
Peaxi162Scf00006g00717.1-617	Peaxi162Scf00006g00717.1	617	....P.SP.....
Peaxi162Scf00069g00197.1-101	Peaxi162Scf00069g00197.1	101	....P.SP.....
Peaxi162Scf01205g00167.1-150	Peaxi162Scf01205g00167.1	150	....P.SP.....
Peaxi162Scf00129g00632.1-186	Peaxi162Scf00129g00632.1	186	....P.SP.....
Peaxi162Scf00021g00055.1-135	Peaxi162Scf00021g00055.1	135	....P.SP.....
Peaxi162Scf00756g00436.1-206	Peaxi162Scf00756g00436.1	206	....P.SP.....
Peaxi162Scf00006g03619.1-94	Peaxi162Scf00006g03619.1	94	....P.SP.....
Peaxi162Scf01112g00136.1-2875	Peaxi162Scf01112g00136.1	2875	....P.SP.....
Peaxi162Scf01172g00034.1-1011	Peaxi162Scf01172g00034.1	1011	....P.SP.....
Peaxi162Scf00901g00032.1-94	Peaxi162Scf00901g00032.1	94	....P.SP.....
Peaxi162Scf00890g00113.1-94	Peaxi162Scf00890g00113.1	94	....P.SP.....
Peaxi162Scf00373g00096.1-397	Peaxi162Scf00373g00096.1	397	....P.SP.....
Peaxi162Scf00039g00617.1-25	Peaxi162Scf00039g00617.1	25	....P.SP.....
Peaxi162Scf00057g00427.1-134	Peaxi162Scf00057g00427.1	134	....P.SP.....
Peaxi162Scf00037g01328.1-286	Peaxi162Scf00037g01328.1	286	....P.SP.....
Peaxi162Scf00303g00043.1-280	Peaxi162Scf00303g00043.1	280	....P.SP.....
Peaxi162Scf00597g00058.1-196	Peaxi162Scf00597g00058.1	196	....P.SP.....
Peaxi162Scf00263g00122.1-834	Peaxi162Scf00263g00122.1	834	....P.SP.....
Peaxi162Scf00802g00244.1-197	Peaxi162Scf00802g00244.1	197	....P.SP.....
Peaxi162Scf00815g00227.1-388	Peaxi162Scf00815g00227.1	388	....P.SP.....
Peaxi162Scf00803g00223.1-1004	Peaxi162Scf00803g00223.1	1004	....P.SP.....
Peaxi162Scf00020g00184.1-232	Peaxi162Scf00020g00184.1	232	....P.SP.....
Peaxi162Scf00377g00038.1-1743	Peaxi162Scf00377g00038.1	1743	....P.SP.....
Peaxi162Scf00087g02112.1-215	Peaxi162Scf00087g02112.1	215	....P.SP.....
Peaxi162Scf01650g00034.1-407	Peaxi162Scf01650g00034.1	407	....P.SP.....
Peaxi162Scf00065g00324.1-314	Peaxi162Scf00065g00324.1	314	....P.SP.....
Peaxi162Scf00274g00335.1-113	Peaxi162Scf00274g00335.1	113	....P.SP.....
Peaxi162Scf00469g00321.1-538	Peaxi162Scf00469g00321.1	538	....P.SP.....
Peaxi162Scf00445g00513.1-265	Peaxi162Scf00445g00513.1	265	....P.SP.....
Peaxi162Scf00168g00410.1-634	Peaxi162Scf00168g00410.1	634	....P.SP.....
Peaxi162Scf01159g00226.1-75	Peaxi162Scf01159g00226.1	75	....P.SP.....
Peaxi162Scf00015g00273.1-195	Peaxi162Scf00015g00273.1	195	....P.SP.....
Peaxi162Scf00665g00146.1-339	Peaxi162Scf00665g00146.1	339	....P.SP.....
Peaxi162Scf00000g00507.1-55	Peaxi162Scf00000g00507.1	55	....P.SP.....
Peaxi162Scf00518g00025.1-132	Peaxi162Scf00518g00025.1	132	....P.SP.....
Peaxi162Scf00267g00021.1-145	Peaxi162Scf00267g00021.1	145	....P.SP.....
Peaxi162Scf00305g00616.1-48	Peaxi162Scf00305g00616.1	48	....P.SP.....
Peaxi162Scf00793g00038.1-1542	Peaxi162Scf00793g00038.1	1542	....P.SP.....
Peaxi162Scf00543g00420.1-747	Peaxi162Scf00543g00420.1	747	....P.SP.....
Peaxi162Scf00303g00043.1-209	Peaxi162Scf00303g00043.1	209	....P.SP.....
Peaxi162Scf00740g00139.1-17	Peaxi162Scf00740g00139.1	17	....P.SP.....
Peaxi162Scf00836g00219.1-838	Peaxi162Scf00836g00219.1	838	....P.SP.....
Peaxi162Scf00632g00022.1-821	Peaxi162Scf00632g00022.1	821	....P.SP.....
Peaxi162Scf00003g05364.1-201	Peaxi162Scf00003g05364.1	201	....P.SP.....
Peaxi162Scf00654g00610.1-54	Peaxi162Scf00654g00610.1	54	....P.SP.....
Peaxi162Scf00017g01723.1-28	Peaxi162Scf00017g01723.1	28	....P.SP.....
Peaxi162Scf00201g10021.1-163	Peaxi162Scf00201g10021.1	163	....P.SP.....
Peaxi162Scf00160g00717.1-769	Peaxi162Scf00160g00717.1	769	....P.SP.....
Peaxi162Scf00984g00014.1-79	Peaxi162Scf00984g00014.1	79	....P.SP.....
Peaxi162Scf00133g00613.1-269	Peaxi162Scf00133g00613.1	269	....P.SP.....
Peaxi162Scf00732g00253.1-277	Peaxi162Scf00732g00253.1	277	....P.SP.....
Peaxi162Scf00155g01015.1-118	Peaxi162Scf00155g01015.1	118	....P.SP.....
Peaxi162Scf00680g00017.1-886	Peaxi162Scf00680g00017.1	886	....P.SP.....
Peaxi162Scf00672g00047.1-63	Peaxi162Scf00672g00047.1	63	....P.SP.....
Peaxi162Scf00313g00819.1-313	Peaxi162Scf00313g00819.1	313	....P.SP.....
Peaxi162Scf00813g00221.1-397	Peaxi162Scf00813g00221.1	397	....P.SP.....
Peaxi162Scf00207g01030.1-94	Peaxi162Scf00207g01030.1	94	....P.SP.....
Peaxi162Scf00073g02333.1-903	Peaxi162Scf00073g02333.1	903	....P.SP.....
Peaxi162Scf00225g00130.1-53	Peaxi162Scf00225g00130.1	53	....P.SP.....
Peaxi162Scf00088g00052.1-110	Peaxi162Scf00088g00052.1	110	....P.SP.....
Peaxi162Scf00075g01322.1-94	Peaxi162Scf00075g01322.1	94	....P.SP.....
Peaxi162Scf00021g01518.1-1325	Peaxi162Scf00021g01518.1	1325	....P.SP.....
Peaxi162Scf00015g00241.1-742	Peaxi162Scf00015g00241.1	742	....P.SP.....
Peaxi162Scf00282g00075.1-158	Peaxi162Scf00282g00075.1	158	....P.SP.....
Peaxi162Scf00382g00824.1-124	Peaxi162Scf00382g00824.1	124	....P.SP.....
Peaxi162Scf00629g00043.1-393	Peaxi162Scf00629g00043.1	393	....P.SP.....
Peaxi162Scf01006g00001.1-721	Peaxi162Scf01006g00001.1	721	....P.SP.....
Peaxi162Scf00714g00057.1-455	Peaxi162Scf00714g00057.1	455	....P.SP.....
Peaxi162Scf00553g00071.1-488	Peaxi162Scf00553g00071.1	488	....P.SP.....
Peaxi162Scf00374g00418.1-245	Peaxi162Scf00374g00418.1	245	....P.SP.....
Peaxi162Scf00165g00091.1-152	Peaxi162Scf00165g00091.1	152	....P.SP.....
Peaxi162Scf00683g00461.1-393	Peaxi162Scf00683g00461.1	393	....P.SP.....
Peaxi162Scf00328g00128.1-1756	Peaxi162Scf00328g00128.1	1756	....P.SP.....
Peaxi162Scf00916g00219.1-74	Peaxi162Scf00916g00219.1	74	....P.SP.....
Peaxi162Scf01346g00003.1-119	Peaxi162Scf01346g00003.1	119	....P.SP.....
Peaxi162Scf00207g00338.1-318	Peaxi162Scf00207g00338.1	318	....P.SP.....
Peaxi162Scf00038g01029.1-195	Peaxi162Scf00038g01029.1	195	....P.SP.....
Peaxi162Scf00045g00173.1-841	Peaxi162Scf00045g00173.1	841	....P.SP.....
Peaxi162Scf00030g02517.1-314	Peaxi162Scf00030g02517.1	314	....P.SP.....
Peaxi162Scf00519g00116.1-313	Peaxi162Scf00519g00116.1	313	....P.SP.....
Peaxi162Scf00314g00936.1-314	Peaxi162Scf00314g00936.1	314	....P.SP.....
Peaxi162Scf00529g00005.1-48	Peaxi162Scf00529g00005.1	48	....P.SP.....
Peaxi162Scf00171g00242.1-174	Peaxi162Scf00171g00242.1	174	....P.SP.....
Peaxi162Scf00451g00035.1-393	Peaxi162Scf00451g00035.1	393	....P.SP.....
Peaxi162Scf00185g01120.1-202	Peaxi162Scf00185g01120.1	202	....P.SP.....
Peaxi162Scf00438g00835.1-298	Peaxi162Scf00438g00835.1	298	....P.SP.....
Peaxi162Scf00014g00294.1-92	Peaxi162Scf00014g00294.1	92	....P.SP.....
Peaxi162Scf00177g00065.1-30	Peaxi162Scf00177g00065.1	30	....P.SP.....
Peaxi162Scf00312g00614.1-146	Peaxi162Scf00312g00614.1	146	....P.SP.....
Peaxi162Scf00845g00034.1-24	Peaxi162Scf00845g00034.1	24	....P.SP.....
Peaxi162Scf00014g00294.1-195	Peaxi162Scf00014g00294.1	195	....P.SP.....
Peaxi162Scf00207g00428.1-293	Peaxi162Scf00207g00428.1	293	....P.SP.....
Peaxi162Scf01113g00011.1-16	Peaxi162Scf01113g00011.1	16	....P.SP.....
Peaxi162Scf00006g01615.1-819	Peaxi162Scf00006g01615.1	819	....P.SP.....
Peaxi162Scf00770g00042.1-676	Peaxi162Scf00770g00042.1	676	....P.SP.....
Peaxi162Scf01035g00220.1-17	Peaxi162Scf01035g00220.1	17	....P.SP.....
Peaxi162Scf00756g00022.1-189	Peaxi162Scf00756g00022.1	189	....P.SP.....
Peaxi162Scf00050g00513.1-257	Peaxi162Scf00050g00513.1	257	....P.SP.....
Peaxi162Scf00242g01317.1-304	Peaxi162Scf00242g01317.1	304	....P.SP.....
Peaxi162Scf00037g00925.1-196	Peaxi162Scf00037g00925.1	196	....P.SP.....
Peaxi162Scf00003g00497.1-76	Peaxi162Scf00003g00497.1	76	....P.SP.....
Peaxi162Scf00087g02112.1-223	Peaxi162Scf00087g02112.1	223	....P.SP.....
Peaxi162Scf00149g00918.1-384	Peaxi162Scf00149g00918.1	384	....P.SP.....
Peaxi162Scf00014g00294.1-170	Peaxi162Scf00014g00294.1	170	....P.SP.....
Peaxi162Scf00769g00021.1-309	Peaxi162Scf00769g00021.1	309	....P.SP.....
Peaxi162Scf00128g00446.1-262	Peaxi162Scf00128g00446.1	262	....P.SP.....
Peaxi162Scf00029g00307.1-1471	Peaxi162Scf00029g00307.1	1471	....P.SP.....
Peaxi162Scf00272g00002.1-225	Peaxi162Scf00272g00002.1	225	....P.SP.....
Peaxi162Scf00700g00426.1-175	Peaxi162Scf00700g00426.1	175	....P.SP.....
Peaxi162Scf00045g00112.1-352	Peaxi162Scf00045g00112.1	352	....P.SP.....
Peaxi162Scf00732g00145.1-92	Peaxi162Scf00732g00145.1	92	....P.SP.....
Peaxi162Scf01144g00004.1-78	Peaxi162Scf01144g00004.1	78	....P.SP.....
Peaxi162Scf00089g00174.1-1448	Peaxi162Scf00089g00174.1	1448	....P.SP.....
Peaxi162Scf00732g00447.1-466	Peaxi162Scf00732g00447.1	466	....P.SP.....
Peaxi162Scf00286g00533.1-210	Peaxi162Scf00286g00533.1	210	....P.SP.....
Peaxi162Scf00225g00033.1-446	Peaxi162Scf00225g00033.1	446	....P.SP.....
Peaxi162Scf01164g00129.1-488	Peaxi162Scf01164g00129.1	488	....P.SP.....
Peaxi162Scf00089g00936.1-772	Peaxi162Scf00089g00936.1	772	....P.SP.....
Peaxi162Scf00125g01022.1-68	Peaxi162Scf00125g01022.1	68	....P.SP.....
Peaxi162Scf00014g00294.1-107	Peaxi162Scf00014g00294.1	107	....P.SP.....
Peaxi162Scf00437g00026.1-280	Peaxi162Scf00437g00026.1	280	....P.SP.....
Peaxi162Scf00011g00627.1-85	Peaxi162Scf00011g00627.1	85	....P.SP.....
Peaxi162Scf00207g00084.1-91	Peaxi162Scf00207g00084.1	91	....P.SP.....
Peaxi162Scf00035g02520.1-14	Peaxi162Scf00035g02520.1	14	....P.SP.....
Peaxi162Scf01112g00136.1-1176	Peaxi162Scf01112g00136.1	1176	....P.SP.....
Peaxi162Scf00102g01857.1-49	Peaxi162Scf00102g01857.1	49	....P.SP.....
Peaxi162Scf00038g00918.1-22	Peaxi162Scf00038g00918.1	22	....P.SP.....
Peaxi162Scf00020g00184.1-286	Peaxi162Scf00020g00184.1	286	....P.SP.....
Peaxi162Scf00088g01327.1-260	Peaxi162Scf00088g01327.1	260	....P.SP.....
Peaxi162Scf00009g00620.1-481	Peaxi162Scf00009g00620.1	481	....P.SP.....
Peaxi162Scf00224g00516.1-333	Peaxi162Scf00224g00516.1	333	....P.SP.....
Peaxi162Scf00232g00036.1-723	Peaxi162Scf00232g00036.1	723	....P.SP.....
Peaxi162Scf00472g00416.1-252	Peaxi162Scf00472g00416.1	252	....P.SP.....
Peaxi162Scf00450g00420.1-283	Peaxi162Scf00450g00420.1	283	....P.SP.....
Peaxi162Scf00120g01525.1-123	Peaxi162Scf00120g01525.1	123	....P.SP.....
Peaxi162Scf00126g00012.1-862	Peaxi162Scf00126g00012.1	862	....P.SP.....
Peaxi162Scf00095g00221.1-183	Peaxi162Scf00095g00221.1	183	....P.SP.....
Peaxi162Scf00263g00317.1-21	Peaxi162Scf00263g00317.1	21	....P.SP.....
Peaxi162Scf00016g02512.1-571	Peaxi162Scf00016g02512.1	571	....P.SP.....
Peaxi162Scf00038g01961.1-217	Peaxi162Scf00038g01961.1	217	....P.SP.....
Peaxi162Scf00078g00103.1-178	Peaxi162Scf00078g00103.1	178	....P.SP.....
Peaxi162Scf01231g00214.1-97	Peaxi162Scf01231g00214.1	97	....P.SP.....
Peaxi162Scf00303g00043.1-86	Peaxi162Scf00303g00043.1	86	....P.SP.....
Peaxi162Scf00057g00143.1-758	Peaxi162Scf00057g00143.1	758	....P.SP.....
Peaxi162Scf00402g00019.1-893	Peaxi162Scf00402g00019.1	893	....P.SP.....
Peaxi162Scf00016g00195.1-1071	Peaxi162Scf00016g00195.1	1071	....P.SP.....
Peaxi162Scf00092g01022.1-1221	Peaxi162Scf00092g01022.1	1221	....P.SP.....
Peaxi162Scf01167g00122.1-80	Peaxi162Scf01167g00122.1	80	....P.SP.....
Peaxi162Scf00183g00024.1-537	Peaxi162Scf00183g00024.1	537	....P.SP.....
Peaxi162Scf00089g00622.1-12	Peaxi162Scf00089g00622.1	12	....P.SP.....
Peaxi162Scf00102g01144.1-135	Peaxi162Scf00102g01144.1	135	....P.SP.....
Peaxi162Scf00474g00715.1-22	Peaxi162Scf00474g00715.1	22	....P.SP.....
Peaxi162Scf00444g00120.1-197	Peaxi162Scf00444g00120.1	197	....P.SP.....
Peaxi162Scf00259g00414.1-26	Peaxi162Scf00259g00414.1	26	....P.SP.....
Peaxi162Scf00469g00131.1-244	Peaxi162Scf00469g00131.1	244	....P.SP.....
Peaxi162Scf00379g00092.1-161	Peaxi162Scf00379g00092.1	161	....P.SP.....
Peaxi162Scf00209g00005.1-948	Peaxi162Scf00209g00005.1	948	....P.SP.....
Peaxi162Scf00177g00065.1-464	Peaxi162Scf00177g00065.1	464	....P.SP.....
Peaxi162Scf00575g00079.1-233	Peaxi162Scf00575g00079.1	233	....P.SP.....
Peaxi162Scf01123g00232.1-875	Peaxi162Scf01123g00232.1	875	....P.SP.....
Peaxi162Scf00267g01222.1-366	Peaxi162Scf00267g01222.1	366	....P.SP.....
Peaxi162Scf00256g00817.1-1933	Peaxi162Scf00256g00817.1	1933	....P.SP.....
Peaxi162Scf00424g00069.1-277	Peaxi162Scf00424g00069.1	277	....P.SP.....
Peaxi162Scf00689g00217.1-38	Peaxi162Scf00689g00217.1	38	....P.SP.....
Peaxi162Scf00964g00160.1-34	Peaxi162Scf00964g00160.1	34	....P.SP.....
Peaxi162Scf00160g00717.1-855	Peaxi162Scf00160g00717.1	855	....P.SP.....
Peaxi162Scf00161g00018.1-133	Peaxi162Scf00161g00018.1	133	....P.SP.....
Peaxi162Scf00076g00824.1-9	Peaxi162Scf00076g00824.1	9	....P.SP.....
Peaxi162Scf00192g00920.1-81	Peaxi162Scf00192g00920.1	81	....P.SP.....
Peaxi162Scf00014g00294.1-148	Peaxi162Scf00014g00294.1	148	....P.SP.....
Peaxi162Scf00004g04124.1-313	Peaxi162Scf00004g04124.1	313	....P.SP.....
Peaxi162Scf00011g00029.1-32	Peaxi162Scf00011g00029.1	32	....P.SP.....
Peaxi162Scf00175g00022.1-304	Peaxi162Scf00175g00022.1	304	....P.SP.....
Peaxi162Scf00825g00123.1-588	Peaxi162Scf00825g00123.1	588	....P.SP.....
Peaxi162Scf00813g00016.1-252	Peaxi162Scf00813g00016.1	252	....P.SP.....
Peaxi162Scf00553g00071.1-233	Peaxi162Scf00553g00071.1	233	....P.SP.....
Peaxi162Scf01167g00115.1-183	Peaxi162Scf01167g00115.1	183	....P.SP.....
Peaxi162Scf00014g00294.1-158	Peaxi162Scf00014g00294.1	158	....P.SP.....
Peaxi162Scf02490g00007.1-78	Peaxi162Scf02490g00007.1	78	....P.SP.....
Peaxi162Scf01172g00034.1-839	Peaxi162Scf01172g00034.1	839	....P.SP.....
Peaxi162Scf00358g00097.1-681	Peaxi162Scf00358g00097.1	681	....P.SP.....
Peaxi162Scf00004g02410.1-345	Peaxi162Scf00004g02410.1	345	....P.SP.....
Peaxi162Scf00198g00414.1-1204	Peaxi162Scf00198g00414.1	1204	....P.SP.....
Peaxi162Scf00060g00438.1-823	Peaxi162Scf00060g00438.1	823	....P.SP.....
Peaxi162Scf00092g01519.1-489	Peaxi162Scf00092g01519.1	489	....P.SP.....
Peaxi162Scf00016g02841.1-153	Peaxi162Scf00016g02841.1	153	....P.SP.....
Peaxi162Scf00672g00047.1-15	Peaxi162Scf00672g00047.1	15	....P.SP.....
Peaxi162Scf00051g00126.1-226	Peaxi162Scf00051g00126.1	226	....P.SP.....
Peaxi162Scf00006g00317.1-44	Peaxi162Scf00006g00317.1	44	....P.SP.....
Peaxi162Scf00314g00539.1-388	Peaxi162Scf00314g00539.1	388	....P.SP.....
Peaxi162Scf00050g00513.1-234	Peaxi162Scf00050g00513.1	234	....P.SP.....
Peaxi162Scf00816g00006.1-720	Peaxi162Scf00816g00006.1	720	....P.SP.....
Peaxi162Scf00075g01225.1-24	Peaxi162Scf00075g01225.1	24	....P.SP.....
Peaxi162Scf00130g01128.1-135	Peaxi162Scf00130g01128.1	135	....P.SP.....
Peaxi162Scf00763g00430.1-107	Peaxi162Scf00763g00430.1	107	....P.SP.....
Peaxi162Scf00001g04919.1-20	Peaxi162Scf00001g04919.1	20	....P.SP.....
Peaxi162Scf00183g00024.1-180	Peaxi162Scf00183g00024.1	180	....P.SP.....
Peaxi162Scf00912g00114.1-288	Peaxi162Scf00912g00114.1	288	....P.SP.....
Peaxi162Scf01243g00019.1-132	Peaxi162Scf01243g00019.1	132	....P.SP.....
Peaxi162Scf00146g00068.1-209	Peaxi162Scf00146g00068.1	209	....P.SP.....
Peaxi162Scf00060g00438.1-826	Peaxi162Scf00060g00438.1	826	....P.SP.....
Peaxi162Scf00524g00056.1-1875	Peaxi162Scf00524g00056.1	1875	....P.SP.....
Peaxi162Scf00207g00139.1-718	Peaxi162Scf00207g00139.1	718	....P.SP.....
Peaxi162Scf00348g00817.1-19	Peaxi162Scf00348g00817.1	19	....P.SP.....
Peaxi162Scf00803g00223.1-1020	Peaxi162Scf00803g00223.1	1020	....P.SP.....
Peaxi162Scf00041g02416.1-1046	Peaxi162Scf00041g02416.1	1046	....P.SP.....
Peaxi162Scf00588g00051.1-29	Peaxi162Scf00588g00051.1	29	....P.SP.....
Peaxi162Scf00740g00562.1-92	Peaxi162Scf00740g00562.1	92	....P.SP.....
Peaxi162Scf00732g00435.1-814	Peaxi162Scf00732g00435.1	814	....P.SP.....
Peaxi162Scf00092g01019.1-145	Peaxi162Scf00092g01019.1	145	....P.SP.....
Peaxi162Scf00089g00936.1-77	Peaxi162Scf00089g00936.1	77	....P.SP.....
Peaxi162Scf00714g00019.1-41	Peaxi162Scf00714g00019.1	41	....P.SP.....
Peaxi162Scf00096g01311.1-1009	Peaxi162Scf00096g01311.1	1009	....P.SP.....
Peaxi162Scf00471g00710.1-135	Peaxi162Scf00471g00710.1	135	....P.SP.....
Peaxi162Scf00670g00348.1-181	Peaxi162Scf00670g00348.1	181	....P.SP.....
Peaxi162Scf00650g00002.1-180	Peaxi162Scf00650g00002.1	180	....P.SP.....
Peaxi162Scf00342g00121.1-38	Peaxi162Scf00342g00121.1	38	....P.SP.....
Peaxi162Scf00120g00721.1-45	Peaxi162Scf00120g00721.1	45	....P.SP.....
Peaxi162Scf00013g00025.1-393	Peaxi162Scf00013g00025.1	393	....P.SP.....
Peaxi162Scf00490g00311.1-22	Peaxi162Scf00490g00311.1	22	....P.SP.....
Peaxi162Scf00921g00138.1-86	Peaxi162Scf00921g00138.1	86	...R..SP.....
Peaxi162Scf00738g00220.1-7	Peaxi162Scf00738g00220.1	7	...R..SP.....
Peaxi162Scf00349g00096.1-7	Peaxi162Scf00349g00096.1	7	...R..SP.....
Peaxi162Scf00399g00922.1-337	Peaxi162Scf00399g00922.1	337	...R..SP.....
Peaxi162Scf00126g01322.1-1006	Peaxi162Scf00126g01322.1	1006	...R..SP.....
Peaxi162Scf00018g00105.1-214	Peaxi162Scf00018g00105.1	214	...R..SP.....
Peaxi162Scf00921g00138.1-84	Peaxi162Scf00921g00138.1	84	...R..SP.....
Peaxi162Scf00021g00624.1-433	Peaxi162Scf00021g00624.1	433	...R..SP.....
Peaxi162Scf01058g00156.1-196	Peaxi162Scf01058g00156.1	196	...R..SP.....
Peaxi162Scf00152g01021.1-169	Peaxi162Scf00152g01021.1	169	...R..SP.....
Peaxi162Scf00001g00126.1-117	Peaxi162Scf00001g00126.1	117	...R..SP.....
Peaxi162Scf00648g00013.1-226	Peaxi162Scf00648g00013.1	226	...R..SP.....
Peaxi162Scf00341g00049.1-627	Peaxi162Scf00341g00049.1	627	...R..SP.....
Peaxi162Scf00015g00272.1-213	Peaxi162Scf00015g00272.1	213	...R..SP.....
Peaxi162Scf00557g00719.1-234	Peaxi162Scf00557g00719.1	234	...R..SP.....
Peaxi162Scf00047g00141.1-526	Peaxi162Scf00047g00141.1	526	...R..SP.....
Peaxi162Scf00648g00013.1-408	Peaxi162Scf00648g00013.1	408	...R..SP.....
Peaxi162Scf00145g00811.1-147	Peaxi162Scf00145g00811.1	147	...R..SP.....
Peaxi162Scf00349g00096.1-107	Peaxi162Scf00349g00096.1	107	...R..SP.....
Peaxi162Scf00002g05421.1-102	Peaxi162Scf00002g05421.1	102	...R..SP.....
Peaxi162Scf01058g00156.1-275	Peaxi162Scf01058g00156.1	275	...R..SP.....
Peaxi162Scf00597g00058.1-307	Peaxi162Scf00597g00058.1	307	...R..SP.....
Peaxi162Scf00691g00318.1-846	Peaxi162Scf00691g00318.1	846	...R..SP.....
Peaxi162Scf01058g00156.1-218	Peaxi162Scf01058g00156.1	218	...R..SP.....
Peaxi162Scf00217g00025.1-81	Peaxi162Scf00217g00025.1	81	...R..SP.....
Peaxi162Scf00526g00069.1-52	Peaxi162Scf00526g00069.1	52	...R..SP.....
Peaxi162Scf00557g00719.1-346	Peaxi162Scf00557g00719.1	346	...R..SP.....
Peaxi162Scf00351g00327.1-838	Peaxi162Scf00351g00327.1	838	...R..SP.....
Peaxi162Scf00087g02112.1-198	Peaxi162Scf00087g02112.1	198	...R..SP.....
Peaxi162Scf01058g00156.1-286	Peaxi162Scf01058g00156.1	286	...R..SP.....
Peaxi162Scf00703g00111.1-763	Peaxi162Scf00703g00111.1	763	...R..SP.....
Peaxi162Scf00087g02112.1-236	Peaxi162Scf00087g02112.1	236	...R..SP.....
Peaxi162Scf00439g00019.1-218	Peaxi162Scf00439g00019.1	218	...R..SP.....
Peaxi162Scf00018g00105.1-186	Peaxi162Scf00018g00105.1	186	...R..SP.....
Peaxi162Scf00557g00719.1-344	Peaxi162Scf00557g00719.1	344	...R..SP.....
Peaxi162Scf00738g00220.1-276	Peaxi162Scf00738g00220.1	276	...R..SP.....
Peaxi162Scf00676g00220.1-374	Peaxi162Scf00676g00220.1	374	...R..SP.....
Peaxi162Scf00021g00624.1-467	Peaxi162Scf00021g00624.1	467	...R..SP.....
Peaxi162Scf00870g00003.1-179	Peaxi162Scf00870g00003.1	179	...R..SP.....
Peaxi162Scf00738g00220.1-205	Peaxi162Scf00738g00220.1	205	...R..SP.....
Peaxi162Scf00329g00939.1-368	Peaxi162Scf00329g00939.1	368	...R..SP.....
Peaxi162Scf00689g00222.1-256	Peaxi162Scf00689g00222.1	256	...R..SP.....
Peaxi162Scf00676g00220.1-554	Peaxi162Scf00676g00220.1	554	...R..SP.....
Peaxi162Scf00271g00086.1-190	Peaxi162Scf00271g00086.1	190	...R..SP.....
Peaxi162Scf00167g00074.1-184	Peaxi162Scf00167g00074.1	184	...R..SP.....
Peaxi162Scf00349g00096.1-94	Peaxi162Scf00349g00096.1	94	...R..SP.....
Peaxi162Scf00349g00096.1-125	Peaxi162Scf00349g00096.1	125	...R..SP.....
Peaxi162Scf00516g00519.1-860	Peaxi162Scf00516g00519.1	860	...R..SP.....
Peaxi162Scf00032g02417.1-59	Peaxi162Scf00032g02417.1	59	...R..SP.....
Peaxi162Scf00738g00220.1-192	Peaxi162Scf00738g00220.1	192	...R..SP.....
Peaxi162Scf00165g00615.1-412	Peaxi162Scf00165g00615.1	412	...R..SP.....
Peaxi162Scf00030g00012.1-268	Peaxi162Scf00030g00012.1	268	...R..SP.....
Peaxi162Scf00428g00715.1-147	Peaxi162Scf00428g00715.1	147	...R..SP.....
Peaxi162Scf00104g00014.1-943	Peaxi162Scf00104g00014.1	943	...R..SP.....
Peaxi162Scf00185g01120.1-48	Peaxi162Scf00185g01120.1	48	...R..SP.....
Peaxi162Scf00919g00027.1-304	Peaxi162Scf00919g00027.1	304	...R..SP.....
Peaxi162Scf00439g00528.1-215	Peaxi162Scf00439g00528.1	215	...R..SP.....
Peaxi162Scf00017g02914.1-304	Peaxi162Scf00017g02914.1	304	...R..SP.....
Peaxi162Scf00670g00348.1-183	Peaxi162Scf00670g00348.1	183	...R..SP.....
Peaxi162Scf00822g00007.1-9	Peaxi162Scf00822g00007.1	9	...R..SP.....
Peaxi162Scf00915g00123.1-476	Peaxi162Scf00915g00123.1	476	...R..SP.....
Peaxi162Scf00017g02310.1-651	Peaxi162Scf00017g02310.1	651	...R..SP.....
Peaxi162Scf00439g00019.1-14	Peaxi162Scf00439g00019.1	14	...R..SP.....
Peaxi162Scf00155g01015.1-31	Peaxi162Scf00155g01015.1	31	...R..SP.....
Peaxi162Scf00689g00342.1-647	Peaxi162Scf00689g00342.1	647	...R..SP.....
Peaxi162Scf00385g00039.1-23	Peaxi162Scf00385g00039.1	23	...R..SP.....
Peaxi162Scf00700g00528.1-578	Peaxi162Scf00700g00528.1	578	...R..SP.....
Peaxi162Scf00128g00134.1-970	Peaxi162Scf00128g00134.1	970	...R..SP.....
Peaxi162Scf00020g00327.1-1913	Peaxi162Scf00020g00327.1	1913	...R..SP.....
Peaxi162Scf00314g00524.1-8	Peaxi162Scf00314g00524.1	8	...R..SP.....
Peaxi162Scf00135g00027.1-1124	Peaxi162Scf00135g00027.1	1124	...R..SP.....
Peaxi162Scf00102g00634.1-67	Peaxi162Scf00102g00634.1	67	...R..SP.....
Peaxi162Scf00955g00034.1-282	Peaxi162Scf00955g00034.1	282	...R..SP.....
Peaxi162Scf00102g00634.1-58	Peaxi162Scf00102g00634.1	58	...R..SP.....
Peaxi162Scf00309g00913.1-187	Peaxi162Scf00309g00913.1	187	...R..SP.....
Peaxi162Scf00968g00210.1-359	Peaxi162Scf00968g00210.1	359	...R..SP.....
Peaxi162Scf00648g00013.1-314	Peaxi162Scf00648g00013.1	314	...R..SP.....
Peaxi162Scf01089g10011.1-396	Peaxi162Scf01089g10011.1	396	...R..SP.....
Peaxi162Scf00006g00092.1-7	Peaxi162Scf00006g00092.1	7	...R..SP.....
Peaxi162Scf00059g00016.1-233	Peaxi162Scf00059g00016.1	233	...R..SP.....
Peaxi162Scf00114g00812.1-208	Peaxi162Scf00114g00812.1	208	...R..SP.....
Peaxi162Scf00213g00074.1-136	Peaxi162Scf00213g00074.1	136	...R..SP.....
Peaxi162Scf00089g00335.1-590	Peaxi162Scf00089g00335.1	590	...R..SP.....
Peaxi162Scf00174g00148.1-1131	Peaxi162Scf00174g00148.1	1131	...R..SP.....
Peaxi162Scf00676g00220.1-481	Peaxi162Scf00676g00220.1	481	...R..SP.....
Peaxi162Scf00020g01226.1-473	Peaxi162Scf00020g01226.1	473	...R..SP.....
Peaxi162Scf00052g02011.1-523	Peaxi162Scf00052g02011.1	523	...R..SP.....
Peaxi162Scf00455g00910.1-267	Peaxi162Scf00455g00910.1	267	...R..SP.....
Peaxi162Scf00390g00216.1-256	Peaxi162Scf00390g00216.1	256	...R..SP.....
Peaxi162Scf00128g00930.1-145	Peaxi162Scf00128g00930.1	145	...R..SP.....
Peaxi162Scf00135g00027.1-969	Peaxi162Scf00135g00027.1	969	...R..SP.....
Peaxi162Scf00349g00096.1-143	Peaxi162Scf00349g00096.1	143	...R..SP.....
Peaxi162Scf00003g05131.1-354	Peaxi162Scf00003g05131.1	354	...R..SP.....
Peaxi162Scf00342g00121.1-76	Peaxi162Scf00342g00121.1	76	...R..SP.....
Peaxi162Scf00390g00216.1-18	Peaxi162Scf00390g00216.1	18	...R..SP.....
Peaxi162Scf00455g00910.1-19	Peaxi162Scf00455g00910.1	19	...R..SP.....
Peaxi162Scf01058g00156.1-327	Peaxi162Scf01058g00156.1	327	...R..SP.....
Peaxi162Scf00064g00099.1-276	Peaxi162Scf00064g00099.1	276	...R..SP.....
Peaxi162Scf00007g01417.1-496	Peaxi162Scf00007g01417.1	496	...R..SP.....
Peaxi162Scf00002g05421.1-91	Peaxi162Scf00002g05421.1	91	...R..SP.....
Peaxi162Scf00087g00043.1-58	Peaxi162Scf00087g00043.1	58	...R..SP.....
Peaxi162Scf00332g00627.1-220	Peaxi162Scf00332g00627.1	220	...R..SP.....
Peaxi162Scf00057g00143.1-184	Peaxi162Scf00057g00143.1	184	...R..SP.....
Peaxi162Scf00128g01138.1-269	Peaxi162Scf00128g01138.1	269	...R..SP.....
Peaxi162Scf00891g00219.1-229	Peaxi162Scf00891g00219.1	229	...R..SP.....
Peaxi162Scf00255g01019.1-541	Peaxi162Scf00255g01019.1	541	...R..SP.....
Peaxi162Scf00680g00017.1-864	Peaxi162Scf00680g00017.1	864	...R..SP.....
Peaxi162Scf00646g00322.1-593	Peaxi162Scf00646g00322.1	593	...R..SP.....
Peaxi162Scf00217g00025.1-94	Peaxi162Scf00217g00025.1	94	...R..SP.....
Peaxi162Scf00379g00092.1-219	Peaxi162Scf00379g00092.1	219	...R..SP.....
Peaxi162Scf00252g00410.1-86	Peaxi162Scf00252g00410.1	86	...R..SP.....
Peaxi162Scf00102g00086.1-294	Peaxi162Scf00102g00086.1	294	...R..SP.....
Peaxi162Scf00014g00294.1-128	Peaxi162Scf00014g00294.1	128	...R..SP.....
Peaxi162Scf01168g00013.1-108	Peaxi162Scf01168g00013.1	108	...R..SP.....
Peaxi162Scf00258g00431.1-274	Peaxi162Scf00258g00431.1	274	...R..SP.....
Peaxi162Scf00732g00145.1-16	Peaxi162Scf00732g00145.1	16	...R..SP.....
Peaxi162Scf00092g01022.1-1075	Peaxi162Scf00092g01022.1	1075	...R..SP.....
Peaxi162Scf00941g00113.1-1464	Peaxi162Scf00941g00113.1	1464	...R..SP.....
Peaxi162Scf00263g00317.1-148	Peaxi162Scf00263g00317.1	148	...R..SP.....
Peaxi162Scf00442g00033.1-150	Peaxi162Scf00442g00033.1	150	...R..SP.....
Peaxi162Scf00759g00211.1-315	Peaxi162Scf00759g00211.1	315	...R..SP.....
Peaxi162Scf00557g00719.1-251	Peaxi162Scf00557g00719.1	251	...R..SP.....
Peaxi162Scf00015g00142.1-210	Peaxi162Scf00015g00142.1	210	...R..SP.....
Peaxi162Scf00344g01815.1-322	Peaxi162Scf00344g01815.1	322	...R..SP.....
Peaxi162Scf00047g00141.1-683	Peaxi162Scf00047g00141.1	683	...R..SP.....
Peaxi162Scf00557g00719.1-284	Peaxi162Scf00557g00719.1	284	...R..SP.....
Peaxi162Scf00526g00069.1-89	Peaxi162Scf00526g00069.1	89	...R..SP.....
Peaxi162Scf00679g00016.1-118	Peaxi162Scf00679g00016.1	118	...R..SP.....
Peaxi162Scf00003g01338.1-303	Peaxi162Scf00003g01338.1	303	...R..SP.....
Peaxi162Scf00332g00112.1-238	Peaxi162Scf00332g00112.1	238	...R..SP.....
Peaxi162Scf00010g00610.1-145	Peaxi162Scf00010g00610.1	145	...R..SP.....
Peaxi162Scf00004g04116.1-774	Peaxi162Scf00004g04116.1	774	...R..SP.....
Peaxi162Scf00444g00008.1-872	Peaxi162Scf00444g00008.1	872	...R..SP.....
Peaxi162Scf00128g01744.1-12	Peaxi162Scf00128g01744.1	12	...R..SP.....
Peaxi162Scf00516g00424.1-530	Peaxi162Scf00516g00424.1	530	...R..SP.....
Peaxi162Scf00205g00817.1-529	Peaxi162Scf00205g00817.1	529	...R..SP.....
Peaxi162Scf00744g00021.1-840	Peaxi162Scf00744g00021.1	840	...R..SP.....
Peaxi162Scf00688g00009.1-534	Peaxi162Scf00688g00009.1	534	...R..SP.....
Peaxi162Scf00002g05421.1-114	Peaxi162Scf00002g05421.1	114	...R..SP.....
Peaxi162Scf00676g00220.1-409	Peaxi162Scf00676g00220.1	409	...R..SP.....
Peaxi162Scf00065g00099.1-363	Peaxi162Scf00065g00099.1	363	...R..SP.....
Peaxi162Scf00437g00026.1-361	Peaxi162Scf00437g00026.1	361	...R..SP.....
Peaxi162Scf00776g00329.1-245	Peaxi162Scf00776g00329.1	245	...R..SP.....
Peaxi162Scf00648g00013.1-382	Peaxi162Scf00648g00013.1	382	...R..SP.....
Peaxi162Scf00017g02310.1-629	Peaxi162Scf00017g02310.1	629	...R..SP.....
Peaxi162Scf00067g01920.1-131	Peaxi162Scf00067g01920.1	131	...R..SP.....
Peaxi162Scf00027g00176.1-46	Peaxi162Scf00027g00176.1	46	...R..SP.....
Peaxi162Scf00146g00018.1-36	Peaxi162Scf00146g00018.1	36	...R..SP.....
Peaxi162Scf00373g00813.1-432	Peaxi162Scf00373g00813.1	432	...R..SP.....
Peaxi162Scf00776g00001.1-373	Peaxi162Scf00776g00001.1	373	...R..SP.....
Peaxi162Scf00038g01937.1-1007	Peaxi162Scf00038g01937.1	1007	...R..SP.....
Peaxi162Scf00009g00620.1-478	Peaxi162Scf00009g00620.1	478	...R..SP.....
Peaxi162Scf00228g00321.1-92	Peaxi162Scf00228g00321.1	92	...R..SP.....
Peaxi162Scf00676g00220.1-515	Peaxi162Scf00676g00220.1	515	...R..SP.....
Peaxi162Scf00041g01416.1-206	Peaxi162Scf00041g01416.1	206	...R..SP.....
Peaxi162Scf00065g00324.1-298	Peaxi162Scf00065g00324.1	298	...R..SP.....
Peaxi162Scf00516g00215.1-518	Peaxi162Scf00516g00215.1	518	...R..SP.....
Peaxi162Scf00386g00615.1-95	Peaxi162Scf00386g00615.1	95	...R..SP.....
Peaxi162Scf03976g00009.1-430	Peaxi162Scf03976g00009.1	430	...R..SP.....
Peaxi162Scf01650g00034.1-392	Peaxi162Scf01650g00034.1	392	...R..SP.....
Peaxi162Scf03101g00003.1-54	Peaxi162Scf03101g00003.1	54	...R..SP.....
Peaxi162Scf00689g00564.1-681	Peaxi162Scf00689g00564.1	681	...R..SP.....
Peaxi162Scf00538g00237.1-53	Peaxi162Scf00538g00237.1	53	...R..SP.....
Peaxi162Scf01141g00123.1-164	Peaxi162Scf01141g00123.1	164	...R..SP.....
Peaxi162Scf00373g01415.1-1126	Peaxi162Scf00373g01415.1	1126	...R..SP.....
Peaxi162Scf00061g00915.1-53	Peaxi162Scf00061g00915.1	53	...R..SP.....
Peaxi162Scf00076g00918.1-362	Peaxi162Scf00076g00918.1	362	...R..SP.....
Peaxi162Scf01186g00003.1-77	Peaxi162Scf01186g00003.1	77	...R..SP.....
Peaxi162Scf00483g00513.1-153	Peaxi162Scf00483g00513.1	153	...R..SP.....
Peaxi162Scf00305g00413.1-39	Peaxi162Scf00305g00413.1	39	...R..SP.....
Peaxi162Scf00016g02512.1-364	Peaxi162Scf00016g02512.1	364	...R..SP.....
Peaxi162Scf00102g01857.1-246	Peaxi162Scf00102g01857.1	246	...R..SP.....
Peaxi162Scf00401g00620.1-51	Peaxi162Scf00401g00620.1	51	...R..SP.....
Peaxi162Scf00168g00311.1-755	Peaxi162Scf00168g00311.1	755	...R..SP.....
Peaxi162Scf01174g00012.1-517	Peaxi162Scf01174g00012.1	517	...R..SP.....
Peaxi162Scf00120g00018.1-522	Peaxi162Scf00120g00018.1	522	...R..SP.....
Peaxi162Scf00685g00124.1-462	Peaxi162Scf00685g00124.1	462	...R..SP.....
Peaxi162Scf00481g00319.1-292	Peaxi162Scf00481g00319.1	292	...R..SP.....
Peaxi162Scf00386g00415.1-256	Peaxi162Scf00386g00415.1	256	...R..SP.....
Peaxi162Scf00097g01810.1-261	Peaxi162Scf00097g01810.1	261	...R..SP.....
Peaxi162Scf00776g00033.1-467	Peaxi162Scf00776g00033.1	467	...R..SP.....
Peaxi162Scf01108g00331.1-162	Peaxi162Scf01108g00331.1	162	...R..SP.....
Peaxi162Scf00124g00019.1-793	Peaxi162Scf00124g00019.1	793	...R..SP.....
Peaxi162Scf00520g00022.1-434	Peaxi162Scf00520g00022.1	434	...R..SP.....
Peaxi162Scf00457g00214.1-36	Peaxi162Scf00457g00214.1	36	...R..SP.....
Peaxi162Scf01514g00025.1-58	Peaxi162Scf01514g00025.1	58	...R..SP.....
Peaxi162Scf00702g00617.1-336	Peaxi162Scf00702g00617.1	336	...R..SP.....
Peaxi162Scf00349g00096.1-187	Peaxi162Scf00349g00096.1	187	...R..SP.....
Peaxi162Scf00009g00620.1-464	Peaxi162Scf00009g00620.1	464	...R..SP.....
Peaxi162Scf00232g00036.1-896	Peaxi162Scf00232g00036.1	896	...R..SP.....
Peaxi162Scf00031g00232.1-295	Peaxi162Scf00031g00232.1	295	...R..SP.....
Peaxi162Scf00268g01426.1-51	Peaxi162Scf00268g01426.1	51	...R..SP.....
Peaxi162Scf00328g00717.1-52	Peaxi162Scf00328g00717.1	52	...R..SP.....
Peaxi162Scf00038g02643.1-137	Peaxi162Scf00038g02643.1	137	...R..SP.....
Peaxi162Scf00038g01230.1-277	Peaxi162Scf00038g01230.1	277	...R..SP.....
Peaxi162Scf00329g00939.1-280	Peaxi162Scf00329g00939.1	280	...R..SP.....
Peaxi162Scf00329g00617.1-432	Peaxi162Scf00329g00617.1	432	...R..SP.....
Peaxi162Scf00141g00107.1-37	Peaxi162Scf00141g00107.1	37	...R..SP.....
Peaxi162Scf00198g00036.1-465	Peaxi162Scf00198g00036.1	465	...R..SP.....
Peaxi162Scf00450g00514.1-2074	Peaxi162Scf00450g00514.1	2074	...R..SP.....
Peaxi162Scf00006g03619.1-539	Peaxi162Scf00006g03619.1	539	...R..SP.....
Peaxi162Scf00320g00413.1-41	Peaxi162Scf00320g00413.1	41	...R..SP.....
Peaxi162Scf00780g00043.1-187	Peaxi162Scf00780g00043.1	187	...R..SP.....
Peaxi162Scf00981g00021.1-80	Peaxi162Scf00981g00021.1	80	...R..SP.....
Peaxi162Scf00060g00026.1-1362	Peaxi162Scf00060g00026.1	1362	...R..SP.....
Peaxi162Scf00120g00519.1-272	Peaxi162Scf00120g00519.1	272	...R..SP.....
Peaxi162Scf01324g00253.1-322	Peaxi162Scf01324g00253.1	322	...R..SP.....
Peaxi162Scf00084g00410.1-609	Peaxi162Scf00084g00410.1	609	...R..SP.....
Peaxi162Scf00386g00034.1-263	Peaxi162Scf00386g00034.1	263	...R..SP.....
Peaxi162Scf00597g00058.1-315	Peaxi162Scf00597g00058.1	315	...R..SP.....
Peaxi162Scf00443g00058.1-56	Peaxi162Scf00443g00058.1	56	...R..SP.....
Peaxi162Scf00992g00027.1-217	Peaxi162Scf00992g00027.1	217	...R..SP.....
Peaxi162Scf00180g00215.1-327	Peaxi162Scf00180g00215.1	327	...R..SP.....
Peaxi162Scf00951g00018.1-201	Peaxi162Scf00951g00018.1	201	...R..SP.....
Peaxi162Scf00081g00024.1-330	Peaxi162Scf00081g00024.1	330	...R..SP.....
Peaxi162Scf00081g00024.1-545	Peaxi162Scf00081g00024.1	545	...R..SP.....
Peaxi162Scf00047g00141.1-611	Peaxi162Scf00047g00141.1	611	...R..SP.....
Peaxi162Scf00244g01214.1-649	Peaxi162Scf00244g01214.1	649	...R..SP.....
Peaxi162Scf00287g01631.1-250	Peaxi162Scf00287g01631.1	250	...R..SP.....
Peaxi162Scf00003g05131.1-222	Peaxi162Scf00003g05131.1	222	...R..SP.....
Peaxi162Scf00434g00216.1-424	Peaxi162Scf00434g00216.1	424	...R..SP.....
Peaxi162Scf00128g00218.1-459	Peaxi162Scf00128g00218.1	459	...R..SP.....
Peaxi162Scf00259g00414.1-2748	Peaxi162Scf00259g00414.1	2748	......SPR....
Peaxi162Scf00803g00115.1-143	Peaxi162Scf00803g00115.1	143	......SPR....
Peaxi162Scf00102g01144.1-146	Peaxi162Scf00102g01144.1	146	......SPR....
Peaxi162Scf01243g00019.1-143	Peaxi162Scf01243g00019.1	143	......SPR....
Peaxi162Scf00020g00328.1-529	Peaxi162Scf00020g00328.1	529	......SPR....
Peaxi162Scf00744g00311.1-104	Peaxi162Scf00744g00311.1	104	......SPR....
Peaxi162Scf00630g00001.1-145	Peaxi162Scf00630g00001.1	145	......SPR....
Peaxi162Scf00676g00220.1-609	Peaxi162Scf00676g00220.1	609	......SPR....
Peaxi162Scf00052g00332.1-101	Peaxi162Scf00052g00332.1	101	......SPR....
Peaxi162Scf00075g01933.1-36	Peaxi162Scf00075g01933.1	36	......SPR....
Peaxi162Scf00623g00009.1-137	Peaxi162Scf00623g00009.1	137	......SPR....
Peaxi162Scf00159g00018.1-154	Peaxi162Scf00159g00018.1	154	......SPR....
Peaxi162Scf00004g04522.1-453	Peaxi162Scf00004g04522.1	453	......SPR....
Peaxi162Scf00431g00710.1-452	Peaxi162Scf00431g00710.1	452	......SPR....
Peaxi162Scf00597g00058.1-300	Peaxi162Scf00597g00058.1	300	......SPR....
Peaxi162Scf00210g00617.1-224	Peaxi162Scf00210g00617.1	224	......SPR....
Peaxi162Scf00816g00006.1-722	Peaxi162Scf00816g00006.1	722	......SPR....
Peaxi162Scf00455g00139.1-62	Peaxi162Scf00455g00139.1	62	......SPR....
Peaxi162Scf00203g00812.1-192	Peaxi162Scf00203g00812.1	192	......SPR....
Peaxi162Scf00379g00054.1-704	Peaxi162Scf00379g00054.1	704	......SPR....
Peaxi162Scf00417g01212.1-399	Peaxi162Scf00417g01212.1	399	......SPR....
Peaxi162Scf00677g00223.1-764	Peaxi162Scf00677g00223.1	764	......SPR....
Peaxi162Scf00058g00202.1-177	Peaxi162Scf00058g00202.1	177	......SPR....
Peaxi162Scf00069g00611.1-12	Peaxi162Scf00069g00611.1	12	......SPR....
Peaxi162Scf00061g00917.1-441	Peaxi162Scf00061g00917.1	441	......SPR....
Peaxi162Scf00650g00002.1-489	Peaxi162Scf00650g00002.1	489	......SPR....
Peaxi162Scf00907g00115.1-365	Peaxi162Scf00907g00115.1	365	......SPR....
Peaxi162Scf00479g00121.1-485	Peaxi162Scf00479g00121.1	485	......SPR....
Peaxi162Scf00017g02214.1-330	Peaxi162Scf00017g02214.1	330	......SPR....
Peaxi162Scf00991g00219.1-276	Peaxi162Scf00991g00219.1	276	......SPR....
Peaxi162Scf01416g00014.1-619	Peaxi162Scf01416g00014.1	619	......SPR....
Peaxi162Scf01086g00028.1-76	Peaxi162Scf01086g00028.1	76	......SPR....
Peaxi162Scf00111g00117.1-783	Peaxi162Scf00111g00117.1	783	......SPR....
Peaxi162Scf00029g00307.1-2662	Peaxi162Scf00029g00307.1	2662	......SPR....
Peaxi162Scf00702g00610.1-75	Peaxi162Scf00702g00610.1	75	......SPR....
Peaxi162Scf00680g00017.1-782	Peaxi162Scf00680g00017.1	782	......SPR....
Peaxi162Scf00015g00841.1-540	Peaxi162Scf00015g00841.1	540	......SPR....
Peaxi162Scf00763g00427.1-462	Peaxi162Scf00763g00427.1	462	......SPR....
Peaxi162Scf00767g00413.1-26	Peaxi162Scf00767g00413.1	26	......SPR....
Peaxi162Scf00502g00088.1-71	Peaxi162Scf00502g00088.1	71	......SPR....
Peaxi162Scf00085g02210.1-37	Peaxi162Scf00085g02210.1	37	......SPR....
Peaxi162Scf01343g00144.1-359	Peaxi162Scf01343g00144.1	359	......SPR....
Peaxi162Scf01006g00001.1-726	Peaxi162Scf01006g00001.1	726	......SPR....
Peaxi162Scf00502g00825.1-161	Peaxi162Scf00502g00825.1	161	......SPR....
Peaxi162Scf00014g00030.1-232	Peaxi162Scf00014g00030.1	232	......SPR....
Peaxi162Scf00815g00227.1-450	Peaxi162Scf00815g00227.1	450	......SPR....
Peaxi162Scf00272g00224.1-470	Peaxi162Scf00272g00224.1	470	......SPR....
Peaxi162Scf00228g00731.1-64	Peaxi162Scf00228g00731.1	64	......SPR....
Peaxi162Scf00628g00514.1-359	Peaxi162Scf00628g00514.1	359	......SPR....
Peaxi162Scf00926g00006.1-1550	Peaxi162Scf00926g00006.1	1550	......SPR....
Peaxi162Scf00928g00233.1-46	Peaxi162Scf00928g00233.1	46	......SPR....
Peaxi162Scf00023g01212.1-75	Peaxi162Scf00023g01212.1	75	......SPR....
Peaxi162Scf00463g00035.1-328	Peaxi162Scf00463g00035.1	328	......SPR....
Peaxi162Scf00094g00138.1-230	Peaxi162Scf00094g00138.1	230	......SPR....
Peaxi162Scf01313g00013.1-20	Peaxi162Scf01313g00013.1	20	......SPR....
Peaxi162Scf00069g01722.1-325	Peaxi162Scf00069g01722.1	325	......SPR....
Peaxi162Scf00096g00026.1-395	Peaxi162Scf00096g00026.1	395	......SPR....
Peaxi162Scf00000g06117.1-187	Peaxi162Scf00000g06117.1	187	......SPR....
Peaxi162Scf00968g00210.1-368	Peaxi162Scf00968g00210.1	368	......SPR....
Peaxi162Scf00647g00013.1-462	Peaxi162Scf00647g00013.1	462	......SPR....
Peaxi162Scf00089g01334.1-111	Peaxi162Scf00089g01334.1	111	......SPR....
Peaxi162Scf00019g00315.1-580	Peaxi162Scf00019g00315.1	580	......SPR....
Peaxi162Scf00840g00021.1-249	Peaxi162Scf00840g00021.1	249	......SPR....
Peaxi162Scf00714g00057.1-375	Peaxi162Scf00714g00057.1	375	......SPR....
Peaxi162Scf00789g00113.1-579	Peaxi162Scf00789g00113.1	579	......SPR....
Peaxi162Scf00430g00220.1-862	Peaxi162Scf00430g00220.1	862	......SPR....
Peaxi162Scf00516g00648.1-331	Peaxi162Scf00516g00648.1	331	......SPR....
Peaxi162Scf00207g01129.1-68	Peaxi162Scf00207g01129.1	68	......SPR....
Peaxi162Scf00129g01229.1-750	Peaxi162Scf00129g01229.1	750	......SPR....
Peaxi162Scf00149g00312.1-310	Peaxi162Scf00149g00312.1	310	......SPR....
Peaxi162Scf01254g00024.1-22	Peaxi162Scf01254g00024.1	22	......SPR....
Peaxi162Scf00082g00107.1-72	Peaxi162Scf00082g00107.1	72	......SPR....
Peaxi162Scf00451g00939.1-533	Peaxi162Scf00451g00939.1	533	......SPR....
Peaxi162Scf00129g01425.1-337	Peaxi162Scf00129g01425.1	337	......SPR....
Peaxi162Scf00013g00075.1-418	Peaxi162Scf00013g00075.1	418	......SPR....
Peaxi162Scf00017g03135.1-438	Peaxi162Scf00017g03135.1	438	......SPR....
Peaxi162Scf00316g00086.1-94	Peaxi162Scf00316g00086.1	94	......SPR....
Peaxi162Scf00420g00087.1-343	Peaxi162Scf00420g00087.1	343	......SPR....
Peaxi162Scf00813g00002.1-125	Peaxi162Scf00813g00002.1	125	......SPR....
Peaxi162Scf00602g00056.1-416	Peaxi162Scf00602g00056.1	416	......SPR....
Peaxi162Scf00297g01125.1-578	Peaxi162Scf00297g01125.1	578	......SPR....
Peaxi162Scf00270g00819.1-253	Peaxi162Scf00270g00819.1	253	......SPR....
Peaxi162Scf00198g00036.1-481	Peaxi162Scf00198g00036.1	481	......SPR....
Peaxi162Scf00548g10014.1-34	Peaxi162Scf00548g10014.1	34	......SPR....
Peaxi162Scf00516g00642.1-54	Peaxi162Scf00516g00642.1	54	......SPR....
Peaxi162Scf00050g00513.1-239	Peaxi162Scf00050g00513.1	239	......SPR....
Peaxi162Scf00032g02319.1-457	Peaxi162Scf00032g02319.1	457	......SPR....
Peaxi162Scf00676g00220.1-497	Peaxi162Scf00676g00220.1	497	......SPR....
Peaxi162Scf00163g00910.1-725	Peaxi162Scf00163g00910.1	725	......SPR....
Peaxi162Scf00065g00326.1-190	Peaxi162Scf00065g00326.1	190	......SPR....
Peaxi162Scf00658g00426.1-191	Peaxi162Scf00658g00426.1	191	......SPR....
Peaxi162Scf00020g01027.1-936	Peaxi162Scf00020g01027.1	936	......SPR....
Peaxi162Scf00689g00559.1-47	Peaxi162Scf00689g00559.1	47	......SPR....
Peaxi162Scf00915g00249.1-320	Peaxi162Scf00915g00249.1	320	......SPR....
Peaxi162Scf01253g00021.1-622	Peaxi162Scf01253g00021.1	622	......SPR....
Peaxi162Scf00097g00712.1-314	Peaxi162Scf00097g00712.1	314	......SPR....
Peaxi162Scf00373g00021.1-1314	Peaxi162Scf00373g00021.1	1314	......SPR....
Peaxi162Scf00433g00116.1-1064	Peaxi162Scf00433g00116.1	1064	......SPR....
Peaxi162Scf01012g00240.1-413	Peaxi162Scf01012g00240.1	413	......SPR....
Peaxi162Scf00964g00022.1-151	Peaxi162Scf00964g00022.1	151	......SPR....
Peaxi162Scf00115g00081.1-426	Peaxi162Scf00115g00081.1	426	......SPR....
Peaxi162Scf00196g00221.1-801	Peaxi162Scf00196g00221.1	801	......SPR....
Peaxi162Scf00604g00415.1-208	Peaxi162Scf00604g00415.1	208	......SPR....
Peaxi162Scf00000g00522.1-613	Peaxi162Scf00000g00522.1	613	......SPR....
Peaxi162Scf00129g00418.1-555	Peaxi162Scf00129g00418.1	555	......SPR....
Peaxi162Scf00081g01617.1-332	Peaxi162Scf00081g01617.1	332	......SPR....
Peaxi162Scf00921g00021.1-468	Peaxi162Scf00921g00021.1	468	......SPR....
Peaxi162Scf00241g00113.1-75	Peaxi162Scf00241g00113.1	75	......SPR....
Peaxi162Scf00160g00717.1-863	Peaxi162Scf00160g00717.1	863	......SPR....
Peaxi162Scf00703g00111.1-527	Peaxi162Scf00703g00111.1	527	......SPR....
Peaxi162Scf00526g00068.1-206	Peaxi162Scf00526g00068.1	206	......SPR....
Peaxi162Scf00194g00732.1-1201	Peaxi162Scf00194g00732.1	1201	......SPR....
Peaxi162Scf00057g00227.1-379	Peaxi162Scf00057g00227.1	379	......SPR....
Peaxi162Scf00092g00515.1-40	Peaxi162Scf00092g00515.1	40	......SPR....
Peaxi162Scf00253g01129.1-288	Peaxi162Scf00253g01129.1	288	......SPR....
Peaxi162Scf00207g00339.1-585	Peaxi162Scf00207g00339.1	585	......SPR....
Peaxi162Scf00439g00019.1-188	Peaxi162Scf00439g00019.1	188	......SPR....
Peaxi162Scf00802g00244.1-454	Peaxi162Scf00802g00244.1	454	......SPR....
Peaxi162Scf00020g01711.1-62	Peaxi162Scf00020g01711.1	62	......SPR....
Peaxi162Scf01365g00027.1-241	Peaxi162Scf01365g00027.1	241	......SPR....
Peaxi162Scf00891g00220.1-556	Peaxi162Scf00891g00220.1	556	......SPR....
Peaxi162Scf00538g00237.1-366	Peaxi162Scf00538g00237.1	366	......SPR....
Peaxi162Scf00732g00435.1-726	Peaxi162Scf00732g00435.1	726	......SPR....
Peaxi162Scf00362g00138.1-51	Peaxi162Scf00362g00138.1	51	......SPR....
Peaxi162Scf00207g00139.1-243	Peaxi162Scf00207g00139.1	243	......SPR....
Peaxi162Scf00394g00714.1-209	Peaxi162Scf00394g00714.1	209	......SPR....
Peaxi162Scf00231g00617.1-500	Peaxi162Scf00231g00617.1	500	......SPR....
Peaxi162Scf00929g00519.1-225	Peaxi162Scf00929g00519.1	225	......SPR....
Peaxi162Scf00011g00511.1-445	Peaxi162Scf00011g00511.1	445	......SPR....
Peaxi162Scf00213g01732.1-247	Peaxi162Scf00213g01732.1	247	......SPR....
Peaxi162Scf00015g00841.1-761	Peaxi162Scf00015g00841.1	761	......SPR....
Peaxi162Scf00207g00731.1-332	Peaxi162Scf00207g00731.1	332	......SPR....
Peaxi162Scf00159g00068.1-299	Peaxi162Scf00159g00068.1	299	......SPR....
Peaxi162Scf01650g00034.1-469	Peaxi162Scf01650g00034.1	469	......SPR....
Peaxi162Scf00095g00221.1-196	Peaxi162Scf00095g00221.1	196	......SPR....
Peaxi162Scf01111g00112.1-445	Peaxi162Scf01111g00112.1	445	......SPR....
Peaxi162Scf00126g01324.1-685	Peaxi162Scf00126g01324.1	685	......SPR....
Peaxi162Scf01159g00226.1-89	Peaxi162Scf01159g00226.1	89	......SPR....
Peaxi162Scf00767g00068.1-78	Peaxi162Scf00767g00068.1	78	......SPR....
Peaxi162Scf00047g00336.1-117	Peaxi162Scf00047g00336.1	117	......SPR....
Peaxi162Scf00015g00726.1-446	Peaxi162Scf00015g00726.1	446	......SPR....
Peaxi162Scf00386g00034.1-1019	Peaxi162Scf00386g00034.1	1019	......SPR....
Peaxi162Scf00012g00153.1-23	Peaxi162Scf00012g00153.1	23	......SPR....
Peaxi162Scf00926g00006.1-98	Peaxi162Scf00926g00006.1	98	......SPR....
Peaxi162Scf00171g01126.1-339	Peaxi162Scf00171g01126.1	339	......SPR....
Peaxi162Scf01343g00144.1-214	Peaxi162Scf01343g00144.1	214	......SPR....
Peaxi162Scf00796g00213.1-1903	Peaxi162Scf00796g00213.1	1903	......SPR....
Peaxi162Scf00648g00013.1-332	Peaxi162Scf00648g00013.1	332	......SPR....
Peaxi162Scf00017g02641.1-472	Peaxi162Scf00017g02641.1	472	......SPR....
Peaxi162Scf00543g00420.1-778	Peaxi162Scf00543g00420.1	778	......SPR....
Peaxi162Scf00274g00349.1-266	Peaxi162Scf00274g00349.1	266	......SPR....
Peaxi162Scf00065g00131.1-296	Peaxi162Scf00065g00131.1	296	......SPR....
Peaxi162Scf00886g00021.1-372	Peaxi162Scf00886g00021.1	372	......SPR....
Peaxi162Scf00535g00323.1-315	Peaxi162Scf00535g00323.1	315	......SPR....
Peaxi162Scf00379g00054.1-491	Peaxi162Scf00379g00054.1	491	......SPR....
Peaxi162Scf00177g00220.1-42	Peaxi162Scf00177g00220.1	42	......SPR....
Peaxi162Scf00722g00044.1-595	Peaxi162Scf00722g00044.1	595	......SPR....
Peaxi162Scf00362g00057.1-723	Peaxi162Scf00362g00057.1	723	......SPR....
Peaxi162Scf00260g00042.1-17	Peaxi162Scf00260g00042.1	17	......SPR....
Peaxi162Scf01073g00003.1-878	Peaxi162Scf01073g00003.1	878	......SPR....
Peaxi162Scf00183g00011.1-1090	Peaxi162Scf00183g00011.1	1090	......SPR....
Peaxi162Scf00457g00214.1-678	Peaxi162Scf00457g00214.1	678	......SPR....
Peaxi162Scf00813g00017.1-23	Peaxi162Scf00813g00017.1	23	......SPR....
Peaxi162Scf00320g00121.1-69	Peaxi162Scf00320g00121.1	69	......SPR....
Peaxi162Scf00112g00048.1-1062	Peaxi162Scf00112g00048.1	1062	......SPR....
Peaxi162Scf00207g01546.1-544	Peaxi162Scf00207g01546.1	544	......SPR....
Peaxi162Scf00038g00176.1-179	Peaxi162Scf00038g00176.1	179	......SPR....
Peaxi162Scf00367g00736.1-364	Peaxi162Scf00367g00736.1	364	......SPR....
Peaxi162Scf00840g00021.1-186	Peaxi162Scf00840g00021.1	186	......SPR....
Peaxi162Scf00064g00099.1-207	Peaxi162Scf00064g00099.1	207	......SPR....
Peaxi162Scf00081g01617.1-789	Peaxi162Scf00081g01617.1	789	......SPR....
Peaxi162Scf00650g00002.1-552	Peaxi162Scf00650g00002.1	552	......SPR....
Peaxi162Scf00128g00443.1-18	Peaxi162Scf00128g00443.1	18	......SPR....
Peaxi162Scf00738g00220.1-164	Peaxi162Scf00738g00220.1	164	......SPR....
Peaxi162Scf01115g00013.1-348	Peaxi162Scf01115g00013.1	348	......SPR....
Peaxi162Scf00076g00824.1-564	Peaxi162Scf00076g00824.1	564	......SPR....
Peaxi162Scf00281g00319.1-585	Peaxi162Scf00281g00319.1	585	......SPR....
Peaxi162Scf00011g01411.1-159	Peaxi162Scf00011g01411.1	159	......SPR....
Peaxi162Scf00075g00171.1-1613	Peaxi162Scf00075g00171.1	1613	......SPR....
Peaxi162Scf00014g01720.1-270	Peaxi162Scf00014g01720.1	270	......SPR....
Peaxi162Scf01070g00128.1-696	Peaxi162Scf01070g00128.1	696	......SPR....
Peaxi162Scf00014g00294.1-145	Peaxi162Scf00014g00294.1	145	......SPR....
Peaxi162Scf02754g10013.1-229	Peaxi162Scf02754g10013.1	229	......SPR....
Peaxi162Scf01514g00025.1-53	Peaxi162Scf01514g00025.1	53	......SPR....
Peaxi162Scf00062g01920.1-75	Peaxi162Scf00062g01920.1	75	......SPR....
Peaxi162Scf00327g00079.1-78	Peaxi162Scf00327g00079.1	78	......SPR....
Peaxi162Scf00064g01529.1-70	Peaxi162Scf00064g01529.1	70	......SPR....
Peaxi162Scf00183g00024.1-37	Peaxi162Scf00183g00024.1	37	......SPR....
Peaxi162Scf00424g00069.1-369	Peaxi162Scf00424g00069.1	369	......SPR....
Peaxi162Scf00129g01229.1-561	Peaxi162Scf00129g01229.1	561	......SPR....
Peaxi162Scf00178g01110.1-31	Peaxi162Scf00178g01110.1	31	......SPR....
Peaxi162Scf00021g00624.1-443	Peaxi162Scf00021g00624.1	443	......SP...R.
Peaxi162Scf00087g02112.1-207	Peaxi162Scf00087g02112.1	207	......SP...R.
Peaxi162Scf00648g00013.1-245	Peaxi162Scf00648g00013.1	245	......SP...R.
Peaxi162Scf00648g00013.1-234	Peaxi162Scf00648g00013.1	234	......SP...R.
Peaxi162Scf00557g00719.1-206	Peaxi162Scf00557g00719.1	206	......SP...R.
Peaxi162Scf00648g00013.1-267	Peaxi162Scf00648g00013.1	267	......SP...R.
Peaxi162Scf00648g00013.1-256	Peaxi162Scf00648g00013.1	256	......SP...R.
Peaxi162Scf00047g00141.1-626	Peaxi162Scf00047g00141.1	626	......SP...R.
Peaxi162Scf00021g00624.1-459	Peaxi162Scf00021g00624.1	459	......SP...R.
Peaxi162Scf00213g00074.1-127	Peaxi162Scf00213g00074.1	127	......SP...R.
Peaxi162Scf00557g00719.1-310	Peaxi162Scf00557g00719.1	310	......SP...R.
Peaxi162Scf00557g00719.1-226	Peaxi162Scf00557g00719.1	226	......SP...R.
Peaxi162Scf00338g00218.1-498	Peaxi162Scf00338g00218.1	498	......SP...R.
Peaxi162Scf00342g00121.1-116	Peaxi162Scf00342g00121.1	116	......SP...R.
Peaxi162Scf00353g00740.1-421	Peaxi162Scf00353g00740.1	421	......SP...R.
Peaxi162Scf00017g02310.1-496	Peaxi162Scf00017g02310.1	496	......SP...R.
Peaxi162Scf00231g00726.1-283	Peaxi162Scf00231g00726.1	283	......SP...R.
Peaxi162Scf00526g00069.1-81	Peaxi162Scf00526g00069.1	81	......SP...R.
Peaxi162Scf00738g00220.1-180	Peaxi162Scf00738g00220.1	180	......SP...R.
Peaxi162Scf00860g00017.1-146	Peaxi162Scf00860g00017.1	146	......SP...R.
Peaxi162Scf00047g00141.1-604	Peaxi162Scf00047g00141.1	604	......SP...R.
Peaxi162Scf00047g02133.1-99	Peaxi162Scf00047g02133.1	99	......SP...R.
Peaxi162Scf02035g00009.1-99	Peaxi162Scf02035g00009.1	99	......SP...R.
Peaxi162Scf00718g00011.1-194	Peaxi162Scf00718g00011.1	194	......SP...R.
Peaxi162Scf01106g00007.1-336	Peaxi162Scf01106g00007.1	336	......SP...R.
Peaxi162Scf00000g06117.1-154	Peaxi162Scf00000g06117.1	154	......SP...R.
Peaxi162Scf00314g00524.1-30	Peaxi162Scf00314g00524.1	30	......SP...R.
Peaxi162Scf00275g00085.1-19	Peaxi162Scf00275g00085.1	19	......SP...R.
Peaxi162Scf00825g00123.1-733	Peaxi162Scf00825g00123.1	733	......SP...R.
Peaxi162Scf00241g00030.1-220	Peaxi162Scf00241g00030.1	220	......SP...R.
Peaxi162Scf00225g00033.1-38	Peaxi162Scf00225g00033.1	38	......SP...R.
Peaxi162Scf00201g00333.1-144	Peaxi162Scf00201g00333.1	144	......SP...R.
Peaxi162Scf00000g06117.1-32	Peaxi162Scf00000g06117.1	32	......SP...R.
Peaxi162Scf00815g00227.1-401	Peaxi162Scf00815g00227.1	401	......SP...R.
Peaxi162Scf01070g10014.1-147	Peaxi162Scf01070g10014.1	147	......SP...R.
Peaxi162Scf00130g00723.1-166	Peaxi162Scf00130g00723.1	166	......SP...R.
Peaxi162Scf00386g00811.1-414	Peaxi162Scf00386g00811.1	414	......SP...R.
Peaxi162Scf00003g05391.1-236	Peaxi162Scf00003g05391.1	236	......SP...R.
Peaxi162Scf00011g01534.1-16	Peaxi162Scf00011g01534.1	16	......SP...R.
Peaxi162Scf00968g00210.1-528	Peaxi162Scf00968g00210.1	528	......SP...R.
Peaxi162Scf00648g00013.1-361	Peaxi162Scf00648g00013.1	361	......SP...R.
Peaxi162Scf00127g00035.1-385	Peaxi162Scf00127g00035.1	385	......SP...R.
Peaxi162Scf00819g00027.1-431	Peaxi162Scf00819g00027.1	431	......SP...R.
Peaxi162Scf00001g00036.1-119	Peaxi162Scf00001g00036.1	119	......SP...R.
Peaxi162Scf00031g00232.1-67	Peaxi162Scf00031g00232.1	67	......SP...R.
Peaxi162Scf00655g00329.1-439	Peaxi162Scf00655g00329.1	439	......SP...R.
Peaxi162Scf00765g00049.1-1079	Peaxi162Scf00765g00049.1	1079	......SP...R.
Peaxi162Scf01650g00034.1-302	Peaxi162Scf01650g00034.1	302	......SP...R.
Peaxi162Scf00174g00140.1-215	Peaxi162Scf00174g00140.1	215	......SP...R.
Peaxi162Scf00152g00829.1-734	Peaxi162Scf00152g00829.1	734	......SP...R.
Peaxi162Scf00546g00533.1-205	Peaxi162Scf00546g00533.1	205	......SP...R.
Peaxi162Scf00535g00076.1-555	Peaxi162Scf00535g00076.1	555	......SP...R.
Peaxi162Scf00629g00026.1-365	Peaxi162Scf00629g00026.1	365	......SP...R.
Peaxi162Scf00841g00032.1-13	Peaxi162Scf00841g00032.1	13	......SP...R.
Peaxi162Scf00038g01715.1-421	Peaxi162Scf00038g01715.1	421	......SP...R.
Peaxi162Scf00016g03411.1-131	Peaxi162Scf00016g03411.1	131	......SP...R.
Peaxi162Scf00815g00227.1-290	Peaxi162Scf00815g00227.1	290	......SP...R.
Peaxi162Scf00006g00139.1-348	Peaxi162Scf00006g00139.1	348	......SP...R.
Peaxi162Scf00202g00119.1-61	Peaxi162Scf00202g00119.1	61	......SP...R.
Peaxi162Scf00429g00512.1-192	Peaxi162Scf00429g00512.1	192	......SP...R.
Peaxi162Scf00665g00146.1-356	Peaxi162Scf00665g00146.1	356	......SP...R.
Peaxi162Scf00047g00141.1-579	Peaxi162Scf00047g00141.1	579	......SP...R.
Peaxi162Scf00672g00047.1-28	Peaxi162Scf00672g00047.1	28	......SP...R.
Peaxi162Scf00064g01629.1-27	Peaxi162Scf00064g01629.1	27	......SP...R.
Peaxi162Scf00557g00719.1-336	Peaxi162Scf00557g00719.1	336	......SP...R.
Peaxi162Scf00296g00721.1-18	Peaxi162Scf00296g00721.1	18	......SP...R.
Peaxi162Scf00744g00311.1-182	Peaxi162Scf00744g00311.1	182	......SP...R.
Peaxi162Scf00612g00037.1-622	Peaxi162Scf00612g00037.1	622	......SP...R.
Peaxi162Scf00207g00948.1-475	Peaxi162Scf00207g00948.1	475	......SP...R.
Peaxi162Scf00847g00008.1-679	Peaxi162Scf00847g00008.1	679	......SP...R.
Peaxi162Scf00382g00219.1-647	Peaxi162Scf00382g00219.1	647	......SP...R.
Peaxi162Scf00005g04016.1-43	Peaxi162Scf00005g04016.1	43	......SP...R.
Peaxi162Scf00069g02023.1-507	Peaxi162Scf00069g02023.1	507	......SP...R.
Peaxi162Scf00009g00024.1-667	Peaxi162Scf00009g00024.1	667	......SP...R.
Peaxi162Scf00332g00329.1-294	Peaxi162Scf00332g00329.1	294	......SP...R.
Peaxi162Scf00207g00645.1-92	Peaxi162Scf00207g00645.1	92	......SP...R.
Peaxi162Scf00102g01857.1-51	Peaxi162Scf00102g01857.1	51	......SP...R.
Peaxi162Scf00062g00137.1-190	Peaxi162Scf00062g00137.1	190	......SP...R.
Peaxi162Scf00139g01120.1-585	Peaxi162Scf00139g01120.1	585	......SP...R.
Peaxi162Scf00263g00317.1-67	Peaxi162Scf00263g00317.1	67	......SP...R.
Peaxi162Scf00011g00123.1-409	Peaxi162Scf00011g00123.1	409	......SP...R.
Peaxi162Scf00408g00837.1-173	Peaxi162Scf00408g00837.1	173	......SP...R.
Peaxi162Scf00597g00058.1-284	Peaxi162Scf00597g00058.1	284	......SP...R.
Peaxi162Scf00847g00008.1-667	Peaxi162Scf00847g00008.1	667	......SP...R.
Peaxi162Scf00652g00120.1-205	Peaxi162Scf00652g00120.1	205	......SP...R.
Peaxi162Scf00048g00209.1-54	Peaxi162Scf00048g00209.1	54	......SP...R.
Peaxi162Scf00038g00910.1-166	Peaxi162Scf00038g00910.1	166	......SP...R.
Peaxi162Scf00183g00024.1-146	Peaxi162Scf00183g00024.1	146	......SP...R.
Peaxi162Scf00047g01540.1-688	Peaxi162Scf00047g01540.1	688	......SP...R.
Peaxi162Scf00420g00049.1-153	Peaxi162Scf00420g00049.1	153	......SP...R.
Peaxi162Scf00282g00418.1-708	Peaxi162Scf00282g00418.1	708	......SP...R.
Peaxi162Scf00359g00124.1-85	Peaxi162Scf00359g00124.1	85	......SP...R.
Peaxi162Scf00560g00513.1-238	Peaxi162Scf00560g00513.1	238	......SP...R.
Peaxi162Scf00765g00314.1-251	Peaxi162Scf00765g00314.1	251	......SP...R.
Peaxi162Scf00434g00625.1-207	Peaxi162Scf00434g00625.1	207	......SP...R.
Peaxi162Scf00347g00125.1-561	Peaxi162Scf00347g00125.1	561	......SP...R.
Peaxi162Scf00680g00057.1-364	Peaxi162Scf00680g00057.1	364	......SP...R.
Peaxi162Scf00062g00922.1-370	Peaxi162Scf00062g00922.1	370	......SP...R.
Peaxi162Scf00003g03544.1-298	Peaxi162Scf00003g03544.1	298	......SP...R.
Peaxi162Scf00061g00092.1-365	Peaxi162Scf00061g00092.1	365	......SP...R.
Peaxi162Scf00580g00016.1-786	Peaxi162Scf00580g00016.1	786	......SP...R.
Peaxi162Scf00047g00141.1-486	Peaxi162Scf00047g00141.1	486	......SP...R.
Peaxi162Scf00560g00733.1-30	Peaxi162Scf00560g00733.1	30	......SP...R.
Peaxi162Scf00084g00168.1-648	Peaxi162Scf00084g00168.1	648	......SP...R.
Peaxi162Scf00020g02133.1-1057	Peaxi162Scf00020g02133.1	1057	......SP...R.
Peaxi162Scf00045g00237.1-594	Peaxi162Scf00045g00237.1	594	......SP...R.
Peaxi162Scf02135g00002.1-64	Peaxi162Scf02135g00002.1	64	......SP...R.
Peaxi162Scf00765g00315.1-22	Peaxi162Scf00765g00315.1	22	......SP...R.
Peaxi162Scf00020g01027.1-346	Peaxi162Scf00020g01027.1	346	......SP...R.
Peaxi162Scf00017g02310.1-487	Peaxi162Scf00017g02310.1	487	......SP...R.
Peaxi162Scf00780g00412.1-154	Peaxi162Scf00780g00412.1	154	......SP...R.
Peaxi162Scf00009g00521.1-37	Peaxi162Scf00009g00521.1	37	......SP...R.
Peaxi162Scf00222g00614.1-230	Peaxi162Scf00222g00614.1	230	......SP...R.
Peaxi162Scf00016g00516.1-332	Peaxi162Scf00016g00516.1	332	......SP...R.
Peaxi162Scf00217g00812.1-91	Peaxi162Scf00217g00812.1	91	......SP...R.
Peaxi162Scf00073g00011.1-875	Peaxi162Scf00073g00011.1	875	......SP...R.
Peaxi162Scf00132g00120.1-1031	Peaxi162Scf00132g00120.1	1031	......SP...R.
Peaxi162Scf00129g01332.1-64	Peaxi162Scf00129g01332.1	64	......SP...R.
Peaxi162Scf00329g00515.1-145	Peaxi162Scf00329g00515.1	145	......SP...R.
Peaxi162Scf00110g00721.1-333	Peaxi162Scf00110g00721.1	333	......SP...R.
Peaxi162Scf00066g00134.1-670	Peaxi162Scf00066g00134.1	670	......SP...R.
Peaxi162Scf00095g00522.1-18	Peaxi162Scf00095g00522.1	18	......SP...R.
Peaxi162Scf00097g01811.1-15	Peaxi162Scf00097g01811.1	15	......SP...R.
Peaxi162Scf00129g01040.1-665	Peaxi162Scf00129g01040.1	665	......SP...R.
Peaxi162Scf00415g00079.1-453	Peaxi162Scf00415g00079.1	453	......SP...R.
Peaxi162Scf00209g00220.1-638	Peaxi162Scf00209g00220.1	638	......SP...R.
Peaxi162Scf00125g01318.1-143	Peaxi162Scf00125g01318.1	143	......SP...R.
Peaxi162Scf00745g10014.1-360	Peaxi162Scf00745g10014.1	360	......SP...R.
Peaxi162Scf00013g00304.1-198	Peaxi162Scf00013g00304.1	198	......SP...R.
Peaxi162Scf00495g00120.1-284	Peaxi162Scf00495g00120.1	284	......SP...R.
Peaxi162Scf00014g01819.1-486	Peaxi162Scf00014g01819.1	486	......SP...R.
Peaxi162Scf00382g00023.1-18	Peaxi162Scf00382g00023.1	18	......SP...R.
Peaxi162Scf00011g02012.1-558	Peaxi162Scf00011g02012.1	558	......SP...R.
Peaxi162Scf00078g00928.1-119	Peaxi162Scf00078g00928.1	119	......SP...R.
Peaxi162Scf00423g00816.1-33	Peaxi162Scf00423g00816.1	33	......SP...R.
Peaxi162Scf00955g00034.1-234	Peaxi162Scf00955g00034.1	234	......SP....R
Peaxi162Scf00560g00513.1-182	Peaxi162Scf00560g00513.1	182	......SP....R
Peaxi162Scf00680g00017.1-778	Peaxi162Scf00680g00017.1	778	......SP....R
Peaxi162Scf00209g00937.1-229	Peaxi162Scf00209g00937.1	229	......SP....R
Peaxi162Scf00128g00930.1-134	Peaxi162Scf00128g00930.1	134	......SP....R
Peaxi162Scf00546g00325.1-183	Peaxi162Scf00546g00325.1	183	......SP....R
Peaxi162Scf00374g00418.1-241	Peaxi162Scf00374g00418.1	241	......SP....R
Peaxi162Scf00074g00821.1-506	Peaxi162Scf00074g00821.1	506	......SP....R
Peaxi162Scf00676g00220.1-493	Peaxi162Scf00676g00220.1	493	......SP....R
Peaxi162Scf00021g00624.1-477	Peaxi162Scf00021g00624.1	477	......SP....R
Peaxi162Scf00738g00220.1-170	Peaxi162Scf00738g00220.1	170	......SP....R
Peaxi162Scf00165g00615.1-516	Peaxi162Scf00165g00615.1	516	......SP....R
Peaxi162Scf00064g01528.1-295	Peaxi162Scf00064g01528.1	295	......SP....R
Peaxi162Scf02035g00009.1-230	Peaxi162Scf02035g00009.1	230	......SP....R
Peaxi162Scf00352g00107.1-232	Peaxi162Scf00352g00107.1	232	......SP....R
Peaxi162Scf00016g00428.1-31	Peaxi162Scf00016g00428.1	31	......SP....R
Peaxi162Scf00378g00825.1-292	Peaxi162Scf00378g00825.1	292	......SP....R
Peaxi162Scf00648g00013.1-373	Peaxi162Scf00648g00013.1	373	......SP....R
Peaxi162Scf00195g00082.1-21	Peaxi162Scf00195g00082.1	21	......SP....R
Peaxi162Scf00217g00025.1-28	Peaxi162Scf00217g00025.1	28	......SP....R
Peaxi162Scf00170g00123.1-638	Peaxi162Scf00170g00123.1	638	......SP....R
Peaxi162Scf00983g00415.1-135	Peaxi162Scf00983g00415.1	135	......SP....R
Peaxi162Scf01058g00156.1-301	Peaxi162Scf01058g00156.1	301	......SP....R
Peaxi162Scf00904g00468.1-155	Peaxi162Scf00904g00468.1	155	......SP....R
Peaxi162Scf00128g00840.1-424	Peaxi162Scf00128g00840.1	424	......SP....R
Peaxi162Scf00128g00924.1-186	Peaxi162Scf00128g00924.1	186	......SP....R
Peaxi162Scf00289g00118.1-146	Peaxi162Scf00289g00118.1	146	......SP....R
Peaxi162Scf00769g00021.1-305	Peaxi162Scf00769g00021.1	305	......SP....R
Peaxi162Scf00084g00117.1-66	Peaxi162Scf00084g00117.1	66	......SP....R
Peaxi162Scf00111g00222.1-641	Peaxi162Scf00111g00222.1	641	......SP....R
Peaxi162Scf00695g00048.1-64	Peaxi162Scf00695g00048.1	64	......SP....R
Peaxi162Scf00424g00069.1-190	Peaxi162Scf00424g00069.1	190	......SP....R
Peaxi162Scf00047g00633.1-327	Peaxi162Scf00047g00633.1	327	......SP....R
Peaxi162Scf00382g00824.1-137	Peaxi162Scf00382g00824.1	137	......SP....R
Peaxi162Scf00043g02925.1-132	Peaxi162Scf00043g02925.1	132	......SP....R
Peaxi162Scf00047g02133.1-233	Peaxi162Scf00047g02133.1	233	......SP....R
Peaxi162Scf00007g01417.1-475	Peaxi162Scf00007g01417.1	475	......SP....R
Peaxi162Scf00648g00013.1-353	Peaxi162Scf00648g00013.1	353	......SP....R
Peaxi162Scf00401g00035.1-531	Peaxi162Scf00401g00035.1	531	......SP....R
Peaxi162Scf00281g00028.1-57	Peaxi162Scf00281g00028.1	57	......SP....R
Peaxi162Scf00002g05421.1-69	Peaxi162Scf00002g05421.1	69	......SP....R
Peaxi162Scf00314g00936.1-310	Peaxi162Scf00314g00936.1	310	......SP....R
Peaxi162Scf00700g00141.1-425	Peaxi162Scf00700g00141.1	425	......SP....R
Peaxi162Scf00128g01045.1-161	Peaxi162Scf00128g01045.1	161	......SP....R
Peaxi162Scf00020g00328.1-525	Peaxi162Scf00020g00328.1	525	......SP....R
Peaxi162Scf00399g00922.1-349	Peaxi162Scf00399g00922.1	349	......SP....R
Peaxi162Scf00017g00815.1-867	Peaxi162Scf00017g00815.1	867	......SP....R
Peaxi162Scf01280g00017.1-451	Peaxi162Scf01280g00017.1	451	......SP....R
Peaxi162Scf00907g00115.1-361	Peaxi162Scf00907g00115.1	361	......SP....R
Peaxi162Scf00033g01321.1-1040	Peaxi162Scf00033g01321.1	1040	......SP....R
Peaxi162Scf00714g00057.1-371	Peaxi162Scf00714g00057.1	371	......SP....R
Peaxi162Scf00811g00441.1-399	Peaxi162Scf00811g00441.1	399	......SP....R
Peaxi162Scf00078g00548.1-215	Peaxi162Scf00078g00548.1	215	......SP....R
Peaxi162Scf47032g00004.1-200	Peaxi162Scf47032g00004.1	200	......SP....R
Peaxi162Scf00207g00139.1-477	Peaxi162Scf00207g00139.1	477	......SP....R
Peaxi162Scf00688g00425.1-313	Peaxi162Scf00688g00425.1	313	......SP....R
Peaxi162Scf00046g00530.1-40	Peaxi162Scf00046g00530.1	40	......SP....R
Peaxi162Scf00177g00065.1-469	Peaxi162Scf00177g00065.1	469	......SP....R
Peaxi162Scf00087g02112.1-196	Peaxi162Scf00087g02112.1	196	......SP....R
Peaxi162Scf00130g00723.1-181	Peaxi162Scf00130g00723.1	181	......SP....R
Peaxi162Scf00112g00048.1-42	Peaxi162Scf00112g00048.1	42	......SP....R
Peaxi162Scf00504g00098.1-95	Peaxi162Scf00504g00098.1	95	......SP....R
Peaxi162Scf00362g00725.1-53	Peaxi162Scf00362g00725.1	53	......SP....R
Peaxi162Scf00088g01217.1-687	Peaxi162Scf00088g01217.1	687	......SP....R
Peaxi162Scf00135g00027.1-348	Peaxi162Scf00135g00027.1	348	......SP....R
Peaxi162Scf00828g00116.1-240	Peaxi162Scf00828g00116.1	240	......SP....R
Peaxi162Scf00705g00316.1-96	Peaxi162Scf00705g00316.1	96	......SP....R
Peaxi162Scf00058g02017.1-392	Peaxi162Scf00058g02017.1	392	......SP....R
Peaxi162Scf00717g00318.1-100	Peaxi162Scf00717g00318.1	100	......SP....R
Peaxi162Scf00394g00915.1-807	Peaxi162Scf00394g00915.1	807	......SP....R
Peaxi162Scf00765g00049.1-195	Peaxi162Scf00765g00049.1	195	......SP....R
Peaxi162Scf00341g00049.1-769	Peaxi162Scf00341g00049.1	769	......SP....R
Peaxi162Scf01461g00029.1-61	Peaxi162Scf01461g00029.1	61	......SP....R
Peaxi162Scf00112g00048.1-114	Peaxi162Scf00112g00048.1	114	......SP....R
Peaxi162Scf00276g01016.1-339	Peaxi162Scf00276g01016.1	339	......SP....R
Peaxi162Scf00180g00312.1-94	Peaxi162Scf00180g00312.1	94	......SP....R
Peaxi162Scf00217g00812.1-109	Peaxi162Scf00217g00812.1	109	......SP....R
Peaxi162Scf00648g00013.1-330	Peaxi162Scf00648g00013.1	330	......SP....R
Peaxi162Scf00020g00421.1-287	Peaxi162Scf00020g00421.1	287	......SP....R
Peaxi162Scf00151g00818.1-378	Peaxi162Scf00151g00818.1	378	......SP....R
Peaxi162Scf00173g00326.1-400	Peaxi162Scf00173g00326.1	400	......SP....R
Peaxi162Scf00084g00613.1-75	Peaxi162Scf00084g00613.1	75	......SP....R
Peaxi162Scf00178g01410.1-26	Peaxi162Scf00178g01410.1	26	......SP....R
Peaxi162Scf00948g00113.1-47	Peaxi162Scf00948g00113.1	47	......SP....R
Peaxi162Scf00117g00210.1-23	Peaxi162Scf00117g00210.1	23	......SP....R
Peaxi162Scf00041g02416.1-1146	Peaxi162Scf00041g02416.1	1146	......SP....R
Peaxi162Scf00006g00092.1-15	Peaxi162Scf00006g00092.1	15	......SP....R
Peaxi162Scf00765g00315.1-40	Peaxi162Scf00765g00315.1	40	......SP....R
Peaxi162Scf00302g00311.1-134	Peaxi162Scf00302g00311.1	134	......SP....R
Peaxi162Scf00460g00033.1-66	Peaxi162Scf00460g00033.1	66	......SP....R
Peaxi162Scf00531g00334.1-204	Peaxi162Scf00531g00334.1	204	......SP....R
Peaxi162Scf00630g00001.1-201	Peaxi162Scf00630g00001.1	201	......SP....R
Peaxi162Scf00363g00323.1-777	Peaxi162Scf00363g00323.1	777	......SP....R
Peaxi162Scf01106g00007.1-420	Peaxi162Scf01106g00007.1	420	......SP....R
Peaxi162Scf00968g00210.1-439	Peaxi162Scf00968g00210.1	439	......SP....R
Peaxi162Scf00057g00143.1-762	Peaxi162Scf00057g00143.1	762	......SP....R
Peaxi162Scf00304g00832.1-241	Peaxi162Scf00304g00832.1	241	......SP....R
Peaxi162Scf00376g00816.1-1039	Peaxi162Scf00376g00816.1	1039	......SP....R
Peaxi162Scf00937g00328.1-403	Peaxi162Scf00937g00328.1	403	......SP....R
Peaxi162Scf00078g00103.1-184	Peaxi162Scf00078g00103.1	184	......SP....R
Peaxi162Scf00228g00614.1-46	Peaxi162Scf00228g00614.1	46	......SP....R
Peaxi162Scf00156g00313.1-415	Peaxi162Scf00156g00313.1	415	......SP....R
Peaxi162Scf00123g00089.1-965	Peaxi162Scf00123g00089.1	965	......SP....R
Peaxi162Scf00724g00002.1-206	Peaxi162Scf00724g00002.1	206	......SP....R
Peaxi162Scf00105g00812.1-464	Peaxi162Scf00105g00812.1	464	......SP....R
Peaxi162Scf00462g00089.1-240	Peaxi162Scf00462g00089.1	240	......SP....R
Peaxi162Scf00009g00620.1-441	Peaxi162Scf00009g00620.1	441	......SP....R
Peaxi162Scf00015g00272.1-142	Peaxi162Scf00015g00272.1	142	......SP....R
Peaxi162Scf01067g00114.1-72	Peaxi162Scf01067g00114.1	72	......SP....R
Peaxi162Scf00264g00321.1-124	Peaxi162Scf00264g00321.1	124	......SP....R
Peaxi162Scf00450g00084.1-38	Peaxi162Scf00450g00084.1	38	......SP....R
Peaxi162Scf00076g00824.1-11	Peaxi162Scf00076g00824.1	11	......SP....R
Peaxi162Scf00827g00520.1-1419	Peaxi162Scf00827g00520.1	1419	......SP....R
Peaxi162Scf00437g00611.1-12	Peaxi162Scf00437g00611.1	12	......SP....R
Peaxi162Scf00643g00113.1-241	Peaxi162Scf00643g00113.1	241	......SP....R
Peaxi162Scf01238g00222.1-121	Peaxi162Scf01238g00222.1	121	......SP....R
Peaxi162Scf00624g00319.1-157	Peaxi162Scf00624g00319.1	157	......SP....R
Peaxi162Scf00128g01746.1-703	Peaxi162Scf00128g01746.1	703	......SP....R
Peaxi162Scf00047g00141.1-524	Peaxi162Scf00047g00141.1	524	...RS.S......
Peaxi162Scf00129g00319.1-11	Peaxi162Scf00129g00319.1	11	...RS.S......
Peaxi162Scf00038g02253.1-7	Peaxi162Scf00038g02253.1	7	...RS.S......
Peaxi162Scf00124g00019.1-781	Peaxi162Scf00124g00019.1	781	...RS.S......
Peaxi162Scf00957g00037.1-607	Peaxi162Scf00957g00037.1	607	...RS.S......
Peaxi162Scf00102g01063.1-1165	Peaxi162Scf00102g01063.1	1165	...RS.S......
Peaxi162Scf00244g00075.1-117	Peaxi162Scf00244g00075.1	117	...RS.S......
Peaxi162Scf00152g01021.1-143	Peaxi162Scf00152g01021.1	143	...RS.S......
Peaxi162Scf00174g00148.1-1185	Peaxi162Scf00174g00148.1	1185	...RS.S......
Peaxi162Scf00345g00124.1-197	Peaxi162Scf00345g00124.1	197	...RS.S......
Peaxi162Scf00201g00131.1-1255	Peaxi162Scf00201g00131.1	1255	...RS.S......
Peaxi162Scf00592g00003.1-603	Peaxi162Scf00592g00003.1	603	...RS.S......
Peaxi162Scf00001g00126.1-115	Peaxi162Scf00001g00126.1	115	...RS.S......
Peaxi162Scf00094g00141.1-360	Peaxi162Scf00094g00141.1	360	...RS.S......
Peaxi162Scf00588g00910.1-84	Peaxi162Scf00588g00910.1	84	...RS.S......
Peaxi162Scf00152g01021.1-167	Peaxi162Scf00152g01021.1	167	...RS.S......
Peaxi162Scf00075g02123.1-362	Peaxi162Scf00075g02123.1	362	...RS.S......
Peaxi162Scf00263g00317.1-294	Peaxi162Scf00263g00317.1	294	...RS.S......
Peaxi162Scf00550g00548.1-195	Peaxi162Scf00550g00548.1	195	...RS.S......
Peaxi162Scf00540g00026.1-558	Peaxi162Scf00540g00026.1	558	...RS.S......
Peaxi162Scf00057g00020.1-191	Peaxi162Scf00057g00020.1	191	...RS.S......
Peaxi162Scf00073g02118.1-18	Peaxi162Scf00073g02118.1	18	...RS.S......
Peaxi162Scf00171g00315.1-332	Peaxi162Scf00171g00315.1	332	...RS.S......
Peaxi162Scf00007g01112.1-31	Peaxi162Scf00007g01112.1	31	...RS.S......
Peaxi162Scf00592g00013.1-266	Peaxi162Scf00592g00013.1	266	...RS.S......
Peaxi162Scf00481g00319.1-357	Peaxi162Scf00481g00319.1	357	...RS.S......
Peaxi162Scf00128g00446.1-23	Peaxi162Scf00128g00446.1	23	...RS.S......
Peaxi162Scf00534g00039.1-198	Peaxi162Scf00534g00039.1	198	...RS.S......
Peaxi162Scf00128g00218.1-313	Peaxi162Scf00128g00218.1	313	...RS.S......
Peaxi162Scf00040g03127.1-374	Peaxi162Scf00040g03127.1	374	...RS.S......
Peaxi162Scf00038g02246.1-706	Peaxi162Scf00038g02246.1	706	...RS.S......
Peaxi162Scf00011g00421.1-12	Peaxi162Scf00011g00421.1	12	...RS.S......
Peaxi162Scf00156g00313.1-36	Peaxi162Scf00156g00313.1	36	...RS.S......
Peaxi162Scf00227g00611.1-936	Peaxi162Scf00227g00611.1	936	...RS.S......
Peaxi162Scf00471g00710.1-122	Peaxi162Scf00471g00710.1	122	...RS.S......
Peaxi162Scf00464g00005.1-144	Peaxi162Scf00464g00005.1	144	...RS.S......
Peaxi162Scf00228g00321.1-55	Peaxi162Scf00228g00321.1	55	...RS.S......
Peaxi162Scf01086g00028.1-163	Peaxi162Scf01086g00028.1	163	...RS.S......
Peaxi162Scf00644g00042.1-244	Peaxi162Scf00644g00042.1	244	...RS.S......
Peaxi162Scf00789g00529.1-217	Peaxi162Scf00789g00529.1	217	...RS.S......
Peaxi162Scf00767g00413.1-9	Peaxi162Scf00767g00413.1	9	...RS.S......
Peaxi162Scf00580g00014.1-369	Peaxi162Scf00580g00014.1	369	...RS.S......
Peaxi162Scf00957g00037.1-553	Peaxi162Scf00957g00037.1	553	...RS.S......
Peaxi162Scf00188g00106.1-102	Peaxi162Scf00188g00106.1	102	...RS.S......
Peaxi162Scf01114g00013.1-369	Peaxi162Scf01114g00013.1	369	...RS.S......
Peaxi162Scf00270g00822.1-214	Peaxi162Scf00270g00822.1	214	...RS.S......
Peaxi162Scf00389g00212.1-897	Peaxi162Scf00389g00212.1	897	...RS.S......
Peaxi162Scf00341g00049.1-400	Peaxi162Scf00341g00049.1	400	...RS.S......
Peaxi162Scf00785g00317.1-7	Peaxi162Scf00785g00317.1	7	...RS.S......
Peaxi162Scf01067g00023.1-174	Peaxi162Scf01067g00023.1	174	...RS.S......
Peaxi162Scf00623g00523.1-408	Peaxi162Scf00623g00523.1	408	...RS.S......
Peaxi162Scf00398g00725.1-34	Peaxi162Scf00398g00725.1	34	...RS.S......
Peaxi162Scf00097g02321.1-508	Peaxi162Scf00097g02321.1	508	...RS.S......
Peaxi162Scf00498g00117.1-148	Peaxi162Scf00498g00117.1	148	...RS.S......
Peaxi162Scf00235g00625.1-26	Peaxi162Scf00235g00625.1	26	...RS.S......
Peaxi162Scf00357g00219.1-40	Peaxi162Scf00357g00219.1	40	...RS.S......
Peaxi162Scf01312g00047.1-448	Peaxi162Scf01312g00047.1	448	...RS.S......
Peaxi162Scf00152g00111.1-262	Peaxi162Scf00152g00111.1	262	...RS.S......
Peaxi162Scf01100g00009.1-49	Peaxi162Scf01100g00009.1	49	...RS.S......
Peaxi162Scf00713g00213.1-12	Peaxi162Scf00713g00213.1	12	...RS.S......
Peaxi162Scf00378g00825.1-236	Peaxi162Scf00378g00825.1	236	...RS.S......
Peaxi162Scf00015g00219.1-33	Peaxi162Scf00015g00219.1	33	...RS.S......
Peaxi162Scf00328g00319.1-522	Peaxi162Scf00328g00319.1	522	...RS.S......
Peaxi162Scf00647g00320.1-31	Peaxi162Scf00647g00320.1	31	...RS.S......
Peaxi162Scf00516g00642.1-465	Peaxi162Scf00516g00642.1	465	...RS.S......
Peaxi162Scf01106g00007.1-349	Peaxi162Scf01106g00007.1	349	...RS.S......
Peaxi162Scf00915g00255.1-101	Peaxi162Scf00915g00255.1	101	...RS.S......
Peaxi162Scf00106g01615.1-271	Peaxi162Scf00106g01615.1	271	...RS.S......
Peaxi162Scf00884g00004.1-102	Peaxi162Scf00884g00004.1	102	...RS.S......
Peaxi162Scf00267g01222.1-475	Peaxi162Scf00267g01222.1	475	...RS.S......
Peaxi162Scf00182g00112.1-175	Peaxi162Scf00182g00112.1	175	...RS.S......
Peaxi162Scf00538g00237.1-352	Peaxi162Scf00538g00237.1	352	...RS.S......
Peaxi162Scf00009g00232.1-583	Peaxi162Scf00009g00232.1	583	...RS.S......
Peaxi162Scf00655g00121.1-389	Peaxi162Scf00655g00121.1	389	...RS.S......
Peaxi162Scf00937g00328.1-405	Peaxi162Scf00937g00328.1	405	...RS.S......
Peaxi162Scf00539g00210.1-203	Peaxi162Scf00539g00210.1	203	...RS.S......
Peaxi162Scf00038g01035.1-843	Peaxi162Scf00038g01035.1	843	...RS.S......
Peaxi162Scf00074g01528.1-159	Peaxi162Scf00074g01528.1	159	...RS.S......
Peaxi162Scf00046g00530.1-34	Peaxi162Scf00046g00530.1	34	...RS.S......
Peaxi162Scf00560g00113.1-588	Peaxi162Scf00560g00113.1	588	...RS.S......
Peaxi162Scf00689g00559.1-42	Peaxi162Scf00689g00559.1	42	...RS.S......
Peaxi162Scf00153g01023.1-211	Peaxi162Scf00153g01023.1	211	...RS.S......
Peaxi162Scf00165g00615.1-538	Peaxi162Scf00165g00615.1	538	...RS.S......
Peaxi162Scf00152g01021.1-141	Peaxi162Scf00152g01021.1	141	...RS.S......
Peaxi162Scf00944g00138.1-207	Peaxi162Scf00944g00138.1	207	...RS.S......
Peaxi162Scf00054g00025.1-609	Peaxi162Scf00054g00025.1	609	...RS.S......
Peaxi162Scf00235g00620.1-25	Peaxi162Scf00235g00620.1	25	...RS.S......
Peaxi162Scf00139g01117.1-432	Peaxi162Scf00139g01117.1	432	...RS.S......
Peaxi162Scf00039g01222.1-119	Peaxi162Scf00039g01222.1	119	...RS.S......
Peaxi162Scf01461g00029.1-63	Peaxi162Scf01461g00029.1	63	...RS.S......
Peaxi162Scf00499g00610.1-656	Peaxi162Scf00499g00610.1	656	...RS.S......
Peaxi162Scf00203g01110.1-55	Peaxi162Scf00203g01110.1	55	...RS.S......
Peaxi162Scf00171g01126.1-396	Peaxi162Scf00171g01126.1	396	...RS.S......
Peaxi162Scf00204g00116.1-295	Peaxi162Scf00204g00116.1	295	...RS.S......
Peaxi162Scf00597g00058.1-247	Peaxi162Scf00597g00058.1	247	...RS.S......
Peaxi162Scf00341g00049.1-412	Peaxi162Scf00341g00049.1	412	...RS.S......
Peaxi162Scf00715g00119.1-53	Peaxi162Scf00715g00119.1	53	...RS.S......
Peaxi162Scf00393g00413.1-81	Peaxi162Scf00393g00413.1	81	...RS.S......
Peaxi162Scf00244g00074.1-109	Peaxi162Scf00244g00074.1	109	...RS.S......
Peaxi162Scf00075g00171.1-1338	Peaxi162Scf00075g00171.1	1338	...RS.S......
Peaxi162Scf00201g00333.1-244	Peaxi162Scf00201g00333.1	244	...RS.S......
Peaxi162Scf00469g00321.1-369	Peaxi162Scf00469g00321.1	369	...RS.S......
Peaxi162Scf00141g00081.1-544	Peaxi162Scf00141g00081.1	544	...RS.S......
Peaxi162Scf00194g00929.1-15	Peaxi162Scf00194g00929.1	15	...RS.S......
Peaxi162Scf03101g00003.1-304	Peaxi162Scf03101g00003.1	304	...RS.S......
Peaxi162Scf00038g01820.1-504	Peaxi162Scf00038g01820.1	504	...RS.S......
Peaxi162Scf00124g00019.1-779	Peaxi162Scf00124g00019.1	779	...RS.S......
Peaxi162Scf00128g01540.1-352	Peaxi162Scf00128g01540.1	352	...RS.S......
Peaxi162Scf00362g00725.1-1022	Peaxi162Scf00362g00725.1	1022	...RS.S......
Peaxi162Scf00392g00416.1-942	Peaxi162Scf00392g00416.1	942	...RS.S......
Peaxi162Scf00740g00139.1-411	Peaxi162Scf00740g00139.1	411	...RS.S......
Peaxi162Scf01444g00003.1-84	Peaxi162Scf01444g00003.1	84	...RS.S......
Peaxi162Scf00878g00327.1-422	Peaxi162Scf00878g00327.1	422	...RS.S......
Peaxi162Scf00679g00411.1-178	Peaxi162Scf00679g00411.1	178	...RS.S......
Peaxi162Scf00916g00219.1-342	Peaxi162Scf00916g00219.1	342	...RS.S......
Peaxi162Scf00665g00111.1-313	Peaxi162Scf00665g00111.1	313	...RS.S......
Peaxi162Scf00001g00126.1-113	Peaxi162Scf00001g00126.1	113	...RS.S......
Peaxi162Scf00683g00148.1-274	Peaxi162Scf00683g00148.1	274	...RS.S......
Peaxi162Scf00037g01125.1-99	Peaxi162Scf00037g01125.1	99	...RS.S......
Peaxi162Scf00517g00034.1-56	Peaxi162Scf00517g00034.1	56	...RS.S......
Peaxi162Scf00287g00141.1-216	Peaxi162Scf00287g00141.1	216	...RS.S......
Peaxi162Scf00683g00022.1-7	Peaxi162Scf00683g00022.1	7	...RS.S......
Peaxi162Scf00463g00054.1-449	Peaxi162Scf00463g00054.1	449	...RS.S......
Peaxi162Scf00553g01114.1-557	Peaxi162Scf00553g01114.1	557	...RS.S......
Peaxi162Scf00003g00474.1-61	Peaxi162Scf00003g00474.1	61	...RS.S......
Peaxi162Scf00073g01124.1-172	Peaxi162Scf00073g01124.1	172	...RS.S......
Peaxi162Scf00420g00434.1-1016	Peaxi162Scf00420g00434.1	1016	...RS.S......
Peaxi162Scf00351g00613.1-183	Peaxi162Scf00351g00613.1	183	...RS.S......
Peaxi162Scf01030g00012.1-63	Peaxi162Scf01030g00012.1	63	...RS.S......
Peaxi162Scf00592g00003.1-601	Peaxi162Scf00592g00003.1	601	...RS.S......
Peaxi162Scf00223g01514.1-14	Peaxi162Scf00223g01514.1	14	...RS.S......
Peaxi162Scf00420g00729.1-616	Peaxi162Scf00420g00729.1	616	...RS.S......
Peaxi162Scf00020g02133.1-1439	Peaxi162Scf00020g02133.1	1439	...RS.S......
Peaxi162Scf00073g01724.1-485	Peaxi162Scf00073g01724.1	485	...RS.S......
Peaxi162Scf00684g00123.1-61	Peaxi162Scf00684g00123.1	61	...RS.S......
Peaxi162Scf01121g00112.1-724	Peaxi162Scf01121g00112.1	724	...RS.S......
Peaxi162Scf00890g00113.1-155	Peaxi162Scf00890g00113.1	155	...RS.S......
Peaxi162Scf00152g01021.1-165	Peaxi162Scf00152g01021.1	165	...RS.S......
Peaxi162Scf00005g00439.1-233	Peaxi162Scf00005g00439.1	233	...RS.S......
Peaxi162Scf00981g00110.1-326	Peaxi162Scf00981g00110.1	326	...RS.S......
Peaxi162Scf00201g00127.1-340	Peaxi162Scf00201g00127.1	340	...RS.S......
Peaxi162Scf00011g00421.1-45	Peaxi162Scf00011g00421.1	45	...RS.S......
Peaxi162Scf01827g00009.1-191	Peaxi162Scf01827g00009.1	191	...RS.S......
Peaxi162Scf00101g01412.1-312	Peaxi162Scf00101g01412.1	312	...RS.S......
Peaxi162Scf00469g00321.1-456	Peaxi162Scf00469g00321.1	456	...RS.S......
Peaxi162Scf00088g00063.1-388	Peaxi162Scf00088g00063.1	388	...RS.S......
Peaxi162Scf00106g01119.1-343	Peaxi162Scf00106g01119.1	343	...RS.S......
Peaxi162Scf00201g00333.1-106	Peaxi162Scf00201g00333.1	106	...RS.S......
Peaxi162Scf00815g00027.1-12	Peaxi162Scf00815g00027.1	12	...RS.S......
Peaxi162Scf00213g00074.1-129	Peaxi162Scf00213g00074.1	129	...RS.S......
Peaxi162Scf00253g01128.1-472	Peaxi162Scf00253g01128.1	472	...RS.S......
Peaxi162Scf00129g01426.1-645	Peaxi162Scf00129g01426.1	645	...RS.S......
Peaxi162Scf00232g00036.1-817	Peaxi162Scf00232g00036.1	817	...RS.S......
Peaxi162Scf00016g02127.1-106	Peaxi162Scf00016g02127.1	106	...RS.S......
Peaxi162Scf00287g01716.1-848	Peaxi162Scf00287g01716.1	848	...RS.S......
Peaxi162Scf00060g00438.1-840	Peaxi162Scf00060g00438.1	840	...RS.S......
Peaxi162Scf00052g00014.1-213	Peaxi162Scf00052g00014.1	213	...RS.S......
Peaxi162Scf00175g00930.1-415	Peaxi162Scf00175g00930.1	415	...RS.S......
Peaxi162Scf00683g00162.1-406	Peaxi162Scf00683g00162.1	406	...RS.S......
Peaxi162Scf00711g00512.1-217	Peaxi162Scf00711g00512.1	217	...RS.S......
Peaxi162Scf00314g01032.1-33	Peaxi162Scf00314g01032.1	33	...RS.S......
Peaxi162Scf00440g00015.1-372	Peaxi162Scf00440g00015.1	372	...RS.S......
Peaxi162Scf00454g00118.1-52	Peaxi162Scf00454g00118.1	52	...RS.S......
Peaxi162Scf00420g00245.1-555	Peaxi162Scf00420g00245.1	555	...RS.S......
Peaxi162Scf00017g02833.1-323	Peaxi162Scf00017g02833.1	323	...RS.S......
Peaxi162Scf00037g01620.1-13	Peaxi162Scf00037g01620.1	13	...RS.S......
Peaxi162Scf00349g00096.1-135	Peaxi162Scf00349g00096.1	135	...RS.S......
Peaxi162Scf01445g00123.1-163	Peaxi162Scf01445g00123.1	163	...RS.S......
Peaxi162Scf00546g00115.1-48	Peaxi162Scf00546g00115.1	48	...RS.S......
Peaxi162Scf01475g00020.1-526	Peaxi162Scf01475g00020.1	526	...RS.S......
Peaxi162Scf00404g00061.1-272	Peaxi162Scf00404g00061.1	272	...RS.S......
Peaxi162Scf00075g00021.1-93	Peaxi162Scf00075g00021.1	93	...RS.S......
Peaxi162Scf00301g00615.1-342	Peaxi162Scf00301g00615.1	342	...RS.S......
Peaxi162Scf00227g00720.1-133	Peaxi162Scf00227g00720.1	133	...RS.S......
Peaxi162Scf00349g00096.1-62	Peaxi162Scf00349g00096.1	62	...RS.S......
Peaxi162Scf00069g00611.1-8	Peaxi162Scf00069g00611.1	8	...RS.S......
Peaxi162Scf00287g00141.1-1772	Peaxi162Scf00287g00141.1	1772	...RS.S......
Peaxi162Scf00535g00076.1-583	Peaxi162Scf00535g00076.1	583	...RS.S......
Peaxi162Scf00241g00113.1-272	Peaxi162Scf00241g00113.1	272	...RS.S......
Peaxi162Scf00521g00028.1-200	Peaxi162Scf00521g00028.1	200	...RS.S......
Peaxi162Scf00391g00425.1-46	Peaxi162Scf00391g00425.1	46	...RS.S......
Peaxi162Scf00213g01016.1-231	Peaxi162Scf00213g01016.1	231	...RS.S......
Peaxi162Scf00876g00018.1-231	Peaxi162Scf00876g00018.1	231	...RS.S......
Peaxi162Scf00004g04126.1-96	Peaxi162Scf00004g04126.1	96	...RS.S......
Peaxi162Scf00957g00112.1-128	Peaxi162Scf00957g00112.1	128	...RS.S......
Peaxi162Scf00941g00038.1-68	Peaxi162Scf00941g00038.1	68	...RS.S......
Peaxi162Scf00128g00218.1-153	Peaxi162Scf00128g00218.1	153	...RS.S......
Peaxi162Scf00213g00074.1-155	Peaxi162Scf00213g00074.1	155	...RS.S......
Peaxi162Scf00006g02614.1-75	Peaxi162Scf00006g02614.1	75	...RS.S......
Peaxi162Scf00074g00026.1-457	Peaxi162Scf00074g00026.1	457	...RS.S......
Peaxi162Scf00079g02016.1-444	Peaxi162Scf00079g02016.1	444	...RS.S......
Peaxi162Scf00099g00079.1-907	Peaxi162Scf00099g00079.1	907	...RS.S......
Peaxi162Scf00346g00312.1-8	Peaxi162Scf00346g00312.1	8	...RS.S......
Peaxi162Scf00689g00559.1-242	Peaxi162Scf00689g00559.1	242	...RS.S......
Peaxi162Scf01049g00047.1-373	Peaxi162Scf01049g00047.1	373	...RS.S......
Peaxi162Scf00654g00310.1-943	Peaxi162Scf00654g00310.1	943	...RS.S......
Peaxi162Scf00177g00218.1-456	Peaxi162Scf00177g00218.1	456	...RS.S......
Peaxi162Scf01006g00315.1-272	Peaxi162Scf01006g00315.1	272	...RS.S......
Peaxi162Scf00320g00124.1-691	Peaxi162Scf00320g00124.1	691	...RS.S......
Peaxi162Scf00710g00051.1-174	Peaxi162Scf00710g00051.1	174	...RS.S......
Peaxi162Scf00222g00614.1-520	Peaxi162Scf00222g00614.1	520	...RS.S......
Peaxi162Scf00207g01130.1-455	Peaxi162Scf00207g01130.1	455	...RS.S......
Peaxi162Scf00152g01021.1-213	Peaxi162Scf00152g01021.1	213	...RS.S......
Peaxi162Scf00439g00410.1-329	Peaxi162Scf00439g00410.1	329	...RS.S......
Peaxi162Scf00165g01842.1-196	Peaxi162Scf00165g01842.1	196	...RS.S......
Peaxi162Scf00756g00437.1-216	Peaxi162Scf00756g00437.1	216	...RS.S......
Peaxi162Scf00006g00717.1-631	Peaxi162Scf00006g00717.1	631	...RS.S......
Peaxi162Scf00490g00311.1-936	Peaxi162Scf00490g00311.1	936	...RS.S......
Peaxi162Scf00139g01024.1-28	Peaxi162Scf00139g01024.1	28	...RS.S......
Peaxi162Scf00013g03440.1-599	Peaxi162Scf00013g03440.1	599	...RS.S......
Peaxi162Scf00220g00010.1-61	Peaxi162Scf00220g00010.1	61	...RS.S......
Peaxi162Scf00362g00839.1-532	Peaxi162Scf00362g00839.1	532	...RS.S......
Peaxi162Scf00051g00107.1-496	Peaxi162Scf00051g00107.1	496	...RS.S......
Peaxi162Scf00017g02238.1-503	Peaxi162Scf00017g02238.1	503	...RS.S......
Peaxi162Scf00165g00615.1-536	Peaxi162Scf00165g00615.1	536	...RS.S......
Peaxi162Scf01294g00015.1-205	Peaxi162Scf01294g00015.1	205	...RS.S......
Peaxi162Scf00016g00734.1-815	Peaxi162Scf00016g00734.1	815	...RS.S......
Peaxi162Scf00004g03212.1-653	Peaxi162Scf00004g03212.1	653	...RS.S......
Peaxi162Scf00088g01217.1-746	Peaxi162Scf00088g01217.1	746	...RS.S......
Peaxi162Scf00089g00936.1-769	Peaxi162Scf00089g00936.1	769	......SPK....
Peaxi162Scf00020g00814.1-2211	Peaxi162Scf00020g00814.1	2211	......SPK....
Peaxi162Scf00643g00648.1-43	Peaxi162Scf00643g00648.1	43	......SPK....
Peaxi162Scf00089g00936.1-74	Peaxi162Scf00089g00936.1	74	......SPK....
Peaxi162Scf00038g01650.1-81	Peaxi162Scf00038g01650.1	81	......SPK....
Peaxi162Scf00198g00098.1-123	Peaxi162Scf00198g00098.1	123	......SPK....
Peaxi162Scf00008g04011.1-46	Peaxi162Scf00008g04011.1	46	......SPK....
Peaxi162Scf00463g00052.1-596	Peaxi162Scf00463g00052.1	596	......SPK....
Peaxi162Scf00096g01114.1-80	Peaxi162Scf00096g01114.1	80	......SPK....
Peaxi162Scf00043g02925.1-194	Peaxi162Scf00043g02925.1	194	......SPK....
Peaxi162Scf00033g02311.1-42	Peaxi162Scf00033g02311.1	42	......SPK....
Peaxi162Scf01600g00024.1-402	Peaxi162Scf01600g00024.1	402	......SPK....
Peaxi162Scf00258g00731.1-94	Peaxi162Scf00258g00731.1	94	......SPK....
Peaxi162Scf00698g00016.1-518	Peaxi162Scf00698g00016.1	518	......SPK....
Peaxi162Scf00188g00545.1-437	Peaxi162Scf00188g00545.1	437	......SPK....
Peaxi162Scf00045g00031.1-183	Peaxi162Scf00045g00031.1	183	......SPK....
Peaxi162Scf00111g00117.1-407	Peaxi162Scf00111g00117.1	407	......SPK....
Peaxi162Scf00258g00731.1-47	Peaxi162Scf00258g00731.1	47	......SPK....
Peaxi162Scf00038g01322.1-865	Peaxi162Scf00038g01322.1	865	......SPK....
Peaxi162Scf00020g00011.1-496	Peaxi162Scf00020g00011.1	496	......SPK....
Peaxi162Scf01622g00012.1-245	Peaxi162Scf01622g00012.1	245	......SPK....
Peaxi162Scf00517g00031.1-204	Peaxi162Scf00517g00031.1	204	......SPK....
Peaxi162Scf00133g00613.1-255	Peaxi162Scf00133g00613.1	255	......SPK....
Peaxi162Scf00517g00513.1-337	Peaxi162Scf00517g00513.1	337	......SPK....
Peaxi162Scf02035g00005.1-394	Peaxi162Scf02035g00005.1	394	......SPK....
Peaxi162Scf00516g00519.1-428	Peaxi162Scf00516g00519.1	428	......SPK....
Peaxi162Scf00460g00015.1-172	Peaxi162Scf00460g00015.1	172	......SPK....
Peaxi162Scf00074g00018.1-8	Peaxi162Scf00074g00018.1	8	......SPK....
Peaxi162Scf00252g00915.1-913	Peaxi162Scf00252g00915.1	913	......SPK....
Peaxi162Scf00530g00051.1-385	Peaxi162Scf00530g00051.1	385	......SPK....
Peaxi162Scf00129g01232.1-538	Peaxi162Scf00129g01232.1	538	......SPK....
Peaxi162Scf00061g00247.1-1010	Peaxi162Scf00061g00247.1	1010	......SPK....
Peaxi162Scf00338g00912.1-415	Peaxi162Scf00338g00912.1	415	......SPK....
Peaxi162Scf00207g00139.1-656	Peaxi162Scf00207g00139.1	656	......SPK....
Peaxi162Scf00329g00617.1-107	Peaxi162Scf00329g00617.1	107	......SPK....
Peaxi162Scf00199g00049.1-2147	Peaxi162Scf00199g00049.1	2147	......SPK....
Peaxi162Scf00001g00023.1-452	Peaxi162Scf00001g00023.1	452	......SPK....
Peaxi162Scf01139g00002.1-176	Peaxi162Scf01139g00002.1	176	......SPK....
Peaxi162Scf00516g00664.1-257	Peaxi162Scf00516g00664.1	257	......SPK....
Peaxi162Scf00075g01322.1-124	Peaxi162Scf00075g01322.1	124	......SPK....
Peaxi162Scf00003g04827.1-124	Peaxi162Scf00003g04827.1	124	......SPK....
Peaxi162Scf00321g00008.1-54	Peaxi162Scf00321g00008.1	54	......SPK....
Peaxi162Scf00145g00221.1-564	Peaxi162Scf00145g00221.1	564	......SPK....
Peaxi162Scf00430g00515.1-316	Peaxi162Scf00430g00515.1	316	......SPK....
Peaxi162Scf00314g00041.1-464	Peaxi162Scf00314g00041.1	464	......SPK....
Peaxi162Scf00074g00350.1-586	Peaxi162Scf00074g00350.1	586	......SPK....
Peaxi162Scf00269g00122.1-385	Peaxi162Scf00269g00122.1	385	......SPK....
Peaxi162Scf00481g00319.1-553	Peaxi162Scf00481g00319.1	553	......SPK....
Peaxi162Scf00129g01229.1-496	Peaxi162Scf00129g01229.1	496	......SPK....
Peaxi162Scf00035g02717.1-831	Peaxi162Scf00035g02717.1	831	......SPK....
Peaxi162Scf00066g00191.1-167	Peaxi162Scf00066g00191.1	167	......SPK....
Peaxi162Scf00252g00915.1-293	Peaxi162Scf00252g00915.1	293	......SPK....
Peaxi162Scf00391g00008.1-752	Peaxi162Scf00391g00008.1	752	......SPK....
Peaxi162Scf00105g01225.1-273	Peaxi162Scf00105g01225.1	273	......SPK....
Peaxi162Scf00120g00721.1-424	Peaxi162Scf00120g00721.1	424	......SPK....
Peaxi162Scf00074g01921.1-703	Peaxi162Scf00074g01921.1	703	......SPK....
Peaxi162Scf00102g01433.1-433	Peaxi162Scf00102g01433.1	433	......SPK....
Peaxi162Scf00105g00510.1-181	Peaxi162Scf00105g00510.1	181	......SPK....
Peaxi162Scf00003g03627.1-34	Peaxi162Scf00003g03627.1	34	......SPK....
Peaxi162Scf00262g00121.1-271	Peaxi162Scf00262g00121.1	271	......SPK....
Peaxi162Scf00168g00311.1-414	Peaxi162Scf00168g00311.1	414	......SPK....
Peaxi162Scf00225g00033.1-100	Peaxi162Scf00225g00033.1	100	......SPK....
Peaxi162Scf00069g01735.1-405	Peaxi162Scf00069g01735.1	405	......SPK....
Peaxi162Scf00803g00032.1-280	Peaxi162Scf00803g00032.1	280	......SPK....
Peaxi162Scf00690g00025.1-953	Peaxi162Scf00690g00025.1	953	......SPK....
Peaxi162Scf00062g00230.1-72	Peaxi162Scf00062g00230.1	72	......SPK....
Peaxi162Scf00683g00456.1-101	Peaxi162Scf00683g00456.1	101	......SPK....
Peaxi162Scf00006g00236.1-292	Peaxi162Scf00006g00236.1	292	......SPK....
Peaxi162Scf00015g00272.1-243	Peaxi162Scf00015g00272.1	243	......SPK....
Peaxi162Scf00861g00323.1-34	Peaxi162Scf00861g00323.1	34	......SPK....
Peaxi162Scf00249g00717.1-107	Peaxi162Scf00249g00717.1	107	......SPK....
Peaxi162Scf01108g00213.1-520	Peaxi162Scf01108g00213.1	520	......SPK....
Peaxi162Scf00585g00044.1-20	Peaxi162Scf00585g00044.1	20	......SPK....
Peaxi162Scf00231g00617.1-420	Peaxi162Scf00231g00617.1	420	......SPK....
Peaxi162Scf00270g00071.1-38	Peaxi162Scf00270g00071.1	38	......SPK....
Peaxi162Scf00770g00127.1-712	Peaxi162Scf00770g00127.1	712	......SPK....
Peaxi162Scf00029g00307.1-3105	Peaxi162Scf00029g00307.1	3105	......SPK....
Peaxi162Scf00802g00035.1-242	Peaxi162Scf00802g00035.1	242	......SPK....
Peaxi162Scf00006g00717.1-798	Peaxi162Scf00006g00717.1	798	......SPK....
Peaxi162Scf00152g00934.1-44	Peaxi162Scf00152g00934.1	44	......SPK....
Peaxi162Scf00123g00089.1-736	Peaxi162Scf00123g00089.1	736	......SPK....
Peaxi162Scf00113g00182.1-486	Peaxi162Scf00113g00182.1	486	......SPK....
Peaxi162Scf00479g00121.1-307	Peaxi162Scf00479g00121.1	307	......SPK....
Peaxi162Scf00141g01224.1-676	Peaxi162Scf00141g01224.1	676	......SPK....
Peaxi162Scf00259g00414.1-684	Peaxi162Scf00259g00414.1	684	......SPK....
Peaxi162Scf00011g01847.1-395	Peaxi162Scf00011g01847.1	395	......SPK....
Peaxi162Scf00320g00216.1-436	Peaxi162Scf00320g00216.1	436	......SPK....
Peaxi162Scf00188g00043.1-342	Peaxi162Scf00188g00043.1	342	......SPK....
Peaxi162Scf00199g00027.1-801	Peaxi162Scf00199g00027.1	801	......SPK....
Peaxi162Scf00516g00648.1-387	Peaxi162Scf00516g00648.1	387	......SPK....
Peaxi162Scf00083g01217.1-131	Peaxi162Scf00083g01217.1	131	......SPK....
Peaxi162Scf00421g00328.1-108	Peaxi162Scf00421g00328.1	108	......SPK....
Peaxi162Scf00082g00119.1-19	Peaxi162Scf00082g00119.1	19	......SPK....
Peaxi162Scf00429g00512.1-40	Peaxi162Scf00429g00512.1	40	......SPK....
Peaxi162Scf00038g01441.1-168	Peaxi162Scf00038g01441.1	168	......SPK....
Peaxi162Scf00191g01433.1-14	Peaxi162Scf00191g01433.1	14	......SPK....
Peaxi162Scf00015g10039.1-447	Peaxi162Scf00015g10039.1	447	......SPK....
Peaxi162Scf00689g10024.1-569	Peaxi162Scf00689g10024.1	569	......SPK....
Peaxi162Scf00210g00617.1-281	Peaxi162Scf00210g00617.1	281	......SPK....
Peaxi162Scf00386g00110.1-276	Peaxi162Scf00386g00110.1	276	......SPK....
Peaxi162Scf00105g01426.1-33	Peaxi162Scf00105g01426.1	33	......SPK....
Peaxi162Scf00168g00410.1-505	Peaxi162Scf00168g00410.1	505	......SPK....
Peaxi162Scf00953g00513.1-383	Peaxi162Scf00953g00513.1	383	......SPK....
Peaxi162Scf00013g02411.1-140	Peaxi162Scf00013g02411.1	140	......SPK....
Peaxi162Scf00271g00086.1-188	Peaxi162Scf00271g00086.1	188	.....RSP.....
Peaxi162Scf00167g00074.1-182	Peaxi162Scf00167g00074.1	182	.....RSP.....
Peaxi162Scf00683g00162.1-404	Peaxi162Scf00683g00162.1	404	.....RSP.....
Peaxi162Scf00439g00019.1-12	Peaxi162Scf00439g00019.1	12	.....RSP.....
Peaxi162Scf00563g00009.1-333	Peaxi162Scf00563g00009.1	333	.....RSP.....
Peaxi162Scf00067g01920.1-111	Peaxi162Scf00067g01920.1	111	.....RSP.....
Peaxi162Scf00342g00121.1-123	Peaxi162Scf00342g00121.1	123	.....RSP.....
Peaxi162Scf00207g00021.1-465	Peaxi162Scf00207g00021.1	465	.....RSP.....
Peaxi162Scf00676g00220.1-479	Peaxi162Scf00676g00220.1	479	.....RSP.....
Peaxi162Scf00546g00325.1-157	Peaxi162Scf00546g00325.1	157	.....RSP.....
Peaxi162Scf00041g01416.1-233	Peaxi162Scf00041g01416.1	233	.....RSP.....
Peaxi162Scf00572g00112.1-48	Peaxi162Scf00572g00112.1	48	.....RSP.....
Peaxi162Scf00964g00153.1-239	Peaxi162Scf00964g00153.1	239	.....RSP.....
Peaxi162Scf00560g00513.1-156	Peaxi162Scf00560g00513.1	156	.....RSP.....
Peaxi162Scf01123g00228.1-29	Peaxi162Scf01123g00228.1	29	.....RSP.....
Peaxi162Scf00079g01415.1-349	Peaxi162Scf00079g01415.1	349	.....RSP.....
Peaxi162Scf00349g00096.1-67	Peaxi162Scf00349g00096.1	67	.....RSP.....
Peaxi162Scf00744g00311.1-728	Peaxi162Scf00744g00311.1	728	.....RSP.....
Peaxi162Scf00122g00032.1-69	Peaxi162Scf00122g00032.1	69	.....RSP.....
Peaxi162Scf00244g01214.1-515	Peaxi162Scf00244g01214.1	515	.....RSP.....
Peaxi162Scf01186g00003.1-136	Peaxi162Scf01186g00003.1	136	.....RSP.....
Peaxi162Scf00597g00058.1-249	Peaxi162Scf00597g00058.1	249	.....RSP.....
Peaxi162Scf00015g10043.1-180	Peaxi162Scf00015g10043.1	180	.....RSP.....
Peaxi162Scf00041g01416.1-216	Peaxi162Scf00041g01416.1	216	.....RSP.....
Peaxi162Scf00159g01020.1-424	Peaxi162Scf00159g01020.1	424	.....RSP.....
Peaxi162Scf00386g00034.1-89	Peaxi162Scf00386g00034.1	89	.....RSP.....
Peaxi162Scf00045g01452.1-170	Peaxi162Scf00045g01452.1	170	.....RSP.....
Peaxi162Scf00397g00522.1-222	Peaxi162Scf00397g00522.1	222	.....RSP.....
Peaxi162Scf00152g01021.1-211	Peaxi162Scf00152g01021.1	211	.....RSP.....
Peaxi162Scf00012g03212.1-109	Peaxi162Scf00012g03212.1	109	.....RSP.....
Peaxi162Scf00386g00616.1-956	Peaxi162Scf00386g00616.1	956	.....RSP.....
Peaxi162Scf00450g00420.1-212	Peaxi162Scf00450g00420.1	212	.....RSP.....
Peaxi162Scf00007g01417.1-509	Peaxi162Scf00007g01417.1	509	.....RSP.....
Peaxi162Scf00074g00821.1-656	Peaxi162Scf00074g00821.1	656	.....RSP.....
Peaxi162Scf00050g00625.1-89	Peaxi162Scf00050g00625.1	89	.....RSP.....
Peaxi162Scf00957g00112.1-126	Peaxi162Scf00957g00112.1	126	.....RSP.....
Peaxi162Scf00186g00065.1-423	Peaxi162Scf00186g00065.1	423	.....RSP.....
Peaxi162Scf00353g00740.1-75	Peaxi162Scf00353g00740.1	75	.....RSP.....
Peaxi162Scf00141g00338.1-590	Peaxi162Scf00141g00338.1	590	.....RSP.....
Peaxi162Scf00128g00134.1-684	Peaxi162Scf00128g00134.1	684	.....RSP.....
Peaxi162Scf00038g01441.1-718	Peaxi162Scf00038g01441.1	718	.....RSP.....
Peaxi162Scf00732g00327.1-498	Peaxi162Scf00732g00327.1	498	.....RSP.....
Peaxi162Scf00526g00083.1-29	Peaxi162Scf00526g00083.1	29	.....RSP.....
Peaxi162Scf00535g00076.1-602	Peaxi162Scf00535g00076.1	602	.....RSP.....
Peaxi162Scf00074g01923.1-163	Peaxi162Scf00074g01923.1	163	.....RSP.....
Peaxi162Scf00386g00034.1-110	Peaxi162Scf00386g00034.1	110	.....RSP.....
Peaxi162Scf00165g00615.1-460	Peaxi162Scf00165g00615.1	460	.....RSP.....
Peaxi162Scf00049g01318.1-65	Peaxi162Scf00049g01318.1	65	.....RSP.....
Peaxi162Scf00038g02643.1-212	Peaxi162Scf00038g02643.1	212	.....RSP.....
Peaxi162Scf00062g00919.1-56	Peaxi162Scf00062g00919.1	56	.....RSP.....
Peaxi162Scf00130g01016.1-109	Peaxi162Scf00130g01016.1	109	.....RSP.....
Peaxi162Scf00004g00419.1-422	Peaxi162Scf00004g00419.1	422	.....RSP.....
Peaxi162Scf00439g00019.1-30	Peaxi162Scf00439g00019.1	30	.....RSP.....
Peaxi162Scf00907g00023.1-153	Peaxi162Scf00907g00023.1	153	.....RSP.....
Peaxi162Scf00689g00217.1-60	Peaxi162Scf00689g00217.1	60	.....RSP.....
Peaxi162Scf00732g00447.1-460	Peaxi162Scf00732g00447.1	460	.....RSP.....
Peaxi162Scf00580g00016.1-804	Peaxi162Scf00580g00016.1	804	.....RSP.....
Peaxi162Scf00015g00272.1-220	Peaxi162Scf00015g00272.1	220	.....RSP.....
Peaxi162Scf00912g00114.1-629	Peaxi162Scf00912g00114.1	629	.....RSP.....
Peaxi162Scf00126g00812.1-37	Peaxi162Scf00126g00812.1	37	.....RSP.....
Peaxi162Scf00601g00007.1-1456	Peaxi162Scf00601g00007.1	1456	.....RSP.....
Peaxi162Scf00015g00247.1-597	Peaxi162Scf00015g00247.1	597	.....RSP.....
Peaxi162Scf00029g00307.1-3097	Peaxi162Scf00029g00307.1	3097	.....RSP.....
Peaxi162Scf00674g00022.1-403	Peaxi162Scf00674g00022.1	403	.....RSP.....
Peaxi162Scf00071g00541.1-680	Peaxi162Scf00071g00541.1	680	.....RSP.....
Peaxi162Scf00213g01313.1-1335	Peaxi162Scf00213g01313.1	1335	.....RSP.....
Peaxi162Scf00089g00844.1-582	Peaxi162Scf00089g00844.1	582	.....RSP.....
Peaxi162Scf00289g00010.1-427	Peaxi162Scf00289g00010.1	427	.....RSP.....
Peaxi162Scf00209g00833.1-274	Peaxi162Scf00209g00833.1	274	......SP.K...
Peaxi162Scf00230g00089.1-587	Peaxi162Scf00230g00089.1	587	......SP.K...
Peaxi162Scf00690g00025.1-1372	Peaxi162Scf00690g00025.1	1372	......SP.K...
Peaxi162Scf00015g00341.1-486	Peaxi162Scf00015g00341.1	486	......SP.K...
Peaxi162Scf00001g00110.1-111	Peaxi162Scf00001g00110.1	111	......SP.K...
Peaxi162Scf01064g00233.1-415	Peaxi162Scf01064g00233.1	415	......SP.K...
Peaxi162Scf00438g00019.1-505	Peaxi162Scf00438g00019.1	505	......SP.K...
Peaxi162Scf00959g00213.1-330	Peaxi162Scf00959g00213.1	330	......SP.K...
Peaxi162Scf00724g00037.1-637	Peaxi162Scf00724g00037.1	637	......SP.K...
Peaxi162Scf00332g00731.1-55	Peaxi162Scf00332g00731.1	55	......SP.K...
Peaxi162Scf00060g00621.1-642	Peaxi162Scf00060g00621.1	642	......SP.K...
Peaxi162Scf00224g00411.1-593	Peaxi162Scf00224g00411.1	593	......SP.K...
Peaxi162Scf00047g01540.1-374	Peaxi162Scf00047g01540.1	374	......SP.K...
Peaxi162Scf00186g00168.1-130	Peaxi162Scf00186g00168.1	130	......SP.K...
Peaxi162Scf00002g03614.1-256	Peaxi162Scf00002g03614.1	256	......SP.K...
Peaxi162Scf00891g00220.1-342	Peaxi162Scf00891g00220.1	342	......SP.K...
Peaxi162Scf00957g00112.1-111	Peaxi162Scf00957g00112.1	111	......SP.K...
Peaxi162Scf00186g00065.1-482	Peaxi162Scf00186g00065.1	482	......SP.K...
Peaxi162Scf00171g00930.1-518	Peaxi162Scf00171g00930.1	518	......SP.K...
Peaxi162Scf00213g00943.1-473	Peaxi162Scf00213g00943.1	473	......SP.K...
Peaxi162Scf00802g00032.1-44	Peaxi162Scf00802g00032.1	44	......SP.K...
Peaxi162Scf00528g00220.1-116	Peaxi162Scf00528g00220.1	116	......SP.K...
Peaxi162Scf00363g00323.1-573	Peaxi162Scf00363g00323.1	573	......SP.K...
Peaxi162Scf00015g02918.1-116	Peaxi162Scf00015g02918.1	116	......SP.K...
Peaxi162Scf00684g00002.1-83	Peaxi162Scf00684g00002.1	83	......SP.K...
Peaxi162Scf00098g01532.1-274	Peaxi162Scf00098g01532.1	274	......SP.K...
Peaxi162Scf00014g00294.1-139	Peaxi162Scf00014g00294.1	139	......SP.K...
Peaxi162Scf00648g00013.1-347	Peaxi162Scf00648g00013.1	347	......SP.K...
Peaxi162Scf00040g00620.1-250	Peaxi162Scf00040g00620.1	250	......SP.K...
Peaxi162Scf00553g00071.1-496	Peaxi162Scf00553g00071.1	496	......SP.K...
Peaxi162Scf01012g00240.1-227	Peaxi162Scf01012g00240.1	227	......SP.K...
Peaxi162Scf00129g01541.1-2888	Peaxi162Scf00129g01541.1	2888	......SP.K...
Peaxi162Scf00193g00215.1-343	Peaxi162Scf00193g00215.1	343	......SP.K...
Peaxi162Scf00004g04116.1-124	Peaxi162Scf00004g04116.1	124	......SP.K...
Peaxi162Scf00395g00317.1-695	Peaxi162Scf00395g00317.1	695	......SP.K...
Peaxi162Scf00241g00318.1-146	Peaxi162Scf00241g00318.1	146	......SP.K...
Peaxi162Scf00620g00241.1-137	Peaxi162Scf00620g00241.1	137	......SP.K...
Peaxi162Scf00437g00026.1-307	Peaxi162Scf00437g00026.1	307	......SP.K...
Peaxi162Scf00047g02132.1-13	Peaxi162Scf00047g02132.1	13	......SP.K...
Peaxi162Scf00100g00717.1-122	Peaxi162Scf00100g00717.1	122	......SP.K...
Peaxi162Scf00311g00045.1-510	Peaxi162Scf00311g00045.1	510	......SP.K...
Peaxi162Scf00440g00034.1-386	Peaxi162Scf00440g00034.1	386	......SP.K...
Peaxi162Scf00128g00624.1-134	Peaxi162Scf00128g00624.1	134	......SP.K...
Peaxi162Scf00017g00614.1-15	Peaxi162Scf00017g00614.1	15	......SP.K...
Peaxi162Scf00287g01631.1-314	Peaxi162Scf00287g01631.1	314	......SP.K...
Peaxi162Scf00038g00722.1-881	Peaxi162Scf00038g00722.1	881	......SP.K...
Peaxi162Scf00818g00118.1-28	Peaxi162Scf00818g00118.1	28	......SP.K...
Peaxi162Scf00047g02131.1-159	Peaxi162Scf00047g02131.1	159	......SP.K...
Peaxi162Scf00740g00227.1-522	Peaxi162Scf00740g00227.1	522	......SP.K...
Peaxi162Scf00416g00310.1-813	Peaxi162Scf00416g00310.1	813	......SP.K...
Peaxi162Scf00088g00614.1-649	Peaxi162Scf00088g00614.1	649	......SP.K...
Peaxi162Scf00165g00615.1-450	Peaxi162Scf00165g00615.1	450	......SP.K...
Peaxi162Scf00120g00088.1-503	Peaxi162Scf00120g00088.1	503	......SP.K...
Peaxi162Scf00314g00629.1-392	Peaxi162Scf00314g00629.1	392	......SP.K...
Peaxi162Scf00066g00134.1-211	Peaxi162Scf00066g00134.1	211	......SP.K...
Peaxi162Scf00534g00039.1-266	Peaxi162Scf00534g00039.1	266	......SP.K...
Peaxi162Scf00003g00728.1-134	Peaxi162Scf00003g00728.1	134	......SP.K...
Peaxi162Scf00360g00029.1-85	Peaxi162Scf00360g00029.1	85	......SP.K...
Peaxi162Scf00004g01518.1-139	Peaxi162Scf00004g01518.1	139	......SP.K...
Peaxi162Scf00262g01012.1-730	Peaxi162Scf00262g01012.1	730	......SP.K...
Peaxi162Scf00287g01719.1-514	Peaxi162Scf00287g01719.1	514	......SP.K...
Peaxi162Scf00297g00048.1-219	Peaxi162Scf00297g00048.1	219	......SP.K...
Peaxi162Scf00835g00115.1-95	Peaxi162Scf00835g00115.1	95	......SP.K...
Peaxi162Scf00039g00420.1-668	Peaxi162Scf00039g00420.1	668	......SP.K...
Peaxi162Scf00827g00063.1-504	Peaxi162Scf00827g00063.1	504	......SP.K...
Peaxi162Scf00450g00514.1-1728	Peaxi162Scf00450g00514.1	1728	......SP.K...
Peaxi162Scf00030g00611.1-62	Peaxi162Scf00030g00611.1	62	......SP.K...
Peaxi162Scf00251g01218.1-404	Peaxi162Scf00251g01218.1	404	......SP.K...
Peaxi162Scf00038g01322.1-318	Peaxi162Scf00038g01322.1	318	......SP.K...
Peaxi162Scf00828g00024.1-42	Peaxi162Scf00828g00024.1	42	......SP.K...
Peaxi162Scf00714g00124.1-1250	Peaxi162Scf00714g00124.1	1250	...R..S.D....
Peaxi162Scf00714g00124.1-1214	Peaxi162Scf00714g00124.1	1214	...R..S.D....
Peaxi162Scf00714g00124.1-1142	Peaxi162Scf00714g00124.1	1142	...R..S.D....
Peaxi162Scf00075g01239.1-33	Peaxi162Scf00075g01239.1	33	...R..S.D....
Peaxi162Scf00391g00425.1-39	Peaxi162Scf00391g00425.1	39	...R..S.D....
Peaxi162Scf00883g00812.1-33	Peaxi162Scf00883g00812.1	33	...R..S.D....
Peaxi162Scf00376g00120.1-88	Peaxi162Scf00376g00120.1	88	...R..S.D....
Peaxi162Scf00564g00614.1-319	Peaxi162Scf00564g00614.1	319	...R..S.D....
Peaxi162Scf00231g00813.1-20	Peaxi162Scf00231g00813.1	20	...R..S.D....
Peaxi162Scf00013g01114.1-189	Peaxi162Scf00013g01114.1	189	...R..S.D....
Peaxi162Scf00516g00650.1-750	Peaxi162Scf00516g00650.1	750	...R..S.D....
Peaxi162Scf00680g00017.1-948	Peaxi162Scf00680g00017.1	948	...R..S.D....
Peaxi162Scf00207g00946.1-29	Peaxi162Scf00207g00946.1	29	...R..S.D....
Peaxi162Scf00002g00510.1-423	Peaxi162Scf00002g00510.1	423	...R..S.D....
Peaxi162Scf00806g00011.1-76	Peaxi162Scf00806g00011.1	76	...R..S.D....
Peaxi162Scf00111g00117.1-35	Peaxi162Scf00111g00117.1	35	...R..S.D....
Peaxi162Scf00620g00617.1-223	Peaxi162Scf00620g00617.1	223	...R..S.D....
Peaxi162Scf01070g00016.1-65	Peaxi162Scf01070g00016.1	65	...R..S.D....
Peaxi162Scf00038g02335.1-385	Peaxi162Scf00038g02335.1	385	...R..S.D....
Peaxi162Scf00683g00336.1-355	Peaxi162Scf00683g00336.1	355	...R..S.D....
Peaxi162Scf00015g00341.1-30	Peaxi162Scf00015g00341.1	30	...R..S.D....
Peaxi162Scf00268g00071.1-39	Peaxi162Scf00268g00071.1	39	...R..S.D....
Peaxi162Scf00213g01515.1-343	Peaxi162Scf00213g01515.1	343	...R..S.D....
Peaxi162Scf00026g02218.1-400	Peaxi162Scf00026g02218.1	400	...R..S.D....
Peaxi162Scf00209g00833.1-267	Peaxi162Scf00209g00833.1	267	...R..S.D....
Peaxi162Scf00883g00812.1-50	Peaxi162Scf00883g00812.1	50	...R..S.D....
Peaxi162Scf00684g00002.1-47	Peaxi162Scf00684g00002.1	47	...R..S.D....
Peaxi162Scf00302g01417.1-460	Peaxi162Scf00302g01417.1	460	...R..S.D....
Peaxi162Scf00013g03331.1-349	Peaxi162Scf00013g03331.1	349	...R..S.D....
Peaxi162Scf00287g00141.1-426	Peaxi162Scf00287g00141.1	426	...R..S.D....
Peaxi162Scf00038g00727.1-143	Peaxi162Scf00038g00727.1	143	...R..S.D....
Peaxi162Scf00349g00111.1-1097	Peaxi162Scf00349g00111.1	1097	...R..S.D....
Peaxi162Scf00176g01519.1-64	Peaxi162Scf00176g01519.1	64	...R..S.D....
Peaxi162Scf00773g00010.1-351	Peaxi162Scf00773g00010.1	351	...R..S.D....
Peaxi162Scf00515g00430.1-375	Peaxi162Scf00515g00430.1	375	...R..S.D....
Peaxi162Scf00616g00630.1-463	Peaxi162Scf00616g00630.1	463	...R..S.D....
Peaxi162Scf00003g03544.1-167	Peaxi162Scf00003g03544.1	167	...R..S.D....
Peaxi162Scf00001g00018.1-80	Peaxi162Scf00001g00018.1	80	...R..S.D....
Peaxi162Scf00213g01515.1-413	Peaxi162Scf00213g01515.1	413	...R..S.D....
Peaxi162Scf00904g00459.1-558	Peaxi162Scf00904g00459.1	558	...R..S.D....
Peaxi162Scf01604g00017.1-564	Peaxi162Scf01604g00017.1	564	...R..S.D....
Peaxi162Scf00160g00516.1-71	Peaxi162Scf00160g00516.1	71	...R..S.D....
Peaxi162Scf01292g00028.1-154	Peaxi162Scf01292g00028.1	154	...R..S.D....
Peaxi162Scf00160g01418.1-60	Peaxi162Scf00160g01418.1	60	...R..S.D....
Peaxi162Scf00006g03619.1-509	Peaxi162Scf00006g03619.1	509	...R..S.D....
Peaxi162Scf01211g00016.1-1621	Peaxi162Scf01211g00016.1	1621	...R..S.D....
Peaxi162Scf00064g01825.1-383	Peaxi162Scf00064g01825.1	383	...R..S.D....
Peaxi162Scf01030g00012.1-52	Peaxi162Scf01030g00012.1	52	...R..S.D....
Peaxi162Scf00037g00236.1-289	Peaxi162Scf00037g00236.1	289	...R..S.D....
Peaxi162Scf00152g00613.1-218	Peaxi162Scf00152g00613.1	218	...R..S.D....
[truncated: 861 more rows]
