# Supplementary material for: Phosphoproteome analysis reveals the involvement of protein dephosphorylation in ethylene-induced corolla senescence in petunia
Source: BMC Plant Biol. 2021 Nov 3;21:512. doi: 10.1186/s12870-021-03286-x (PMC8565076; doi:10.1186/s12870-021-03286-x)
Supplement: Supplementary file 8 — Additional file 8. [file 12870_2021_3286_MOESM8_ESM.xls]

## Sheet: TSS
event_id	event_type	gene_id	chrom	event_start	event_end	event_pattern	strand
1007424	TSS	Peaxi162Scf00063g00616	Peaxi162Scf00063	629131	629400	629400	+
1003249	TSS	Peaxi162Scf00022g00612	Peaxi162Scf00022	583570	584275	584275	+
1018035	TSS	Peaxi162Scf00248g00116	Peaxi162Scf00248	98976	99196	98976	-
1003619	TSS	Peaxi162Scf00029g00015	Peaxi162Scf00029	127190	127601	127601	+
1003323	TSS	Peaxi162Scf00024g00053	Peaxi162Scf00024	532313	532405	532313	-
1015104	TSS	Peaxi162Scf00219g00512	Peaxi162Scf00219	513561	513746	513561	-
1014703	TSS	Peaxi162Scf00208g00078	Peaxi162Scf00208	720600	721039	721039	+
1011545	TSS	Peaxi162Scf00124g00613	Peaxi162Scf00124	682191	682264	682191	-
1013898	TSS	Peaxi162Scf00162g00415	Peaxi162Scf00162	415330	415429	415429	+
1004453	TSS	Peaxi162Scf00035g00711	Peaxi162Scf00035	693347	693411	693411	+
1009247	TSS	Peaxi162Scf00086g01511	Peaxi162Scf00086	1509730	1509797	1509797	+
1017936	TSS	Peaxi162Scf00218g01216	Peaxi162Scf00218	1176690	1177066	1176690	-
1001706	TSS	Peaxi162Scf00012g00008	Peaxi162Scf00012	37283	37676	37676	+
1013238	TSS	Peaxi162Scf00176g00036	Peaxi162Scf00176	301223	301535	301223	-
1018821	TSS	Peaxi162Scf00237g00312	Peaxi162Scf00237	293424	294106	293424	-
1008160	TSS	Peaxi162Scf00087g00043	Peaxi162Scf00087	433221	433643	433643	+
1020873	TSS	Peaxi162Scf00287g00115	Peaxi162Scf00287	186351	187115	187115	+
1007903	TSS	Peaxi162Scf00068g00085	Peaxi162Scf00068	873044	873871	873044	-
1003760	TSS	Peaxi162Scf00024g02411	Peaxi162Scf00024	2417392	2417553	2417392	-
1014331	TSS	Peaxi162Scf00169g00923	Peaxi162Scf00169	907161	907208	907208	+
1000009	TSS	Peaxi162Scf00000g00071	Peaxi162Scf00000	754943	755011	754943	-
1012090	TSS	Peaxi162Scf00121g01412	Peaxi162Scf00121	1418393	1418883	1418883	+
1011196	TSS	Peaxi162Scf00107g00211	Peaxi162Scf00107	240962	241015	241015	+
1024019	TSS	Peaxi162Scf00369g00015	Peaxi162Scf00369	2172	2832	2172	-
1016800	TSS	Peaxi162Scf00269g00514	Peaxi162Scf00269	495616	495817	495616	-
1010366	TSS	Peaxi162Scf00127g00035	Peaxi162Scf00127	379825	380030	380030	+
1005754	TSS	Peaxi162Scf00056g00313	Peaxi162Scf00056	319465	319687	319465	-
1013621	TSS	Peaxi162Scf00158g00077	Peaxi162Scf00158	763699	763870	763699	-
1009186	TSS	Peaxi162Scf00103g00113	Peaxi162Scf00103	156877	156949	156877	-
1001770	TSS	Peaxi162Scf00010g01919	Peaxi162Scf00010	1955002	1955491	1955491	+
1005974	TSS	Peaxi162Scf00059g00919	Peaxi162Scf00059	951886	952214	951886	-
1001685	TSS	Peaxi162Scf00010g01114	Peaxi162Scf00010	1156538	1156644	1156644	+
1001732	TSS	Peaxi162Scf00009g03319	Peaxi162Scf00009	3347232	3347332	3347232	-
1009794	TSS	Peaxi162Scf00087g00149	Peaxi162Scf00087	1400540	1400899	1400899	+
1023378	TSS	Peaxi162Scf00355g00023	Peaxi162Scf00355	217312	217359	217312	-
1000307	TSS	Peaxi162Scf00001g01310	Peaxi162Scf00001	1360336	1360495	1360495	+
1009489	TSS	Peaxi162Scf00082g00217	Peaxi162Scf00082	218346	218513	218513	+
1015882	TSS	Peaxi162Scf00236g00034	Peaxi162Scf00236	300535	300607	300535	-
1011621	TSS	Peaxi162Scf00113g00085	Peaxi162Scf00113	855079	855382	855079	-
1004069	TSS	Peaxi162Scf00029g01718	Peaxi162Scf00029	1739886	1739988	1739886	-
1016070	TSS	Peaxi162Scf00204g00097	Peaxi162Scf00204	901356	901504	901356	-
1025854	TSS	Peaxi162Scf00608g00317	Peaxi162Scf00608	343370	343724	343370	-
1015022	TSS	Peaxi162Scf00216g00033	Peaxi162Scf00216	346239	346293	346293	+
1018712	TSS	Peaxi162Scf00321g00513	Peaxi162Scf00321	566753	569297	566753	-
1009671	TSS	Peaxi162Scf00090g00126	Peaxi162Scf00090	1172689	1173666	1173666	+
1000968	TSS	Peaxi162Scf00005g01511	Peaxi162Scf00005	1517047	1517832	1517832	+
1027370	TSS	Peaxi162Scf00529g00005	Peaxi162Scf00529	25735	26069	26069	+
1024516	TSS	Peaxi162Scf00384g00517	Peaxi162Scf00384	521626	521747	521626	-
1019166	TSS	Peaxi162Scf00335g00087	Peaxi162Scf00335	790704	791060	790704	-
1000041	TSS	Peaxi162Scf00000g00412	Peaxi162Scf00000	4170569	4170791	4170791	+
1003613	TSS	Peaxi162Scf00028g02010	Peaxi162Scf00028	2031778	2031991	2031778	-
1020340	TSS	Peaxi162Scf00371g00319	Peaxi162Scf00371	375648	376072	375648	-
1001744	TSS	Peaxi162Scf00012g02523	Peaxi162Scf00012	2589406	2589445	2589406	-
1019381	TSS	Peaxi162Scf00255g00026	Peaxi162Scf00255	247463	247672	247463	-
1000781	TSS	Peaxi162Scf00004g00036	Peaxi162Scf00004	440512	440599	440512	-
1001155	TSS	Peaxi162Scf00005g00318	Peaxi162Scf00005	3136962	3137060	3137060	+
1009709	TSS	Peaxi162Scf00112g00048	Peaxi162Scf00112	395083	395266	395266	+
1023220	TSS	Peaxi162Scf00471g00004	Peaxi162Scf00471	30536	30739	30739	+
1004243	TSS	Peaxi162Scf00032g00125	Peaxi162Scf00032	1235970	1236725	1236725	+
1014994	TSS	Peaxi162Scf00215g00053	Peaxi162Scf00215	525063	525305	525063	-
1007252	TSS	Peaxi162Scf00061g00247	Peaxi162Scf00061	2425404	2425536	2425404	-
1004269	TSS	Peaxi162Scf00028g00419	Peaxi162Scf00028	450353	450805	450353	-
1009214	TSS	Peaxi162Scf00085g01319	Peaxi162Scf00085	1327486	1327585	1327486	-
1008098	TSS	Peaxi162Scf00085g00523	Peaxi162Scf00085	533941	533969	533969	+
1001045	TSS	Peaxi162Scf00006g00174	Peaxi162Scf00006	1725660	1725777	1725660	-
1028751	TSS	Peaxi162Scf00780g00412	Peaxi162Scf00780	447352	447556	447556	+
1009466	TSS	Peaxi162Scf00109g00064	Peaxi162Scf00109	617984	618950	617984	-
1016089	TSS	Peaxi162Scf00246g00045	Peaxi162Scf00246	431093	431450	431450	+
1003693	TSS	Peaxi162Scf00030g01017	Peaxi162Scf00030	1045285	1045847	1045285	-
1006470	TSS	Peaxi162Scf00053g00812	Peaxi162Scf00053	823000	823203	823000	-
1001113	TSS	Peaxi162Scf00006g02614	Peaxi162Scf00006	2645679	2645726	2645726	+
1014237	TSS	Peaxi162Scf00202g01112	Peaxi162Scf00202	1176843	1176880	1176843	-
1011188	TSS	Peaxi162Scf00134g00010	Peaxi162Scf00134	44333	44453	44333	-
1001488	TSS	Peaxi162Scf00008g02716	Peaxi162Scf00008	2691463	2691808	2691808	+
1000346	TSS	Peaxi162Scf00001g04919	Peaxi162Scf00001	4971152	4971381	4971152	-
1005456	TSS	Peaxi162Scf00049g00019	Peaxi162Scf00049	112662	112746	112662	-
1010141	TSS	Peaxi162Scf00100g00724	Peaxi162Scf00100	786608	787016	786608	-
1013521	TSS	Peaxi162Scf00137g00152	Peaxi162Scf00137	1534656	1535587	1535587	+
1006041	TSS	Peaxi162Scf00061g00155	Peaxi162Scf00061	1516608	1516818	1516608	-
1005129	TSS	Peaxi162Scf00046g00168	Peaxi162Scf00046	1622004	1622160	1622004	-
1006173	TSS	Peaxi162Scf00046g00823	Peaxi162Scf00046	856981	857068	856981	-
1024009	TSS	Peaxi162Scf00368g00024	Peaxi162Scf00368	194077	194210	194210	+
1025211	TSS	Peaxi162Scf00565g00015	Peaxi162Scf00565	130513	130677	130513	-
1026069	TSS	Peaxi162Scf00619g00047	Peaxi162Scf00619	397609	397692	397609	-
1005687	TSS	Peaxi162Scf00042g00059	Peaxi162Scf00042	581636	581863	581863	+
1010119	TSS	Peaxi162Scf00122g00811	Peaxi162Scf00122	868137	868233	868233	+
1001702	TSS	Peaxi162Scf00011g02119	Peaxi162Scf00011	2115671	2115869	2115671	-
1000132	TSS	Peaxi162Scf00000g61010	Peaxi162Scf00000	6110326	6110399	6110326	-
1012653	TSS	Peaxi162Scf00136g00620	Peaxi162Scf00136	654813	654889	654813	-
1024468	TSS	Peaxi162Scf00530g00218	Peaxi162Scf00530	248808	248972	248808	-
1020887	TSS	Peaxi162Scf00388g00014	Peaxi162Scf00388	104529	105074	104529	-
1002669	TSS	Peaxi162Scf00017g00098	Peaxi162Scf00017	972766	972970	972970	+
1003846	TSS	Peaxi162Scf00023g00012	Peaxi162Scf00023	85972	86027	86027	+
1009848	TSS	Peaxi162Scf00094g01313	Peaxi162Scf00094	1383006	1384273	1384273	+
1001289	TSS	Peaxi162Scf00006g00426	Peaxi162Scf00006	4268413	4268630	4268413	-
1011579	TSS	Peaxi162Scf00145g00221	Peaxi162Scf00145	207597	207726	207597	-
1031773	TSS	Peaxi162Scf00748g00037	Peaxi162Scf00748	331811	331821	331811	-
1000057	TSS	Peaxi162Scf00000g00522	Peaxi162Scf00000	5203220	5203519	5203519	+
1033975	TSS	Peaxi162Scf00761g00018	Peaxi162Scf00761	111627	112106	112106	+
1016381	TSS	Peaxi162Scf00257g00112	Peaxi162Scf00257	150370	150460	150370	-
1017638	TSS	Peaxi162Scf00210g00107	Peaxi162Scf00210	1017138	1017412	1017412	+
1005690	TSS	Peaxi162Scf00054g00047	Peaxi162Scf00054	400712	401371	400712	-
1024229	TSS	Peaxi162Scf00417g00048	Peaxi162Scf00417	486292	486558	486292	-
1006035	TSS	Peaxi162Scf00061g00031	Peaxi162Scf00061	293039	293122	293122	+
1005308	TSS	Peaxi162Scf00040g00187	Peaxi162Scf00040	1862014	1862107	1862014	-
1025025	TSS	Peaxi162Scf00554g00019	Peaxi162Scf00554	103024	103099	103024	-
1004849	TSS	Peaxi162Scf00044g00055	Peaxi162Scf00044	540096	540305	540096	-
1007772	TSS	Peaxi162Scf00080g00064	Peaxi162Scf00080	600949	601187	600949	-
1001124	TSS	Peaxi162Scf00005g00006	Peaxi162Scf00005	33755	33866	33866	+
1023359	TSS	Peaxi162Scf00477g00214	Peaxi162Scf00477	262088	263332	262088	-
1030187	TSS	Peaxi162Scf00576g00210	Peaxi162Scf00576	193283	193445	193283	-
1005719	TSS	Peaxi162Scf00055g00149	Peaxi162Scf00055	1385687	1386597	1386597	+
1017168	TSS	Peaxi162Scf00280g00008	Peaxi162Scf00280	24709	24831	24709	-
1017128	TSS	Peaxi162Scf00275g00216	Peaxi162Scf00275	232690	233104	233104	+
1003589	TSS	Peaxi162Scf00028g00124	Peaxi162Scf00028	1251235	1252821	1252821	+
1001110	TSS	Peaxi162Scf00005g02610	Peaxi162Scf00005	2589974	2590032	2590032	+
1020064	TSS	Peaxi162Scf00302g00311	Peaxi162Scf00302	353823	354129	353823	-
1018422	TSS	Peaxi162Scf00261g00047	Peaxi162Scf00261	469503	469855	469503	-
1018959	TSS	Peaxi162Scf00242g00415	Peaxi162Scf00242	409169	409445	409445	+
1013717	TSS	Peaxi162Scf00191g00046	Peaxi162Scf00191	453833	454364	453833	-
1026099	TSS	Peaxi162Scf00426g00009	Peaxi162Scf00426	26076	26337	26076	-
1023863	TSS	Peaxi162Scf00502g00215	Peaxi162Scf00502	232187	233001	232187	-
1023126	TSS	Peaxi162Scf00467g00017	Peaxi162Scf00467	125344	125565	125565	+
1003550	TSS	Peaxi162Scf00027g00057	Peaxi162Scf00027	510372	512223	510372	-
1004638	TSS	Peaxi162Scf00034g00176	Peaxi162Scf00034	1683726	1683886	1683886	+
1023893	TSS	Peaxi162Scf00504g00036	Peaxi162Scf00504	373249	373584	373249	-
1013334	TSS	Peaxi162Scf00178g00615	Peaxi162Scf00178	648752	648898	648752	-
1018403	TSS	Peaxi162Scf00259g00051	Peaxi162Scf00259	517032	517068	517068	+
1005420	TSS	Peaxi162Scf00048g00089	Peaxi162Scf00048	842296	842351	842351	+
1022036	TSS	Peaxi162Scf00425g00036	Peaxi162Scf00425	345692	345840	345692	-
1029451	TSS	Peaxi162Scf00635g00020	Peaxi162Scf00635	73098	73662	73662	+
1007549	TSS	Peaxi162Scf00077g00034	Peaxi162Scf00077	362917	363087	363087	+
1015250	TSS	Peaxi162Scf00223g00811	Peaxi162Scf00223	859712	860971	859712	-
1000422	TSS	Peaxi162Scf00002g02826	Peaxi162Scf00002	2810531	2810612	2810612	+
1015912	TSS	Peaxi162Scf00200g00710	Peaxi162Scf00200	779343	779514	779514	+
1006723	TSS	Peaxi162Scf00052g01011	Peaxi162Scf00052	1075542	1075621	1075621	+
1015172	TSS	Peaxi162Scf00221g00002	Peaxi162Scf00221	24305	24417	24417	+
1016037	TSS	Peaxi162Scf00244g00067	Peaxi162Scf00244	632909	633067	632909	-
1023509	TSS	Peaxi162Scf00485g00410	Peaxi162Scf00485	481115	481241	481115	-
1006807	TSS	Peaxi162Scf00054g01111	Peaxi162Scf00054	1187088	1187219	1187219	+
1019016	TSS	Peaxi162Scf00331g00311	Peaxi162Scf00331	327383	327973	327973	+
1000385	TSS	Peaxi162Scf00002g00419	Peaxi162Scf00002	4150574	4150876	4150574	-
1003880	TSS	Peaxi162Scf00026g00083	Peaxi162Scf00026	837059	837743	837059	-
1006914	TSS	Peaxi162Scf00071g01413	Peaxi162Scf00071	1464094	1465472	1464094	-
1025750	TSS	Peaxi162Scf00455g00910	Peaxi162Scf00455	915579	915804	915579	-
1003373	TSS	Peaxi162Scf00018g00104	Peaxi162Scf00018	1002208	1002320	1002320	+
1013470	TSS	Peaxi162Scf00183g00923	Peaxi162Scf00183	962751	962897	962751	-
1025348	TSS	Peaxi162Scf00404g00810	Peaxi162Scf00404	809610	809726	809726	+
1011317	TSS	Peaxi162Scf00137g00510	Peaxi162Scf00137	505395	505951	505951	+
1012152	TSS	Peaxi162Scf00157g00066	Peaxi162Scf00157	659117	659291	659117	-
1021269	TSS	Peaxi162Scf00400g00511	Peaxi162Scf00400	550955	551025	551025	+
1013402	TSS	Peaxi162Scf00134g01212	Peaxi162Scf00134	1238362	1238511	1238511	+
1013481	TSS	Peaxi162Scf00184g00109	Peaxi162Scf00184	1002575	1002597	1002575	-
1017831	TSS	Peaxi162Scf00214g00069	Peaxi162Scf00214	655374	656503	655374	-
1003707	TSS	Peaxi162Scf00023g01330	Peaxi162Scf00023	1371837	1371952	1371952	+
1027489	TSS	Peaxi162Scf00468g10023	Peaxi162Scf00468	264756	265675	265675	+
1001421	TSS	Peaxi162Scf00008g00117	Peaxi162Scf00008	1089270	1089304	1089304	+
1011412	TSS	Peaxi162Scf00121g00617	Peaxi162Scf00121	617396	617769	617396	-
1005574	TSS	Peaxi162Scf00040g00138	Peaxi162Scf00040	1372434	1372772	1372434	-
1007352	TSS	Peaxi162Scf00075g00013	Peaxi162Scf00075	128012	130422	130422	+
1007476	TSS	Peaxi162Scf00068g00034	Peaxi162Scf00068	384951	385708	385708	+
1006831	TSS	Peaxi162Scf00055g00057	Peaxi162Scf00055	574694	575163	575163	+
1004213	TSS	Peaxi162Scf00031g00822	Peaxi162Scf00031	880613	880799	880799	+
1025343	TSS	Peaxi162Scf00574g00117	Peaxi162Scf00574	85920	85950	85920	-
1020817	TSS	Peaxi162Scf00322g00042	Peaxi162Scf00322	409408	409470	409408	-
1012635	TSS	Peaxi162Scf00136g00006	Peaxi162Scf00136	26231	27345	27345	+
1003377	TSS	Peaxi162Scf00018g00154	Peaxi162Scf00018	1519930	1520014	1519930	-
1009240	TSS	Peaxi162Scf00104g00322	Peaxi162Scf00104	349843	350316	350316	+
1009825	TSS	Peaxi162Scf00094g00037	Peaxi162Scf00094	333244	333457	333244	-
1025038	TSS	Peaxi162Scf00555g00055	Peaxi162Scf00555	505306	505469	505306	-
1021666	TSS	Peaxi162Scf00311g00059	Peaxi162Scf00311	544653	544858	544653	-
1015894	TSS	Peaxi162Scf00237g00182	Peaxi162Scf00237	1870077	1870280	1870077	-
1011437	TSS	Peaxi162Scf00122g00048	Peaxi162Scf00122	392477	392540	392540	+
1017702	TSS	Peaxi162Scf00212g00715	Peaxi162Scf00212	742339	742490	742339	-
1008572	TSS	Peaxi162Scf00091g01310	Peaxi162Scf00091	1373092	1373239	1373092	-
1035556	TSS	Peaxi162Scf00883g00035	Peaxi162Scf00883	334734	334841	334841	+
1003369	TSS	Peaxi162Scf00025g00152	Peaxi162Scf00025	1530767	1530875	1530875	+
1028011	TSS	Peaxi162Scf00557g00212	Peaxi162Scf00557	229006	229063	229063	+
1020524	TSS	Peaxi162Scf00376g00329	Peaxi162Scf00376	371462	372755	371462	-
1017738	TSS	Peaxi162Scf00291g00310	Peaxi162Scf00291	325535	325682	325535	-
1019777	TSS	Peaxi162Scf00295g00016	Peaxi162Scf00295	26495	26525	26525	+
1004653	TSS	Peaxi162Scf00040g00245	Peaxi162Scf00040	2441526	2441629	2441526	-
1029741	TSS	Peaxi162Scf00651g00025	Peaxi162Scf00651	200828	200843	200828	-
1031712	TSS	Peaxi162Scf00745g00320	Peaxi162Scf00745	362706	362861	362706	-
1002888	TSS	Peaxi162Scf00019g00128	Peaxi162Scf00019	1257807	1258187	1258187	+
1003413	TSS	Peaxi162Scf00019g00237	Peaxi162Scf00019	2348977	2349351	2349351	+
1015168	TSS	Peaxi162Scf00220g00417	Peaxi162Scf00220	425254	425279	425254	-
1003455	TSS	Peaxi162Scf00026g00034	Peaxi162Scf00026	375724	376110	375724	-
1005435	TSS	Peaxi162Scf00043g00014	Peaxi162Scf00043	134197	134447	134447	+
1028576	TSS	Peaxi162Scf00585g00044	Peaxi162Scf00585	394096	394435	394435	+
1010474	TSS	Peaxi162Scf00104g01110	Peaxi162Scf00104	1107922	1108186	1107922	-
1008922	TSS	Peaxi162Scf00099g00079	Peaxi162Scf00099	738390	738705	738390	-
1018857	TSS	Peaxi162Scf00238g00413	Peaxi162Scf00238	407099	407166	407099	-
1006784	TSS	Peaxi162Scf00053g01517	Peaxi162Scf00053	1536850	1537079	1537079	+
1011138	TSS	Peaxi162Scf00117g00415	Peaxi162Scf00117	467485	467647	467485	-
1008531	TSS	Peaxi162Scf00090g00073	Peaxi162Scf00090	715489	715695	715695	+
1018655	TSS	Peaxi162Scf00319g00522	Peaxi162Scf00319	519624	520007	519624	-
1011654	TSS	Peaxi162Scf00114g00310	Peaxi162Scf00114	337051	337254	337051	-
1032454	TSS	Peaxi162Scf00685g00122	Peaxi162Scf00685	137039	137145	137039	-
1013490	TSS	Peaxi162Scf00184g00513	Peaxi162Scf00184	552916	553004	553004	+
1021731	TSS	Peaxi162Scf00419g00026	Peaxi162Scf00419	207429	207544	207429	-
1034553	TSS	Peaxi162Scf00800g00017	Peaxi162Scf00800	98460	98649	98649	+
1003887	TSS	Peaxi162Scf00034g00221	Peaxi162Scf00034	2216717	2217037	2216717	-
1014707	TSS	Peaxi162Scf00208g00211	Peaxi162Scf00208	197575	197817	197575	-
1025471	TSS	Peaxi162Scf00581g00212	Peaxi162Scf00581	265844	265927	265927	+
1010151	TSS	Peaxi162Scf00123g00129	Peaxi162Scf00123	1228289	1228544	1228544	+
1017675	TSS	Peaxi162Scf00289g00112	Peaxi162Scf00289	125371	125488	125488	+
1019791	TSS	Peaxi162Scf00296g00029	Peaxi162Scf00296	199647	199923	199923	+
1028307	TSS	Peaxi162Scf00500g00313	Peaxi162Scf00500	351438	351487	351487	+
1000082	TSS	Peaxi162Scf00000g01611	Peaxi162Scf00000	1654136	1654583	1654136	-
1032854	TSS	Peaxi162Scf00827g00010	Peaxi162Scf00827	44919	45001	45001	+
1004794	TSS	Peaxi162Scf00043g00132	Peaxi162Scf00043	1324463	1324532	1324463	-
1020391	TSS	Peaxi162Scf00373g00310	Peaxi162Scf00373	291821	292146	291821	-
1011178	TSS	Peaxi162Scf00133g00916	Peaxi162Scf00133	980916	980935	980916	-
1010107	TSS	Peaxi162Scf00099g00127	Peaxi162Scf00099	1196839	1196927	1196839	-
1005468	TSS	Peaxi162Scf00049g01513	Peaxi162Scf00049	1578254	1578518	1578254	-
1035241	TSS	Peaxi162Scf00850g00009	Peaxi162Scf00850	41534	41699	41699	+
1004546	TSS	Peaxi162Scf00033g00415	Peaxi162Scf00033	477177	477377	477177	-
1031027	TSS	Peaxi162Scf00709g00003	Peaxi162Scf00709	9029	9351	9351	+
1004444	TSS	Peaxi162Scf00031g01613	Peaxi162Scf00031	1661464	1661833	1661464	-
1024312	TSS	Peaxi162Scf00524g00007	Peaxi162Scf00524	72699	72947	72947	+
1006181	TSS	Peaxi162Scf00062g01420	Peaxi162Scf00062	1481044	1481121	1481044	-
1024092	TSS	Peaxi162Scf00373g00096	Peaxi162Scf00373	960897	960933	960897	-
1025344	TSS	Peaxi162Scf00404g00218	Peaxi162Scf00404	254838	254858	254838	-
1016352	TSS	Peaxi162Scf00256g00035	Peaxi162Scf00256	333995	334086	334086	+
1005177	TSS	Peaxi162Scf00046g10227	Peaxi162Scf00046	2243237	2243644	2243644	+
1013969	TSS	Peaxi162Scf00164g00711	Peaxi162Scf00164	688481	688689	688481	-
1034874	TSS	Peaxi162Scf00820g00117	Peaxi162Scf00820	88304	88770	88304	-
1013065	TSS	Peaxi162Scf00147g00012	Peaxi162Scf00147	85684	85944	85684	-
1013221	TSS	Peaxi162Scf00131g00015	Peaxi162Scf00131	160057	160205	160057	-
1010238	TSS	Peaxi162Scf00091g00717	Peaxi162Scf00091	701570	701696	701696	+
1019171	TSS	Peaxi162Scf00249g00811	Peaxi162Scf00249	821877	822402	822402	+
1005708	TSS	Peaxi162Scf00055g00018	Peaxi162Scf00055	157328	157401	157328	-
1035515	TSS	Peaxi162Scf01071g00113	Peaxi162Scf01071	122340	122764	122340	-
1023226	TSS	Peaxi162Scf00471g00810	Peaxi162Scf00471	827144	827538	827144	-
1009464	TSS	Peaxi162Scf00109g00029	Peaxi162Scf00109	59262	59412	59412	+
1012002	TSS	Peaxi162Scf00153g01321	Peaxi162Scf00153	1358986	1359121	1358986	-
1011012	TSS	Peaxi162Scf00113g00410	Peaxi162Scf00113	439979	440548	439979	-
1022592	TSS	Peaxi162Scf00367g00010	Peaxi162Scf00367	25966	26274	25966	-
1013563	TSS	Peaxi162Scf00187g00613	Peaxi162Scf00187	653831	653965	653965	+
1025559	TSS	Peaxi162Scf00587g00410	Peaxi162Scf00587	438673	438857	438673	-
1005442	TSS	Peaxi162Scf00043g00098	Peaxi162Scf00043	914337	914990	914337	-
1014032	TSS	Peaxi162Scf00196g00048	Peaxi162Scf00196	455472	455619	455619	+
1014876	TSS	Peaxi162Scf00165g00021	Peaxi162Scf00165	236292	236339	236339	+
1016014	TSS	Peaxi162Scf00242g00913	Peaxi162Scf00242	951297	951594	951297	-
1021332	TSS	Peaxi162Scf00402g00019	Peaxi162Scf00402	156094	156149	156149	+
1008886	TSS	Peaxi162Scf00098g00024	Peaxi162Scf00098	193208	193389	193208	-
1006039	TSS	Peaxi162Scf00061g00119	Peaxi162Scf00061	1110058	1110351	1110058	-
1022904	TSS	Peaxi162Scf00455g00057	Peaxi162Scf00455	509536	510618	510618	+
1005404	TSS	Peaxi162Scf00042g00014	Peaxi162Scf00042	95061	95099	95099	+
1021091	TSS	Peaxi162Scf00393g00010	Peaxi162Scf00393	60889	61081	60889	-
1017025	TSS	Peaxi162Scf00221g00078	Peaxi162Scf00221	787306	788166	787306	-
1021167	TSS	Peaxi162Scf00395g00717	Peaxi162Scf00395	760790	760942	760790	-
1004209	TSS	Peaxi162Scf00031g00232	Peaxi162Scf00031	2310347	2310683	2310683	+
1022549	TSS	Peaxi162Scf00445g00020	Peaxi162Scf00445	76906	76988	76906	-
1030864	TSS	Peaxi162Scf00614g00046	Peaxi162Scf00614	382137	382410	382410	+
1020971	TSS	Peaxi162Scf00290g00084	Peaxi162Scf00290	811871	812005	812005	+
1009342	TSS	Peaxi162Scf00106g00208	Peaxi162Scf00106	2006038	2006250	2006038	-
1015928	TSS	Peaxi162Scf00240g00106	Peaxi162Scf00240	1072046	1072338	1072338	+
1006405	TSS	Peaxi162Scf00065g00521	Peaxi162Scf00065	539408	539908	539408	-
1018266	TSS	Peaxi162Scf00311g00022	Peaxi162Scf00311	47098	47452	47452	+
1009830	TSS	Peaxi162Scf00116g01621	Peaxi162Scf00116	1680844	1681158	1680844	-
1025228	TSS	Peaxi162Scf00568g00016	Peaxi162Scf00568	87598	87678	87598	-
1003368	TSS	Peaxi162Scf00018g00064	Peaxi162Scf00018	603317	603823	603823	+
1022299	TSS	Peaxi162Scf00325g00034	Peaxi162Scf00325	384247	384532	384247	-
1020316	TSS	Peaxi162Scf00369g00812	Peaxi162Scf00369	879419	879553	879553	+
1021673	TSS	Peaxi162Scf00346g00073	Peaxi162Scf00346	720875	721089	720875	-
1026720	TSS	Peaxi162Scf00660g00046	Peaxi162Scf00660	403180	403255	403180	-
1008949	TSS	Peaxi162Scf00081g02226	Peaxi162Scf00081	2226780	2226942	2226942	+
1004296	TSS	Peaxi162Scf00033g00092	Peaxi162Scf00033	910180	910437	910437	+
1020749	TSS	Peaxi162Scf00319g00113	Peaxi162Scf00319	133130	133375	133375	+
1010698	TSS	Peaxi162Scf00110g00028	Peaxi162Scf00110	284677	285820	285820	+
1004701	TSS	Peaxi162Scf00041g00209	Peaxi162Scf00041	2060161	2060205	2060161	-
1013537	TSS	Peaxi162Scf00186g00065	Peaxi162Scf00186	623766	626341	626341	+
1013908	TSS	Peaxi162Scf00163g00523	Peaxi162Scf00163	527286	527335	527286	-
1009696	TSS	Peaxi162Scf00084g01221	Peaxi162Scf00084	1273209	1273359	1273359	+
1004859	TSS	Peaxi162Scf00044g01218	Peaxi162Scf00044	1226678	1226736	1226736	+
1034256	TSS	Peaxi162Scf00780g00005	Peaxi162Scf00780	24612	24720	24720	+
1003233	TSS	Peaxi162Scf00019g00174	Peaxi162Scf00019	1723409	1723435	1723435	+
1000097	TSS	Peaxi162Scf00000g03512	Peaxi162Scf00000	3562845	3562937	3562845	-
1001951	TSS	Peaxi162Scf00014g00212	Peaxi162Scf00014	2106843	2106951	2106843	-
1024287	TSS	Peaxi162Scf00523g00026	Peaxi162Scf00523	203253	203578	203253	-
1021366	TSS	Peaxi162Scf00336g00045	Peaxi162Scf00336	449266	449502	449502	+
1021944	TSS	Peaxi162Scf00422g00065	Peaxi162Scf00422	615372	615612	615372	-
1013629	TSS	Peaxi162Scf00158g00319	Peaxi162Scf00158	385865	386387	386387	+
1008975	TSS	Peaxi162Scf00101g00031	Peaxi162Scf00101	325485	325625	325625	+
1015253	TSS	Peaxi162Scf00187g00127	Peaxi162Scf00187	1224021	1224135	1224135	+
1020001	TSS	Peaxi162Scf00300g00123	Peaxi162Scf00300	158255	158341	158341	+
1019837	TSS	Peaxi162Scf00359g00320	Peaxi162Scf00359	326621	326727	326621	-
1010162	TSS	Peaxi162Scf00101g01011	Peaxi162Scf00101	1026593	1026728	1026728	+
1001893	TSS	Peaxi162Scf00013g01518	Peaxi162Scf00013	1518342	1519164	1518342	-
1016659	TSS	Peaxi162Scf00210g00224	Peaxi162Scf00210	261700	261775	261775	+
1007378	TSS	Peaxi162Scf00075g00617	Peaxi162Scf00075	683282	684085	683282	-
1022893	TSS	Peaxi162Scf00378g00113	Peaxi162Scf00378	123417	123872	123872	+
1016963	TSS	Peaxi162Scf00272g00049	Peaxi162Scf00272	407281	407932	407281	-
1026509	TSS	Peaxi162Scf00491g00038	Peaxi162Scf00491	315634	315993	315634	-
1029324	TSS	Peaxi162Scf00625g00034	Peaxi162Scf00625	62028	62253	62028	-
1024488	TSS	Peaxi162Scf00383g00055	Peaxi162Scf00383	539214	539329	539214	-
1012764	TSS	Peaxi162Scf00168g00521	Peaxi162Scf00168	530561	530674	530561	-
1005722	TSS	Peaxi162Scf00055g00202	Peaxi162Scf00055	2023177	2023295	2023177	-
1022523	TSS	Peaxi162Scf00364g00232	Peaxi162Scf00364	192310	192406	192406	+
1013501	TSS	Peaxi162Scf00185g00115	Peaxi162Scf00185	1168964	1169835	1169835	+
1004351	TSS	Peaxi162Scf00033g01918	Peaxi162Scf00033	1934041	1934186	1934041	-
1011476	TSS	Peaxi162Scf00140g10025	Peaxi162Scf00140	231451	231521	231521	+
1001128	TSS	Peaxi162Scf00005g00229	Peaxi162Scf00005	2224324	2224412	2224324	-
1023707	TSS	Peaxi162Scf00497g00098	Peaxi162Scf00497	900949	901072	900949	-
1000166	TSS	Peaxi162Scf00001g00057	Peaxi162Scf00001	513471	513522	513522	+
1002284	TSS	Peaxi162Scf00014g00107	Peaxi162Scf00014	1041050	1041374	1041050	-
1019331	TSS	Peaxi162Scf00342g00036	Peaxi162Scf00342	362024	362094	362094	+
1020461	TSS	Peaxi162Scf00375g00079	Peaxi162Scf00375	737606	737814	737606	-
1035244	TSS	Peaxi162Scf01040g00010	Peaxi162Scf01040	19377	19579	19579	+
1011693	TSS	Peaxi162Scf00147g01111	Peaxi162Scf00147	1103006	1103376	1103006	-
1016531	TSS	Peaxi162Scf00262g00619	Peaxi162Scf00262	653617	653801	653617	-
1010486	TSS	Peaxi162Scf00095g10135	Peaxi162Scf00095	1343041	1343529	1343041	-
1006562	TSS	Peaxi162Scf00067g01414	Peaxi162Scf00067	1474647	1474784	1474784	+
1011178	TSS	Peaxi162Scf00118g00042	Peaxi162Scf00118	463716	463751	463751	+
1028876	TSS	Peaxi162Scf00603g00214	Peaxi162Scf00603	235552	235648	235648	+
1001031	TSS	Peaxi162Scf00006g00099	Peaxi162Scf00006	970625	970807	970625	-
1009696	TSS	Peaxi162Scf00091g00118	Peaxi162Scf00091	126982	127255	127255	+
1006560	TSS	Peaxi162Scf00067g01119	Peaxi162Scf00067	1115454	1116105	1115454	-
1012196	TSS	Peaxi162Scf00159g00112	Peaxi162Scf00159	158938	159097	158938	-
1028996	TSS	Peaxi162Scf00799g00218	Peaxi162Scf00799	235045	235960	235960	+
1016172	TSS	Peaxi162Scf00250g00029	Peaxi162Scf00250	198129	198589	198589	+
1007922	TSS	Peaxi162Scf00082g00177	Peaxi162Scf00082	1731762	1731872	1731872	+
1030377	TSS	Peaxi162Scf00926g00027	Peaxi162Scf00926	234845	234903	234903	+
1015896	TSS	Peaxi162Scf00237g01510	Peaxi162Scf00237	1516281	1516673	1516673	+
1014279	TSS	Peaxi162Scf00153g00312	Peaxi162Scf00153	367375	367505	367505	+
1018168	TSS	Peaxi162Scf00307g00117	Peaxi162Scf00307	1122100	1122237	1122237	+
1001174	TSS	Peaxi162Scf00005g01013	Peaxi162Scf00005	1023551	1023572	1023572	+
1032990	TSS	Peaxi162Scf00840g00114	Peaxi162Scf00840	163103	163377	163377	+
1011610	TSS	Peaxi162Scf00112g01910	Peaxi162Scf00112	1952511	1952578	1952578	+
1019806	TSS	Peaxi162Scf00358g00097	Peaxi162Scf00358	890663	890727	890663	-
1010576	TSS	Peaxi162Scf00106g01318	Peaxi162Scf00106	1323615	1323722	1323722	+
1005895	TSS	Peaxi162Scf00058g00820	Peaxi162Scf00058	845894	846324	846324	+
1020674	TSS	Peaxi162Scf00381g00038	Peaxi162Scf00381	309476	309577	309476	-
1000397	TSS	Peaxi162Scf00002g00191	Peaxi162Scf00002	1883840	1884078	1883840	-
1004764	TSS	Peaxi162Scf00042g01612	Peaxi162Scf00042	1674362	1675757	1674362	-
1001445	TSS	Peaxi162Scf00010g00306	Peaxi162Scf00010	3006840	3006892	3006840	-
1028485	TSS	Peaxi162Scf00758g00214	Peaxi162Scf00758	208976	209323	208976	-
1018730	TSS	Peaxi162Scf00322g01116	Peaxi162Scf00322	1132875	1133023	1132875	-
1000001	TSS	Peaxi162Scf00000g00022	Peaxi162Scf00000	186435	186640	186640	+
1030020	TSS	Peaxi162Scf00893g00005	Peaxi162Scf00893	34639	34735	34639	-
1013890	TSS	Peaxi162Scf00147g00075	Peaxi162Scf00147	754338	754420	754338	-
1019131	TSS	Peaxi162Scf00333g00213	Peaxi162Scf00333	194894	195255	195255	+
1029511	TSS	Peaxi162Scf00641g00008	Peaxi162Scf00641	37040	37143	37143	+
1028731	TSS	Peaxi162Scf00778g00014	Peaxi162Scf00778	58795	58842	58842	+
1001092	TSS	Peaxi162Scf00005g00612	Peaxi162Scf00005	676535	676571	676571	+
1006877	TSS	Peaxi162Scf00056g00123	Peaxi162Scf00056	1159576	1159920	1159920	+
1009810	TSS	Peaxi162Scf00116g00510	Peaxi162Scf00116	526671	526761	526671	-
1029560	TSS	Peaxi162Scf00847g00008	Peaxi162Scf00847	19490	19884	19490	-
1015431	TSS	Peaxi162Scf00227g00310	Peaxi162Scf00227	291507	291602	291602	+
1005697	TSS	Peaxi162Scf00042g01313	Peaxi162Scf00042	1331617	1332133	1332133	+
1031714	TSS	Peaxi162Scf01068g00019	Peaxi162Scf01068	84039	84136	84039	-
1019768	TSS	Peaxi162Scf00265g00412	Peaxi162Scf00265	436446	436474	436446	-
1008819	TSS	Peaxi162Scf00097g00027	Peaxi162Scf00097	245006	245190	245006	-
1001736	TSS	Peaxi162Scf00010g00029	Peaxi162Scf00010	204311	204516	204311	-
1013399	TSS	Peaxi162Scf00134g00912	Peaxi162Scf00134	891479	891878	891878	+
1022908	TSS	Peaxi162Scf00455g00112	Peaxi162Scf00455	172040	172176	172040	-
1001895	TSS	Peaxi162Scf00013g02116	Peaxi162Scf00013	2096984	2097386	2096984	-
1001647	TSS	Peaxi162Scf00009g02613	Peaxi162Scf00009	2651793	2652555	2651793	-
1003820	TSS	Peaxi162Scf00022g00005	Peaxi162Scf00022	21250	21480	21480	+
1027923	TSS	Peaxi162Scf00484g00215	Peaxi162Scf00484	261380	261463	261380	-
1014226	TSS	Peaxi162Scf00202g00057	Peaxi162Scf00202	546061	546200	546200	+
1004355	TSS	Peaxi162Scf00033g02311	Peaxi162Scf00033	2299015	2299111	2299111	+
1011788	TSS	Peaxi162Scf00150g00411	Peaxi162Scf00150	398672	398738	398672	-
1019290	TSS	Peaxi162Scf00340g00318	Peaxi162Scf00340	340687	340822	340687	-
1020743	TSS	Peaxi162Scf00384g00127	Peaxi162Scf00384	104678	104733	104678	-
1022251	TSS	Peaxi162Scf00436g00024	Peaxi162Scf00436	204721	204936	204721	-
1019368	TSS	Peaxi162Scf00344g00056	Peaxi162Scf00344	524783	525263	524783	-
1026473	TSS	Peaxi162Scf00488g00011	Peaxi162Scf00488	102366	102430	102430	+
1013364	TSS	Peaxi162Scf00179g00536	Peaxi162Scf00179	579849	580792	579849	-
1030121	TSS	Peaxi162Scf00574g00056	Peaxi162Scf00574	570847	571186	571186	+
1000265	TSS	Peaxi162Scf00001g00912	Peaxi162Scf00001	878921	879281	879281	+
1011030	TSS	Peaxi162Scf00103g01924	Peaxi162Scf00103	1903094	1903395	1903395	+
1021575	TSS	Peaxi162Scf00343g00019	Peaxi162Scf00343	196246	196386	196246	-
1015919	TSS	Peaxi162Scf00200g01315	Peaxi162Scf00200	1357793	1357865	1357793	-
1013430	TSS	Peaxi162Scf00180g00711	Peaxi162Scf00180	766554	766933	766554	-
1013707	TSS	Peaxi162Scf00190g01218	Peaxi162Scf00190	1241089	1241140	1241089	-
1014751	TSS	Peaxi162Scf00174g00314	Peaxi162Scf00174	307055	307414	307055	-
1021933	TSS	Peaxi162Scf00353g00026	Peaxi162Scf00353	288503	289215	288503	-
1010580	TSS	Peaxi162Scf00106g01615	Peaxi162Scf00106	1680930	1680988	1680988	+
1006558	TSS	Peaxi162Scf00067g00620	Peaxi162Scf00067	669375	669977	669977	+
1016981	TSS	Peaxi162Scf00273g00033	Peaxi162Scf00273	367408	367457	367457	+
1004755	TSS	Peaxi162Scf00036g00711	Peaxi162Scf00036	718485	719689	719689	+
1031762	TSS	Peaxi162Scf01073g00115	Peaxi162Scf01073	107192	107480	107192	-
1008094	TSS	Peaxi162Scf00085g00115	Peaxi162Scf00085	177657	177794	177657	-
1014040	TSS	Peaxi162Scf00150g01312	Peaxi162Scf00150	1305820	1306314	1306314	+
1017673	TSS	Peaxi162Scf00289g00084	Peaxi162Scf00289	850882	851160	851160	+
1014413	TSS	Peaxi162Scf00206g00036	Peaxi162Scf00206	297988	298122	297988	-
1003367	TSS	Peaxi162Scf00025g00094	Peaxi162Scf00025	975368	975679	975368	-
1008833	TSS	Peaxi162Scf00080g00187	Peaxi162Scf00080	1843153	1843485	1843153	-
1018308	TSS	Peaxi162Scf00257g00139	Peaxi162Scf00257	1338801	1338968	1338801	-
1006810	TSS	Peaxi162Scf00071g00201	Peaxi162Scf00071	1993051	1993229	1993051	-
1005588	TSS	Peaxi162Scf00040g00620	Peaxi162Scf00040	625279	625438	625438	+
1016524	TSS	Peaxi162Scf00262g00127	Peaxi162Scf00262	1192936	1193102	1192936	-
1024159	TSS	Peaxi162Scf00518g00512	Peaxi162Scf00518	541104	541204	541204	+
1001395	TSS	Peaxi162Scf00007g01823	Peaxi162Scf00007	1850993	1851087	1851087	+
1004290	TSS	Peaxi162Scf00032g02720	Peaxi162Scf00032	2699737	2699928	2699928	+
1007002	TSS	Peaxi162Scf00073g00720	Peaxi162Scf00073	783244	783352	783244	-
1002709	TSS	Peaxi162Scf00017g01719	Peaxi162Scf00017	1769539	1769731	1769539	-
1024643	TSS	Peaxi162Scf00539g00036	Peaxi162Scf00539	318644	319665	318644	-
1020066	TSS	Peaxi162Scf00302g00910	Peaxi162Scf00302	899603	899634	899603	-
1017850	TSS	Peaxi162Scf00297g00048	Peaxi162Scf00297	440497	440685	440497	-
1013374	TSS	Peaxi162Scf00133g01415	Peaxi162Scf00133	1425215	1425429	1425429	+
1022710	TSS	Peaxi162Scf00335g00009	Peaxi162Scf00335	7799	7897	7799	-
1019566	TSS	Peaxi162Scf00350g00217	Peaxi162Scf00350	239256	239283	239283	+
1007992	TSS	Peaxi162Scf00083g01313	Peaxi162Scf00083	1332216	1332512	1332512	+
1002907	TSS	Peaxi162Scf00019g00411	Peaxi162Scf00019	455722	456246	455722	-
1014311	TSS	Peaxi162Scf00204g00312	Peaxi162Scf00204	338711	339067	339067	+
1004790	TSS	Peaxi162Scf00043g00068	Peaxi162Scf00043	599938	600327	599938	-
1003785	TSS	Peaxi162Scf00032g02025	Peaxi162Scf00032	2028783	2029193	2028783	-
1004004	TSS	Peaxi162Scf00036g00414	Peaxi162Scf00036	397392	397793	397793	+
1011226	TSS	Peaxi162Scf00135g00056	Peaxi162Scf00135	520433	521226	520433	-
1012702	TSS	Peaxi162Scf00167g00017	Peaxi162Scf00167	165971	166021	166021	+
1023002	TSS	Peaxi162Scf00461g00010	Peaxi162Scf00461	19665	19904	19904	+
1004632	TSS	Peaxi162Scf00039g01318	Peaxi162Scf00039	1340082	1340126	1340126	+
1021628	TSS	Peaxi162Scf00415g00079	Peaxi162Scf00415	707532	708143	707532	-
1026428	TSS	Peaxi162Scf00438g00019	Peaxi162Scf00438	158377	158594	158594	+
1018420	TSS	Peaxi162Scf00230g00038	Peaxi162Scf00230	353507	353786	353507	-
1001249	TSS	Peaxi162Scf00008g00033	Peaxi162Scf00008	346109	346215	346109	-
1018022	TSS	Peaxi162Scf00301g00078	Peaxi162Scf00301	781008	781091	781091	+
1010110	TSS	Peaxi162Scf00121g10119	Peaxi162Scf00121	1108080	1108406	1108080	-
1011426	TSS	Peaxi162Scf00140g00710	Peaxi162Scf00140	735181	735362	735181	-
1021463	TSS	Peaxi162Scf00339g00004	Peaxi162Scf00339	23078	23290	23290	+
1017866	TSS	Peaxi162Scf00216g00115	Peaxi162Scf00216	1062313	1062996	1062996	+
1018428	TSS	Peaxi162Scf00261g00127	Peaxi162Scf00261	1248895	1249319	1248895	-
1011146	TSS	Peaxi162Scf00132g00910	Peaxi162Scf00132	984118	984424	984424	+
1004501	TSS	Peaxi162Scf00036g00178	Peaxi162Scf00036	1688110	1688154	1688110	-
1006610	TSS	Peaxi162Scf00068g00019	Peaxi162Scf00068	78155	78174	78174	+
1000485	TSS	Peaxi162Scf00002g04713	Peaxi162Scf00002	4668245	4668604	4668604	+
1023111	TSS	Peaxi162Scf00465g00066	Peaxi162Scf00465	613907	613991	613907	-
1034419	TSS	Peaxi162Scf00956g00017	Peaxi162Scf00956	25328	25364	25328	-
1005724	TSS	Peaxi162Scf00055g01011	Peaxi162Scf00055	1081193	1081408	1081193	-
1002910	TSS	Peaxi162Scf00019g00715	Peaxi162Scf00019	772449	773008	773008	+
1001723	TSS	Peaxi162Scf00012g02112	Peaxi162Scf00012	2139665	2140591	2139665	-
1016297	TSS	Peaxi162Scf00254g00101	Peaxi162Scf00254	1004564	1004938	1004564	-
1032808	TSS	Peaxi162Scf00698g00117	Peaxi162Scf00698	169307	169339	169307	-
1007821	TSS	Peaxi162Scf00081g00189	Peaxi162Scf00081	1857252	1858334	1857252	-
1029788	TSS	Peaxi162Scf00654g00310	Peaxi162Scf00654	308286	310797	308286	-
1025324	TSS	Peaxi162Scf00572g00215	Peaxi162Scf00572	250613	250932	250613	-
1020769	TSS	Peaxi162Scf00385g00068	Peaxi162Scf00385	676079	676467	676079	-
1006244	TSS	Peaxi162Scf00050g00819	Peaxi162Scf00050	855627	855752	855752	+
1009197	TSS	Peaxi162Scf00085g00199	Peaxi162Scf00085	1980153	1980228	1980153	-
1013868	TSS	Peaxi162Scf00161g00121	Peaxi162Scf00161	146878	147281	146878	-
1031071	TSS	Peaxi162Scf00621g00014	Peaxi162Scf00621	175787	176799	175787	-
1008827	TSS	Peaxi162Scf00080g00036	Peaxi162Scf00080	300212	300385	300385	+
1014824	TSS	Peaxi162Scf00175g00525	Peaxi162Scf00175	586396	586488	586396	-
1012708	TSS	Peaxi162Scf00139g00312	Peaxi162Scf00139	305172	305281	305172	-
1000070	TSS	Peaxi162Scf00000g00783	Peaxi162Scf00000	7819765	7819885	7819885	+
1001437	TSS	Peaxi162Scf00009g03021	Peaxi162Scf00009	3047243	3047330	3047243	-
1003575	TSS	Peaxi162Scf00027g01311	Peaxi162Scf00027	1340589	1340954	1340589	-
1027770	TSS	Peaxi162Scf00478g00017	Peaxi162Scf00478	161695	161829	161829	+
1022597	TSS	Peaxi162Scf00447g00048	Peaxi162Scf00447	464482	464563	464482	-
1003585	TSS	Peaxi162Scf00027g02813	Peaxi162Scf00027	2781224	2781511	2781511	+
1020031	TSS	Peaxi162Scf00301g00012	Peaxi162Scf00301	6111	6179	6179	+
1014417	TSS	Peaxi162Scf00206g00710	Peaxi162Scf00206	715937	717031	717031	+
1000877	TSS	Peaxi162Scf00004g02916	Peaxi162Scf00004	2883879	2884093	2884093	+
1029637	TSS	Peaxi162Scf00854g00221	Peaxi162Scf00854	249937	250135	250135	+
1010559	TSS	Peaxi162Scf00106g00517	Peaxi162Scf00106	545069	545438	545069	-
1019894	TSS	Peaxi162Scf00298g00073	Peaxi162Scf00298	753868	754097	754097	+
1022972	TSS	Peaxi162Scf00459g00510	Peaxi162Scf00459	521465	522217	521465	-
1004699	TSS	Peaxi162Scf00041g00179	Peaxi162Scf00041	1753339	1753383	1753339	-
1032011	TSS	Peaxi162Scf00672g00514	Peaxi162Scf00672	494828	495067	495067	+
1030193	TSS	Peaxi162Scf00914g00033	Peaxi162Scf00914	338723	338773	338723	-
1029377	TSS	Peaxi162Scf00628g00019	Peaxi162Scf00628	106520	106572	106520	-
1031421	TSS	Peaxi162Scf01029g00212	Peaxi162Scf01029	249678	249750	249678	-
1014721	TSS	Peaxi162Scf00161g00099	Peaxi162Scf00161	942419	942477	942477	+
1016593	TSS	Peaxi162Scf00263g00614	Peaxi162Scf00263	649851	652671	649851	-
1008529	TSS	Peaxi162Scf00090g00046	Peaxi162Scf00090	423649	423773	423773	+
1003334	TSS	Peaxi162Scf00024g01922	Peaxi162Scf00024	1900782	1900852	1900852	+
1021969	TSS	Peaxi162Scf00315g00041	Peaxi162Scf00315	465101	467972	467972	+
1005956	TSS	Peaxi162Scf00059g00318	Peaxi162Scf00059	323174	323281	323174	-
1033405	TSS	Peaxi162Scf00880g00018	Peaxi162Scf00880	142424	142725	142725	+
1015717	TSS	Peaxi162Scf00176g00010	Peaxi162Scf00176	11355	11497	11497	+
1000883	TSS	Peaxi162Scf00004g03412	Peaxi162Scf00004	3398708	3398807	3398807	+
1005493	TSS	Peaxi162Scf00050g00214	Peaxi162Scf00050	222615	222714	222615	-
1025994	TSS	Peaxi162Scf00466g00111	Peaxi162Scf00466	107132	107199	107132	-
1027707	TSS	Peaxi162Scf00544g00616	Peaxi162Scf00544	626091	626156	626156	+
1017138	TSS	Peaxi162Scf00224g00092	Peaxi162Scf00224	907688	907802	907688	-
1024248	TSS	Peaxi162Scf00521g00613	Peaxi162Scf00521	613160	613264	613160	-
1010569	TSS	Peaxi162Scf00097g00159	Peaxi162Scf00097	1524452	1524594	1524594	+
1036061	TSS	Peaxi162Scf00920g00034	Peaxi162Scf00920	301110	301255	301255	+
1010975	TSS	Peaxi162Scf00112g01216	Peaxi162Scf00112	1223301	1223493	1223301	-
1011868	TSS	Peaxi162Scf00118g01412	Peaxi162Scf00118	1437849	1437939	1437849	-
1007117	TSS	Peaxi162Scf00058g02630	Peaxi162Scf00058	2681175	2681751	2681751	+
1010158	TSS	Peaxi162Scf00101g00166	Peaxi162Scf00101	1604332	1604555	1604332	-
1004757	TSS	Peaxi162Scf00036g01013	Peaxi162Scf00036	1074380	1074642	1074380	-
1031224	TSS	Peaxi162Scf00720g10014	Peaxi162Scf00720	116922	117297	117297	+
1027936	TSS	Peaxi162Scf00720g00418	Peaxi162Scf00720	403517	403564	403564	+
1012680	TSS	Peaxi162Scf00137g00128	Peaxi162Scf00137	1250933	1251071	1250933	-
1027994	TSS	Peaxi162Scf00725g00019	Peaxi162Scf00725	159541	159917	159917	+
1009896	TSS	Peaxi162Scf00117g01519	Peaxi162Scf00117	1543951	1544249	1543951	-
1017990	TSS	Peaxi162Scf00247g00005	Peaxi162Scf00247	14762	15004	14762	-
1019006	TSS	Peaxi162Scf00330g00810	Peaxi162Scf00330	815112	815261	815112	-
1024318	TSS	Peaxi162Scf00419g00069	Peaxi162Scf00419	663918	664046	663918	-
1000341	TSS	Peaxi162Scf00001g02516	Peaxi162Scf00001	2545098	2545447	2545447	+
1025746	TSS	Peaxi162Scf00596g00410	Peaxi162Scf00596	460782	461011	461011	+
1000265	TSS	Peaxi162Scf00001g00371	Peaxi162Scf00001	3703999	3704076	3703999	-
1005282	TSS	Peaxi162Scf00039g01625	Peaxi162Scf00039	1651083	1651160	1651083	-
1005686	TSS	Peaxi162Scf00053g02216	Peaxi162Scf00053	2234536	2234790	2234536	-
1026247	TSS	Peaxi162Scf00632g00022	Peaxi162Scf00632	277860	278000	277860	-
1027955	TSS	Peaxi162Scf00553g00216	Peaxi162Scf00553	241942	242161	241942	-
1003657	TSS	Peaxi162Scf00022g02413	Peaxi162Scf00022	2420740	2421238	2421238	+
1020946	TSS	Peaxi162Scf00289g00058	Peaxi162Scf00289	568460	568672	568460	-
1020062	TSS	Peaxi162Scf00302g00126	Peaxi162Scf00302	1215430	1215554	1215554	+
1014230	TSS	Peaxi162Scf00202g00089	Peaxi162Scf00202	880631	880990	880631	-
1022116	TSS	Peaxi162Scf00318g00510	Peaxi162Scf00318	504567	504733	504567	-
1017646	TSS	Peaxi162Scf00210g00617	Peaxi162Scf00210	634807	635125	635125	+
1014107	TSS	Peaxi162Scf00198g01017	Peaxi162Scf00198	1035560	1035617	1035560	-
1004651	TSS	Peaxi162Scf00040g00214	Peaxi162Scf00040	206829	207008	207008	+
1013096	TSS	Peaxi162Scf00148g00088	Peaxi162Scf00148	806208	806948	806948	+
1025162	TSS	Peaxi162Scf00563g00009	Peaxi162Scf00563	25517	25575	25575	+
1021183	TSS	Peaxi162Scf00397g00111	Peaxi162Scf00397	111649	111864	111649	-
1029109	TSS	Peaxi162Scf00806g00011	Peaxi162Scf00806	21585	22014	21585	-
1025853	TSS	Peaxi162Scf00461g00610	Peaxi162Scf00461	608577	608917	608917	+
1022446	TSS	Peaxi162Scf00443g00213	Peaxi162Scf00443	233750	233953	233750	-
1028889	TSS	Peaxi162Scf00606g00025	Peaxi162Scf00606	253988	254548	254548	+
1008127	TSS	Peaxi162Scf00086g00431	Peaxi162Scf00086	409514	409532	409532	+
1023404	TSS	Peaxi162Scf00480g00036	Peaxi162Scf00480	294228	294460	294228	-
1027652	TSS	Peaxi162Scf00542g00014	Peaxi162Scf00542	75933	76175	76175	+
1024286	TSS	Peaxi162Scf00418g00036	Peaxi162Scf00418	339220	339758	339758	+
1015237	TSS	Peaxi162Scf00186g01212	Peaxi162Scf00186	1252448	1252785	1252448	-
1022636	TSS	Peaxi162Scf00449g00512	Peaxi162Scf00449	586507	586540	586540	+
1003929	TSS	Peaxi162Scf00035g00018	Peaxi162Scf00035	143423	143645	143423	-
1023842	TSS	Peaxi162Scf00501g00035	Peaxi162Scf00501	354740	354962	354740	-
1023374	TSS	Peaxi162Scf00479g00065	Peaxi162Scf00479	668577	668711	668711	+
1005555	TSS	Peaxi162Scf00051g00193	Peaxi162Scf00051	1903966	1904369	1903966	-
1016029	TSS	Peaxi162Scf00203g00052	Peaxi162Scf00203	502081	502237	502237	+
1015538	TSS	Peaxi162Scf00192g00524	Peaxi162Scf00192	568969	569025	569025	+
1012144	TSS	Peaxi162Scf00123g00035	Peaxi162Scf00123	376155	376207	376207	+
1000545	TSS	Peaxi162Scf00003g00813	Peaxi162Scf00003	807451	807518	807451	-
1005658	TSS	Peaxi162Scf00053g00006	Peaxi162Scf00053	79718	79892	79718	-
1010661	TSS	Peaxi162Scf00108g00912	Peaxi162Scf00108	940446	940602	940446	-
1016671	TSS	Peaxi162Scf00211g00144	Peaxi162Scf00211	1443383	1443471	1443383	-
1011037	TSS	Peaxi162Scf00115g00062	Peaxi162Scf00115	600621	600700	600621	-
1015085	TSS	Peaxi162Scf00218g00096	Peaxi162Scf00218	906222	906499	906222	-
1019061	TSS	Peaxi162Scf00245g01012	Peaxi162Scf00245	996196	996351	996196	-
1020364	TSS	Peaxi162Scf00372g00716	Peaxi162Scf00372	706800	706894	706894	+
1010115	TSS	Peaxi162Scf00100g00017	Peaxi162Scf00100	19517	19997	19517	-
1033229	TSS	Peaxi162Scf01452g00006	Peaxi162Scf01452	20351	21114	20351	-
1019813	TSS	Peaxi162Scf00358g00619	Peaxi162Scf00358	597364	597503	597364	-
1023261	TSS	Peaxi162Scf00388g00078	Peaxi162Scf00388	712356	712469	712356	-
1005946	TSS	Peaxi162Scf00059g00069	Peaxi162Scf00059	641529	641676	641676	+
1009774	TSS	Peaxi162Scf00115g00081	Peaxi162Scf00115	875871	876025	875871	-
1019168	TSS	Peaxi162Scf00335g00310	Peaxi162Scf00335	322813	323298	323298	+
1020322	TSS	Peaxi162Scf00370g00117	Peaxi162Scf00370	181228	181283	181228	-
1013089	TSS	Peaxi162Scf00147g01412	Peaxi162Scf00147	1470064	1470223	1470223	+
1014961	TSS	Peaxi162Scf00213g01514	Peaxi162Scf00213	1532973	1533157	1532973	-
1016180	TSS	Peaxi162Scf00251g00411	Peaxi162Scf00251	472298	472394	472298	-
1026952	TSS	Peaxi162Scf00675g00028	Peaxi162Scf00675	219428	219656	219656	+
1008796	TSS	Peaxi162Scf00096g01311	Peaxi162Scf00096	1287514	1290103	1290103	+
1023498	TSS	Peaxi162Scf00485g00109	Peaxi162Scf00485	1017278	1017439	1017278	-
1022586	TSS	Peaxi162Scf00446g00212	Peaxi162Scf00446	186539	186617	186539	-
1033430	TSS	Peaxi162Scf00882g00012	Peaxi162Scf00882	23863	23930	23930	+
1020360	TSS	Peaxi162Scf00372g00210	Peaxi162Scf00372	198372	198860	198372	-
1032220	TSS	Peaxi162Scf00781g00021	Peaxi162Scf00781	208590	209739	209739	+
1009903	TSS	Peaxi162Scf00118g00109	Peaxi162Scf00118	1083104	1083760	1083760	+
1001262	TSS	Peaxi162Scf00008g00611	Peaxi162Scf00008	662752	663162	662752	-
1003563	TSS	Peaxi162Scf00027g00211	Peaxi162Scf00027	2095911	2096198	2096198	+
1024214	TSS	Peaxi162Scf00416g00116	Peaxi162Scf00416	80285	81459	81459	+
1036383	TSS	Peaxi162Scf00940g00110	Peaxi162Scf00940	111974	112014	112014	+
1007975	TSS	Peaxi162Scf00083g00822	Peaxi162Scf00083	880646	880875	880875	+
1031115	TSS	Peaxi162Scf00624g00046	Peaxi162Scf00624	387839	388566	388566	+
1029963	TSS	Peaxi162Scf00566g00031	Peaxi162Scf00566	367325	368256	368256	+
1011186	TSS	Peaxi162Scf00107g00133	Peaxi162Scf00107	1351073	1351568	1351568	+
1001715	TSS	Peaxi162Scf00009g02022	Peaxi162Scf00009	2042769	2042965	2042769	-
1026262	TSS	Peaxi162Scf00433g00067	Peaxi162Scf00433	592658	593012	592658	-
1019405	TSS	Peaxi162Scf00345g00027	Peaxi162Scf00345	219785	219802	219785	-
1004349	TSS	Peaxi162Scf00033g01514	Peaxi162Scf00033	1474669	1474947	1474669	-
1021175	TSS	Peaxi162Scf00331g00014	Peaxi162Scf00331	37903	38076	37903	-
1000522	TSS	Peaxi162Scf00003g01433	Peaxi162Scf00003	1384414	1384495	1384495	+
1011057	TSS	Peaxi162Scf00131g00081	Peaxi162Scf00131	861718	861972	861972	+
1018714	TSS	Peaxi162Scf00322g00010	Peaxi162Scf00322	29247	29371	29371	+
1001963	TSS	Peaxi162Scf00012g00141	Peaxi162Scf00012	1200760	1200921	1200921	+
1014133	TSS	Peaxi162Scf00199g00517	Peaxi162Scf00199	564977	565048	564977	-
1035290	TSS	Peaxi162Scf00855g00013	Peaxi162Scf00855	42153	42862	42862	+
1015066	TSS	Peaxi162Scf00217g00911	Peaxi162Scf00217	974726	974769	974726	-
1028375	TSS	Peaxi162Scf00747g00211	Peaxi162Scf00747	197944	198080	197944	-
1029357	TSS	Peaxi162Scf00627g00018	Peaxi162Scf00627	89437	89523	89437	-
1000440	TSS	Peaxi162Scf00002g05210	Peaxi162Scf00002	5195695	5196253	5195695	-
1036148	TSS	Peaxi162Scf00925g00012	Peaxi162Scf00925	43751	44079	44079	+
1009266	TSS	Peaxi162Scf00105g00026	Peaxi162Scf00105	202927	203075	203075	+
1032893	TSS	Peaxi162Scf01310g00004	Peaxi162Scf01310	14747	14797	14797	+
1005829	TSS	Peaxi162Scf00057g01112	Peaxi162Scf00057	1082686	1082757	1082757	+
1019378	TSS	Peaxi162Scf00285g00047	Peaxi162Scf00285	440157	440282	440282	+
1009900	TSS	Peaxi162Scf00118g00084	Peaxi162Scf00118	822969	823342	822969	-
1027152	TSS	Peaxi162Scf00521g00036	Peaxi162Scf00521	293951	294046	293951	-
1003691	TSS	Peaxi162Scf00030g00817	Peaxi162Scf00030	789977	790116	789977	-
1028796	TSS	Peaxi162Scf00784g00028	Peaxi162Scf00784	260568	260797	260568	-
1030340	TSS	Peaxi162Scf00583g00227	Peaxi162Scf00583	239832	240003	240003	+
1002497	TSS	Peaxi162Scf00015g01919	Peaxi162Scf00015	1914150	1914178	1914150	-
1012136	TSS	Peaxi162Scf00156g00915	Peaxi162Scf00156	908708	908759	908759	+
1000012	TSS	Peaxi162Scf00000g00221	Peaxi162Scf00000	2278936	2279091	2278936	-
1018634	TSS	Peaxi162Scf00265g00006	Peaxi162Scf00265	15685	16035	16035	+
1022599	TSS	Peaxi162Scf00367g00410	Peaxi162Scf00367	462763	462908	462908	+
1026535	TSS	Peaxi162Scf00649g00027	Peaxi162Scf00649	238212	238397	238212	-
1005508	TSS	Peaxi162Scf00050g01211	Peaxi162Scf00050	1197814	1197965	1197814	-
1018065	TSS	Peaxi162Scf00251g00071	Peaxi162Scf00251	741246	741349	741246	-
1009690	TSS	Peaxi162Scf00091g00114	Peaxi162Scf00091	1121232	1121585	1121585	+
1014058	TSS	Peaxi162Scf00151g00313	Peaxi162Scf00151	324430	324636	324636	+
1000446	TSS	Peaxi162Scf00002g01317	Peaxi162Scf00002	1298474	1298646	1298646	+
1023639	TSS	Peaxi162Scf00398g00211	Peaxi162Scf00398	212392	212430	212392	-
1011012	TSS	Peaxi162Scf00103g01410	Peaxi162Scf00103	1402121	1402276	1402121	-
1001350	TSS	Peaxi162Scf00007g00633	Peaxi162Scf00007	589887	589952	589952	+
1027406	TSS	Peaxi162Scf00531g00049	Peaxi162Scf00531	406596	406790	406596	-
1007037	TSS	Peaxi162Scf00063g00310	Peaxi162Scf00063	378922	379306	379306	+
1023323	TSS	Peaxi162Scf00475g00516	Peaxi162Scf00475	556119	556245	556245	+
1015278	TSS	Peaxi162Scf00224g00216	Peaxi162Scf00224	229498	229573	229573	+
1000072	TSS	Peaxi162Scf00000g00708	Peaxi162Scf00000	7018223	7018287	7018223	-
1005904	TSS	Peaxi162Scf00058g01716	Peaxi162Scf00058	1768226	1768442	1768226	-
1015993	TSS	Peaxi162Scf00183g00011	Peaxi162Scf00183	17829	17847	17847	+
1022180	TSS	Peaxi162Scf00321g00037	Peaxi162Scf00321	321275	321348	321348	+
1023891	TSS	Peaxi162Scf00504g00017	Peaxi162Scf00504	125349	125658	125349	-
1005437	TSS	Peaxi162Scf00048g01418	Peaxi162Scf00048	1480120	1480183	1480183	+
1000225	TSS	Peaxi162Scf00001g00283	Peaxi162Scf00001	2854739	2855707	2855707	+
1005785	TSS	Peaxi162Scf00057g00154	Peaxi162Scf00057	1533815	1533946	1533815	-
1016289	TSS	Peaxi162Scf00253g01129	Peaxi162Scf00253	1177534	1178214	1178214	+
1029790	TSS	Peaxi162Scf00559g00114	Peaxi162Scf00559	119221	119278	119221	-
1011172	TSS	Peaxi162Scf00133g00721	Peaxi162Scf00133	707171	707391	707391	+
1035590	TSS	Peaxi162Scf00884g00004	Peaxi162Scf00884	69727	69961	69727	-
1037998	TSS	Peaxi162Scf01096g00005	Peaxi162Scf01096	32595	33164	33164	+
1013661	TSS	Peaxi162Scf00159g00143	Peaxi162Scf00159	1458673	1458784	1458784	+
1010334	TSS	Peaxi162Scf00092g01211	Peaxi162Scf00092	1218720	1218947	1218947	+
1000540	TSS	Peaxi162Scf00003g02037	Peaxi162Scf00003	2070446	2070635	2070635	+
1026517	TSS	Peaxi162Scf00439g00092	Peaxi162Scf00439	913440	913609	913440	-
1023649	TSS	Peaxi162Scf00494g00089	Peaxi162Scf00494	884976	885102	885102	+
1029318	TSS	Peaxi162Scf00823g00110	Peaxi162Scf00823	121808	122284	121808	-
1027232	TSS	Peaxi162Scf00525g00018	Peaxi162Scf00525	136437	136802	136437	-
1029000	TSS	Peaxi162Scf00612g00043	Peaxi162Scf00612	488428	488493	488428	-
1024527	TSS	Peaxi162Scf00385g00019	Peaxi162Scf00385	70388	70552	70388	-
1016221	TSS	Peaxi162Scf00252g00918	Peaxi162Scf00252	967724	967924	967724	-
1014232	TSS	Peaxi162Scf00202g00187	Peaxi162Scf00202	1817309	1817584	1817584	+
1005868	TSS	Peaxi162Scf00058g00139	Peaxi162Scf00058	1288721	1288778	1288778	+
1011738	TSS	Peaxi162Scf00127g00018	Peaxi162Scf00127	130262	130578	130578	+
1025361	TSS	Peaxi162Scf00406g00093	Peaxi162Scf00406	922288	922388	922388	+
1025527	TSS	Peaxi162Scf00585g00082	Peaxi162Scf00585	854711	854734	854734	+
1006170	TSS	Peaxi162Scf00049g00075	Peaxi162Scf00049	742719	743347	743347	+
1026731	TSS	Peaxi162Scf00660g00120	Peaxi162Scf00660	160074	160206	160206	+
1030629	TSS	Peaxi162Scf00947g00211	Peaxi162Scf00947	257280	257510	257280	-
1012770	TSS	Peaxi162Scf00168g01127	Peaxi162Scf00168	1167949	1168361	1167949	-
1024499	TSS	Peaxi162Scf00533g00077	Peaxi162Scf00533	702425	702690	702425	-
1018019	TSS	Peaxi162Scf00221g00512	Peaxi162Scf00221	546323	546489	546323	-
1017673	TSS	Peaxi162Scf00211g00239	Peaxi162Scf00211	281297	281325	281325	+
1016518	TSS	Peaxi162Scf00262g00038	Peaxi162Scf00262	331026	331142	331026	-
1009066	TSS	Peaxi162Scf00077g00117	Peaxi162Scf00077	1124708	1124809	1124809	+
1022454	TSS	Peaxi162Scf00443g00512	Peaxi162Scf00443	522990	523207	522990	-
1013479	TSS	Peaxi162Scf00184g00013	Peaxi162Scf00184	70394	70859	70394	-
1006137	TSS	Peaxi162Scf00048g00209	Peaxi162Scf00048	1995513	1995586	1995586	+
1030642	TSS	Peaxi162Scf00949g00112	Peaxi162Scf00949	95416	95587	95416	-
1030470	TSS	Peaxi162Scf00591g00027	Peaxi162Scf00591	234390	234455	234455	+
1007561	TSS	Peaxi162Scf00077g00146	Peaxi162Scf00077	1468398	1468682	1468398	-
1036259	TSS	Peaxi162Scf00931g00036	Peaxi162Scf00931	338548	338897	338897	+
1016503	TSS	Peaxi162Scf00193g00215	Peaxi162Scf00193	238496	238852	238852	+
1015361	TSS	Peaxi162Scf00225g00623	Peaxi162Scf00225	680255	680444	680255	-
1016461	TSS	Peaxi162Scf00192g01212	Peaxi162Scf00192	1199464	1199680	1199464	-
1006619	TSS	Peaxi162Scf00051g00317	Peaxi162Scf00051	344513	345362	345362	+
1010372	TSS	Peaxi162Scf00127g00146	Peaxi162Scf00127	1420019	1420208	1420208	+
1029411	TSS	Peaxi162Scf00832g00326	Peaxi162Scf00832	321756	322056	322056	+
1013906	TSS	Peaxi162Scf00163g00217	Peaxi162Scf00163	254256	254444	254256	-
1019148	TSS	Peaxi162Scf00276g01115	Peaxi162Scf00276	1083799	1084130	1084130	+
1031840	TSS	Peaxi162Scf00753g00440	Peaxi162Scf00753	461768	461883	461768	-
1016064	TSS	Peaxi162Scf00245g00416	Peaxi162Scf00245	428976	429055	429055	+
1003210	TSS	Peaxi162Scf00018g00311	Peaxi162Scf00018	365412	365886	365886	+
1011289	TSS	Peaxi162Scf00119g01015	Peaxi162Scf00119	1003010	1003177	1003010	-
1023024	TSS	Peaxi162Scf00345g00816	Peaxi162Scf00345	870088	870408	870088	-
1017383	TSS	Peaxi162Scf00229g00412	Peaxi162Scf00229	462894	463558	463558	+
1032094	TSS	Peaxi162Scf01125g00023	Peaxi162Scf01125	268658	268954	268954	+
1023092	TSS	Peaxi162Scf00464g00014	Peaxi162Scf00464	122089	122143	122143	+
1035483	TSS	Peaxi162Scf01069g00012	Peaxi162Scf01069	110	266	266	+
1004865	TSS	Peaxi162Scf00044g01821	Peaxi162Scf00044	1838998	1839228	1838998	-
1027896	TSS	Peaxi162Scf00483g00315	Peaxi162Scf00483	316417	316522	316417	-
1018218	TSS	Peaxi162Scf00309g00623	Peaxi162Scf00309	640965	641209	641209	+
1005891	TSS	Peaxi162Scf00058g00612	Peaxi162Scf00058	609131	609187	609131	-
1008949	TSS	Peaxi162Scf00100g00511	Peaxi162Scf00100	498931	499088	498931	-
1006511	TSS	Peaxi162Scf00049g01112	Peaxi162Scf00049	1117531	1117636	1117636	+
1026588	TSS	Peaxi162Scf00496g00038	Peaxi162Scf00496	377002	377358	377358	+
1009522	TSS	Peaxi162Scf00110g01617	Peaxi162Scf00110	1636242	1637076	1636242	-
1016688	TSS	Peaxi162Scf00211g01210	Peaxi162Scf00211	1209321	1209498	1209321	-
1019634	TSS	Peaxi162Scf00352g00047	Peaxi162Scf00352	455725	455876	455876	+
1006003	TSS	Peaxi162Scf00060g00081	Peaxi162Scf00060	856801	856865	856865	+
1004863	TSS	Peaxi162Scf00044g01613	Peaxi162Scf00044	1605884	1606446	1605884	-
1000356	TSS	Peaxi162Scf00002g00107	Peaxi162Scf00002	999890	1000213	1000213	+
1006976	TSS	Peaxi162Scf00073g00038	Peaxi162Scf00073	329742	329796	329742	-
1022240	TSS	Peaxi162Scf00435g01012	Peaxi162Scf00435	1088551	1088811	1088551	-
1000123	TSS	Peaxi162Scf00000g08112	Peaxi162Scf00000	8143997	8144296	8144296	+
1003739	TSS	Peaxi162Scf00024g00315	Peaxi162Scf00024	300112	300517	300112	-
1009744	TSS	Peaxi162Scf00113g01510	Peaxi162Scf00113	1587876	1587989	1587876	-
1004973	TSS	Peaxi162Scf00045g00725	Peaxi162Scf00045	778244	778322	778322	+
1033020	TSS	Peaxi162Scf00705g00017	Peaxi162Scf00705	38730	39007	38730	-
1029446	TSS	Peaxi162Scf00836g00005	Peaxi162Scf00836	9447	9691	9447	-
1007963	TSS	Peaxi162Scf00069g00810	Peaxi162Scf00069	807625	808125	807625	-
1011300	TSS	Peaxi162Scf00137g00107	Peaxi162Scf00137	1017732	1017774	1017774	+
1025324	TSS	Peaxi162Scf00445g00079	Peaxi162Scf00445	723784	723813	723784	-
1024211	TSS	Peaxi162Scf00520g00039	Peaxi162Scf00520	327268	327397	327268	-
1029304	TSS	Peaxi162Scf00822g00007	Peaxi162Scf00822	12126	12203	12203	+
1013881	TSS	Peaxi162Scf00161g00512	Peaxi162Scf00161	563276	563358	563276	-
1003245	TSS	Peaxi162Scf00022g00217	Peaxi162Scf00022	2167139	2167449	2167139	-
1018249	TSS	Peaxi162Scf00254g00712	Peaxi162Scf00254	774336	774828	774336	-
1029128	TSS	Peaxi162Scf00809g00036	Peaxi162Scf00809	298533	298822	298822	+
1009234	TSS	Peaxi162Scf00104g00156	Peaxi162Scf00104	1566550	1566728	1566550	-
1008584	TSS	Peaxi162Scf00092g00321	Peaxi162Scf00092	298941	299225	299225	+
1018805	TSS	Peaxi162Scf00325g00007	Peaxi162Scf00325	18763	19048	19048	+
1031395	TSS	Peaxi162Scf00736g00213	Peaxi162Scf00736	196309	196759	196759	+
1023657	TSS	Peaxi162Scf00494g00510	Peaxi162Scf00494	536632	536822	536822	+
1004217	TSS	Peaxi162Scf00027g00184	Peaxi162Scf00027	1861412	1861528	1861528	+
1010068	TSS	Peaxi162Scf00098g00096	Peaxi162Scf00098	887458	887749	887458	-
1015997	TSS	Peaxi162Scf00241g01211	Peaxi162Scf00241	1241721	1242628	1242628	+
1010622	TSS	Peaxi162Scf00097g02012	Peaxi162Scf00097	2058185	2058577	2058577	+
1030083	TSS	Peaxi162Scf00672g00211	Peaxi162Scf00672	235117	235236	235117	-
1018976	TSS	Peaxi162Scf00330g00006	Peaxi162Scf00330	74263	74415	74263	-
1021360	TSS	Peaxi162Scf00336g00003	Peaxi162Scf00336	74783	74877	74877	+
1018378	TSS	Peaxi162Scf00229g00076	Peaxi162Scf00229	698381	698622	698381	-
1019335	TSS	Peaxi162Scf00342g00111	Peaxi162Scf00342	1097599	1097704	1097704	+
1006056	TSS	Peaxi162Scf00061g00228	Peaxi162Scf00061	2195968	2197003	2197003	+
1011289	TSS	Peaxi162Scf00136g01214	Peaxi162Scf00136	1282361	1282777	1282361	-
1001975	TSS	Peaxi162Scf00014g00614	Peaxi162Scf00014	657193	657662	657193	-
1007934	TSS	Peaxi162Scf00082g02211	Peaxi162Scf00082	2199427	2199619	2199427	-
1008131	TSS	Peaxi162Scf00086g00615	Peaxi162Scf00086	686493	686611	686493	-
1029716	TSS	Peaxi162Scf00871g00029	Peaxi162Scf00871	265684	266212	265684	-
1007418	TSS	Peaxi162Scf00075g01928	Peaxi162Scf00075	1914856	1914919	1914856	-
1016798	TSS	Peaxi162Scf00199g00006	Peaxi162Scf00199	34304	34537	34537	+
1004118	TSS	Peaxi162Scf00030g00023	Peaxi162Scf00030	234369	234391	234391	+
1025040	TSS	Peaxi162Scf00555g00211	Peaxi162Scf00555	280044	280475	280044	-
1029004	TSS	Peaxi162Scf00801g00048	Peaxi162Scf00801	402359	402509	402359	-
1003224	TSS	Peaxi162Scf00019g00016	Peaxi162Scf00019	102450	102966	102966	+
1023806	TSS	Peaxi162Scf00499g00413	Peaxi162Scf00499	390128	390325	390325	+
1004115	TSS	Peaxi162Scf00030g00012	Peaxi162Scf00030	9009	9380	9380	+
1022835	TSS	Peaxi162Scf00340g00111	Peaxi162Scf00340	101719	101762	101719	-
1020414	TSS	Peaxi162Scf00313g00210	Peaxi162Scf00313	237458	237738	237458	-
1016954	TSS	Peaxi162Scf00219g00019	Peaxi162Scf00219	120066	120276	120066	-
1012142	TSS	Peaxi162Scf00123g00014	Peaxi162Scf00123	59821	59903	59903	+
1031333	TSS	Peaxi162Scf00641g00065	Peaxi162Scf00641	593095	594024	594024	+
1007032	TSS	Peaxi162Scf00058g00010	Peaxi162Scf00058	38294	38373	38373	+
1000178	TSS	Peaxi162Scf00001g00222	Peaxi162Scf00001	2268669	2269298	2268669	-
1011973	TSS	Peaxi162Scf00119g01313	Peaxi162Scf00119	1376615	1376871	1376871	+
1013997	TSS	Peaxi162Scf00195g00131	Peaxi162Scf00195	153300	153538	153300	-
1036805	TSS	Peaxi162Scf00968g00018	Peaxi162Scf00968	30628	30669	30669	+
1026175	TSS	Peaxi162Scf00624g00067	Peaxi162Scf00624	652507	652539	652539	+
1012948	TSS	Peaxi162Scf00145g00168	Peaxi162Scf00145	1593971	1594181	1594181	+
1000391	TSS	Peaxi162Scf00002g00511	Peaxi162Scf00002	512565	513500	513500	+
1010125	TSS	Peaxi162Scf00122g01723	Peaxi162Scf00122	1749458	1749625	1749458	-
1025625	TSS	Peaxi162Scf00413g00316	Peaxi162Scf00413	350747	352299	352299	+
1023172	TSS	Peaxi162Scf00349g00074	Peaxi162Scf00349	714458	714589	714458	-
1000470	TSS	Peaxi162Scf00002g00492	Peaxi162Scf00002	4974105	4974272	4974272	+
1017878	TSS	Peaxi162Scf00217g00009	Peaxi162Scf00217	57663	59464	57663	-
1003319	TSS	Peaxi162Scf00023g02534	Peaxi162Scf00023	2571437	2571720	2571437	-
1008133	TSS	Peaxi162Scf00086g00916	Peaxi162Scf00086	967710	967821	967710	-
1020858	TSS	Peaxi162Scf00386g00616	Peaxi162Scf00386	602927	602991	602927	-
1016860	TSS	Peaxi162Scf00270g00420	Peaxi162Scf00270	455481	455908	455481	-
1009427	TSS	Peaxi162Scf00108g00148	Peaxi162Scf00108	1431473	1431605	1431473	-
1020162	TSS	Peaxi162Scf00273g00087	Peaxi162Scf00273	811855	811937	811937	+
1028415	TSS	Peaxi162Scf00751g00412	Peaxi162Scf00751	439969	440132	440132	+
1028081	TSS	Peaxi162Scf00560g00223	Peaxi162Scf00560	219663	219800	219800	+
1019978	TSS	Peaxi162Scf00299g00850	Peaxi162Scf00299	859247	859521	859247	-
1005483	TSS	Peaxi162Scf00049g02410	Peaxi162Scf00049	2429681	2430271	2430271	+
1016979	TSS	Peaxi162Scf00273g00019	Peaxi162Scf00273	131666	131733	131733	+
1030687	TSS	Peaxi162Scf00601g00013	Peaxi162Scf00601	94565	94847	94847	+
1030647	TSS	Peaxi162Scf00950g00310	Peaxi162Scf00950	334497	334579	334579	+
1017647	TSS	Peaxi162Scf00288g00513	Peaxi162Scf00288	580658	580903	580903	+
1005689	TSS	Peaxi162Scf00042g00204	Peaxi162Scf00042	2026841	2027036	2026841	-
1022515	TSS	Peaxi162Scf00331g00086	Peaxi162Scf00331	846251	846304	846251	-
1023516	TSS	Peaxi162Scf00486g00056	Peaxi162Scf00486	495846	496187	495846	-
1011176	TSS	Peaxi162Scf00118g00003	Peaxi162Scf00118	1680	1727	1727	+
1026413	TSS	Peaxi162Scf00485g00211	Peaxi162Scf00485	263894	264154	264154	+
1019536	TSS	Peaxi162Scf00259g00025	Peaxi162Scf00259	205997	206094	206094	+
1014996	TSS	Peaxi162Scf00215g00114	Peaxi162Scf00215	110324	110393	110324	-
1024595	TSS	Peaxi162Scf00536g00415	Peaxi162Scf00536	473975	474265	474265	+
1002924	TSS	Peaxi162Scf00019g03122	Peaxi162Scf00019	2945027	2945289	2945289	+
1029275	TSS	Peaxi162Scf00623g00009	Peaxi162Scf00623	40088	40230	40230	+
1016501	TSS	Peaxi162Scf00261g00109	Peaxi162Scf00261	1030826	1030937	1030826	-
1035982	TSS	Peaxi162Scf01149g00019	Peaxi162Scf01149	82365	83212	83212	+
1004711	TSS	Peaxi162Scf00035g02310	Peaxi162Scf00035	2290379	2290528	2290379	-
1017155	TSS	Peaxi162Scf00276g00623	Peaxi162Scf00276	656984	657118	656984	-
1025141	TSS	Peaxi162Scf00561g00009	Peaxi162Scf00561	22361	22416	22361	-
1036616	TSS	Peaxi162Scf00954g00006	Peaxi162Scf00954	26849	27749	27749	+
1009204	TSS	Peaxi162Scf00103g01615	Peaxi162Scf00103	1673310	1673363	1673363	+
1026834	TSS	Peaxi162Scf00668g00118	Peaxi162Scf00668	125776	126240	125776	-
1006978	TSS	Peaxi162Scf00073g00056	Peaxi162Scf00073	568281	568345	568345	+
1020728	TSS	Peaxi162Scf00383g00311	Peaxi162Scf00383	322958	323027	322958	-
1008875	TSS	Peaxi162Scf00081g00024	Peaxi162Scf00081	222598	222701	222598	-
1013338	TSS	Peaxi162Scf00178g01110	Peaxi162Scf00178	1178759	1178803	1178803	+
1006809	TSS	Peaxi162Scf00054g01713	Peaxi162Scf00054	1764572	1764646	1764572	-
1005503	TSS	Peaxi162Scf00050g00628	Peaxi162Scf00050	641160	641480	641480	+
1010154	TSS	Peaxi162Scf00101g00079	Peaxi162Scf00101	702568	702956	702568	-
1025616	TSS	Peaxi162Scf00591g00053	Peaxi162Scf00591	538448	538578	538578	+
1016463	TSS	Peaxi162Scf00192g01414	Peaxi162Scf00192	1436819	1437005	1437005	+
1005466	TSS	Peaxi162Scf00049g01318	Peaxi162Scf00049	1364258	1364815	1364815	+
1003835	TSS	Peaxi162Scf00022g00310	Peaxi162Scf00022	370652	370690	370652	-
1012108	TSS	Peaxi162Scf00156g00075	Peaxi162Scf00156	693273	693375	693273	-
1004446	TSS	Peaxi162Scf00031g02115	Peaxi162Scf00031	2092273	2092473	2092473	+
1007036	TSS	Peaxi162Scf00058g00155	Peaxi162Scf00058	1530121	1530423	1530423	+
1000964	TSS	Peaxi162Scf00004g00138	Peaxi162Scf00004	1301704	1302123	1301704	-
1010211	TSS	Peaxi162Scf00125g00234	Peaxi162Scf00125	216645	216687	216645	-
1001794	TSS	Peaxi162Scf00013g00269	Peaxi162Scf00013	2679884	2680274	2680274	+
1025028	TSS	Peaxi162Scf00554g00067	Peaxi162Scf00554	678927	679105	679105	+
1032075	TSS	Peaxi162Scf00770g00029	Peaxi162Scf00770	269307	269464	269307	-
1005418	TSS	Peaxi162Scf00048g00055	Peaxi162Scf00048	578504	578611	578611	+
1001573	TSS	Peaxi162Scf00008g03715	Peaxi162Scf00008	3749362	3749414	3749362	-
1022171	TSS	Peaxi162Scf00433g00028	Peaxi162Scf00433	224639	225121	224639	-
1014093	TSS	Peaxi162Scf00198g00137	Peaxi162Scf00198	1369295	1369918	1369918	+
1024959	TSS	Peaxi162Scf00394g00212	Peaxi162Scf00394	198922	199115	198922	-
1031644	TSS	Peaxi162Scf00743g00013	Peaxi162Scf00743	99041	99065	99041	-
1005667	TSS	Peaxi162Scf00053g00316	Peaxi162Scf00053	351275	352044	351275	-
1031933	TSS	Peaxi162Scf00667g00025	Peaxi162Scf00667	203054	203090	203054	-
1027925	TSS	Peaxi162Scf00719g00111	Peaxi162Scf00719	148449	149425	149425	+
1011064	TSS	Peaxi162Scf00131g00138	Peaxi162Scf00131	1309883	1310454	1310454	+
1021790	TSS	Peaxi162Scf00348g00213	Peaxi162Scf00348	279395	279463	279463	+
1003382	TSS	Peaxi162Scf00025g01317	Peaxi162Scf00025	1313641	1314104	1313641	-
1013493	TSS	Peaxi162Scf00185g00039	Peaxi162Scf00185	373998	374544	374544	+
1019376	TSS	Peaxi162Scf00344g01114	Peaxi162Scf00344	1156971	1157233	1156971	-
1001900	TSS	Peaxi162Scf00013g02411	Peaxi162Scf00013	2463338	2463431	2463338	-
1015091	TSS	Peaxi162Scf00218g00728	Peaxi162Scf00218	694536	695950	694536	-
1006398	TSS	Peaxi162Scf00052g01611	Peaxi162Scf00052	1598812	1598886	1598812	-
1018165	TSS	Peaxi162Scf00307g00095	Peaxi162Scf00307	913229	913490	913229	-
1012164	TSS	Peaxi162Scf00157g00415	Peaxi162Scf00157	435588	435650	435650	+
1023608	TSS	Peaxi162Scf00361g00912	Peaxi162Scf00361	976108	976237	976237	+
1003924	TSS	Peaxi162Scf00034g01413	Peaxi162Scf00034	1458058	1458101	1458101	+
1004161	TSS	Peaxi162Scf00030g01821	Peaxi162Scf00030	1868367	1868450	1868367	-
1023163	TSS	Peaxi162Scf00349g00037	Peaxi162Scf00349	328851	328904	328851	-
1003655	TSS	Peaxi162Scf00029g02619	Peaxi162Scf00029	2621025	2622650	2621025	-
1015697	TSS	Peaxi162Scf00232g00116	Peaxi162Scf00232	148103	148176	148176	+
1004718	TSS	Peaxi162Scf00041g00810	Peaxi162Scf00041	797989	798163	798163	+
1032234	TSS	Peaxi162Scf01156g00015	Peaxi162Scf01156	154149	155696	154149	-
1034255	TSS	Peaxi162Scf00943g00014	Peaxi162Scf00943	23773	23879	23879	+
1015209	TSS	Peaxi162Scf00169g00625	Peaxi162Scf00169	661891	661924	661891	-
1018163	TSS	Peaxi162Scf00306g00611	Peaxi162Scf00306	666292	666351	666351	+
1022236	TSS	Peaxi162Scf00435g00079	Peaxi162Scf00435	609187	609424	609187	-
1020944	TSS	Peaxi162Scf00327g00413	Peaxi162Scf00327	410420	410665	410420	-
1023803	TSS	Peaxi162Scf00499g00110	Peaxi162Scf00499	180889	181365	180889	-
1013773	TSS	Peaxi162Scf00192g00028	Peaxi162Scf00192	270902	271246	271246	+
1017678	TSS	Peaxi162Scf00211g01013	Peaxi162Scf00211	999062	999167	999167	+
1003624	TSS	Peaxi162Scf00029g00307	Peaxi162Scf00029	3004622	3004741	3004622	-
1025800	TSS	Peaxi162Scf00602g00111	Peaxi162Scf00602	167004	167172	167004	-
1030985	TSS	Peaxi162Scf00983g00213	Peaxi162Scf00983	191395	191729	191395	-
1024983	TSS	Peaxi162Scf00552g00311	Peaxi162Scf00552	312205	312522	312522	+
1000119	TSS	Peaxi162Scf00000g07410	Peaxi162Scf00000	7414527	7414767	7414527	-
1006836	TSS	Peaxi162Scf00060g00023	Peaxi162Scf00060	218937	219000	218937	-
1006104	TSS	Peaxi162Scf00062g00113	Peaxi162Scf00062	1122256	1122839	1122256	-
1027986	TSS	Peaxi162Scf00724g00116	Peaxi162Scf00724	117414	117988	117988	+
1035427	TSS	Peaxi162Scf01063g00114	Peaxi162Scf01063	118898	119011	119011	+
1014072	TSS	Peaxi162Scf00198g00015	Peaxi162Scf00198	37831	37871	37831	-
1010213	TSS	Peaxi162Scf00125g00414	Peaxi162Scf00125	468464	468791	468464	-
1025046	TSS	Peaxi162Scf00556g00035	Peaxi162Scf00556	300649	300698	300698	+
1008843	TSS	Peaxi162Scf00097g00712	Peaxi162Scf00097	779374	779609	779374	-
1023595	TSS	Peaxi162Scf00361g00045	Peaxi162Scf00361	387532	387761	387761	+
1013769	TSS	Peaxi162Scf00141g01221	Peaxi162Scf00141	1275024	1275257	1275257	+
1001606	TSS	Peaxi162Scf00009g01011	Peaxi162Scf00009	1003840	1004023	1004023	+
1025407	TSS	Peaxi162Scf00406g00712	Peaxi162Scf00406	719393	719487	719393	-
1033780	TSS	Peaxi162Scf00911g00110	Peaxi162Scf00911	153686	153959	153959	+
1022113	TSS	Peaxi162Scf00358g00023	Peaxi162Scf00358	258782	258881	258881	+
1031266	TSS	Peaxi162Scf01011g00014	Peaxi162Scf01011	103944	105068	103944	-
1006486	TSS	Peaxi162Scf00054g00098	Peaxi162Scf00054	984467	984748	984748	+
1029491	TSS	Peaxi162Scf00638g00024	Peaxi162Scf00638	274203	274266	274266	+
1005512	TSS	Peaxi162Scf00050g01715	Peaxi162Scf00050	1768413	1768718	1768718	+
1016696	TSS	Peaxi162Scf00212g00214	Peaxi162Scf00212	268912	269538	268912	-
1012174	TSS	Peaxi162Scf00158g00115	Peaxi162Scf00158	92507	92599	92599	+
1019751	TSS	Peaxi162Scf00294g00412	Peaxi162Scf00294	194013	194101	194101	+
1030613	TSS	Peaxi162Scf00597g00516	Peaxi162Scf00597	584967	585028	585028	+
1011575	TSS	Peaxi162Scf00145g00144	Peaxi162Scf00145	1392897	1393263	1392897	-
1023852	TSS	Peaxi162Scf00403g00031	Peaxi162Scf00403	360209	360481	360481	+
1031220	TSS	Peaxi162Scf01006g00001	Peaxi162Scf01006	46819	47437	46819	-
1024608	TSS	Peaxi162Scf00537g00066	Peaxi162Scf00537	615256	615356	615356	+
1021575	TSS	Peaxi162Scf00411g00049	Peaxi162Scf00411	481244	481323	481323	+
1001228	TSS	Peaxi162Scf00007g02126	Peaxi162Scf00007	2169747	2169864	2169747	-
1027813	TSS	Peaxi162Scf00480g00059	Peaxi162Scf00480	571893	571960	571893	-
1017655	TSS	Peaxi162Scf00211g00079	Peaxi162Scf00211	689926	690041	690041	+
1024684	TSS	Peaxi162Scf00540g00218	Peaxi162Scf00540	232561	233169	232561	-
1031177	TSS	Peaxi162Scf00627g00035	Peaxi162Scf00627	349380	349826	349826	+
1024831	TSS	Peaxi162Scf00433g00099	Peaxi162Scf00433	956091	956259	956091	-
1028359	TSS	Peaxi162Scf00745g10014	Peaxi162Scf00745	88048	88054	88054	+
1023686	TSS	Peaxi162Scf00496g00014	Peaxi162Scf00496	175179	175201	175201	+
1026501	TSS	Peaxi162Scf00648g00016	Peaxi162Scf00648	74621	74958	74621	-
1017754	TSS	Peaxi162Scf00293g00511	Peaxi162Scf00293	537150	537188	537188	+
1015765	TSS	Peaxi162Scf00234g00073	Peaxi162Scf00234	749576	749906	749906	+
1004009	TSS	Peaxi162Scf00027g01110	Peaxi162Scf00027	1125923	1125988	1125923	-
1021983	TSS	Peaxi162Scf00316g00008	Peaxi162Scf00316	26471	26512	26471	-
1026653	TSS	Peaxi162Scf00658g00012	Peaxi162Scf00658	19113	19347	19113	-
1003269	TSS	Peaxi162Scf00019g02120	Peaxi162Scf00019	2150028	2150727	2150028	-
1018654	TSS	Peaxi162Scf00266g00098	Peaxi162Scf00266	887196	887459	887459	+
1016020	TSS	Peaxi162Scf00244g00029	Peaxi162Scf00244	235014	235565	235014	-
1002204	TSS	Peaxi162Scf00014g00192	Peaxi162Scf00014	1897212	1897850	1897850	+
1001683	TSS	Peaxi162Scf00010g00917	Peaxi162Scf00010	957854	958864	957854	-
1036059	TSS	Peaxi162Scf00919g00313	Peaxi162Scf00919	346229	346420	346420	+
1030801	TSS	Peaxi162Scf00699g00008	Peaxi162Scf00699	70310	70370	70370	+
1000434	TSS	Peaxi162Scf00002g03915	Peaxi162Scf00002	3942193	3943250	3943250	+
1018058	TSS	Peaxi162Scf00304g00023	Peaxi162Scf00304	264661	265587	265587	+
1006805	TSS	Peaxi162Scf00054g00197	Peaxi162Scf00054	1979193	1979219	1979193	-
1004584	TSS	Peaxi162Scf00033g01724	Peaxi162Scf00033	1736465	1736552	1736552	+
1022599	TSS	Peaxi162Scf00447g00091	Peaxi162Scf00447	939784	940134	939784	-
1013495	TSS	Peaxi162Scf00185g00057	Peaxi162Scf00185	583805	583865	583805	-
1014935	TSS	Peaxi162Scf00177g00916	Peaxi162Scf00177	924203	924584	924584	+
1021169	TSS	Peaxi162Scf00330g01111	Peaxi162Scf00330	1099026	1099139	1099139	+
1026068	TSS	Peaxi162Scf00424g00069	Peaxi162Scf00424	669581	670354	669581	-
1015165	TSS	Peaxi162Scf00168g00920	Peaxi162Scf00168	949749	949874	949874	+
1005300	TSS	Peaxi162Scf00040g00096	Peaxi162Scf00040	945267	945478	945478	+
1037036	TSS	Peaxi162Scf00987g00011	Peaxi162Scf00987	20054	20220	20054	-
1030548	TSS	Peaxi162Scf00941g00114	Peaxi162Scf00941	98970	99143	98970	-
1031706	TSS	Peaxi162Scf01067g00112	Peaxi162Scf01067	179261	179459	179261	-
1005489	TSS	Peaxi162Scf00050g00146	Peaxi162Scf00050	1450872	1451016	1450872	-
1005630	TSS	Peaxi162Scf00052g00329	Peaxi162Scf00052	384128	384173	384128	-
1018843	TSS	Peaxi162Scf00328g00108	Peaxi162Scf00328	1016737	1016998	1016737	-
1013708	TSS	Peaxi162Scf00160g00119	Peaxi162Scf00160	127632	127671	127671	+
1012390	TSS	Peaxi162Scf00161g00144	Peaxi162Scf00161	1430897	1431242	1430897	-
1028401	TSS	Peaxi162Scf00751g00005	Peaxi162Scf00751	18830	19043	18830	-
1013522	TSS	Peaxi162Scf00155g00315	Peaxi162Scf00155	349842	350590	350590	+
1023597	TSS	Peaxi162Scf00361g00079	Peaxi162Scf00361	752265	752635	752265	-
1002081	TSS	Peaxi162Scf00015g00178	Peaxi162Scf00015	1717065	1718612	1718612	+
1025137	TSS	Peaxi162Scf00400g00113	Peaxi162Scf00400	86906	86979	86906	-
1030477	TSS	Peaxi162Scf00687g00041	Peaxi162Scf00687	397967	399269	399269	+
1022612	TSS	Peaxi162Scf00447g00215	Peaxi162Scf00447	268464	268686	268464	-
1013530	TSS	Peaxi162Scf00186g00048	Peaxi162Scf00186	425235	425639	425235	-
1016849	TSS	Peaxi162Scf00214g00410	Peaxi162Scf00214	423196	423271	423196	-
1026556	TSS	Peaxi162Scf00494g00210	Peaxi162Scf00494	208265	208357	208265	-
1034893	TSS	Peaxi162Scf00994g00026	Peaxi162Scf00994	213259	213291	213291	+
1019628	TSS	Peaxi162Scf00351g00911	Peaxi162Scf00351	924663	925018	924663	-
1037454	TSS	Peaxi162Scf01030g00012	Peaxi162Scf01030	31209	32977	32977	+
1010127	TSS	Peaxi162Scf00122g02013	Peaxi162Scf00122	1990777	1990833	1990777	-
1006760	TSS	Peaxi162Scf00058g02212	Peaxi162Scf00058	2227229	2227567	2227229	-
1017630	TSS	Peaxi162Scf00210g00008	Peaxi162Scf00210	39933	40985	39933	-
1009949	TSS	Peaxi162Scf00119g00131	Peaxi162Scf00119	187296	187480	187296	-
1036435	TSS	Peaxi162Scf00942g00131	Peaxi162Scf00942	181727	181980	181727	-
1007229	TSS	Peaxi162Scf00060g01215	Peaxi162Scf00060	1246761	1246846	1246846	+
1000027	TSS	Peaxi162Scf00000g00284	Peaxi162Scf00000	2832494	2832945	2832945	+
1006911	TSS	Peaxi162Scf00057g00095	Peaxi162Scf00057	888687	888937	888937	+
1020633	TSS	Peaxi162Scf00379g00211	Peaxi162Scf00379	287179	287721	287179	-
1004014	TSS	Peaxi162Scf00036g01311	Peaxi162Scf00036	1361314	1361609	1361314	-
1016675	TSS	Peaxi162Scf00265g00714	Peaxi162Scf00265	779189	779336	779189	-
1025408	TSS	Peaxi162Scf00578g00014	Peaxi162Scf00578	160159	160237	160159	-
1013101	TSS	Peaxi162Scf00173g00822	Peaxi162Scf00173	884571	884723	884571	-
1020249	TSS	Peaxi162Scf00366g00026	Peaxi162Scf00366	272019	272309	272019	-
1024105	TSS	Peaxi162Scf00409g00516	Peaxi162Scf00409	506814	506977	506977	+
1016677	TSS	Peaxi162Scf00266g00035	Peaxi162Scf00266	302156	302302	302156	-
1015908	TSS	Peaxi162Scf00238g00097	Peaxi162Scf00238	917922	917950	917922	-
1008841	TSS	Peaxi162Scf00097g00610	Peaxi162Scf00097	585407	585675	585675	+
1022158	TSS	Peaxi162Scf00431g00415	Peaxi162Scf00431	428427	428493	428427	-
1033331	TSS	Peaxi162Scf00724g00037	Peaxi162Scf00724	322560	324844	324844	+
1011122	TSS	Peaxi162Scf00132g00232	Peaxi162Scf00132	269635	269928	269635	-
1020237	TSS	Peaxi162Scf00365g00618	Peaxi162Scf00365	592361	593135	592361	-
1017607	TSS	Peaxi162Scf00287g00141	Peaxi162Scf00287	1392845	1392964	1392845	-
1010097	TSS	Peaxi162Scf00121g00417	Peaxi162Scf00121	425508	425685	425508	-
1022020	TSS	Peaxi162Scf00354g00225	Peaxi162Scf00354	254169	254492	254492	+
1011480	TSS	Peaxi162Scf00123g00069	Peaxi162Scf00123	659815	659999	659815	-
1033476	TSS	Peaxi162Scf01807g00002	Peaxi162Scf01807	44221	44525	44525	+
1015830	TSS	Peaxi162Scf00178g00161	Peaxi162Scf00178	1596852	1597113	1597113	+
1011298	TSS	Peaxi162Scf00137g00016	Peaxi162Scf00137	113744	113915	113915	+
1027942	TSS	Peaxi162Scf00722g00015	Peaxi162Scf00722	34941	34967	34941	-
1030820	TSS	Peaxi162Scf00962g00024	Peaxi162Scf00962	210263	210406	210263	-
1004853	TSS	Peaxi162Scf00044g00221	Peaxi162Scf00044	2203932	2204272	2203932	-
1022967	TSS	Peaxi162Scf00344g01511	Peaxi162Scf00344	1517319	1517537	1517537	+
1029503	TSS	Peaxi162Scf00640g00024	Peaxi162Scf00640	225332	225447	225332	-
1007844	TSS	Peaxi162Scf00081g01321	Peaxi162Scf00081	1381401	1381632	1381632	+
1007895	TSS	Peaxi162Scf00072g00089	Peaxi162Scf00072	820860	821231	820860	-
1017868	TSS	Peaxi162Scf00242g00225	Peaxi162Scf00242	215350	216120	216120	+
1003935	TSS	Peaxi162Scf00035g00184	Peaxi162Scf00035	1849703	1850283	1849703	-
1037028	TSS	Peaxi162Scf00986g00114	Peaxi162Scf00986	131259	132302	132302	+
1033049	TSS	Peaxi162Scf00708g00011	Peaxi162Scf00708	47155	47412	47412	+
1028600	TSS	Peaxi162Scf00767g00520	Peaxi162Scf00767	501736	502091	501736	-
1001252	TSS	Peaxi162Scf00008g00112	Peaxi162Scf00008	94409	95048	94409	-
1017764	TSS	Peaxi162Scf00237g00110	Peaxi162Scf00237	102818	103823	103823	+
1013509	TSS	Peaxi162Scf00136g01810	Peaxi162Scf00136	1867278	1867598	1867278	-
1028186	TSS	Peaxi162Scf00564g00029	Peaxi162Scf00564	203809	203887	203809	-
1018194	TSS	Peaxi162Scf00309g00111	Peaxi162Scf00309	118785	118950	118950	+
1012749	TSS	Peaxi162Scf00168g00009	Peaxi162Scf00168	84440	84584	84584	+
1009485	TSS	Peaxi162Scf00082g00151	Peaxi162Scf00082	1541770	1541901	1541901	+
1021465	TSS	Peaxi162Scf00339g00047	Peaxi162Scf00339	333592	334317	334317	+
1006673	TSS	Peaxi162Scf00057g02318	Peaxi162Scf00057	2320561	2321049	2320561	-
1033649	TSS	Peaxi162Scf00901g00032	Peaxi162Scf00901	307950	308318	308318	+
1024744	TSS	Peaxi162Scf00429g00211	Peaxi162Scf00429	256266	256359	256266	-
1020344	TSS	Peaxi162Scf00372g00004	Peaxi162Scf00372	9829	10175	9829	-
1000945	TSS	Peaxi162Scf00004g10118	Peaxi162Scf00004	1113454	1113874	1113454	-
1018738	TSS	Peaxi162Scf00323g00037	Peaxi162Scf00323	304341	304564	304341	-
1023384	TSS	Peaxi162Scf00479g00422	Peaxi162Scf00479	479975	480676	479975	-
1035131	TSS	Peaxi162Scf01022g00110	Peaxi162Scf01022	131785	132035	132035	+
1003949	TSS	Peaxi162Scf00035g00513	Peaxi162Scf00035	503241	503688	503241	-
1008209	TSS	Peaxi162Scf00088g00214	Peaxi162Scf00088	226093	226204	226204	+
1007371	TSS	Peaxi162Scf00066g01315	Peaxi162Scf00066	1300885	1300974	1300974	+
1027031	TSS	Peaxi162Scf00680g00118	Peaxi162Scf00680	137432	137519	137432	-
1017932	TSS	Peaxi162Scf00218g00416	Peaxi162Scf00218	461287	461515	461287	-
1009715	TSS	Peaxi162Scf00112g00158	Peaxi162Scf00112	1512549	1512694	1512694	+
1032530	TSS	Peaxi162Scf00801g00216	Peaxi162Scf00801	213936	213956	213956	+
1022815	TSS	Peaxi162Scf00452g00411	Peaxi162Scf00452	477225	477428	477428	+
1034790	TSS	Peaxi162Scf00988g00018	Peaxi162Scf00988	146197	146323	146323	+
1000011	TSS	Peaxi162Scf00000g00214	Peaxi162Scf00000	2091942	2092088	2091942	-
1031853	TSS	Peaxi162Scf00756g00018	Peaxi162Scf00756	36726	38053	36726	-
1029412	TSS	Peaxi162Scf00630g00001	Peaxi162Scf00630	52363	53058	53058	+
1016717	TSS	Peaxi162Scf00267g01017	Peaxi162Scf00267	1079001	1079449	1079449	+
1014397	TSS	Peaxi162Scf00205g01218	Peaxi162Scf00205	1235663	1236711	1236711	+
1031935	TSS	Peaxi162Scf00667g00045	Peaxi162Scf00667	413892	414182	414182	+
1001708	TSS	Peaxi162Scf00012g00108	Peaxi162Scf00012	1014344	1014435	1014344	-
1004003	TSS	Peaxi162Scf00027g00245	Peaxi162Scf00027	2411637	2411667	2411667	+
1031237	TSS	Peaxi162Scf01007g00115	Peaxi162Scf01007	104296	104419	104296	-
1025550	TSS	Peaxi162Scf00586g00037	Peaxi162Scf00586	357189	359547	357189	-
1030888	TSS	Peaxi162Scf00616g00015	Peaxi162Scf00616	110046	110187	110046	-
1018132	TSS	Peaxi162Scf00305g00099	Peaxi162Scf00305	909756	910343	909756	-
1010311	TSS	Peaxi162Scf00092g00717	Peaxi162Scf00092	720227	720306	720306	+
1015078	TSS	Peaxi162Scf00218g00013	Peaxi162Scf00218	72529	72968	72529	-
1019041	TSS	Peaxi162Scf00245g00069	Peaxi162Scf00245	664808	665095	665095	+
1028458	TSS	Peaxi162Scf00579g00013	Peaxi162Scf00579	83305	83525	83525	+
1031870	TSS	Peaxi162Scf00664g00028	Peaxi162Scf00664	196188	196960	196960	+
1008784	TSS	Peaxi162Scf00079g00129	Peaxi162Scf00079	1229985	1230199	1230199	+
1015320	TSS	Peaxi162Scf00170g10129	Peaxi162Scf00170	1280450	1280722	1280450	-
1009231	TSS	Peaxi162Scf00104g00094	Peaxi162Scf00104	918729	918987	918729	-
1015146	TSS	Peaxi162Scf00183g00421	Peaxi162Scf00183	441100	441188	441100	-
1017748	TSS	Peaxi162Scf00293g00320	Peaxi162Scf00293	326854	327124	326854	-
1003872	TSS	Peaxi162Scf00026g00013	Peaxi162Scf00026	38439	38541	38439	-
1026109	TSS	Peaxi162Scf00472g00008	Peaxi162Scf00472	48329	48573	48573	+
1030577	TSS	Peaxi162Scf00943g00214	Peaxi162Scf00943	242590	242900	242900	+
1017628	TSS	Peaxi162Scf00234g00019	Peaxi162Scf00234	146552	146642	146552	-
1003699	TSS	Peaxi162Scf00021g00313	Peaxi162Scf00021	351692	351712	351692	-
1029401	TSS	Peaxi162Scf00544g00316	Peaxi162Scf00544	339444	339484	339444	-
1018742	TSS	Peaxi162Scf00323g00112	Peaxi162Scf00323	118758	120346	120346	+
1015655	TSS	Peaxi162Scf00194g00323	Peaxi162Scf00194	298255	298341	298341	+
1007810	TSS	Peaxi162Scf00066g01714	Peaxi162Scf00066	1746845	1746905	1746905	+
1014982	TSS	Peaxi162Scf00178g01410	Peaxi162Scf00178	1413539	1413624	1413624	+
1009501	TSS	Peaxi162Scf00110g00912	Peaxi162Scf00110	898390	898946	898946	+
1009880	TSS	Peaxi162Scf00117g01127	Peaxi162Scf00117	1155365	1155572	1155572	+
1021779	TSS	Peaxi162Scf00348g00017	Peaxi162Scf00348	71658	71791	71791	+
1005884	TSS	Peaxi162Scf00058g00317	Peaxi162Scf00058	362951	363097	362951	-
1001258	TSS	Peaxi162Scf00008g00441	Peaxi162Scf00008	4395890	4396666	4396666	+
1005719	TSS	Peaxi162Scf00042g02619	Peaxi162Scf00042	2628934	2629000	2629000	+
1001052	TSS	Peaxi162Scf00006g00249	Peaxi162Scf00006	2433872	2434132	2433872	-
1001463	TSS	Peaxi162Scf00008g02216	Peaxi162Scf00008	2247104	2247160	2247160	+
1016851	TSS	Peaxi162Scf00214g01114	Peaxi162Scf00214	1177524	1177759	1177759	+
1025150	TSS	Peaxi162Scf00442g00003	Peaxi162Scf00442	31070	31149	31070	-
1006683	TSS	Peaxi162Scf00057g02524	Peaxi162Scf00057	2529034	2529484	2529034	-
1030527	TSS	Peaxi162Scf00594g00034	Peaxi162Scf00594	327586	329055	327586	-
1016012	TSS	Peaxi162Scf00202g00314	Peaxi162Scf00202	362846	363412	363412	+
1004386	TSS	Peaxi162Scf00034g00114	Peaxi162Scf00034	1155625	1156110	1155625	-
1009821	TSS	Peaxi162Scf00116g01410	Peaxi162Scf00116	1441946	1442044	1441946	-
1019537	TSS	Peaxi162Scf00348g00817	Peaxi162Scf00348	812681	812699	812699	+
1019407	TSS	Peaxi162Scf00345g00066	Peaxi162Scf00345	614410	614469	614469	+
1028319	TSS	Peaxi162Scf00572g00055	Peaxi162Scf00572	553986	554544	553986	-
1031836	TSS	Peaxi162Scf00662g00021	Peaxi162Scf00662	243719	244276	244276	+
1013581	TSS	Peaxi162Scf00156g01212	Peaxi162Scf00156	1212883	1213413	1213413	+
1000458	TSS	Peaxi162Scf00002g02319	Peaxi162Scf00002	2293818	2294034	2294034	+
1023380	TSS	Peaxi162Scf00479g00121	Peaxi162Scf00479	161245	161614	161245	-
1004050	TSS	Peaxi162Scf00029g00127	Peaxi162Scf00029	1282953	1283048	1282953	-
1012816	TSS	Peaxi162Scf00170g00124	Peaxi162Scf00170	173112	173291	173112	-
1028083	TSS	Peaxi162Scf00734g00210	Peaxi162Scf00734	260168	260294	260294	+
1004063	TSS	Peaxi162Scf00029g01513	Peaxi162Scf00029	1558415	1558483	1558415	-
1032634	TSS	Peaxi162Scf00809g00019	Peaxi162Scf00809	117030	117321	117030	-
1017027	TSS	Peaxi162Scf00205g00039	Peaxi162Scf00205	325228	326000	326000	+
1022947	TSS	Peaxi162Scf00457g00318	Peaxi162Scf00457	365722	365755	365722	-
1002689	TSS	Peaxi162Scf00017g00412	Peaxi162Scf00017	443530	443607	443530	-
1001967	TSS	Peaxi162Scf00012g00179	Peaxi162Scf00012	1711710	1712463	1712463	+
1005984	TSS	Peaxi162Scf00059g01919	Peaxi162Scf00059	1964845	1964997	1964845	-
1015050	TSS	Peaxi162Scf00217g00412	Peaxi162Scf00217	443397	443734	443397	-
1020360	TSS	Peaxi162Scf00312g00313	Peaxi162Scf00312	320352	322133	322133	+
1008769	TSS	Peaxi162Scf00096g00098	Peaxi162Scf00096	955389	955499	955499	+
1018715	TSS	Peaxi162Scf00268g00024	Peaxi162Scf00268	209341	209425	209341	-
1003477	TSS	Peaxi162Scf00020g00131	Peaxi162Scf00020	1343085	1343267	1343267	+
1031566	TSS	Peaxi162Scf00649g00008	Peaxi162Scf00649	54998	55231	55231	+
1015451	TSS	Peaxi162Scf00228g00019	Peaxi162Scf00228	26049	26067	26049	-
1000432	TSS	Peaxi162Scf00002g03712	Peaxi162Scf00002	3762939	3763015	3763015	+
1019636	TSS	Peaxi162Scf00352g00074	Peaxi162Scf00352	726411	726456	726411	-
1022963	TSS	Peaxi162Scf00379g00079	Peaxi162Scf00379	690394	690716	690394	-
1029046	TSS	Peaxi162Scf00802g00035	Peaxi162Scf00802	70109	70203	70109	-
1016385	TSS	Peaxi162Scf00257g00118	Peaxi162Scf00257	1158852	1158974	1158852	-
1001040	TSS	Peaxi162Scf00004g02726	Peaxi162Scf00004	2703071	2704148	2704148	+
1014265	TSS	Peaxi162Scf00203g00315	Peaxi162Scf00203	322216	322304	322304	+
1021490	TSS	Peaxi162Scf00305g00613	Peaxi162Scf00305	636506	636524	636506	-
1013232	TSS	Peaxi162Scf00175g01030	Peaxi162Scf00175	1042345	1042432	1042432	+
1000596	TSS	Peaxi162Scf00003g03344	Peaxi162Scf00003	3315244	3315277	3315244	-
1004726	TSS	Peaxi162Scf00041g01510	Peaxi162Scf00041	1527734	1527860	1527860	+
1028903	TSS	Peaxi162Scf00789g00535	Peaxi162Scf00789	579771	580016	579771	-
1017799	TSS	Peaxi162Scf00295g00510	Peaxi162Scf00295	582337	582534	582337	-
1035693	TSS	Peaxi162Scf01097g00313	Peaxi162Scf01097	320250	320475	320250	-
1029088	TSS	Peaxi162Scf00617g00002	Peaxi162Scf00617	54833	55196	54833	-
1003363	TSS	Peaxi162Scf00025g00059	Peaxi162Scf00025	539391	539655	539391	-
1006065	TSS	Peaxi162Scf00061g00917	Peaxi162Scf00061	931200	931418	931200	-
1005026	TSS	Peaxi162Scf00038g00329	Peaxi162Scf00038	354826	354908	354826	-
1031123	TSS	Peaxi162Scf00994g00010	Peaxi162Scf00994	34138	34558	34138	-
1004806	TSS	Peaxi162Scf00043g00215	Peaxi162Scf00043	2123860	2123954	2123954	+
1010129	TSS	Peaxi162Scf00122g02215	Peaxi162Scf00122	2185125	2185182	2185182	+
1018583	TSS	Peaxi162Scf00316g00086	Peaxi162Scf00316	839712	839981	839712	-
1021617	TSS	Peaxi162Scf00310g00017	Peaxi162Scf00310	100113	100417	100113	-
1014481	TSS	Peaxi162Scf00157g01313	Peaxi162Scf00157	1376931	1377301	1377301	+
1012041	TSS	Peaxi162Scf00120g01317	Peaxi162Scf00120	1321776	1321928	1321776	-
1025381	TSS	Peaxi162Scf00447g00074	Peaxi162Scf00447	761860	762028	762028	+
1023526	TSS	Peaxi162Scf00486g00116	Peaxi162Scf00486	159066	159420	159066	-
1021477	TSS	Peaxi162Scf00339g00512	Peaxi162Scf00339	523542	523702	523702	+
1005448	TSS	Peaxi162Scf00043g00189	Peaxi162Scf00043	1820820	1821200	1820820	-
1008662	TSS	Peaxi162Scf00094g00911	Peaxi162Scf00094	958035	958181	958181	+
1014236	TSS	Peaxi162Scf00167g00810	Peaxi162Scf00167	783828	784093	784093	+
1028658	TSS	Peaxi162Scf00773g00124	Peaxi162Scf00773	166342	166479	166342	-
1006198	TSS	Peaxi162Scf00062g02216	Peaxi162Scf00062	2214861	2215192	2214861	-
1025118	TSS	Peaxi162Scf00441g00215	Peaxi162Scf00441	278142	278377	278142	-
1016288	TSS	Peaxi162Scf00190g00087	Peaxi162Scf00190	804821	804871	804821	-
1020799	TSS	Peaxi162Scf00321g00008	Peaxi162Scf00321	48562	49146	49146	+
1009438	TSS	Peaxi162Scf00108g00420	Peaxi162Scf00108	447077	447102	447102	+
1030798	TSS	Peaxi162Scf00959g00022	Peaxi162Scf00959	200742	201086	201086	+
1023336	TSS	Peaxi162Scf00476g00046	Peaxi162Scf00476	449948	450586	450586	+
1002208	TSS	Peaxi162Scf00015g01215	Peaxi162Scf00015	1218083	1219257	1218083	-
1010967	TSS	Peaxi162Scf00112g00029	Peaxi162Scf00112	217513	217803	217803	+
1025931	TSS	Peaxi162Scf00421g00112	Peaxi162Scf00421	186728	186853	186853	+
1024347	TSS	Peaxi162Scf00378g00631	Peaxi162Scf00378	673492	673790	673790	+
1011797	TSS	Peaxi162Scf00150g00919	Peaxi162Scf00150	984154	984336	984154	-
1008147	TSS	Peaxi162Scf00071g00119	Peaxi162Scf00071	149147	149320	149320	+
1016702	TSS	Peaxi162Scf00267g00035	Peaxi162Scf00267	353392	353646	353392	-
1010942	TSS	Peaxi162Scf00130g00011	Peaxi162Scf00130	94643	94978	94978	+
1005390	TSS	Peaxi162Scf00041g02416	Peaxi162Scf00041	2448558	2448617	2448558	-
1029086	TSS	Peaxi162Scf00533g00510	Peaxi162Scf00533	526989	527301	526989	-
1019074	TSS	Peaxi162Scf00246g00023	Peaxi162Scf00246	255397	255922	255397	-
1011641	TSS	Peaxi162Scf00126g00322	Peaxi162Scf00126	311905	311933	311933	+
1009723	TSS	Peaxi162Scf00112g01719	Peaxi162Scf00112	1726410	1726482	1726410	-
1020893	TSS	Peaxi162Scf00389g00212	Peaxi162Scf00389	265824	265914	265824	-
1029313	TSS	Peaxi162Scf00541g00212	Peaxi162Scf00541	204435	204596	204596	+
1003899	TSS	Peaxi162Scf00034g00611	Peaxi162Scf00034	638679	638844	638679	-
1001119	TSS	Peaxi162Scf00005g04018	Peaxi162Scf00005	4053320	4053848	4053320	-
1002116	TSS	Peaxi162Scf00015g00308	Peaxi162Scf00015	3011750	3011987	3011750	-
1029840	TSS	Peaxi162Scf00560g00619	Peaxi162Scf00560	670489	670583	670583	+
1023547	TSS	Peaxi162Scf00487g00058	Peaxi162Scf00487	509051	509237	509237	+
1019256	TSS	Peaxi162Scf00338g00812	Peaxi162Scf00338	790375	790826	790826	+
1036911	TSS	Peaxi162Scf00980g00017	Peaxi162Scf00980	87416	87765	87416	-
1032355	TSS	Peaxi162Scf01169g00016	Peaxi162Scf01169	151358	151472	151358	-
1022312	TSS	Peaxi162Scf00326g00710	Peaxi162Scf00326	706079	706118	706118	+
1032937	TSS	Peaxi162Scf00832g10019	Peaxi162Scf00832	144086	144355	144086	-
1030519	TSS	Peaxi162Scf00593g00026	Peaxi162Scf00593	225659	225717	225659	-
1003243	TSS	Peaxi162Scf00022g00204	Peaxi162Scf00022	1993206	1993341	1993206	-
1030303	TSS	Peaxi162Scf00920g00114	Peaxi162Scf00920	127127	127247	127247	+
1024442	TSS	Peaxi162Scf00528g00226	Peaxi162Scf00528	280810	281070	281070	+
1015925	TSS	Peaxi162Scf00239g00098	Peaxi162Scf00239	897037	897569	897037	-
1006954	TSS	Peaxi162Scf00072g00615	Peaxi162Scf00072	624839	625390	624839	-
1026125	TSS	Peaxi162Scf00428g00417	Peaxi162Scf00428	452950	453025	452950	-
1011201	TSS	Peaxi162Scf00134g00614	Peaxi162Scf00134	677978	679650	677978	-
1030288	TSS	Peaxi162Scf00681g00437	Peaxi162Scf00681	395309	395913	395309	-
1025900	TSS	Peaxi162Scf00462g00711	Peaxi162Scf00462	749781	750161	749781	-
1018664	TSS	Peaxi162Scf00266g00717	Peaxi162Scf00266	709366	709465	709465	+
1003958	TSS	Peaxi162Scf00035g02017	Peaxi162Scf00035	2052180	2052503	2052180	-
1027726	TSS	Peaxi162Scf00705g00046	Peaxi162Scf00705	415066	415238	415066	-
1004664	TSS	Peaxi162Scf00040g01212	Peaxi162Scf00040	1197640	1197975	1197975	+
1029436	TSS	Peaxi162Scf00835g00115	Peaxi162Scf00835	145528	145573	145528	-
1000992	TSS	Peaxi162Scf00004g01611	Peaxi162Scf00004	1631615	1632447	1632447	+
1016612	TSS	Peaxi162Scf00263g01019	Peaxi162Scf00263	1079411	1079844	1079411	-
1019250	TSS	Peaxi162Scf00338g00426	Peaxi162Scf00338	429019	429079	429019	-
1011623	TSS	Peaxi162Scf00146g00097	Peaxi162Scf00146	913613	913966	913613	-
1024120	TSS	Peaxi162Scf00411g00310	Peaxi162Scf00411	296593	296630	296593	-
1023917	TSS	Peaxi162Scf00364g00057	Peaxi162Scf00364	558627	558665	558627	-
1021070	TSS	Peaxi162Scf00295g00075	Peaxi162Scf00295	761610	761676	761610	-
1008854	TSS	Peaxi162Scf00080g01518	Peaxi162Scf00080	1531294	1531477	1531294	-
1021145	TSS	Peaxi162Scf00395g00112	Peaxi162Scf00395	117171	117418	117171	-
1014319	TSS	Peaxi162Scf00169g00319	Peaxi162Scf00169	346511	346842	346842	+
1014249	TSS	Peaxi162Scf00203g00101	Peaxi162Scf00203	1000556	1000708	1000556	-
1025397	TSS	Peaxi162Scf00577g00006	Peaxi162Scf00577	67040	67179	67179	+
1027545	TSS	Peaxi162Scf00538g00314	Peaxi162Scf00538	299521	299739	299521	-
1013516	TSS	Peaxi162Scf00155g00018	Peaxi162Scf00155	68645	69306	69306	+
1006203	TSS	Peaxi162Scf00049g02229	Peaxi162Scf00049	2260100	2260427	2260100	-
1018786	TSS	Peaxi162Scf00269g01526	Peaxi162Scf00269	1547710	1547867	1547710	-
1024404	TSS	Peaxi162Scf00527g00065	Peaxi162Scf00527	655955	656004	655955	-
1016375	TSS	Peaxi162Scf00257g00093	Peaxi162Scf00257	909434	909653	909653	+
1030249	TSS	Peaxi162Scf00680g00415	Peaxi162Scf00680	404478	404644	404644	+
1029282	TSS	Peaxi162Scf00818g00326	Peaxi162Scf00818	352394	352448	352394	-
1003987	TSS	Peaxi162Scf00027g00176	Peaxi162Scf00027	1691577	1691891	1691891	+
1003518	TSS	Peaxi162Scf00026g02513	Peaxi162Scf00026	2510138	2510390	2510390	+
1027470	TSS	Peaxi162Scf00467g00610	Peaxi162Scf00467	661859	662072	662072	+
1000121	TSS	Peaxi162Scf00000g07614	Peaxi162Scf00000	7650353	7650465	7650353	-
1021595	TSS	Peaxi162Scf00412g00015	Peaxi162Scf00412	171456	171759	171759	+
1011118	TSS	Peaxi162Scf00132g00138	Peaxi162Scf00132	1297331	1297441	1297441	+
1023595	TSS	Peaxi162Scf00491g00110	Peaxi162Scf00491	145244	145537	145244	-
1034073	TSS	Peaxi162Scf00929g00515	Peaxi162Scf00929	580259	580294	580259	-
1015967	TSS	Peaxi162Scf00241g00221	Peaxi162Scf00241	193608	193676	193676	+
1014841	TSS	Peaxi162Scf00211g00058	Peaxi162Scf00211	520547	521114	520547	-
1020954	TSS	Peaxi162Scf00327g00911	Peaxi162Scf00327	935915	936253	936253	+
1024586	TSS	Peaxi162Scf00536g00118	Peaxi162Scf00536	122888	123077	122888	-
1036004	TSS	Peaxi162Scf01152g00010	Peaxi162Scf01152	123876	123930	123876	-
1024149	TSS	Peaxi162Scf00413g00012	Peaxi162Scf00413	183272	183652	183652	+
1023113	TSS	Peaxi162Scf00465g00095	Peaxi162Scf00465	919072	919497	919072	-
1016372	TSS	Peaxi162Scf00257g00078	Peaxi162Scf00257	737401	737872	737401	-
1020881	TSS	Peaxi162Scf00387g00313	Peaxi162Scf00387	318781	319535	318781	-
1019915	TSS	Peaxi162Scf00269g00018	Peaxi162Scf00269	154768	154802	154802	+
1003966	TSS	Peaxi162Scf00035g02520	Peaxi162Scf00035	2505318	2506409	2505318	-
1015097	TSS	Peaxi162Scf00219g00048	Peaxi162Scf00219	344871	344972	344871	-
1011346	TSS	Peaxi162Scf00139g00016	Peaxi162Scf00139	135173	135224	135173	-
1020977	TSS	Peaxi162Scf00390g00326	Peaxi162Scf00390	357679	357735	357735	+
1000465	TSS	Peaxi162Scf00003g00219	Peaxi162Scf00003	239014	239161	239014	-
1015581	TSS	Peaxi162Scf00231g00125	Peaxi162Scf00231	117578	117749	117578	-
1035707	TSS	Peaxi162Scf01099g00015	Peaxi162Scf01099	125904	126695	125904	-
1025354	TSS	Peaxi162Scf00575g00046	Peaxi162Scf00575	418056	418167	418056	-
1021803	TSS	Peaxi162Scf00348g00516	Peaxi162Scf00348	507019	507349	507349	+
1002037	TSS	Peaxi162Scf00012g01521	Peaxi162Scf00012	1544968	1545261	1544968	-
1012462	TSS	Peaxi162Scf00127g00166	Peaxi162Scf00127	1656677	1657101	1657101	+
1007358	TSS	Peaxi162Scf00075g00107	Peaxi162Scf00075	1054926	1055031	1054926	-
1001757	TSS	Peaxi162Scf00010g00610	Peaxi162Scf00010	610194	610514	610514	+
1013442	TSS	Peaxi162Scf00182g00059	Peaxi162Scf00182	501522	501568	501522	-
1016051	TSS	Peaxi162Scf00203g00812	Peaxi162Scf00203	822526	823237	822526	-
1006550	TSS	Peaxi162Scf00067g00414	Peaxi162Scf00067	464974	465109	464974	-
1020127	TSS	Peaxi162Scf00272g00002	Peaxi162Scf00272	50085	50184	50184	+
1018159	TSS	Peaxi162Scf00306g00059	Peaxi162Scf00306	500000	500139	500139	+
1004666	TSS	Peaxi162Scf00040g03010	Peaxi162Scf00040	2988004	2988160	2988160	+
1030816	TSS	Peaxi162Scf00961g00115	Peaxi162Scf00961	172164	172195	172164	-
1010114	TSS	Peaxi162Scf00122g00157	Peaxi162Scf00122	1535326	1535403	1535326	-
1000238	TSS	Peaxi162Scf00001g00452	Peaxi162Scf00001	4532928	4533490	4533490	+
1020337	TSS	Peaxi162Scf00276g00413	Peaxi162Scf00276	445874	446034	445874	-
1020378	TSS	Peaxi162Scf00372g01015	Peaxi162Scf00372	1082958	1083125	1082958	-
1029231	TSS	Peaxi162Scf00620g00417	Peaxi162Scf00620	386302	387456	387456	+
1009384	TSS	Peaxi162Scf00107g00176	Peaxi162Scf00107	1749019	1749499	1749499	+
1004084	TSS	Peaxi162Scf00037g00714	Peaxi162Scf00037	749568	749703	749568	-
1001117	TSS	Peaxi162Scf00006g03411	Peaxi162Scf00006	3456741	3456910	3456741	-
1020658	TSS	Peaxi162Scf00380g00521	Peaxi162Scf00380	486745	486941	486941	+
1003188	TSS	Peaxi162Scf00017g01520	Peaxi162Scf00017	1577456	1577703	1577456	-
1019771	TSS	Peaxi162Scf00294g01013	Peaxi162Scf00294	1008939	1009117	1009117	+
1021499	TSS	Peaxi162Scf00341g00049	Peaxi162Scf00341	406568	406606	406568	-
1016237	TSS	Peaxi162Scf00189g00073	Peaxi162Scf00189	696536	696704	696536	-
1023281	TSS	Peaxi162Scf00474g00312	Peaxi162Scf00474	350249	350385	350249	-
1030860	TSS	Peaxi162Scf00966g00211	Peaxi162Scf00966	276180	276469	276180	-
1020542	TSS	Peaxi162Scf00377g00416	Peaxi162Scf00377	469915	470111	469915	-
1004247	TSS	Peaxi162Scf00032g00309	Peaxi162Scf00032	3017507	3017805	3017805	+
1027301	TSS	Peaxi162Scf00460g00022	Peaxi162Scf00460	214777	214922	214922	+
1007726	TSS	Peaxi162Scf00079g00103	Peaxi162Scf00079	1066711	1066942	1066711	-
1025821	TSS	Peaxi162Scf00604g00026	Peaxi162Scf00604	242113	242362	242113	-
1001884	TSS	Peaxi162Scf00013g01241	Peaxi162Scf00013	1258889	1259288	1258889	-
1003689	TSS	Peaxi162Scf00030g00611	Peaxi162Scf00030	626912	627627	626912	-
1000310	TSS	Peaxi162Scf00001g04320	Peaxi162Scf00001	4361290	4361917	4361290	-
1016344	TSS	Peaxi162Scf00191g00102	Peaxi162Scf00191	1011057	1011117	1011117	+
1025838	TSS	Peaxi162Scf00460g00511	Peaxi162Scf00460	504023	504253	504253	+
1015079	TSS	Peaxi162Scf00166g01118	Peaxi162Scf00166	1108004	1108160	1108004	-
1021352	TSS	Peaxi162Scf00335g00069	Peaxi162Scf00335	593816	594113	594113	+
1007877	TSS	Peaxi162Scf00071g10138	Peaxi162Scf00071	1302926	1303360	1302926	-
1013615	TSS	Peaxi162Scf00140g00022	Peaxi162Scf00140	67087	69458	69458	+
1014685	TSS	Peaxi162Scf00174g00075	Peaxi162Scf00174	718467	718532	718467	-
1023461	TSS	Peaxi162Scf00482g00026	Peaxi162Scf00482	188883	189335	189335	+
1010192	TSS	Peaxi162Scf00124g00110	Peaxi162Scf00124	180356	181084	180356	-
1029256	TSS	Peaxi162Scf00817g00117	Peaxi162Scf00817	183324	183369	183369	+
1025562	TSS	Peaxi162Scf00409g00219	Peaxi162Scf00409	277798	277939	277798	-
1014756	TSS	Peaxi162Scf00163g00009	Peaxi162Scf00163	82747	83029	82747	-
1013679	TSS	Peaxi162Scf00189g00922	Peaxi162Scf00189	972424	973368	972424	-
1009505	TSS	Peaxi162Scf00110g01214	Peaxi162Scf00110	1230133	1230275	1230133	-
1020417	TSS	Peaxi162Scf00281g00059	Peaxi162Scf00281	532917	533102	533102	+
1012200	TSS	Peaxi162Scf00159g00143	Peaxi162Scf00159	1297047	1297308	1297308	+
1035851	TSS	Peaxi162Scf01123g00003	Peaxi162Scf01123	8158	8275	8275	+
1029856	TSS	Peaxi162Scf00562g00002	Peaxi162Scf00562	60607	61176	61176	+
1001643	TSS	Peaxi162Scf00009g02317	Peaxi162Scf00009	2304967	2305001	2305001	+
1005189	TSS	Peaxi162Scf00039g00199	Peaxi162Scf00039	1933165	1933968	1933165	-
1031955	TSS	Peaxi162Scf01105g00015	Peaxi162Scf01105	155979	156228	156228	+
1013103	TSS	Peaxi162Scf00173g01010	Peaxi162Scf00173	1077982	1078069	1078069	+
1001987	TSS	Peaxi162Scf00014g01621	Peaxi162Scf00014	1615092	1615258	1615092	-
1028037	TSS	Peaxi162Scf00488g00416	Peaxi162Scf00488	487067	487138	487067	-
1008440	TSS	Peaxi162Scf00073g01424	Peaxi162Scf00073	1461321	1461472	1461321	-
1005373	TSS	Peaxi162Scf00041g01016	Peaxi162Scf00041	1070439	1070608	1070439	-
1018958	TSS	Peaxi162Scf00272g00224	Peaxi162Scf00272	246741	247127	246741	-
1001419	TSS	Peaxi162Scf00008g00097	Peaxi162Scf00008	928297	928436	928436	+
1002697	TSS	Peaxi162Scf00017g00617	Peaxi162Scf00017	657572	657784	657572	-
1020616	TSS	Peaxi162Scf00379g00054	Peaxi162Scf00379	512671	513000	512671	-
1020696	TSS	Peaxi162Scf00382g00043	Peaxi162Scf00382	441775	441927	441927	+
1027297	TSS	Peaxi162Scf00527g00015	Peaxi162Scf00527	67778	68076	68076	+
1012420	TSS	Peaxi162Scf00162g00213	Peaxi162Scf00162	253688	254009	253688	-
1015753	TSS	Peaxi162Scf00195g00616	Peaxi162Scf00195	626347	626474	626347	-
1007501	TSS	Peaxi162Scf00069g00043	Peaxi162Scf00069	409225	409462	409462	+
1005925	TSS	Peaxi162Scf00058g02410	Peaxi162Scf00058	2421560	2423575	2421560	-
1018760	TSS	Peaxi162Scf00324g00017	Peaxi162Scf00324	47747	47988	47988	+
1033222	TSS	Peaxi162Scf00858g00012	Peaxi162Scf00858	32943	33156	33156	+
1026874	TSS	Peaxi162Scf00672g00011	Peaxi162Scf00672	9660	9854	9660	-
1033145	TSS	Peaxi162Scf00714g00121	Peaxi162Scf00714	127291	127349	127291	-
1018010	TSS	Peaxi162Scf00220g01015	Peaxi162Scf00220	997640	997832	997640	-
1022385	TSS	Peaxi162Scf00328g00828	Peaxi162Scf00328	856829	856903	856903	+
1023482	TSS	Peaxi162Scf00484g00005	Peaxi162Scf00484	76815	76902	76815	-
1001451	TSS	Peaxi162Scf00010g00351	Peaxi162Scf00010	3497382	3498257	3497382	-
1019755	TSS	Peaxi162Scf00357g00218	Peaxi162Scf00357	255487	255710	255710	+
1029692	TSS	Peaxi162Scf00860g00018	Peaxi162Scf00860	97962	98266	98266	+
1029945	TSS	Peaxi162Scf00889g00111	Peaxi162Scf00889	105618	106063	105618	-
1003764	TSS	Peaxi162Scf00025g00011	Peaxi162Scf00025	143551	143795	143551	-
1014055	TSS	Peaxi162Scf00151g00110	Peaxi162Scf00151	164704	164905	164704	-
1004221	TSS	Peaxi162Scf00031g01525	Peaxi162Scf00031	1502385	1502689	1502385	-
1024275	TSS	Peaxi162Scf00522g00210	Peaxi162Scf00522	222548	222628	222628	+
1010271	TSS	Peaxi162Scf00126g00624	Peaxi162Scf00126	639058	639240	639058	-
1020324	TSS	Peaxi162Scf00371g00017	Peaxi162Scf00371	182305	182398	182305	-
1011656	TSS	Peaxi162Scf00146g01120	Peaxi162Scf00146	1139250	1139445	1139445	+
1006502	TSS	Peaxi162Scf00066g00717	Peaxi162Scf00066	697563	697658	697563	-
1032689	TSS	Peaxi162Scf01248g00010	Peaxi162Scf01248	43793	43949	43793	-
1015593	TSS	Peaxi162Scf00174g00148	Peaxi162Scf00174	147766	148919	147766	-
1035302	TSS	Peaxi162Scf00856g00116	Peaxi162Scf00856	133470	133760	133760	+
1019128	TSS	Peaxi162Scf00333g00004	Peaxi162Scf00333	36561	36600	36561	-
1030488	TSS	Peaxi162Scf00936g00218	Peaxi162Scf00936	250655	250783	250655	-
1009270	TSS	Peaxi162Scf00105g00098	Peaxi162Scf00105	949752	949825	949752	-
1034181	TSS	Peaxi162Scf00938g00313	Peaxi162Scf00938	352094	352160	352094	-
1035901	TSS	Peaxi162Scf01131g00012	Peaxi162Scf01131	72661	72859	72661	-
1014709	TSS	Peaxi162Scf00174g00159	Peaxi162Scf00174	1501850	1502178	1502178	+
1019461	TSS	Peaxi162Scf00347g00014	Peaxi162Scf00347	138493	140314	140314	+
1015367	TSS	Peaxi162Scf00226g00059	Peaxi162Scf00226	548722	549186	549186	+
1023190	TSS	Peaxi162Scf00470g00026	Peaxi162Scf00470	250020	250178	250020	-
1025412	TSS	Peaxi162Scf00578g00316	Peaxi162Scf00578	361555	361905	361555	-
1021083	TSS	Peaxi162Scf00392g00518	Peaxi162Scf00392	554860	555639	554860	-
1020014	TSS	Peaxi162Scf00300g00721	Peaxi162Scf00300	685758	686629	686629	+
1015292	TSS	Peaxi162Scf00224g00717	Peaxi162Scf00224	708545	708635	708635	+
1010628	TSS	Peaxi162Scf00108g00110	Peaxi162Scf00108	89536	89706	89706	+
1000032	TSS	Peaxi162Scf00000g00314	Peaxi162Scf00000	3158087	3158165	3158165	+
1035398	TSS	Peaxi162Scf00875g00228	Peaxi162Scf00875	215355	215475	215475	+
1003469	TSS	Peaxi162Scf00021g00015	Peaxi162Scf00021	21113	21204	21204	+
1006191	TSS	Peaxi162Scf00062g02012	Peaxi162Scf00062	2045940	2046109	2045940	-
1005137	TSS	Peaxi162Scf00046g00229	Peaxi162Scf00046	278387	278441	278441	+
1020942	TSS	Peaxi162Scf00327g00079	Peaxi162Scf00327	779415	779619	779415	-
1036939	TSS	Peaxi162Scf01350g00020	Peaxi162Scf01350	62252	62995	62252	-
1019412	TSS	Peaxi162Scf00255g01119	Peaxi162Scf00255	1155315	1155670	1155670	+
1013680	TSS	Peaxi162Scf00159g01110	Peaxi162Scf00159	1140561	1140744	1140744	+
1026537	TSS	Peaxi162Scf00440g00111	Peaxi162Scf00440	106579	106643	106643	+
1010035	TSS	Peaxi162Scf00120g00213	Peaxi162Scf00120	225607	225778	225607	-
1008926	TSS	Peaxi162Scf00099g00168	Peaxi162Scf00099	1629662	1630003	1629662	-
1021163	TSS	Peaxi162Scf00395g00513	Peaxi162Scf00395	493678	494156	494156	+
1001391	TSS	Peaxi162Scf00009g00811	Peaxi162Scf00009	837126	837238	837126	-
1009224	TSS	Peaxi162Scf00104g00014	Peaxi162Scf00104	23418	23948	23418	-
1029392	TSS	Peaxi162Scf00544g00118	Peaxi162Scf00544	132972	133143	133143	+
1017694	TSS	Peaxi162Scf00290g00046	Peaxi162Scf00290	406601	408816	406601	-
1031038	TSS	Peaxi162Scf00710g00212	Peaxi162Scf00710	262175	262398	262398	+
1016217	TSS	Peaxi162Scf00252g00416	Peaxi162Scf00252	407626	407874	407626	-
1001681	TSS	Peaxi162Scf00010g00816	Peaxi162Scf00010	803106	803229	803106	-
1018750	TSS	Peaxi162Scf00323g00817	Peaxi162Scf00323	875386	875963	875963	+
1038622	TSS	Peaxi162Scf01197g00005	Peaxi162Scf01197	73681	73803	73803	+
1015777	TSS	Peaxi162Scf00196g00087	Peaxi162Scf00196	865343	865565	865565	+
1003949	TSS	Peaxi162Scf00026g03012	Peaxi162Scf00026	2992894	2992984	2992894	-
1001147	TSS	Peaxi162Scf00006g04812	Peaxi162Scf00006	4886399	4886637	4886399	-
1028449	TSS	Peaxi162Scf00756g00212	Peaxi162Scf00756	243379	243458	243379	-
1029248	TSS	Peaxi162Scf00539g00007	Peaxi162Scf00539	78956	79467	78956	-
1009711	TSS	Peaxi162Scf00112g00104	Peaxi162Scf00112	1056198	1056756	1056198	-
1026385	TSS	Peaxi162Scf00483g00513	Peaxi162Scf00483	552269	552512	552269	-
1014154	TSS	Peaxi162Scf00200g00064	Peaxi162Scf00200	604604	604707	604604	-
1022238	TSS	Peaxi162Scf00435g00084	Peaxi162Scf00435	822167	822512	822512	+
1008535	TSS	Peaxi162Scf00090g00194	Peaxi162Scf00090	1882785	1882928	1882928	+
1011199	TSS	Peaxi162Scf00118g01712	Peaxi162Scf00118	1725411	1725479	1725411	-
1031374	TSS	Peaxi162Scf01022g00322	Peaxi162Scf01022	335186	335312	335186	-
1004021	TSS	Peaxi162Scf00025g00312	Peaxi162Scf00025	384830	385043	384830	-
1009202	TSS	Peaxi162Scf00103g01216	Peaxi162Scf00103	1247426	1247633	1247426	-
1022201	TSS	Peaxi162Scf00360g00418	Peaxi162Scf00360	414080	414425	414080	-
1004715	TSS	Peaxi162Scf00041g00612	Peaxi162Scf00041	643708	643959	643708	-
1021827	TSS	Peaxi162Scf00350g00014	Peaxi162Scf00350	15346	15413	15346	-
1025811	TSS	Peaxi162Scf00459g00310	Peaxi162Scf00459	341243	342294	341243	-
1002665	TSS	Peaxi162Scf00017g00015	Peaxi162Scf00017	139242	139453	139242	-
1030138	TSS	Peaxi162Scf00674g00212	Peaxi162Scf00674	205933	206368	205933	-
1003313	TSS	Peaxi162Scf00023g02024	Peaxi162Scf00023	2045967	2046082	2045967	-
1025497	TSS	Peaxi162Scf00583g00020	Peaxi162Scf00583	32455	32805	32455	-
1025297	TSS	Peaxi162Scf00571g00036	Peaxi162Scf00571	316024	316421	316024	-
1014160	TSS	Peaxi162Scf00200g00419	Peaxi162Scf00200	451189	451279	451189	-
1008846	TSS	Peaxi162Scf00097g01013	Peaxi162Scf00097	1018465	1019185	1019185	+
1020051	TSS	Peaxi162Scf00301g00519	Peaxi162Scf00301	483839	483870	483870	+
1021471	TSS	Peaxi162Scf00339g00098	Peaxi162Scf00339	896322	896426	896322	-
1021375	TSS	Peaxi162Scf00403g00212	Peaxi162Scf00403	204820	204931	204931	+
1011267	TSS	Peaxi162Scf00136g00166	Peaxi162Scf00136	1594717	1594863	1594863	+
1006917	TSS	Peaxi162Scf00071g02312	Peaxi162Scf00071	2313236	2313380	2313236	-
1019333	TSS	Peaxi162Scf00342g00073	Peaxi162Scf00342	725946	725973	725946	-
1009392	TSS	Peaxi162Scf00107g01117	Peaxi162Scf00107	1170042	1170432	1170042	-
1003467	TSS	Peaxi162Scf00026g00275	Peaxi162Scf00026	2692430	2692548	2692430	-
1001203	TSS	Peaxi162Scf00006g00409	Peaxi162Scf00006	4057060	4057148	4057148	+
1030974	TSS	Peaxi162Scf00703g00116	Peaxi162Scf00703	186008	186165	186165	+
1025799	TSS	Peaxi162Scf00459g00025	Peaxi162Scf00459	189621	189699	189699	+
1017275	TSS	Peaxi162Scf00226g00815	Peaxi162Scf00226	865780	865880	865880	+
1013524	TSS	Peaxi162Scf00186g00012	Peaxi162Scf00186	27523	27813	27523	-
1011975	TSS	Peaxi162Scf00153g00079	Peaxi162Scf00153	721129	721277	721277	+
1015504	TSS	Peaxi162Scf00229g00096	Peaxi162Scf00229	925737	925817	925737	-
1036818	TSS	Peaxi162Scf00970g00016	Peaxi162Scf00970	220818	221406	221406	+
1013528	TSS	Peaxi162Scf00155g00910	Peaxi162Scf00155	871243	871390	871390	+
1007013	TSS	Peaxi162Scf00073g01120	Peaxi162Scf00073	1152145	1152211	1152145	-
1033137	TSS	Peaxi162Scf01391g00116	Peaxi162Scf01391	178230	178576	178230	-
1018432	TSS	Peaxi162Scf00230g00717	Peaxi162Scf00230	719815	719863	719815	-
1015757	TSS	Peaxi162Scf00233g00044	Peaxi162Scf00233	404497	404817	404497	-
1025810	TSS	Peaxi162Scf00602g00515	Peaxi162Scf00602	513570	513824	513570	-
1006614	TSS	Peaxi162Scf00068g00198	Peaxi162Scf00068	1956590	1956818	1956818	+
1024410	TSS	Peaxi162Scf00527g00323	Peaxi162Scf00527	350333	350404	350333	-
1005330	TSS	Peaxi162Scf00047g01631	Peaxi162Scf00047	1676058	1676223	1676223	+
1001704	TSS	Peaxi162Scf00011g02814	Peaxi162Scf00011	2828451	2828527	2828451	-
1017834	TSS	Peaxi162Scf00296g00811	Peaxi162Scf00296	802384	802549	802549	+
1016004	TSS	Peaxi162Scf00183g00711	Peaxi162Scf00183	760308	760321	760308	-
1029456	TSS	Peaxi162Scf00839g00019	Peaxi162Scf00839	112638	113016	113016	+
1009171	TSS	Peaxi162Scf00078g00824	Peaxi162Scf00078	806344	806501	806501	+
1001983	TSS	Peaxi162Scf00012g01927	Peaxi162Scf00012	1980901	1981275	1980901	-
1024161	TSS	Peaxi162Scf00413g00612	Peaxi162Scf00413	675325	675452	675325	-
1025430	TSS	Peaxi162Scf00579g00048	Peaxi162Scf00579	403730	404007	403730	-
1028056	TSS	Peaxi162Scf00489g00025	Peaxi162Scf00489	39707	39747	39707	-
1000356	TSS	Peaxi162Scf00001g05810	Peaxi162Scf00001	5845910	5845974	5845974	+
1011070	TSS	Peaxi162Scf00131g00715	Peaxi162Scf00131	710732	711439	710732	-
1020993	TSS	Peaxi162Scf00390g00531	Peaxi162Scf00390	554060	554146	554146	+
1003599	TSS	Peaxi162Scf00028g00273	Peaxi162Scf00028	2722478	2722818	2722818	+
1019670	TSS	Peaxi162Scf00288g00912	Peaxi162Scf00288	903477	903743	903477	-
1020742	TSS	Peaxi162Scf00318g00811	Peaxi162Scf00318	806696	806743	806743	+
1017134	TSS	Peaxi162Scf00276g00010	Peaxi162Scf00276	9077	9198	9077	-
1005602	TSS	Peaxi162Scf00051g01516	Peaxi162Scf00051	1539432	1539642	1539432	-
1027214	TSS	Peaxi162Scf00524g00056	Peaxi162Scf00524	516376	516653	516653	+
1016771	TSS	Peaxi162Scf00268g01133	Peaxi162Scf00268	1186977	1187115	1186977	-
1004026	TSS	Peaxi162Scf00028g00119	Peaxi162Scf00028	1103257	1103304	1103304	+
1021701	TSS	Peaxi162Scf00417g01346	Peaxi162Scf00417	1302813	1303072	1302813	-
1017769	TSS	Peaxi162Scf00294g00006	Peaxi162Scf00294	44541	44641	44641	+
1015993	TSS	Peaxi162Scf00241g01010	Peaxi162Scf00241	1052977	1053335	1053335	+
1025557	TSS	Peaxi162Scf00587g00036	Peaxi162Scf00587	289427	289522	289427	-
1020678	TSS	Peaxi162Scf00381g00086	Peaxi162Scf00381	802533	803039	802533	-
1029150	TSS	Peaxi162Scf00811g00111	Peaxi162Scf00811	103589	103671	103671	+
1028264	TSS	Peaxi162Scf00570g00059	Peaxi162Scf00570	525112	525179	525179	+
1024964	TSS	Peaxi162Scf00394g00425	Peaxi162Scf00394	477507	477568	477568	+
1015205	TSS	Peaxi162Scf00185g00821	Peaxi162Scf00185	835565	835642	835642	+
1002148	TSS	Peaxi162Scf00013g01911	Peaxi162Scf00013	1892513	1892753	1892513	-
1018688	TSS	Peaxi162Scf00320g00316	Peaxi162Scf00320	307120	307856	307856	+
1008894	TSS	Peaxi162Scf00098g00113	Peaxi162Scf00098	1151922	1152250	1152250	+
1013702	TSS	Peaxi162Scf00190g01013	Peaxi162Scf00190	1075380	1075774	1075380	-
1022816	TSS	Peaxi162Scf00339g00079	Peaxi162Scf00339	701206	701533	701533	+
1012154	TSS	Peaxi162Scf00157g00117	Peaxi162Scf00157	1170571	1170715	1170571	-
1008137	TSS	Peaxi162Scf00086g01114	Peaxi162Scf00086	1188423	1188597	1188423	-
1016731	TSS	Peaxi162Scf00268g00046	Peaxi162Scf00268	389764	390026	390026	+
1035275	TSS	Peaxi162Scf01050g00224	Peaxi162Scf01050	192422	192752	192422	-
1012555	TSS	Peaxi162Scf00165g01517	Peaxi162Scf00165	1544283	1544584	1544283	-
1021336	TSS	Peaxi162Scf00402g00076	Peaxi162Scf00402	774533	774800	774800	+
1000640	TSS	Peaxi162Scf00003g02635	Peaxi162Scf00003	2643353	2643670	2643670	+
1014339	TSS	Peaxi162Scf00170g00052	Peaxi162Scf00170	509075	509188	509075	-
1001429	TSS	Peaxi162Scf00008g00428	Peaxi162Scf00008	4224154	4224190	4224154	-
1017744	TSS	Peaxi162Scf00293g00117	Peaxi162Scf00293	169173	169479	169173	-
1029964	TSS	Peaxi162Scf00664g00012	Peaxi162Scf00664	48853	49137	48853	-
1001719	TSS	Peaxi162Scf00009g02527	Peaxi162Scf00009	2503232	2503712	2503712	+
1017117	TSS	Peaxi162Scf00222g00716	Peaxi162Scf00222	724724	724916	724724	-
1008920	TSS	Peaxi162Scf00099g00061	Peaxi162Scf00099	588478	591076	591076	+
1030002	TSS	Peaxi162Scf00666g00008	Peaxi162Scf00666	55167	55572	55572	+
1020202	TSS	Peaxi162Scf00307g00074	Peaxi162Scf00307	748938	749019	749019	+
1024203	TSS	Peaxi162Scf00519g00617	Peaxi162Scf00519	604650	604732	604650	-
1016041	TSS	Peaxi162Scf00244g00413	Peaxi162Scf00244	457715	458000	457715	-
1022728	TSS	Peaxi162Scf00336g00036	Peaxi162Scf00336	302086	302281	302281	+
1019252	TSS	Peaxi162Scf00338g00618	Peaxi162Scf00338	643430	643634	643430	-
1003740	TSS	Peaxi162Scf00021g00922	Peaxi162Scf00021	911142	912163	912163	+
1008976	TSS	Peaxi162Scf00082g00098	Peaxi162Scf00082	953538	954080	953538	-
1006694	TSS	Peaxi162Scf00052g00098	Peaxi162Scf00052	928181	928716	928716	+
1028845	TSS	Peaxi162Scf00601g00035	Peaxi162Scf00601	314396	314436	314396	-
1024274	TSS	Peaxi162Scf00377g00013	Peaxi162Scf00377	75113	75522	75113	-
1000079	TSS	Peaxi162Scf00000g00728	Peaxi162Scf00000	7267776	7267949	7267949	+
1012619	TSS	Peaxi162Scf00135g00913	Peaxi162Scf00135	939591	939650	939650	+
1028463	TSS	Peaxi162Scf00757g00111	Peaxi162Scf00757	96799	97391	96799	-
1025419	TSS	Peaxi162Scf00407g00210	Peaxi162Scf00407	194269	194610	194610	+
1027548	TSS	Peaxi162Scf00699g00210	Peaxi162Scf00699	268101	268156	268101	-
1018947	TSS	Peaxi162Scf00242g00019	Peaxi162Scf00242	67594	67769	67769	+
1036625	TSS	Peaxi162Scf01289g00012	Peaxi162Scf01289	20103	20197	20197	+
1014044	TSS	Peaxi162Scf00196g00318	Peaxi162Scf00196	309067	309216	309067	-
1015169	TSS	Peaxi162Scf00184g00314	Peaxi162Scf00184	309628	309685	309628	-
1003292	TSS	Peaxi162Scf00023g01212	Peaxi162Scf00023	1211917	1212017	1211917	-
1006391	TSS	Peaxi162Scf00052g00713	Peaxi162Scf00052	690308	690477	690308	-
1008734	TSS	Peaxi162Scf00095g00528	Peaxi162Scf00095	535487	536089	535487	-
1013462	TSS	Peaxi162Scf00183g00024	Peaxi162Scf00183	286638	286768	286638	-
1012082	TSS	Peaxi162Scf00155g00068	Peaxi162Scf00155	591102	591497	591102	-
1015221	TSS	Peaxi162Scf00186g00023	Peaxi162Scf00186	276382	276543	276543	+
1015594	TSS	Peaxi162Scf00193g00044	Peaxi162Scf00193	476975	477060	476975	-
1023250	TSS	Peaxi162Scf00472g00610	Peaxi162Scf00472	631481	631638	631481	-
1001287	TSS	Peaxi162Scf00006g03625	Peaxi162Scf00006	3649123	3649169	3649123	-
1016923	TSS	Peaxi162Scf00271g00218	Peaxi162Scf00271	209044	209415	209044	-
1024538	TSS	Peaxi162Scf00421g00419	Peaxi162Scf00421	420866	421109	420866	-
1003566	TSS	Peaxi162Scf00027g00213	Peaxi162Scf00027	274475	274609	274609	+
1006217	TSS	Peaxi162Scf00063g02323	Peaxi162Scf00063	2358717	2358869	2358869	+
1001314	TSS	Peaxi162Scf00008g03517	Peaxi162Scf00008	3571751	3572029	3572029	+
1017780	TSS	Peaxi162Scf00294g00812	Peaxi162Scf00294	828902	829140	828902	-
1006937	TSS	Peaxi162Scf00057g00179	Peaxi162Scf00057	1781494	1782008	1782008	+
1017837	TSS	Peaxi162Scf00296g00910	Peaxi162Scf00296	982684	982930	982930	+
1026771	TSS	Peaxi162Scf00663g00010	Peaxi162Scf00663	74956	75335	74956	-
1031249	TSS	Peaxi162Scf00634g00037	Peaxi162Scf00634	382253	382283	382253	-
1032488	TSS	Peaxi162Scf00799g00113	Peaxi162Scf00799	90920	91450	91450	+
1021259	TSS	Peaxi162Scf00400g00047	Peaxi162Scf00400	406392	406524	406392	-
1030481	TSS	Peaxi162Scf00935g00018	Peaxi162Scf00935	57135	57226	57226	+
1001087	TSS	Peaxi162Scf00006g00535	Peaxi162Scf00006	570348	570543	570348	-
1002212	TSS	Peaxi162Scf00014g00222	Peaxi162Scf00014	218389	218522	218389	-
1021355	TSS	Peaxi162Scf00301g01111	Peaxi162Scf00301	1095796	1096181	1096181	+
1027243	TSS	Peaxi162Scf00525g00079	Peaxi162Scf00525	719073	719402	719402	+
1007756	TSS	Peaxi162Scf00079g02119	Peaxi162Scf00079	2131644	2132156	2131644	-
1015990	TSS	Peaxi162Scf00182g00214	Peaxi162Scf00182	231597	231793	231793	+
1021842	TSS	Peaxi162Scf00351g00119	Peaxi162Scf00351	95915	96076	95915	-
1009917	TSS	Peaxi162Scf00118g01923	Peaxi162Scf00118	1904413	1904467	1904413	-
1011615	TSS	Peaxi162Scf00146g00026	Peaxi162Scf00146	216251	216422	216422	+
1020645	TSS	Peaxi162Scf00380g00099	Peaxi162Scf00380	918303	920531	920531	+
1014742	TSS	Peaxi162Scf00161g01216	Peaxi162Scf00161	1241704	1242053	1242053	+
1020819	TSS	Peaxi162Scf00386g00011	Peaxi162Scf00386	36160	36354	36354	+
1006145	TSS	Peaxi162Scf00062g00716	Peaxi162Scf00062	714404	714852	714404	-
1026244	TSS	Peaxi162Scf00632g00012	Peaxi162Scf00632	95659	95727	95659	-
1017893	TSS	Peaxi162Scf00298g00612	Peaxi162Scf00298	610433	610480	610433	-
1009827	TSS	Peaxi162Scf00094g00087	Peaxi162Scf00094	812434	812490	812490	+
1022031	TSS	Peaxi162Scf00424g00516	Peaxi162Scf00424	514474	514527	514527	+
1027661	TSS	Peaxi162Scf00542g00315	Peaxi162Scf00542	365953	366287	365953	-
1012035	TSS	Peaxi162Scf00120g00814	Peaxi162Scf00120	875820	876181	876181	+
1015088	TSS	Peaxi162Scf00167g00009	Peaxi162Scf00167	22744	22763	22763	+
1003980	TSS	Peaxi162Scf00035g02910	Peaxi162Scf00035	2969193	2969225	2969225	+
1011591	TSS	Peaxi162Scf00145g00917	Peaxi162Scf00145	888456	888493	888456	-
1009300	TSS	Peaxi162Scf00088g00143	Peaxi162Scf00088	1421124	1421256	1421256	+
1023024	TSS	Peaxi162Scf00462g00061	Peaxi162Scf00462	606633	606710	606710	+
1015181	TSS	Peaxi162Scf00168g01523	Peaxi162Scf00168	1572487	1572692	1572692	+
1007724	TSS	Peaxi162Scf00079g00092	Peaxi162Scf00079	923662	924008	924008	+
1007291	TSS	Peaxi162Scf00065g01219	Peaxi162Scf00065	1274111	1274131	1274131	+
1028184	TSS	Peaxi162Scf00564g00007	Peaxi162Scf00564	61388	61521	61521	+
1010408	TSS	Peaxi162Scf00103g00109	Peaxi162Scf00103	998639	998686	998686	+
1018833	TSS	Peaxi162Scf00327g00614	Peaxi162Scf00327	636967	637291	636967	-
1008794	TSS	Peaxi162Scf00096g01114	Peaxi162Scf00096	1147364	1147851	1147364	-
1024348	TSS	Peaxi162Scf00525g00411	Peaxi162Scf00525	379213	379334	379213	-
1007952	TSS	Peaxi162Scf00083g00169	Peaxi162Scf00083	1646918	1646990	1646918	-
1016631	TSS	Peaxi162Scf00264g00117	Peaxi162Scf00264	139273	139619	139273	-
1001496	TSS	Peaxi162Scf00011g00097	Peaxi162Scf00011	981735	981972	981735	-
1029336	TSS	Peaxi162Scf00626g00415	Peaxi162Scf00626	487498	487585	487498	-
1000003	TSS	Peaxi162Scf00000g00052	Peaxi162Scf00000	535021	535455	535021	-
1010779	TSS	Peaxi162Scf00102g00045	Peaxi162Scf00102	405829	406012	405829	-
1013681	TSS	Peaxi162Scf00189g01212	Peaxi162Scf00189	1229332	1229876	1229332	-
1005648	TSS	Peaxi162Scf00052g02011	Peaxi162Scf00052	2014993	2015471	2014993	-
1008754	TSS	Peaxi162Scf00095g01015	Peaxi162Scf00095	1009952	1010060	1010060	+
1000449	TSS	Peaxi162Scf00003g00002	Peaxi162Scf00003	20883	21337	21337	+
1023408	TSS	Peaxi162Scf00391g00217	Peaxi162Scf00391	206818	206983	206818	-
1007736	TSS	Peaxi162Scf00079g00614	Peaxi162Scf00079	647880	648148	647880	-
1026740	TSS	Peaxi162Scf00661g00017	Peaxi162Scf00661	134441	134464	134464	+
1005591	TSS	Peaxi162Scf00051g01310	Peaxi162Scf00051	1301487	1301992	1301487	-
1025866	TSS	Peaxi162Scf00462g00038	Peaxi162Scf00462	314324	314575	314324	-
1022926	TSS	Peaxi162Scf00456g00038	Peaxi162Scf00456	88865	89058	88865	-
1031244	TSS	Peaxi162Scf00722g00419	Peaxi162Scf00722	413804	414747	413804	-
1014033	TSS	Peaxi162Scf00165g01317	Peaxi162Scf00165	1361113	1361167	1361167	+
1013664	TSS	Peaxi162Scf00159g00516	Peaxi162Scf00159	516135	516209	516135	-
1003410	TSS	Peaxi162Scf00020g01711	Peaxi162Scf00020	1778189	1778239	1778189	-
1024167	TSS	Peaxi162Scf00415g00005	Peaxi162Scf00415	49304	49468	49304	-
1003773	TSS	Peaxi162Scf00032g00419	Peaxi162Scf00032	481844	481999	481844	-
1028521	TSS	Peaxi162Scf00582g00064	Peaxi162Scf00582	675426	675851	675426	-
1018275	TSS	Peaxi162Scf00311g01110	Peaxi162Scf00311	1161420	1161651	1161651	+
1032360	TSS	Peaxi162Scf00789g00035	Peaxi162Scf00789	302072	302278	302072	-
1029482	TSS	Peaxi162Scf00637g00001	Peaxi162Scf00637	53018	53713	53713	+
1009952	TSS	Peaxi162Scf00096g00416	Peaxi162Scf00096	459291	459329	459291	-
1024837	TSS	Peaxi162Scf00391g00008	Peaxi162Scf00391	27821	27985	27821	-
1027647	TSS	Peaxi162Scf00700g00236	Peaxi162Scf00700	260751	260893	260751	-
1016276	TSS	Peaxi162Scf00253g00722	Peaxi162Scf00253	732817	733042	733042	+
1000471	TSS	Peaxi162Scf00003g00306	Peaxi162Scf00003	3058535	3059408	3058535	-
1003182	TSS	Peaxi162Scf00021g01219	Peaxi162Scf00021	1205351	1205629	1205351	-
1025777	TSS	Peaxi162Scf00599g00218	Peaxi162Scf00599	243313	243373	243313	-
1033879	TSS	Peaxi162Scf00916g00221	Peaxi162Scf00916	285005	285882	285882	+
1025017	TSS	Peaxi162Scf00553g00814	Peaxi162Scf00553	814859	814922	814859	-
1016219	TSS	Peaxi162Scf00252g00711	Peaxi162Scf00252	767106	767312	767312	+
1036872	TSS	Peaxi162Scf00977g00312	Peaxi162Scf00977	275526	276076	276076	+
1007890	TSS	Peaxi162Scf00081g02729	Peaxi162Scf00081	2744128	2744338	2744128	-
1018548	TSS	Peaxi162Scf00315g00029	Peaxi162Scf00315	237720	237972	237720	-
1011305	TSS	Peaxi162Scf00137g00312	Peaxi162Scf00137	366397	366628	366628	+
1003876	TSS	Peaxi162Scf00026g00023	Peaxi162Scf00026	223152	223235	223235	+
1024991	TSS	Peaxi162Scf00553g00101	Peaxi162Scf00553	1038785	1039147	1038785	-
1006664	TSS	Peaxi162Scf00069g00214	Peaxi162Scf00069	200429	200724	200724	+
1013664	TSS	Peaxi162Scf00189g00319	Peaxi162Scf00189	330401	330616	330401	-
1035192	TSS	Peaxi162Scf01035g00114	Peaxi162Scf01035	152571	152854	152571	-
1022141	TSS	Peaxi162Scf00320g00055	Peaxi162Scf00320	513876	514088	514088	+
1017037	TSS	Peaxi162Scf00274g00118	Peaxi162Scf00274	136591	137609	136591	-
1007879	TSS	Peaxi162Scf00067g02114	Peaxi162Scf00067	2125623	2125718	2125718	+
1011561	TSS	Peaxi162Scf00125g00089	Peaxi162Scf00125	887921	887952	887921	-
1012573	TSS	Peaxi162Scf00134g01716	Peaxi162Scf00134	1745963	1746100	1745963	-
1018724	TSS	Peaxi162Scf00322g00915	Peaxi162Scf00322	968593	968936	968936	+
1017642	TSS	Peaxi162Scf00287g01719	Peaxi162Scf00287	1764511	1764647	1764511	-
1021462	TSS	Peaxi162Scf00305g00018	Peaxi162Scf00305	170022	170356	170356	+
1028383	TSS	Peaxi162Scf00748g00111	Peaxi162Scf00748	186522	186664	186522	-
1020093	TSS	Peaxi162Scf00271g00518	Peaxi162Scf00271	505846	506084	506084	+
1011291	TSS	Peaxi162Scf00136g02012	Peaxi162Scf00136	2058026	2059734	2058026	-
1018320	TSS	Peaxi162Scf00312g00727	Peaxi162Scf00312	713705	713779	713705	-
1032643	TSS	Peaxi162Scf01238g00008	Peaxi162Scf01238	39786	40015	40015	+
1036241	TSS	Peaxi162Scf01191g00004	Peaxi162Scf01191	64898	64938	64898	-
1001201	TSS	Peaxi162Scf00006g00389	Peaxi162Scf00006	3794291	3794522	3794522	+
1028792	TSS	Peaxi162Scf00597g00310	Peaxi162Scf00597	369242	369620	369620	+
1021783	TSS	Peaxi162Scf00348g00062	Peaxi162Scf00348	674464	674743	674743	+
1000073	TSS	Peaxi162Scf00000g00676	Peaxi162Scf00000	6723832	6723907	6723832	-
1026749	TSS	Peaxi162Scf00661g00423	Peaxi162Scf00661	422116	427148	422116	-
1011803	TSS	Peaxi162Scf00150g10111	Peaxi162Scf00150	1161425	1161477	1161425	-
1015530	TSS	Peaxi162Scf00230g00029	Peaxi162Scf00230	215617	215914	215617	-
1012603	TSS	Peaxi162Scf00135g00138	Peaxi162Scf00135	1304949	1305098	1304949	-
1012045	TSS	Peaxi162Scf00154g00517	Peaxi162Scf00154	551562	551906	551906	+
1007794	TSS	Peaxi162Scf00066g01129	Peaxi162Scf00066	1163315	1163409	1163409	+
1009806	TSS	Peaxi162Scf00116g00311	Peaxi162Scf00116	384400	384512	384400	-
1000778	TSS	Peaxi162Scf00004g00027	Peaxi162Scf00004	194779	194908	194779	-
1000117	TSS	Peaxi162Scf00000g06812	Peaxi162Scf00000	6880523	6880764	6880523	-
1004120	TSS	Peaxi162Scf00026g00138	Peaxi162Scf00026	1355061	1355187	1355187	+
1000843	TSS	Peaxi162Scf00004g01817	Peaxi162Scf00004	1836122	1836429	1836122	-
1030760	TSS	Peaxi162Scf00957g00332	Peaxi162Scf00957	375274	375461	375274	-
1027620	TSS	Peaxi162Scf00541g00008	Peaxi162Scf00541	26853	26955	26955	+
1023006	TSS	Peaxi162Scf00461g00310	Peaxi162Scf00461	331431	332282	331431	-
1005586	TSS	Peaxi162Scf00040g00423	Peaxi162Scf00040	486778	486966	486966	+
1023222	TSS	Peaxi162Scf00471g00710	Peaxi162Scf00471	690396	690585	690585	+
1007813	TSS	Peaxi162Scf00081g00088	Peaxi162Scf00081	823878	824035	823878	-
1032478	TSS	Peaxi162Scf01204g00120	Peaxi162Scf01204	156227	156279	156227	-
1036546	TSS	Peaxi162Scf00951g00018	Peaxi162Scf00951	136944	137555	137555	+
1014661	TSS	Peaxi162Scf00160g01123	Peaxi162Scf00160	1097395	1097642	1097395	-
1027782	TSS	Peaxi162Scf00711g00212	Peaxi162Scf00711	287647	287801	287647	-
1027432	TSS	Peaxi162Scf00534g00216	Peaxi162Scf00534	230305	230436	230305	-
1027262	TSS	Peaxi162Scf00688g00019	Peaxi162Scf00688	79841	79919	79841	-
1018322	TSS	Peaxi162Scf00313g00003	Peaxi162Scf00313	13942	13966	13942	-
1008916	TSS	Peaxi162Scf00098g01531	Peaxi162Scf00098	1500956	1500979	1500956	-
1008877	TSS	Peaxi162Scf00081g00049	Peaxi162Scf00081	438452	438488	438488	+
1014324	TSS	Peaxi162Scf00153g10115	Peaxi162Scf00153	1168346	1168527	1168527	+
1030766	TSS	Peaxi162Scf00695g00008	Peaxi162Scf00695	81690	81906	81906	+
1035163	TSS	Peaxi162Scf01026g00019	Peaxi162Scf01026	131559	131708	131559	-
1005416	TSS	Peaxi162Scf00048g00049	Peaxi162Scf00048	442332	442678	442332	-
1008866	TSS	Peaxi162Scf00097g01218	Peaxi162Scf00097	1237344	1237390	1237344	-
1030454	TSS	Peaxi162Scf00932g00044	Peaxi162Scf00932	409585	409701	409701	+
1031451	TSS	Peaxi162Scf00738g00312	Peaxi162Scf00738	295282	295680	295282	-
1018807	TSS	Peaxi162Scf00325g00025	Peaxi162Scf00325	247825	247886	247886	+
1003377	TSS	Peaxi162Scf00025g00711	Peaxi162Scf00025	719024	719338	719024	-
1013620	TSS	Peaxi162Scf00140g00065	Peaxi162Scf00140	599474	599874	599874	+
1028564	TSS	Peaxi162Scf00764g00005	Peaxi162Scf00764	22157	22239	22157	-
1021448	TSS	Peaxi162Scf00406g00414	Peaxi162Scf00406	388644	389045	388644	-
1009587	TSS	Peaxi162Scf00083g01925	Peaxi162Scf00083	1915050	1915105	1915050	-
1000031	TSS	Peaxi162Scf00000g00335	Peaxi162Scf00000	3314738	3314950	3314950	+
1031817	TSS	Peaxi162Scf01084g00119	Peaxi162Scf01084	92361	92660	92660	+
1028907	TSS	Peaxi162Scf00790g00012	Peaxi162Scf00790	36207	36377	36377	+
1021601	TSS	Peaxi162Scf00344g00811	Peaxi162Scf00344	856869	857008	857008	+
1022902	TSS	Peaxi162Scf00342g00025	Peaxi162Scf00342	191449	191554	191554	+
1025208	TSS	Peaxi162Scf00401g00525	Peaxi162Scf00401	498526	498607	498526	-
1029688	TSS	Peaxi162Scf00859g00112	Peaxi162Scf00859	99248	99485	99485	+
1009283	TSS	Peaxi162Scf00079g01418	Peaxi162Scf00079	1441288	1441467	1441467	+
1030818	TSS	Peaxi162Scf00962g00002	Peaxi162Scf00962	47753	47860	47860	+
1009283	TSS	Peaxi162Scf00105g00616	Peaxi162Scf00105	637919	637976	637919	-
1013912	TSS	Peaxi162Scf00163g00910	Peaxi162Scf00163	912330	912378	912378	+
1011981	TSS	Peaxi162Scf00153g00217	Peaxi162Scf00153	232640	232746	232640	-
1026063	TSS	Peaxi162Scf00424g00034	Peaxi162Scf00424	289880	290148	289880	-
1025978	TSS	Peaxi162Scf00616g00312	Peaxi162Scf00616	295318	295487	295318	-
1023107	TSS	Peaxi162Scf00465g00045	Peaxi162Scf00465	433611	434025	434025	+
1027701	TSS	Peaxi162Scf00702g00422	Peaxi162Scf00702	441103	441142	441103	-
1014425	TSS	Peaxi162Scf00170g01010	Peaxi162Scf00170	999954	1000039	1000039	+
1005695	TSS	Peaxi162Scf00042g01210	Peaxi162Scf00042	1197673	1197996	1197996	+
1019642	TSS	Peaxi162Scf00352g00096	Peaxi162Scf00352	905266	906588	906588	+
1006482	TSS	Peaxi162Scf00054g00025	Peaxi162Scf00054	266732	267257	266732	-
1009261	TSS	Peaxi162Scf00079g00089	Peaxi162Scf00079	789203	789336	789336	+
1021128	TSS	Peaxi162Scf00296g01214	Peaxi162Scf00296	1265854	1265990	1265854	-
1012084	TSS	Peaxi162Scf00155g00071	Peaxi162Scf00155	737350	737399	737350	-
1035545	TSS	Peaxi162Scf01078g00513	Peaxi162Scf01078	503384	503440	503384	-
1019453	TSS	Peaxi162Scf00346g00315	Peaxi162Scf00346	308500	308591	308591	+
1031751	TSS	Peaxi162Scf00746g00027	Peaxi162Scf00746	279519	279776	279519	-
1018577	TSS	Peaxi162Scf00316g00065	Peaxi162Scf00316	607842	607951	607842	-
1015789	TSS	Peaxi162Scf00235g00011	Peaxi162Scf00235	44425	44873	44425	-
1004402	TSS	Peaxi162Scf00034g00413	Peaxi162Scf00034	442234	442413	442234	-
1009489	TSS	Peaxi162Scf00110g00146	Peaxi162Scf00110	1391737	1391790	1391790	+
1001292	TSS	Peaxi162Scf00008g02527	Peaxi162Scf00008	2555472	2556038	2555472	-
1003858	TSS	Peaxi162Scf00033g02610	Peaxi162Scf00033	2633819	2633891	2633891	+
1031028	TSS	Peaxi162Scf00987g00214	Peaxi162Scf00987	216321	216819	216819	+
1014941	TSS	Peaxi162Scf00177g01132	Peaxi162Scf00177	1177167	1177267	1177167	-
1019800	TSS	Peaxi162Scf00357g00830	Peaxi162Scf00357	817744	817956	817744	-
1023514	TSS	Peaxi162Scf00486g00002	Peaxi162Scf00486	25931	26141	26141	+
1006025	TSS	Peaxi162Scf00060g01112	Peaxi162Scf00060	1089527	1089876	1089876	+
1032195	TSS	Peaxi162Scf01141g00027	Peaxi162Scf01141	3806	4264	4264	+
1000510	TSS	Peaxi162Scf00002g02511	Peaxi162Scf00002	2510561	2510637	2510561	-
1003783	TSS	Peaxi162Scf00032g01117	Peaxi162Scf00032	1103563	1103827	1103563	-
1016111	TSS	Peaxi162Scf00247g00514	Peaxi162Scf00247	518898	519299	518898	-
1010461	TSS	Peaxi162Scf00104g00187	Peaxi162Scf00104	1803531	1803743	1803743	+
1011228	TSS	Peaxi162Scf00108g00073	Peaxi162Scf00108	784434	784495	784434	-
1020268	TSS	Peaxi162Scf00366g00623	Peaxi162Scf00366	647244	647294	647294	+
1004370	TSS	Peaxi162Scf00034g00027	Peaxi162Scf00034	216777	216905	216777	-
1005518	TSS	Peaxi162Scf00050g02113	Peaxi162Scf00050	2108074	2108301	2108074	-
1032035	TSS	Peaxi162Scf01114g00116	Peaxi162Scf01114	139064	139426	139064	-
1001780	TSS	Peaxi162Scf00010g03312	Peaxi162Scf00010	3365334	3365666	3365666	+
1031805	TSS	Peaxi162Scf00751g00316	Peaxi162Scf00751	299273	299466	299466	+
1027800	TSS	Peaxi162Scf00479g00910	Peaxi162Scf00479	946948	947273	947273	+
1001463	TSS	Peaxi162Scf00007g02536	Peaxi162Scf00007	2578371	2578933	2578933	+
1015876	TSS	Peaxi162Scf00179g00311	Peaxi162Scf00179	349803	350009	350009	+
1024395	TSS	Peaxi162Scf00380g00315	Peaxi162Scf00380	335559	336894	336894	+
1016759	TSS	Peaxi162Scf00268g01019	Peaxi162Scf00268	1004690	1004872	1004690	-
1004148	TSS	Peaxi162Scf00030g01716	Peaxi162Scf00030	1709980	1710415	1710415	+
1023570	TSS	Peaxi162Scf00395g00317	Peaxi162Scf00395	344132	344187	344187	+
1025421	TSS	Peaxi162Scf00407g00312	Peaxi162Scf00407	354904	354976	354904	-
1020873	TSS	Peaxi162Scf00387g00046	Peaxi162Scf00387	487826	488083	488083	+
1006075	TSS	Peaxi162Scf00062g00056	Peaxi162Scf00062	500411	500930	500411	-
1015921	TSS	Peaxi162Scf00238g01110	Peaxi162Scf00238	1126547	1126806	1126547	-
1031974	TSS	Peaxi162Scf01108g00213	Peaxi162Scf01108	221326	221721	221326	-
1025202	TSS	Peaxi162Scf00564g00049	Peaxi162Scf00564	393569	393960	393569	-
1014103	TSS	Peaxi162Scf00198g00612	Peaxi162Scf00198	602829	603400	602829	-
1022483	TSS	Peaxi162Scf00363g00329	Peaxi162Scf00363	379747	380208	379747	-
1012102	TSS	Peaxi162Scf00156g00015	Peaxi162Scf00156	39772	39947	39772	-
1020229	TSS	Peaxi162Scf00365g00112	Peaxi162Scf00365	131951	132106	131951	-
1014220	TSS	Peaxi162Scf00167g00092	Peaxi162Scf00167	977711	977882	977882	+
1019705	TSS	Peaxi162Scf00354g00048	Peaxi162Scf00354	446346	446565	446346	-
1019632	TSS	Peaxi162Scf00352g00039	Peaxi162Scf00352	324165	324284	324284	+
1028112	TSS	Peaxi162Scf00494g00411	Peaxi162Scf00494	405183	405275	405183	-
1012747	TSS	Peaxi162Scf00167g01325	Peaxi162Scf00167	1271338	1271614	1271614	+
1009434	TSS	Peaxi162Scf00108g00224	Peaxi162Scf00108	254895	255180	254895	-
1004245	TSS	Peaxi162Scf00032g00191	Peaxi162Scf00032	1894618	1895089	1895089	+
1018631	TSS	Peaxi162Scf00317g00114	Peaxi162Scf00317	136659	136764	136764	+
1002856	TSS	Peaxi162Scf00018g00027	Peaxi162Scf00018	207498	207846	207498	-
1004711	TSS	Peaxi162Scf00041g00314	Peaxi162Scf00041	336786	337203	336786	-
1007824	TSS	Peaxi162Scf00067g00219	Peaxi162Scf00067	195023	195208	195208	+
1017078	TSS	Peaxi162Scf00274g00447	Peaxi162Scf00274	484744	485116	484744	-
1004217	TSS	Peaxi162Scf00031g01316	Peaxi162Scf00031	1367917	1368224	1368224	+
1023818	TSS	Peaxi162Scf00500g00219	Peaxi162Scf00500	220352	220479	220352	-
1000030	TSS	Peaxi162Scf00000g00303	Peaxi162Scf00000	3026796	3026897	3026897	+
1015876	TSS	Peaxi162Scf00236g00005	Peaxi162Scf00236	2298	2397	2397	+
1000848	TSS	Peaxi162Scf00004g02110	Peaxi162Scf00004	2085332	2085557	2085332	-
1029302	TSS	Peaxi162Scf00821g00315	Peaxi162Scf00821	344440	344471	344471	+
1003595	TSS	Peaxi162Scf00028g00194	Peaxi162Scf00028	1900905	1900973	1900905	-
1003944	TSS	Peaxi162Scf00024g01616	Peaxi162Scf00024	1682116	1682247	1682116	-
1001400	TSS	Peaxi162Scf00007g00424	Peaxi162Scf00007	459435	459499	459499	+
1000950	TSS	Peaxi162Scf00005g00134	Peaxi162Scf00005	1379546	1380107	1379546	-
1034350	TSS	Peaxi162Scf00786g00322	Peaxi162Scf00786	256127	256488	256488	+
1005439	TSS	Peaxi162Scf00048g01725	Peaxi162Scf00048	1728470	1728543	1728470	-
1001086	TSS	Peaxi162Scf00005g00439	Peaxi162Scf00005	4305603	4305802	4305802	+
1018134	TSS	Peaxi162Scf00253g00036	Peaxi162Scf00253	350971	351355	351355	+
1024513	TSS	Peaxi162Scf00534g00039	Peaxi162Scf00534	368257	368460	368257	-
1022144	TSS	Peaxi162Scf00359g00096	Peaxi162Scf00359	901972	902165	901972	-
1003239	TSS	Peaxi162Scf00019g00284	Peaxi162Scf00019	2815232	2815303	2815232	-
1026177	TSS	Peaxi162Scf00624g00085	Peaxi162Scf00624	877082	877255	877255	+
1031577	TSS	Peaxi162Scf01056g00119	Peaxi162Scf01056	130372	130891	130891	+
1008873	TSS	Peaxi162Scf00097g01412	Peaxi162Scf00097	1394465	1394929	1394465	-
1029698	TSS	Peaxi162Scf00860g00212	Peaxi162Scf00860	257748	257995	257995	+
1030191	TSS	Peaxi162Scf00914g00016	Peaxi162Scf00914	138038	138134	138038	-
1011033	TSS	Peaxi162Scf00114g00811	Peaxi162Scf00114	878453	878557	878557	+
1029928	TSS	Peaxi162Scf00886g00021	Peaxi162Scf00886	81220	82067	82067	+
1008812	TSS	Peaxi162Scf00079g02016	Peaxi162Scf00079	2002916	2003273	2003273	+
1020685	TSS	Peaxi162Scf00381g00610	Peaxi162Scf00381	673876	674171	673876	-
1006928	TSS	Peaxi162Scf00072g00025	Peaxi162Scf00072	61253	61394	61253	-
1018140	TSS	Peaxi162Scf00253g00098	Peaxi162Scf00253	952961	953152	953152	+
1022955	TSS	Peaxi162Scf00344g01012	Peaxi162Scf00344	991566	992064	991566	-
1022264	TSS	Peaxi162Scf00436g00516	Peaxi162Scf00436	545861	546027	545861	-
1022619	TSS	Peaxi162Scf00449g00016	Peaxi162Scf00449	70706	70792	70792	+
1002234	TSS	Peaxi162Scf00015g02321	Peaxi162Scf00015	2294397	2295422	2295422	+
1030207	TSS	Peaxi162Scf00679g00133	Peaxi162Scf00679	119728	119850	119728	-
1018638	TSS	Peaxi162Scf00265g00033	Peaxi162Scf00265	304990	305852	304990	-
1003723	TSS	Peaxi162Scf00030g02223	Peaxi162Scf00030	2243085	2243256	2243085	-
1024974	TSS	Peaxi162Scf00437g00323	Peaxi162Scf00437	385560	385699	385560	-
1000061	TSS	Peaxi162Scf00000g00587	Peaxi162Scf00000	5874730	5874866	5874730	-
1016706	TSS	Peaxi162Scf00267g00510	Peaxi162Scf00267	582556	582864	582864	+
1010390	TSS	Peaxi162Scf00127g01910	Peaxi162Scf00127	1912104	1912419	1912419	+
1016712	TSS	Peaxi162Scf00267g00818	Peaxi162Scf00267	811692	811991	811692	-
1018808	TSS	Peaxi162Scf00270g00111	Peaxi162Scf00270	155307	155380	155380	+
1021648	TSS	Peaxi162Scf00415g00519	Peaxi162Scf00415	559313	562610	562610	+
1030282	TSS	Peaxi162Scf00919g00026	Peaxi162Scf00919	214037	214278	214037	-
1011077	TSS	Peaxi162Scf00116g00113	Peaxi162Scf00116	1183220	1184382	1184382	+
1011709	TSS	Peaxi162Scf00116g00131	Peaxi162Scf00116	1313802	1314134	1314134	+
1013254	TSS	Peaxi162Scf00131g00510	Peaxi162Scf00131	583497	583529	583497	-
1025864	TSS	Peaxi162Scf00610g00126	Peaxi162Scf00610	158423	158519	158519	+
1024310	TSS	Peaxi162Scf00523g00721	Peaxi162Scf00523	700088	700158	700088	-
1000454	TSS	Peaxi162Scf00002g01721	Peaxi162Scf00002	1753202	1753393	1753202	-
1035576	TSS	Peaxi162Scf01083g00005	Peaxi162Scf01083	35330	35428	35428	+
1022195	TSS	Peaxi162Scf00360g00076	Peaxi162Scf00360	704646	704920	704646	-
1017778	TSS	Peaxi162Scf00294g00628	Peaxi162Scf00294	672705	672838	672705	-
1034326	TSS	Peaxi162Scf00948g00114	Peaxi162Scf00948	167166	167317	167166	-
1014119	TSS	Peaxi162Scf00199g00027	Peaxi162Scf00199	257030	259939	257030	-
1022994	TSS	Peaxi162Scf00460g00015	Peaxi162Scf00460	87654	87836	87654	-
1031055	TSS	Peaxi162Scf00990g00017	Peaxi162Scf00990	38411	38632	38411	-
1029424	TSS	Peaxi162Scf00545g00213	Peaxi162Scf00545	253627	253792	253792	+
1013159	TSS	Peaxi162Scf00174g01119	Peaxi162Scf00174	1185454	1186026	1185454	-
1004552	TSS	Peaxi162Scf00039g00072	Peaxi162Scf00039	720635	720898	720635	-
1006168	TSS	Peaxi162Scf00062g00922	Peaxi162Scf00062	936108	936272	936272	+
1004491	TSS	Peaxi162Scf00036g00125	Peaxi162Scf00036	72389	72824	72389	-
1023879	TSS	Peaxi162Scf00503g00314	Peaxi162Scf00503	312129	312190	312129	-
1022973	TSS	Peaxi162Scf00344g01816	Peaxi162Scf00344	1796163	1796960	1796960	+
1039236	TSS	Peaxi162Scf01336g00120	Peaxi162Scf01336	99665	99776	99776	+
1024869	TSS	Peaxi162Scf00434g00218	Peaxi162Scf00434	205362	205381	205381	+
1030874	TSS	Peaxi162Scf00615g00312	Peaxi162Scf00615	354534	355375	355375	+
1008578	TSS	Peaxi162Scf00092g00099	Peaxi162Scf00092	905460	905555	905460	-
1011085	TSS	Peaxi162Scf00131g01512	Peaxi162Scf00131	1571198	1571250	1571250	+
1025816	TSS	Peaxi162Scf00603g00016	Peaxi162Scf00603	108818	109330	109330	+
1032600	TSS	Peaxi162Scf00804g00008	Peaxi162Scf00804	58930	59076	58930	-
1010063	TSS	Peaxi162Scf00120g01119	Peaxi162Scf00120	1182496	1183189	1182496	-
1028016	TSS	Peaxi162Scf00487g00314	Peaxi162Scf00487	383074	383101	383101	+
1018366	TSS	Peaxi162Scf00228g00738	Peaxi162Scf00228	783741	783998	783741	-
1034634	TSS	Peaxi162Scf00803g00219	Peaxi162Scf00803	249203	249414	249203	-
1007778	TSS	Peaxi162Scf00080g01212	Peaxi162Scf00080	1195633	1195946	1195946	+
1030947	TSS	Peaxi162Scf00701g00032	Peaxi162Scf00701	376014	376264	376264	+
1010616	TSS	Peaxi162Scf00107g01915	Peaxi162Scf00107	1913812	1913879	1913812	-
1001422	TSS	Peaxi162Scf00009g01921	Peaxi162Scf00009	1914604	1914717	1914717	+
1030864	TSS	Peaxi162Scf00968g00213	Peaxi162Scf00968	286285	286367	286285	-
1032122	TSS	Peaxi162Scf00675g00611	Peaxi162Scf00675	633261	633325	633325	+
1001387	TSS	Peaxi162Scf00007g01617	Peaxi162Scf00007	1591115	1591431	1591431	+
1010188	TSS	Peaxi162Scf00124g00035	Peaxi162Scf00124	342984	343060	343060	+
1023178	TSS	Peaxi162Scf00349g00111	Peaxi162Scf00349	105131	105388	105388	+
1009646	TSS	Peaxi162Scf00111g00924	Peaxi162Scf00111	976786	977021	976786	-
1026594	TSS	Peaxi162Scf00652g00035	Peaxi162Scf00652	321000	321037	321000	-
1002218	TSS	Peaxi162Scf00014g00414	Peaxi162Scf00014	471503	471749	471503	-
1022100	TSS	Peaxi162Scf00318g00033	Peaxi162Scf00318	324833	325056	325056	+
1026445	TSS	Peaxi162Scf00646g00325	Peaxi162Scf00646	373694	373889	373694	-
1017645	TSS	Peaxi162Scf00288g00045	Peaxi162Scf00288	429182	429613	429613	+
1033261	TSS	Peaxi162Scf01487g00006	Peaxi162Scf01487	46182	46684	46182	-
1007639	TSS	Peaxi162Scf00065g00327	Peaxi162Scf00065	367282	367442	367442	+
1011977	TSS	Peaxi162Scf00153g00093	Peaxi162Scf00153	918142	918432	918142	-
1018245	TSS	Peaxi162Scf00254g00618	Peaxi162Scf00254	647115	647245	647245	+
1027887	TSS	Peaxi162Scf00716g00029	Peaxi162Scf00716	212461	212719	212719	+
1025780	TSS	Peaxi162Scf00599g00511	Peaxi162Scf00599	496471	496585	496471	-
1015916	TSS	Peaxi162Scf00180g00064	Peaxi162Scf00180	634327	634517	634327	-
1008896	TSS	Peaxi162Scf00081g00264	Peaxi162Scf00081	2612611	2614709	2614709	+
1009468	TSS	Peaxi162Scf00109g00129	Peaxi162Scf00109	1266681	1266852	1266681	-
1036273	TSS	Peaxi162Scf00933g00005	Peaxi162Scf00933	27231	27457	27457	+
1023587	TSS	Peaxi162Scf00490g00028	Peaxi162Scf00490	190153	190497	190153	-
1024569	TSS	Peaxi162Scf00422g00413	Peaxi162Scf00422	411641	411732	411732	+
1022163	TSS	Peaxi162Scf00431g00619	Peaxi162Scf00431	672805	672840	672840	+
1023338	TSS	Peaxi162Scf00476g00222	Peaxi162Scf00476	234794	234873	234794	-
1005537	TSS	Peaxi162Scf00050g02313	Peaxi162Scf00050	2316310	2316461	2316310	-
1028571	TSS	Peaxi162Scf00585g00010	Peaxi162Scf00585	44673	44798	44798	+
1010044	TSS	Peaxi162Scf00120g00521	Peaxi162Scf00120	560288	560317	560317	+
1019871	TSS	Peaxi162Scf00360g00029	Peaxi162Scf00360	207628	207776	207628	-
1032741	TSS	Peaxi162Scf01261g00011	Peaxi162Scf01261	70952	71231	70952	-
1017257	TSS	Peaxi162Scf00226g00411	Peaxi162Scf00226	424971	425435	425435	+
1008256	TSS	Peaxi162Scf00074g00821	Peaxi162Scf00074	796357	797172	796357	-
1005682	TSS	Peaxi162Scf00053g02113	Peaxi162Scf00053	2110566	2111162	2111162	+
1027516	TSS	Peaxi162Scf00695g00048	Peaxi162Scf00695	447774	447833	447833	+
1032383	TSS	Peaxi162Scf01174g00117	Peaxi162Scf01174	161418	161624	161418	-
1010190	TSS	Peaxi162Scf00124g00044	Peaxi162Scf00124	468461	468660	468660	+
1006792	TSS	Peaxi162Scf00059g00129	Peaxi162Scf00059	133548	133602	133548	-
1004804	TSS	Peaxi162Scf00043g00204	Peaxi162Scf00043	2000316	2000496	2000496	+
1003360	TSS	Peaxi162Scf00020g00611	Peaxi162Scf00020	569264	569289	569289	+
1019320	TSS	Peaxi162Scf00341g00714	Peaxi162Scf00341	723249	723313	723249	-
1000038	TSS	Peaxi162Scf00000g00394	Peaxi162Scf00000	3941457	3942383	3941457	-
1002165	TSS	Peaxi162Scf00013g03018	Peaxi162Scf00013	3059464	3060204	3060204	+
1012493	TSS	Peaxi162Scf00164g01220	Peaxi162Scf00164	1217100	1217177	1217100	-
1023672	TSS	Peaxi162Scf00495g00121	Peaxi162Scf00495	89884	90066	89884	-
1021371	TSS	Peaxi162Scf00303g00042	Peaxi162Scf00303	454824	455615	455615	+
1001047	TSS	Peaxi162Scf00006g00210	Peaxi162Scf00006	222745	222845	222745	-
1007764	TSS	Peaxi162Scf00079g02433	Peaxi162Scf00079	2464349	2465044	2464349	-
1011515	TSS	Peaxi162Scf00141g00342	Peaxi162Scf00141	360755	360983	360755	-
1007942	TSS	Peaxi162Scf00083g00022	Peaxi162Scf00083	193259	193283	193283	+
1018774	TSS	Peaxi162Scf00269g00314	Peaxi162Scf00269	326293	326585	326585	+
1027304	TSS	Peaxi162Scf00460g00033	Peaxi162Scf00460	375605	377482	377482	+
1008987	TSS	Peaxi162Scf00082g00148	Peaxi162Scf00082	1418903	1419182	1419182	+
1025883	TSS	Peaxi162Scf00611g00017	Peaxi162Scf00611	81682	81828	81682	-
1015771	TSS	Peaxi162Scf00234g00317	Peaxi162Scf00234	350030	350194	350030	-
1007760	TSS	Peaxi162Scf00079g02330	Peaxi162Scf00079	2329425	2329590	2329590	+
1007553	TSS	Peaxi162Scf00077g00109	Peaxi162Scf00077	1002173	1002282	1002173	-
1007872	TSS	Peaxi162Scf00081g01710	Peaxi162Scf00081	1708966	1709019	1708966	-
1024141	TSS	Peaxi162Scf00412g00033	Peaxi162Scf00412	341000	341176	341176	+
1013185	TSS	Peaxi162Scf00150g00810	Peaxi162Scf00150	808483	808557	808483	-
1017517	TSS	Peaxi162Scf00231g01116	Peaxi162Scf00231	1132713	1133121	1132713	-
1021931	TSS	Peaxi162Scf00353g00013	Peaxi162Scf00353	136906	137185	137185	+
1000524	TSS	Peaxi162Scf00003g01632	Peaxi162Scf00003	1645929	1646013	1646013	+
1014328	TSS	Peaxi162Scf00205g00119	Peaxi162Scf00205	154569	154784	154569	-
1010793	TSS	Peaxi162Scf00102g00212	Peaxi162Scf00102	275689	275872	275689	-
1010635	TSS	Peaxi162Scf00098g00079	Peaxi162Scf00098	698283	698700	698700	+
1031392	TSS	Peaxi162Scf01024g00128	Peaxi162Scf01024	158803	158858	158803	-
1022955	TSS	Peaxi162Scf00458g00116	Peaxi162Scf00458	118307	119637	118307	-
1028444	TSS	Peaxi162Scf00755g00012	Peaxi162Scf00755	56968	57112	56968	-
1003578	TSS	Peaxi162Scf00027g02614	Peaxi162Scf00027	2658263	2658537	2658537	+
1023996	TSS	Peaxi162Scf00408g00018	Peaxi162Scf00408	82488	82518	82488	-
1027569	TSS	Peaxi162Scf00539g00614	Peaxi162Scf00539	636002	636021	636021	+
1021074	TSS	Peaxi162Scf00295g00925	Peaxi162Scf00295	932584	933106	932584	-
1021505	TSS	Peaxi162Scf00305g01116	Peaxi162Scf00305	1134189	1134637	1134189	-
1013892	TSS	Peaxi162Scf00147g00195	Peaxi162Scf00147	1903248	1903273	1903248	-
1016656	TSS	Peaxi162Scf00264g00713	Peaxi162Scf00264	694814	694900	694814	-
1030707	TSS	Peaxi162Scf00954g00227	Peaxi162Scf00954	286410	286499	286410	-
1007397	TSS	Peaxi162Scf00067g00107	Peaxi162Scf00067	995051	995160	995160	+
1027883	TSS	Peaxi162Scf00483g00001	Peaxi162Scf00483	6093	6146	6146	+
1003365	TSS	Peaxi162Scf00025g00089	Peaxi162Scf00025	854460	854871	854460	-
1017124	TSS	Peaxi162Scf00275g00115	Peaxi162Scf00275	90769	90871	90769	-
1023221	TSS	Peaxi162Scf00386g00812	Peaxi162Scf00386	856653	856889	856889	+
1004249	TSS	Peaxi162Scf00032g00323	Peaxi162Scf00032	346973	347229	346973	-
1014755	TSS	Peaxi162Scf00174g00814	Peaxi162Scf00174	880374	880582	880582	+
1008660	TSS	Peaxi162Scf00094g00211	Peaxi162Scf00094	212110	212165	212110	-
1001130	TSS	Peaxi162Scf00005g04511	Peaxi162Scf00005	4513211	4513369	4513369	+
1033341	TSS	Peaxi162Scf01543g00011	Peaxi162Scf01543	101372	101559	101559	+
1016356	TSS	Peaxi162Scf00256g00817	Peaxi162Scf00256	859470	860260	859470	-
1001256	TSS	Peaxi162Scf00008g00417	Peaxi162Scf00008	4103668	4103724	4103668	-
1025690	TSS	Peaxi162Scf00417g00210	Peaxi162Scf00417	280157	281911	281911	+
1031757	TSS	Peaxi162Scf00746g00410	Peaxi162Scf00746	413293	413623	413623	+
1016886	TSS	Peaxi162Scf00270g01010	Peaxi162Scf00270	1012924	1013476	1012924	-
1022846	TSS	Peaxi162Scf00341g00027	Peaxi162Scf00341	234847	235392	234847	-
1025578	TSS	Peaxi162Scf00411g00015	Peaxi162Scf00411	176184	176260	176260	+
1006618	TSS	Peaxi162Scf00068g01810	Peaxi162Scf00068	1836412	1836521	1836412	-
1024129	TSS	Peaxi162Scf00411g00714	Peaxi162Scf00411	752581	752842	752581	-
1036537	TSS	Peaxi162Scf00950g00058	Peaxi162Scf00950	552825	553254	553254	+
1010285	TSS	Peaxi162Scf00092g00115	Peaxi162Scf00092	179177	179271	179271	+
1000934	TSS	Peaxi162Scf00004g04521	Peaxi162Scf00004	4585144	4585834	4585144	-
1000221	TSS	Peaxi162Scf00001g00412	Peaxi162Scf00001	4092085	4092296	4092085	-
1028769	TSS	Peaxi162Scf00783g00041	Peaxi162Scf00783	392426	392565	392565	+
1005512	TSS	Peaxi162Scf00044g02012	Peaxi162Scf00044	2073753	2074017	2073753	-
1001657	TSS	Peaxi162Scf00010g00283	Peaxi162Scf00010	2862314	2862722	2862314	-
1012538	TSS	Peaxi162Scf00165g01014	Peaxi162Scf00165	1063293	1063540	1063293	-
1016000	TSS	Peaxi162Scf00183g00067	Peaxi162Scf00183	625851	626085	626085	+
1031879	TSS	Peaxi162Scf01093g00117	Peaxi162Scf01093	177499	177766	177499	-
1012280	TSS	Peaxi162Scf00160g00134	Peaxi162Scf00160	1342355	1342549	1342549	+
1009470	TSS	Peaxi162Scf00109g00144	Peaxi162Scf00109	1390771	1390972	1390771	-
1018461	TSS	Peaxi162Scf00262g01015	Peaxi162Scf00262	1073982	1074091	1073982	-
1005833	TSS	Peaxi162Scf00057g01911	Peaxi162Scf00057	1925110	1926994	1925110	-
1019072	TSS	Peaxi162Scf00246g00014	Peaxi162Scf00246	135368	135645	135645	+
1017889	TSS	Peaxi162Scf00298g00106	Peaxi162Scf00298	1064681	1064806	1064681	-
1000088	TSS	Peaxi162Scf00000g02711	Peaxi162Scf00000	2701827	2701851	2701827	-
1001363	TSS	Peaxi162Scf00007g01112	Peaxi162Scf00007	1088053	1088285	1088285	+
1012791	TSS	Peaxi162Scf00169g00225	Peaxi162Scf00169	227226	227292	227226	-
1018606	TSS	Peaxi162Scf00264g00519	Peaxi162Scf00264	568797	569086	568797	-
1001262	TSS	Peaxi162Scf00006g03310	Peaxi162Scf00006	3337887	3338392	3337887	-
1016983	TSS	Peaxi162Scf00273g00078	Peaxi162Scf00273	693124	693371	693371	+
1015983	TSS	Peaxi162Scf00241g00812	Peaxi162Scf00241	810519	810644	810644	+
1010507	TSS	Peaxi162Scf00105g00818	Peaxi162Scf00105	829890	830896	830896	+
1022537	TSS	Peaxi162Scf00365g00310	Peaxi162Scf00365	355145	355327	355145	-
1019037	TSS	Peaxi162Scf00244g01216	Peaxi162Scf00244	1264667	1264813	1264667	-
1010370	TSS	Peaxi162Scf00127g00131	Peaxi162Scf00127	1301743	1301800	1301800	+
1025080	TSS	Peaxi162Scf00439g00312	Peaxi162Scf00439	350057	350122	350057	-
1001792	TSS	Peaxi162Scf00013g00229	Peaxi162Scf00013	254091	254714	254091	-
1006253	TSS	Peaxi162Scf00050g02022	Peaxi162Scf00050	1989567	1989949	1989949	+
1003930	TSS	Peaxi162Scf00023g02811	Peaxi162Scf00023	2791512	2791633	2791512	-
1027467	TSS	Peaxi162Scf00692g00416	Peaxi162Scf00692	407468	407809	407468	-
1023300	TSS	Peaxi162Scf00389g00625	Peaxi162Scf00389	683456	683692	683456	-
1006598	TSS	Peaxi162Scf00067g02426	Peaxi162Scf00067	2397773	2397865	2397865	+
1010013	TSS	Peaxi162Scf00120g00018	Peaxi162Scf00120	99571	101872	99571	-
1009937	TSS	Peaxi162Scf00096g00313	Peaxi162Scf00096	285391	285480	285480	+
1002487	TSS	Peaxi162Scf00015g00273	Peaxi162Scf00015	2741861	2741909	2741909	+
1021202	TSS	Peaxi162Scf00398g00057	Peaxi162Scf00398	540229	540513	540229	-
1013420	TSS	Peaxi162Scf00180g00312	Peaxi162Scf00180	364473	364888	364473	-
1024690	TSS	Peaxi162Scf00540g00427	Peaxi162Scf00540	470377	470442	470377	-
1006824	TSS	Peaxi162Scf00059g01813	Peaxi162Scf00059	1846983	1847062	1846983	-
1026613	TSS	Peaxi162Scf00654g00024	Peaxi162Scf00654	192906	192923	192923	+
1015761	TSS	Peaxi162Scf00233g00516	Peaxi162Scf00233	556425	556768	556768	+
1013766	TSS	Peaxi162Scf00160g00316	Peaxi162Scf00160	375073	375205	375205	+
1018981	TSS	Peaxi162Scf00242g01319	Peaxi162Scf00242	1358392	1358669	1358669	+
1000412	TSS	Peaxi162Scf00002g00349	Peaxi162Scf00002	3428583	3428637	3428583	-
1028956	TSS	Peaxi162Scf00795g00018	Peaxi162Scf00795	107047	107511	107047	-
1001982	TSS	Peaxi162Scf00014g01419	Peaxi162Scf00014	1405228	1405277	1405277	+
1037018	TSS	Peaxi162Scf01390g00033	Peaxi162Scf01390	55374	55623	55623	+
1018827	TSS	Peaxi162Scf00327g00039	Peaxi162Scf00327	287330	288795	288795	+
1006432	TSS	Peaxi162Scf00053g00203	Peaxi162Scf00053	1993354	1993399	1993354	-
1017671	TSS	Peaxi162Scf00289g00010	Peaxi162Scf00289	7890	8187	8187	+
1031542	TSS	Peaxi162Scf01052g00325	Peaxi162Scf01052	308623	308665	308623	-
1025609	TSS	Peaxi162Scf00412g00043	Peaxi162Scf00412	463854	464016	464016	+
1017322	TSS	Peaxi162Scf00284g00067	Peaxi162Scf00284	669986	670026	670026	+
1005201	TSS	Peaxi162Scf00039g00510	Peaxi162Scf00039	500811	501607	501607	+
1011269	TSS	Peaxi162Scf00136g00176	Peaxi162Scf00136	1750512	1750547	1750512	-
1028755	TSS	Peaxi162Scf00781g00011	Peaxi162Scf00781	92547	92722	92722	+
1024087	TSS	Peaxi162Scf00517g00118	Peaxi162Scf00517	183808	184150	183808	-
1018986	TSS	Peaxi162Scf00330g00418	Peaxi162Scf00330	472335	472455	472455	+
1016447	TSS	Peaxi162Scf00258g00731	Peaxi162Scf00258	762458	762534	762458	-
1019712	TSS	Peaxi162Scf00291g00015	Peaxi162Scf00291	171029	171224	171224	+
1006625	TSS	Peaxi162Scf00068g02117	Peaxi162Scf00068	2122705	2122924	2122705	-
1026139	TSS	Peaxi162Scf00428g00819	Peaxi162Scf00428	863977	864015	863977	-
1005311	TSS	Peaxi162Scf00047g01324	Peaxi162Scf00047	1385002	1386091	1386091	+
1005605	TSS	Peaxi162Scf00051g01715	Peaxi162Scf00051	1689677	1690038	1690038	+
1032537	TSS	Peaxi162Scf01208g00140	Peaxi162Scf01208	108861	109041	108861	-
1008806	TSS	Peaxi162Scf00079g01814	Peaxi162Scf00079	1828313	1828736	1828313	-
1009090	TSS	Peaxi162Scf00078g00154	Peaxi162Scf00078	1543610	1543784	1543784	+
1024081	TSS	Peaxi162Scf00517g00032	Peaxi162Scf00517	61347	61407	61347	-
1022052	TSS	Peaxi162Scf00427g00719	Peaxi162Scf00427	691073	691205	691073	-
1012189	TSS	Peaxi162Scf00159g00077	Peaxi162Scf00159	745518	745751	745518	-
1032773	TSS	Peaxi162Scf00695g00213	Peaxi162Scf00695	330551	330586	330551	-
1031702	TSS	Peaxi162Scf01067g00025	Peaxi162Scf01067	51432	51595	51432	-
1019892	TSS	Peaxi162Scf00298g00054	Peaxi162Scf00298	492523	492782	492782	+
1031355	TSS	Peaxi162Scf01018g00215	Peaxi162Scf01018	256707	257472	257472	+
1019832	TSS	Peaxi162Scf00359g00124	Peaxi162Scf00359	154339	154515	154339	-
1017414	TSS	Peaxi162Scf00230g00116	Peaxi162Scf00230	1127320	1127942	1127942	+
1027043	TSS	Peaxi162Scf00680g00639	Peaxi162Scf00680	632876	633072	632876	-
1003975	TSS	Peaxi162Scf00025g00002	Peaxi162Scf00025	23070	23104	23070	-
1027664	TSS	Peaxi162Scf00700g00531	Peaxi162Scf00700	540293	540474	540293	-
1026224	TSS	Peaxi162Scf00629g00026	Peaxi162Scf00629	223849	224020	223849	-
1001036	TSS	Peaxi162Scf00006g00139	Peaxi162Scf00006	1344661	1344901	1344661	-
1018218	TSS	Peaxi162Scf00254g00136	Peaxi162Scf00254	1308472	1308930	1308472	-
1021259	TSS	Peaxi162Scf00299g00717	Peaxi162Scf00299	723249	723347	723249	-
1004720	TSS	Peaxi162Scf00035g02716	Peaxi162Scf00035	2786750	2786852	2786750	-
1013862	TSS	Peaxi162Scf00161g00089	Peaxi162Scf00161	827017	827042	827042	+
1000252	TSS	Peaxi162Scf00001g00572	Peaxi162Scf00001	5722223	5722284	5722223	-
1009742	TSS	Peaxi162Scf00113g00317	Peaxi162Scf00113	325089	325189	325089	-
1004822	TSS	Peaxi162Scf00043g00255	Peaxi162Scf00043	2576692	2576874	2576692	-
1006468	TSS	Peaxi162Scf00053g00716	Peaxi162Scf00053	707288	707884	707288	-
1027980	TSS	Peaxi162Scf00724g00059	Peaxi162Scf00724	517137	517396	517137	-
1020171	TSS	Peaxi162Scf00273g01118	Peaxi162Scf00273	1094003	1094201	1094201	+
1001924	TSS	Peaxi162Scf00013g03227	Peaxi162Scf00013	3263378	3263461	3263378	-
1030424	TSS	Peaxi162Scf00929g00314	Peaxi162Scf00929	341619	341778	341778	+
1019180	TSS	Peaxi162Scf00337g00010	Peaxi162Scf00337	47877	47953	47953	+
1023271	TSS	Peaxi162Scf00474g00018	Peaxi162Scf00474	99652	99881	99652	-
1025545	TSS	Peaxi162Scf00450g10025	Peaxi162Scf00450	214494	214550	214494	-
1030003	TSS	Peaxi162Scf00569g00015	Peaxi162Scf00569	192663	192694	192663	-
1036168	TSS	Peaxi162Scf00926g00007	Peaxi162Scf00926	43309	43473	43309	-
1010828	TSS	Peaxi162Scf00111g00316	Peaxi162Scf00111	301832	301889	301889	+
1032470	TSS	Peaxi162Scf01198g00024	Peaxi162Scf01198	228596	229074	228596	-
1003317	TSS	Peaxi162Scf00023g02229	Peaxi162Scf00023	2255100	2255136	2255136	+
1026896	TSS	Peaxi162Scf00450g00514	Peaxi162Scf00450	521204	522229	521204	-
1032788	TSS	Peaxi162Scf00819g00027	Peaxi162Scf00819	252199	252354	252199	-
1010223	TSS	Peaxi162Scf00125g01116	Peaxi162Scf00125	1180266	1180459	1180266	-
1018330	TSS	Peaxi162Scf00313g00055	Peaxi162Scf00313	549826	550997	549826	-
1014931	TSS	Peaxi162Scf00177g00814	Peaxi162Scf00177	787953	788003	788003	+
1031348	TSS	Peaxi162Scf01018g00118	Peaxi162Scf01018	137532	137637	137532	-
1019931	TSS	Peaxi162Scf00299g00338	Peaxi162Scf00299	370831	370921	370921	+
1021704	TSS	Peaxi162Scf00347g00089	Peaxi162Scf00347	878241	878271	878241	-
1024154	TSS	Peaxi162Scf00413g00085	Peaxi162Scf00413	828046	828538	828538	+
1020644	TSS	Peaxi162Scf00315g00815	Peaxi162Scf00315	828967	829029	828967	-
1020348	TSS	Peaxi162Scf00276g00810	Peaxi162Scf00276	874769	874794	874794	+
1039103	TSS	Peaxi162Scf01310g10029	Peaxi162Scf01310	271972	272086	271972	-
1016903	TSS	Peaxi162Scf00217g00313	Peaxi162Scf00217	327994	328219	327994	-
1017766	TSS	Peaxi162Scf00237g00132	Peaxi162Scf00237	1351010	1351431	1351431	+
1017860	TSS	Peaxi162Scf00297g00816	Peaxi162Scf00297	871023	871160	871023	-
1006164	TSS	Peaxi162Scf00046g00623	Peaxi162Scf00046	612093	612467	612467	+
1023004	TSS	Peaxi162Scf00461g00057	Peaxi162Scf00461	495025	495335	495025	-
1022438	TSS	Peaxi162Scf00329g00617	Peaxi162Scf00329	598892	599113	598892	-
1026078	TSS	Peaxi162Scf00619g00214	Peaxi162Scf00619	266985	267606	267606	+
1030393	TSS	Peaxi162Scf00586g00015	Peaxi162Scf00586	132430	134477	134477	+
1013726	TSS	Peaxi162Scf00191g00213	Peaxi162Scf00191	242663	242771	242663	-
1031861	TSS	Peaxi162Scf01091g00011	Peaxi162Scf01091	68509	68661	68509	-
1028213	TSS	Peaxi162Scf00566g00064	Peaxi162Scf00566	630879	632175	630879	-
1001908	TSS	Peaxi162Scf00013g02924	Peaxi162Scf00013	2917689	2917864	2917689	-
1011098	TSS	Peaxi162Scf00116g01011	Peaxi162Scf00116	1006901	1007067	1006901	-
1027338	TSS	Peaxi162Scf00528g00063	Peaxi162Scf00528	620878	621107	620878	-
1007551	TSS	Peaxi162Scf00077g00094	Peaxi162Scf00077	888979	889246	889246	+
1021116	TSS	Peaxi162Scf00394g00620	Peaxi162Scf00394	674078	674111	674111	+
1015548	TSS	Peaxi162Scf00230g00099	Peaxi162Scf00230	956558	956824	956558	-
1020169	TSS	Peaxi162Scf00305g00412	Peaxi162Scf00305	458011	459071	458011	-
1036838	TSS	Peaxi162Scf01333g00016	Peaxi162Scf01333	14572	14719	14572	-
1002605	TSS	Peaxi162Scf00016g02929	Peaxi162Scf00016	2953386	2953430	2953386	-
1006588	TSS	Peaxi162Scf00067g01926	Peaxi162Scf00067	1985661	1985880	1985661	-
1004835	TSS	Peaxi162Scf00043g02718	Peaxi162Scf00043	2770508	2770610	2770508	-
1017848	TSS	Peaxi162Scf00297g00038	Peaxi162Scf00297	327849	327990	327990	+
1008936	TSS	Peaxi162Scf00100g00147	Peaxi162Scf00100	1414741	1414793	1414793	+
1027059	TSS	Peaxi162Scf00452g00721	Peaxi162Scf00452	711482	711597	711597	+
1027467	TSS	Peaxi162Scf00535g00526	Peaxi162Scf00535	574763	574827	574763	-
1031248	TSS	Peaxi162Scf00723g00019	Peaxi162Scf00723	171856	172071	172071	+
1004060	TSS	Peaxi162Scf00025g02433	Peaxi162Scf00025	2478791	2478999	2478791	-
1034417	TSS	Peaxi162Scf00789g00013	Peaxi162Scf00789	55126	56070	56070	+
1011697	TSS	Peaxi162Scf00147g01713	Peaxi162Scf00147	1737716	1738302	1737716	-
1031808	TSS	Peaxi162Scf01082g00111	Peaxi162Scf01082	155264	155372	155264	-
1031777	TSS	Peaxi162Scf00750g00034	Peaxi162Scf00750	334668	334690	334668	-
1028512	TSS	Peaxi162Scf00580g00512	Peaxi162Scf00580	548290	548513	548513	+
1007752	TSS	Peaxi162Scf00066g00224	Peaxi162Scf00066	259415	259602	259415	-
1009841	TSS	Peaxi162Scf00117g00144	Peaxi162Scf00117	1418396	1418572	1418396	-
1020346	TSS	Peaxi162Scf00372g00049	Peaxi162Scf00372	466377	466526	466377	-
1009001	TSS	Peaxi162Scf00082g01311	Peaxi162Scf00082	1307120	1307200	1307200	+
1032707	TSS	Peaxi162Scf00692g00121	Peaxi162Scf00692	185873	185913	185873	-
1000845	TSS	Peaxi162Scf00004g01917	Peaxi162Scf00004	1972634	1973676	1972634	-
1018696	TSS	Peaxi162Scf00320g00620	Peaxi162Scf00320	669900	669987	669900	-
1007366	TSS	Peaxi162Scf00075g00171	Peaxi162Scf00075	1779132	1779402	1779402	+
1008655	TSS	Peaxi162Scf00094g00116	Peaxi162Scf00094	1168187	1168290	1168187	-
1022358	TSS	Peaxi162Scf00439g00528	Peaxi162Scf00439	577483	577626	577483	-
1024167	TSS	Peaxi162Scf00519g00028	Peaxi162Scf00519	272735	273501	273501	+
1029440	TSS	Peaxi162Scf00546g00118	Peaxi162Scf00546	113474	113647	113474	-
1026274	TSS	Peaxi162Scf00635g00084	Peaxi162Scf00635	803888	804150	803888	-
1025548	TSS	Peaxi162Scf00586g00027	Peaxi162Scf00586	247819	247950	247819	-
1039459	TSS	Peaxi162Scf01416g00015	Peaxi162Scf01416	27461	28005	28005	+
1030170	TSS	Peaxi162Scf00910g00017	Peaxi162Scf00910	90279	90839	90839	+
1009338	TSS	Peaxi162Scf00106g00092	Peaxi162Scf00106	929863	930007	929863	-
1030444	TSS	Peaxi162Scf00931g00118	Peaxi162Scf00931	151421	151501	151421	-
1029235	TSS	Peaxi162Scf00538g00519	Peaxi162Scf00538	565072	565145	565145	+
[truncated: 23,511 more rows]

## Sheet: TTS
AS analysis of petunia corollas treated with air
event_id	event_type	gene_id	chrom	event_start	event_end	event_pattern	strand
1006212	TTS	Peaxi162Scf00063g00616	Peaxi162Scf00063	635710	635779	635710	+
1003250	TTS	Peaxi162Scf00022g00612	Peaxi162Scf00022	598219	598445	598219	+
1018036	TTS	Peaxi162Scf00248g00116	Peaxi162Scf00248	97800	98226	98226	-
1003324	TTS	Peaxi162Scf00024g00053	Peaxi162Scf00024	521453	522361	522361	-
1003620	TTS	Peaxi162Scf00029g00015	Peaxi162Scf00029	132287	132617	132287	+
1015107	TTS	Peaxi162Scf00219g00512	Peaxi162Scf00219	507516	508142	508142	-
1012220	TTS	Peaxi162Scf00124g00613	Peaxi162Scf00124	680739	680890	680890	-
1012424	TTS	Peaxi162Scf00162g00415	Peaxi162Scf00162	424988	425496	424988	+
1016542	TTS	Peaxi162Scf00208g00078	Peaxi162Scf00208	743696	744050	743696	+
1008151	TTS	Peaxi162Scf00086g01511	Peaxi162Scf00086	1518612	1519351	1518612	+
1017937	TTS	Peaxi162Scf00218g01216	Peaxi162Scf00218	1172904	1173222	1173222	-
1003953	TTS	Peaxi162Scf00035g00711	Peaxi162Scf00035	695886	696255	695886	+
1013239	TTS	Peaxi162Scf00176g00036	Peaxi162Scf00176	299278	299711	299711	-
1018822	TTS	Peaxi162Scf00237g00312	Peaxi162Scf00237	290833	290915	290915	-
1017604	TTS	Peaxi162Scf00287g00115	Peaxi162Scf00287	187402	187704	187402	+
1008161	TTS	Peaxi162Scf00087g00043	Peaxi162Scf00087	437591	437903	437591	+
1006613	TTS	Peaxi162Scf00068g00085	Peaxi162Scf00068	870498	870595	870595	-
1003348	TTS	Peaxi162Scf00024g02411	Peaxi162Scf00024	2414527	2414634	2414634	-
1014332	TTS	Peaxi162Scf00169g00923	Peaxi162Scf00169	908338	908383	908338	+
1001707	TTS	Peaxi162Scf00012g00008	Peaxi162Scf00012	103968	104607	103968	+
1000010	TTS	Peaxi162Scf00000g00071	Peaxi162Scf00000	753158	753191	753191	-
1010101	TTS	Peaxi162Scf00121g01412	Peaxi162Scf00121	1419034	1419112	1419034	+
1010599	TTS	Peaxi162Scf00107g00211	Peaxi162Scf00107	241794	241884	241794	+
1024020	TTS	Peaxi162Scf00369g00015	Peaxi162Scf00369	910	1697	1697	-
1016801	TTS	Peaxi162Scf00269g00514	Peaxi162Scf00269	495158	495349	495349	-
1005756	TTS	Peaxi162Scf00056g00313	Peaxi162Scf00056	316425	316503	316503	-
1010367	TTS	Peaxi162Scf00127g00035	Peaxi162Scf00127	383713	384053	383713	+
1012173	TTS	Peaxi162Scf00158g00077	Peaxi162Scf00158	760853	761308	761308	-
1010411	TTS	Peaxi162Scf00103g00113	Peaxi162Scf00103	151100	151147	151147	-
1005975	TTS	Peaxi162Scf00059g00919	Peaxi162Scf00059	949386	949812	949812	-
1001473	TTS	Peaxi162Scf00010g01919	Peaxi162Scf00010	1959660	1960113	1959660	+
1001471	TTS	Peaxi162Scf00010g01114	Peaxi162Scf00010	1162839	1163122	1162839	+
1001733	TTS	Peaxi162Scf00009g03319	Peaxi162Scf00009	3347001	3347136	3347136	-
1009795	TTS	Peaxi162Scf00087g00149	Peaxi162Scf00087	1401276	1401632	1401276	+
1000894	TTS	Peaxi162Scf00004g00036	Peaxi162Scf00004	329488	330155	330155	0
1000308	TTS	Peaxi162Scf00001g01310	Peaxi162Scf00001	1362068	1362346	1362068	+
1023379	TTS	Peaxi162Scf00355g00023	Peaxi162Scf00355	216969	217151	217151	-
1015883	TTS	Peaxi162Scf00236g00034	Peaxi162Scf00236	290963	291232	291232	-
1011624	TTS	Peaxi162Scf00113g00085	Peaxi162Scf00113	850987	851584	851584	-
1016999	TTS	Peaxi162Scf00204g00097	Peaxi162Scf00204	897783	897841	897841	-
1007925	TTS	Peaxi162Scf00082g00217	Peaxi162Scf00082	220363	220827	220363	+
1004070	TTS	Peaxi162Scf00029g01718	Peaxi162Scf00029	1739295	1739434	1739434	-
1025855	TTS	Peaxi162Scf00608g00317	Peaxi162Scf00608	340443	341137	341137	-
1018713	TTS	Peaxi162Scf00321g00513	Peaxi162Scf00321	566087	566478	566478	-
1016888	TTS	Peaxi162Scf00216g00033	Peaxi162Scf00216	349515	349562	349515	+
1008534	TTS	Peaxi162Scf00090g00126	Peaxi162Scf00090	1187958	1188185	1187958	+
1024456	TTS	Peaxi162Scf00529g00005	Peaxi162Scf00529	29953	30493	29953	+
1024519	TTS	Peaxi162Scf00384g00517	Peaxi162Scf00384	519502	519691	519691	-
1019167	TTS	Peaxi162Scf00335g00087	Peaxi162Scf00335	786945	787036	787036	-
1000969	TTS	Peaxi162Scf00005g01511	Peaxi162Scf00005	1521740	1521988	1521740	+
1024050	TTS	Peaxi162Scf00371g00319	Peaxi162Scf00371	366413	366562	366562	-
1003614	TTS	Peaxi162Scf00028g02010	Peaxi162Scf00028	2029748	2029847	2029847	-
1000041	TTS	Peaxi162Scf00000g00412	Peaxi162Scf00000	4171051	4171363	4171051	+
1001993	TTS	Peaxi162Scf00012g02523	Peaxi162Scf00012	2582902	2583060	2583060	-
1019382	TTS	Peaxi162Scf00255g00026	Peaxi162Scf00255	247321	247359	247359	-
1006042	TTS	Peaxi162Scf00061g00155	Peaxi162Scf00061	1515546	1515946	1515946	-
1001083	TTS	Peaxi162Scf00005g00318	Peaxi162Scf00005	3137313	3137440	3137313	+
1004244	TTS	Peaxi162Scf00032g00125	Peaxi162Scf00032	1237279	1237899	1237279	+
1004273	TTS	Peaxi162Scf00028g00419	Peaxi162Scf00028	444349	444893	444893	-
1014995	TTS	Peaxi162Scf00215g00053	Peaxi162Scf00215	521123	522429	522429	-
1010970	TTS	Peaxi162Scf00112g00048	Peaxi162Scf00112	396909	397008	396909	+
1001184	TTS	Peaxi162Scf00006g00174	Peaxi162Scf00006	1724876	1724908	1724908	-
1023221	TTS	Peaxi162Scf00471g00004	Peaxi162Scf00471	35935	36334	35935	+
1008099	TTS	Peaxi162Scf00085g00523	Peaxi162Scf00085	536763	536843	536763	+
1008114	TTS	Peaxi162Scf00085g01319	Peaxi162Scf00085	1319255	1319407	1319407	-
1014238	TTS	Peaxi162Scf00202g01112	Peaxi162Scf00202	1167868	1168077	1168077	-
1006060	TTS	Peaxi162Scf00061g00247	Peaxi162Scf00061	2421455	2422211	2422211	-
1000390	TTS	Peaxi162Scf00001g04919	Peaxi162Scf00001	4965592	4965960	4965960	-
1009467	TTS	Peaxi162Scf00109g00064	Peaxi162Scf00109	616122	616438	616438	-
1003694	TTS	Peaxi162Scf00030g01017	Peaxi162Scf00030	1044191	1045100	1045100	-
1001114	TTS	Peaxi162Scf00006g02614	Peaxi162Scf00006	2650018	2650573	2650018	+
1017974	TTS	Peaxi162Scf00246g00045	Peaxi162Scf00246	435905	436301	435905	+
1028752	TTS	Peaxi162Scf00780g00412	Peaxi162Scf00780	457988	458765	457988	+
1006471	TTS	Peaxi162Scf00053g00812	Peaxi162Scf00053	822693	822720	822720	-
1005457	TTS	Peaxi162Scf00049g00019	Peaxi162Scf00049	107577	108030	108030	-
1008964	TTS	Peaxi162Scf00100g00724	Peaxi162Scf00100	780235	780396	780396	-
1013522	TTS	Peaxi162Scf00137g00152	Peaxi162Scf00137	1536533	1536737	1536533	+
1012560	TTS	Peaxi162Scf00134g00010	Peaxi162Scf00134	43451	43500	43500	-
1006174	TTS	Peaxi162Scf00046g00823	Peaxi162Scf00046	855224	855265	855265	-
1001489	TTS	Peaxi162Scf00008g02716	Peaxi162Scf00008	2691902	2692240	2691902	+
1025212	TTS	Peaxi162Scf00565g00015	Peaxi162Scf00565	127299	127325	127325	-
1005130	TTS	Peaxi162Scf00046g00168	Peaxi162Scf00046	1620851	1620930	1620930	-
1005688	TTS	Peaxi162Scf00042g00059	Peaxi162Scf00042	583213	583263	583213	+
1002019	TTS	Peaxi162Scf00011g02119	Peaxi162Scf00011	2108773	2109694	2109694	-
1000138	TTS	Peaxi162Scf00000g61010	Peaxi162Scf00000	6107046	6107183	6107183	-
1029168	TTS	Peaxi162Scf00619g00047	Peaxi162Scf00619	394245	394504	394504	-
1024010	TTS	Peaxi162Scf00368g00024	Peaxi162Scf00368	194549	194981	194549	+
1010120	TTS	Peaxi162Scf00122g00811	Peaxi162Scf00122	870213	870463	870213	+
1024469	TTS	Peaxi162Scf00530g00218	Peaxi162Scf00530	246113	246943	246943	-
1020888	TTS	Peaxi162Scf00388g00014	Peaxi162Scf00388	103646	103689	103689	-
1001290	TTS	Peaxi162Scf00006g00426	Peaxi162Scf00006	4264051	4264087	4264087	-
1003256	TTS	Peaxi162Scf00023g00012	Peaxi162Scf00023	89446	89649	89446	+
1011581	TTS	Peaxi162Scf00145g00221	Peaxi162Scf00145	201721	202138	202138	-
1009849	TTS	Peaxi162Scf00094g01313	Peaxi162Scf00094	1385718	1385965	1385718	+
1028380	TTS	Peaxi162Scf00748g00037	Peaxi162Scf00748	331890	331918	331890	+
1011278	TTS	Peaxi162Scf00136g00620	Peaxi162Scf00136	649416	649762	649762	-
1033976	TTS	Peaxi162Scf00761g00018	Peaxi162Scf00761	112860	113661	112860	+
1018303	TTS	Peaxi162Scf00257g00112	Peaxi162Scf00257	149550	150187	150187	-
1005691	TTS	Peaxi162Scf00054g00047	Peaxi162Scf00054	400246	400536	400536	-
1000058	TTS	Peaxi162Scf00000g00522	Peaxi162Scf00000	5204537	5204696	5204537	+
1006036	TTS	Peaxi162Scf00061g00031	Peaxi162Scf00061	294762	294891	294762	+
1025026	TTS	Peaxi162Scf00554g00019	Peaxi162Scf00554	100921	101053	101053	-
1025685	TTS	Peaxi162Scf00417g00048	Peaxi162Scf00417	486204	486221	486221	-
1005309	TTS	Peaxi162Scf00040g00187	Peaxi162Scf00040	1861683	1861887	1861887	-
1005797	TTS	Peaxi162Scf00044g00055	Peaxi162Scf00044	538163	538278	538278	-
1008830	TTS	Peaxi162Scf00080g00064	Peaxi162Scf00080	597030	597390	597390	-
1023360	TTS	Peaxi162Scf00477g00214	Peaxi162Scf00477	256734	257024	257024	-
1030188	TTS	Peaxi162Scf00576g00210	Peaxi162Scf00576	186553	186950	186950	-
1019155	TTS	Peaxi162Scf00280g00008	Peaxi162Scf00280	20136	20791	20791	-
1021365	TTS	Peaxi162Scf00302g00311	Peaxi162Scf00302	343230	343443	343443	-
1017639	TTS	Peaxi162Scf00210g00107	Peaxi162Scf00210	1051811	1051837	1051811	+
1000469	TTS	Peaxi162Scf00002g00419	Peaxi162Scf00002	4146976	4147199	4147199	-
1000973	TTS	Peaxi162Scf00005g02610	Peaxi162Scf00005	2590142	2590287	2590142	+
1019549	TTS	Peaxi162Scf00261g00047	Peaxi162Scf00261	469194	469272	469272	-
1001125	TTS	Peaxi162Scf00005g00006	Peaxi162Scf00005	35368	35656	35368	+
1023895	TTS	Peaxi162Scf00504g00036	Peaxi162Scf00504	368424	368522	368522	-
1003590	TTS	Peaxi162Scf00028g00124	Peaxi162Scf00028	1253449	1254078	1253449	+
1013719	TTS	Peaxi162Scf00191g00046	Peaxi162Scf00191	449336	449912	449912	-
1017129	TTS	Peaxi162Scf00275g00216	Peaxi162Scf00275	237373	237694	237373	+
1028350	TTS	Peaxi162Scf00502g00215	Peaxi162Scf00502	223200	223282	223282	-
1005720	TTS	Peaxi162Scf00055g00149	Peaxi162Scf00055	1399716	1400287	1399716	+
1007550	TTS	Peaxi162Scf00077g00034	Peaxi162Scf00077	363901	364019	363901	+
1013335	TTS	Peaxi162Scf00178g00615	Peaxi162Scf00178	644942	645348	645348	-
1022041	TTS	Peaxi162Scf00426g00009	Peaxi162Scf00426	24004	24480	24480	-
1024667	TTS	Peaxi162Scf00425g00036	Peaxi162Scf00425	343112	343367	343367	-
1015251	TTS	Peaxi162Scf00223g00811	Peaxi162Scf00223	855849	856081	856081	-
1014989	TTS	Peaxi162Scf00214g00069	Peaxi162Scf00214	653012	653220	653220	-
1023127	TTS	Peaxi162Scf00467g00017	Peaxi162Scf00467	132799	133226	132799	+
1016038	TTS	Peaxi162Scf00244g00067	Peaxi162Scf00244	625669	626098	626098	-
1014163	TTS	Peaxi162Scf00200g00710	Peaxi162Scf00200	782996	784208	782996	+
1016013	TTS	Peaxi162Scf00242g00415	Peaxi162Scf00242	414576	415027	414576	+
1003976	TTS	Peaxi162Scf00027g00057	Peaxi162Scf00027	508157	508771	508771	-
1023510	TTS	Peaxi162Scf00485g00410	Peaxi162Scf00485	477654	477984	477984	-
1000423	TTS	Peaxi162Scf00002g02826	Peaxi162Scf00002	2810971	2810999	2810971	+
1007870	TTS	Peaxi162Scf00071g01413	Peaxi162Scf00071	1458636	1458883	1458883	-
1005421	TTS	Peaxi162Scf00048g00089	Peaxi162Scf00048	845464	846127	845464	+
1003881	TTS	Peaxi162Scf00026g00083	Peaxi162Scf00026	836868	836944	836944	-
1029452	TTS	Peaxi162Scf00635g00020	Peaxi162Scf00635	79789	80434	79789	+
1006724	TTS	Peaxi162Scf00052g01011	Peaxi162Scf00052	1079248	1079778	1079248	+
1017024	TTS	Peaxi162Scf00221g00002	Peaxi162Scf00221	27125	27684	27125	+
1005699	TTS	Peaxi162Scf00054g01111	Peaxi162Scf00054	1187363	1188157	1187363	+
1019539	TTS	Peaxi162Scf00259g00051	Peaxi162Scf00259	526550	527111	526550	+
1015151	TTS	Peaxi162Scf00183g00923	Peaxi162Scf00183	959978	960341	960341	-
1019017	TTS	Peaxi162Scf00331g00311	Peaxi162Scf00331	329450	329865	329450	+
1004639	TTS	Peaxi162Scf00034g00176	Peaxi162Scf00034	1705159	1705281	1705159	+
1011318	TTS	Peaxi162Scf00137g00510	Peaxi162Scf00137	508430	508845	508430	+
1002861	TTS	Peaxi162Scf00018g00105	Peaxi162Scf00018	1002871	1003204	1002871	+
1021270	TTS	Peaxi162Scf00400g00511	Peaxi162Scf00400	555610	555888	555610	+
1012153	TTS	Peaxi162Scf00157g00066	Peaxi162Scf00157	658259	658636	658636	-
1012572	TTS	Peaxi162Scf00134g01212	Peaxi162Scf00134	1240365	1240392	1240365	+
1025752	TTS	Peaxi162Scf00455g00910	Peaxi162Scf00455	915217	915482	915482	-
1025349	TTS	Peaxi162Scf00404g00810	Peaxi162Scf00404	810225	810255	810225	+
1023141	TTS	Peaxi162Scf00468g10023	Peaxi162Scf00468	266521	266646	266521	+
1013483	TTS	Peaxi162Scf00184g00109	Peaxi162Scf00184	1002138	1002412	1002412	-
1001423	TTS	Peaxi162Scf00008g00117	Peaxi162Scf00008	1090473	1090751	1090473	+
1005575	TTS	Peaxi162Scf00040g00138	Peaxi162Scf00040	1372126	1372229	1372229	-
1015895	TTS	Peaxi162Scf00237g00182	Peaxi162Scf00237	1866004	1866117	1866117	-
1003708	TTS	Peaxi162Scf00023g01330	Peaxi162Scf00023	1379860	1380019	1379860	+
1025344	TTS	Peaxi162Scf00574g00117	Peaxi162Scf00574	85610	85796	85796	-
1012089	TTS	Peaxi162Scf00121g00617	Peaxi162Scf00121	617103	617127	617127	-
1007477	TTS	Peaxi162Scf00068g00034	Peaxi162Scf00068	385808	385850	385808	+
1003747	TTS	Peaxi162Scf00031g00822	Peaxi162Scf00031	884206	884250	884206	+
1007353	TTS	Peaxi162Scf00075g00013	Peaxi162Scf00075	130519	130717	130519	+
1020818	TTS	Peaxi162Scf00322g00042	Peaxi162Scf00322	409171	409320	409320	-
1010245	TTS	Peaxi162Scf00091g01310	Peaxi162Scf00091	1361669	1362823	1362823	-
1003370	TTS	Peaxi162Scf00025g00152	Peaxi162Scf00025	1532645	1533293	1532645	+
1025039	TTS	Peaxi162Scf00555g00055	Peaxi162Scf00555	501241	501508	501508	-
1009826	TTS	Peaxi162Scf00094g00037	Peaxi162Scf00094	332110	332353	332353	-
1018271	TTS	Peaxi162Scf00311g00059	Peaxi162Scf00311	539716	539819	539819	-
1012636	TTS	Peaxi162Scf00136g00006	Peaxi162Scf00136	28266	28369	28266	+
1009241	TTS	Peaxi162Scf00104g00322	Peaxi162Scf00104	353030	353806	353030	+
1025053	TTS	Peaxi162Scf00557g00212	Peaxi162Scf00557	230642	230726	230642	+
1005712	TTS	Peaxi162Scf00055g00057	Peaxi162Scf00055	576359	576718	576359	+
1015169	TTS	Peaxi162Scf00220g00417	Peaxi162Scf00220	418581	419036	419036	-
1003378	TTS	Peaxi162Scf00018g00154	Peaxi162Scf00018	1518574	1518719	1518719	-
1003231	TTS	Peaxi162Scf00019g00128	Peaxi162Scf00019	1259422	1259904	1259422	+
1033433	TTS	Peaxi162Scf00883g00035	Peaxi162Scf00883	337090	338319	337090	+
1004654	TTS	Peaxi162Scf00040g00245	Peaxi162Scf00040	2439766	2439970	2439970	-
1020525	TTS	Peaxi162Scf00376g00329	Peaxi162Scf00376	369603	370153	370153	-
1031713	TTS	Peaxi162Scf00745g00320	Peaxi162Scf00745	356283	356678	356678	-
1011438	TTS	Peaxi162Scf00122g00048	Peaxi162Scf00122	400877	400949	400877	+
1003879	TTS	Peaxi162Scf00026g00034	Peaxi162Scf00026	368016	368313	368313	-
1011139	TTS	Peaxi162Scf00117g00415	Peaxi162Scf00117	459459	459482	459482	-
1017796	TTS	Peaxi162Scf00295g00016	Peaxi162Scf00295	29760	30090	29760	+
1031609	TTS	Peaxi162Scf00651g00025	Peaxi162Scf00651	199598	200000	200000	-
1009763	TTS	Peaxi162Scf00114g00310	Peaxi162Scf00114	331936	332173	332173	-
1025526	TTS	Peaxi162Scf00585g00044	Peaxi162Scf00585	395253	395707	395253	+
1018656	TTS	Peaxi162Scf00319g00522	Peaxi162Scf00319	517972	519198	519198	-
1018858	TTS	Peaxi162Scf00238g00413	Peaxi162Scf00238	406525	406688	406688	-
1011061	TTS	Peaxi162Scf00104g01110	Peaxi162Scf00104	1103136	1103242	1103242	-
1010106	TTS	Peaxi162Scf00099g00079	Peaxi162Scf00099	733940	735624	735624	-
1017703	TTS	Peaxi162Scf00212g00715	Peaxi162Scf00212	741323	741431	741431	-
1027247	TTS	Peaxi162Scf00685g00122	Peaxi162Scf00685	131970	132107	132107	-
1005436	TTS	Peaxi162Scf00043g00014	Peaxi162Scf00043	140423	140528	140423	+
1005680	TTS	Peaxi162Scf00053g01517	Peaxi162Scf00053	1538299	1538607	1538299	+
1024313	TTS	Peaxi162Scf00524g00007	Peaxi162Scf00524	73022	73223	73022	+
1003414	TTS	Peaxi162Scf00019g00237	Peaxi162Scf00019	2350864	2351145	2350864	+
1003189	TTS	Peaxi162Scf00017g01520	Peaxi162Scf00017	1291437	1291992	1291992	-
1010152	TTS	Peaxi162Scf00123g00129	Peaxi162Scf00123	1230295	1230838	1230295	+
1005469	TTS	Peaxi162Scf00049g01513	Peaxi162Scf00049	1569548	1569868	1569868	-
1003831	TTS	Peaxi162Scf00033g00415	Peaxi162Scf00033	474211	474556	474556	-
1034554	TTS	Peaxi162Scf00800g00017	Peaxi162Scf00800	100824	100879	100824	+
1021732	TTS	Peaxi162Scf00419g00026	Peaxi162Scf00419	205826	206075	206075	-
1017676	TTS	Peaxi162Scf00289g00112	Peaxi162Scf00289	125640	125979	125640	+
1023825	TTS	Peaxi162Scf00500g00313	Peaxi162Scf00500	354756	354917	354756	+
1030304	TTS	Peaxi162Scf00581g00212	Peaxi162Scf00581	273802	274372	273802	+
1027754	TTS	Peaxi162Scf00709g00003	Peaxi162Scf00709	9693	9974	9693	+
1003888	TTS	Peaxi162Scf00034g00221	Peaxi162Scf00034	2216349	2216452	2216452	-
1008532	TTS	Peaxi162Scf00090g00073	Peaxi162Scf00090	725057	725446	725057	+
1016547	TTS	Peaxi162Scf00208g00211	Peaxi162Scf00208	196497	196584	196584	-
1000080	TTS	Peaxi162Scf00000g01611	Peaxi162Scf00000	1652728	1653377	1653377	-
1035242	TTS	Peaxi162Scf00850g00009	Peaxi162Scf00850	43106	44334	43106	+
1011179	TTS	Peaxi162Scf00133g00916	Peaxi162Scf00133	976525	977006	977006	-
1024093	TTS	Peaxi162Scf00373g00096	Peaxi162Scf00373	954113	954165	954165	-
1004799	TTS	Peaxi162Scf00043g00132	Peaxi162Scf00043	1315634	1316096	1316096	-
1004445	TTS	Peaxi162Scf00031g01613	Peaxi162Scf00031	1661180	1661374	1661374	-
1010108	TTS	Peaxi162Scf00099g00127	Peaxi162Scf00099	1195675	1195693	1195693	-
1006182	TTS	Peaxi162Scf00062g01420	Peaxi162Scf00062	1477114	1477166	1477166	-
1019792	TTS	Peaxi162Scf00296g00029	Peaxi162Scf00296	216779	217089	216779	+
1031746	TTS	Peaxi162Scf01071g00113	Peaxi162Scf01071	115073	115374	115374	-
1034875	TTS	Peaxi162Scf00820g00117	Peaxi162Scf00820	85642	85699	85699	-
1016353	TTS	Peaxi162Scf00256g00035	Peaxi162Scf00256	336716	336741	336716	+
1024101	TTS	Peaxi162Scf00373g00310	Peaxi162Scf00373	291100	291316	291316	-
1029358	TTS	Peaxi162Scf00827g00010	Peaxi162Scf00827	53650	54207	53650	+
1009465	TTS	Peaxi162Scf00109g00029	Peaxi162Scf00109	59826	60243	59826	+
1013491	TTS	Peaxi162Scf00184g00513	Peaxi162Scf00184	562552	562630	562552	+
1019719	TTS	Peaxi162Scf00291g00310	Peaxi162Scf00291	324630	324684	324684	-
1013066	TTS	Peaxi162Scf00147g00012	Peaxi162Scf00147	82955	82982	82982	-
1023925	TTS	Peaxi162Scf00404g00218	Peaxi162Scf00404	252353	253067	253067	-
1012003	TTS	Peaxi162Scf00153g01321	Peaxi162Scf00153	1357201	1357553	1357553	-
1013970	TTS	Peaxi162Scf00164g00711	Peaxi162Scf00164	687785	688167	688167	-
1006823	TTS	Peaxi162Scf00055g00018	Peaxi162Scf00055	155204	155510	155510	-
1005178	TTS	Peaxi162Scf00046g10227	Peaxi162Scf00046	2246465	2246748	2246465	+
1013222	TTS	Peaxi162Scf00131g00015	Peaxi162Scf00131	159232	159312	159312	-
1027584	TTS	Peaxi162Scf00471g00810	Peaxi162Scf00471	824319	826284	826284	-
1023583	TTS	Peaxi162Scf00395g00717	Peaxi162Scf00395	756076	756438	756438	-
1022594	TTS	Peaxi162Scf00367g00010	Peaxi162Scf00367	20339	21634	21634	-
1018978	TTS	Peaxi162Scf00242g00913	Peaxi162Scf00242	943719	943989	943989	-
1004765	TTS	Peaxi162Scf00042g01612	Peaxi162Scf00042	1610476	1610718	1610718	-
1016167	TTS	Peaxi162Scf00249g00811	Peaxi162Scf00249	826507	826609	826507	+
1008571	TTS	Peaxi162Scf00091g00717	Peaxi162Scf00091	710177	710568	710177	+
1008887	TTS	Peaxi162Scf00098g00024	Peaxi162Scf00098	192313	192334	192334	-
1015178	TTS	Peaxi162Scf00221g00078	Peaxi162Scf00221	784364	785249	785249	-
1011013	TTS	Peaxi162Scf00113g00410	Peaxi162Scf00113	439281	439385	439385	-
1014033	TTS	Peaxi162Scf00196g00048	Peaxi162Scf00196	456408	456864	456408	+
1006040	TTS	Peaxi162Scf00061g00119	Peaxi162Scf00061	1108878	1109031	1109031	-
1012511	TTS	Peaxi162Scf00165g00021	Peaxi162Scf00165	237740	238271	237740	+
1029898	TTS	Peaxi162Scf00660g00046	Peaxi162Scf00660	401395	401733	401733	-
1025561	TTS	Peaxi162Scf00587g00410	Peaxi162Scf00587	437400	437567	437567	-
1009831	TTS	Peaxi162Scf00116g01621	Peaxi162Scf00116	1678798	1678887	1678887	-
1021092	TTS	Peaxi162Scf00393g00010	Peaxi162Scf00393	55867	56174	56174	-
1003742	TTS	Peaxi162Scf00031g00232	Peaxi162Scf00031	2311543	2312280	2311543	+
1021674	TTS	Peaxi162Scf00346g00073	Peaxi162Scf00346	719145	719438	719438	-
1026751	TTS	Peaxi162Scf00445g00020	Peaxi162Scf00445	76640	76787	76787	-
1005406	TTS	Peaxi162Scf00042g00014	Peaxi162Scf00042	99888	99973	99888	+
1015929	TTS	Peaxi162Scf00240g00106	Peaxi162Scf00240	1073409	1073836	1073409	+
1022905	TTS	Peaxi162Scf00455g00057	Peaxi162Scf00455	512664	513137	512664	+
1010699	TTS	Peaxi162Scf00110g00028	Peaxi162Scf00110	286339	286694	286339	+
1007259	TTS	Peaxi162Scf00065g00521	Peaxi162Scf00065	536330	536859	536859	-
1013564	TTS	Peaxi162Scf00187g00613	Peaxi162Scf00187	662422	662857	662422	+
1010547	TTS	Peaxi162Scf00106g00208	Peaxi162Scf00106	2004360	2004707	2004707	-
1012432	TTS	Peaxi162Scf00163g00523	Peaxi162Scf00163	520931	520949	520949	-
1018810	TTS	Peaxi162Scf00325g00034	Peaxi162Scf00325	380732	381274	381274	-
1005355	TTS	Peaxi162Scf00041g00209	Peaxi162Scf00041	2047210	2047550	2047550	-
1020972	TTS	Peaxi162Scf00290g00084	Peaxi162Scf00290	812205	813823	812205	+
1018267	TTS	Peaxi162Scf00311g00022	Peaxi162Scf00311	48836	49035	48836	+
1002859	TTS	Peaxi162Scf00018g00064	Peaxi162Scf00018	614323	615404	614323	+
1007882	TTS	Peaxi162Scf00081g02226	Peaxi162Scf00081	2228111	2228547	2228111	+
1021333	TTS	Peaxi162Scf00402g00019	Peaxi162Scf00402	161005	162701	161005	+
1027186	TTS	Peaxi162Scf00523g00026	Peaxi162Scf00523	197368	197776	197776	-
1029325	TTS	Peaxi162Scf00625g00034	Peaxi162Scf00625	50351	50502	50502	-
1018652	TTS	Peaxi162Scf00319g00113	Peaxi162Scf00319	134128	134256	134128	+
1004793	TTS	Peaxi162Scf00043g00098	Peaxi162Scf00043	913556	913760	913760	-
1025229	TTS	Peaxi162Scf00568g00016	Peaxi162Scf00568	87096	87451	87451	-
1020317	TTS	Peaxi162Scf00369g00812	Peaxi162Scf00369	879678	879979	879678	+
1003820	TTS	Peaxi162Scf00033g00092	Peaxi162Scf00033	919855	920073	919855	+
1013538	TTS	Peaxi162Scf00186g00065	Peaxi162Scf00186	627454	627951	627454	+
1001952	TTS	Peaxi162Scf00014g00212	Peaxi162Scf00014	2104677	2104837	2104837	-
1007383	TTS	Peaxi162Scf00075g00618	Peaxi162Scf00075	673990	674090	674090	-
1017989	TTS	Peaxi162Scf00300g00123	Peaxi162Scf00300	158800	159062	158800	+
1025960	TTS	Peaxi162Scf00614g00046	Peaxi162Scf00614	394486	394529	394486	+
1019838	TTS	Peaxi162Scf00359g00320	Peaxi162Scf00359	323908	324352	324352	-
1001894	TTS	Peaxi162Scf00013g01518	Peaxi162Scf00013	1514890	1515163	1515163	-
1010163	TTS	Peaxi162Scf00101g01011	Peaxi162Scf00101	1026818	1027192	1026818	+
1021367	TTS	Peaxi162Scf00336g00045	Peaxi162Scf00336	449621	450052	449621	+
1008976	TTS	Peaxi162Scf00101g00031	Peaxi162Scf00101	326528	326601	326528	+
1021945	TTS	Peaxi162Scf00422g00065	Peaxi162Scf00422	614136	614606	614606	-
1009932	TTS	Peaxi162Scf00095g10135	Peaxi162Scf00095	1333154	1333288	1333288	-
1008089	TTS	Peaxi162Scf00084g01221	Peaxi162Scf00084	1281892	1282450	1281892	+
1013630	TTS	Peaxi162Scf00158g00319	Peaxi162Scf00158	388559	388743	388559	+
1002285	TTS	Peaxi162Scf00014g00107	Peaxi162Scf00014	1037846	1037900	1037900	-
1006524	TTS	Peaxi162Scf00055g00202	Peaxi162Scf00055	2016066	2016277	2016277	-
1016139	TTS	Peaxi162Scf00187g00127	Peaxi162Scf00187	1230234	1230283	1230234	+
1011477	TTS	Peaxi162Scf00140g10025	Peaxi162Scf00140	231654	231929	231654	+
1016964	TTS	Peaxi162Scf00272g00049	Peaxi162Scf00272	405228	405450	405450	-
1022782	TTS	Peaxi162Scf00375g00079	Peaxi162Scf00375	735054	735439	735439	-
1000098	TTS	Peaxi162Scf00000g03512	Peaxi162Scf00000	3561657	3561764	3561764	-
1004860	TTS	Peaxi162Scf00044g01218	Peaxi162Scf00044	1234512	1234690	1234512	+
1002891	TTS	Peaxi162Scf00019g00174	Peaxi162Scf00019	1730996	1731772	1730996	+
1004352	TTS	Peaxi162Scf00033g01918	Peaxi162Scf00033	1930300	1930362	1930362	-
1013925	TTS	Peaxi162Scf00147g01111	Peaxi162Scf00147	1100552	1101015	1101015	-
1001130	TTS	Peaxi162Scf00005g00229	Peaxi162Scf00005	2221298	2221593	2221593	-
1031892	TTS	Peaxi162Scf00758g00214	Peaxi162Scf00758	192137	192236	192236	-
1012765	TTS	Peaxi162Scf00168g00521	Peaxi162Scf00168	529312	529340	529340	-
1016532	TTS	Peaxi162Scf00262g00619	Peaxi162Scf00262	652902	653321	653321	-
1022894	TTS	Peaxi162Scf00378g00113	Peaxi162Scf00378	124114	125160	124114	+
1022524	TTS	Peaxi162Scf00364g00232	Peaxi162Scf00364	192510	192709	192510	+
1013502	TTS	Peaxi162Scf00185g00115	Peaxi162Scf00185	1172781	1173546	1172781	+
1006561	TTS	Peaxi162Scf00067g01119	Peaxi162Scf00067	1112176	1112546	1112546	-
1024489	TTS	Peaxi162Scf00383g00055	Peaxi162Scf00383	537653	537718	537718	-
1012197	TTS	Peaxi162Scf00159g00112	Peaxi162Scf00159	148347	148487	148487	-
1019332	TTS	Peaxi162Scf00342g00036	Peaxi162Scf00342	362862	363128	362862	+
1006563	TTS	Peaxi162Scf00067g01414	Peaxi162Scf00067	1475350	1476322	1475350	+
1023709	TTS	Peaxi162Scf00497g00098	Peaxi162Scf00497	897530	897621	897621	-
1000167	TTS	Peaxi162Scf00001g00057	Peaxi162Scf00001	520370	521298	520370	+
1009812	TTS	Peaxi162Scf00116g00510	Peaxi162Scf00116	516229	516320	516320	-
1033105	TTS	Peaxi162Scf00847g00008	Peaxi162Scf00847	13496	14799	14799	-
1028877	TTS	Peaxi162Scf00603g00214	Peaxi162Scf00603	235965	236472	235965	+
1001744	TTS	Peaxi162Scf00010g00306	Peaxi162Scf00010	3003090	3003814	3003814	-
1020675	TTS	Peaxi162Scf00381g00038	Peaxi162Scf00381	309219	309334	309334	-
1028748	TTS	Peaxi162Scf00780g00005	Peaxi162Scf00780	45237	45364	45237	+
1001033	TTS	Peaxi162Scf00006g00099	Peaxi162Scf00006	965175	965757	965757	-
1011179	TTS	Peaxi162Scf00118g00042	Peaxi162Scf00118	464058	464149	464058	+
1013418	TTS	Peaxi162Scf00153g00312	Peaxi162Scf00153	371455	371507	371455	+
1028063	TTS	Peaxi162Scf00491g00038	Peaxi162Scf00491	314343	314723	314723	-
1009697	TTS	Peaxi162Scf00091g00118	Peaxi162Scf00091	129485	129893	129485	+
1016173	TTS	Peaxi162Scf00250g00029	Peaxi162Scf00250	199694	200164	199694	+
1014834	TTS	Peaxi162Scf00210g00224	Peaxi162Scf00210	280750	280988	280750	+
1008992	TTS	Peaxi162Scf00082g00177	Peaxi162Scf00082	1735833	1736275	1735833	+
1029466	TTS	Peaxi162Scf00840g00114	Peaxi162Scf00840	165204	165311	165204	+
1030021	TTS	Peaxi162Scf00893g00005	Peaxi162Scf00893	33074	33597	33597	-
1018169	TTS	Peaxi162Scf00307g00117	Peaxi162Scf00307	1122325	1122777	1122325	+
1034005	TTS	Peaxi162Scf00926g00027	Peaxi162Scf00926	235794	235913	235794	+
1011611	TTS	Peaxi162Scf00112g01910	Peaxi162Scf00112	1967348	1967368	1967348	+
1008820	TTS	Peaxi162Scf00097g00027	Peaxi162Scf00097	242225	242370	242370	-
1001441	TTS	Peaxi162Scf00010g00029	Peaxi162Scf00010	201264	201427	201427	-
1025747	TTS	Peaxi162Scf00455g00112	Peaxi162Scf00455	159532	159668	159668	-
1020838	TTS	Peaxi162Scf00322g01116	Peaxi162Scf00322	1130742	1131599	1131599	-
1028997	TTS	Peaxi162Scf00799g00218	Peaxi162Scf00799	236630	236960	236630	+
1001093	TTS	Peaxi162Scf00005g00612	Peaxi162Scf00005	676733	676935	676733	+
1021577	TTS	Peaxi162Scf00343g00019	Peaxi162Scf00343	182994	183414	183414	-
1000398	TTS	Peaxi162Scf00002g00191	Peaxi162Scf00002	1883128	1883161	1883161	-
1019808	TTS	Peaxi162Scf00358g00097	Peaxi162Scf00358	887450	888008	888008	-
1015897	TTS	Peaxi162Scf00237g01510	Peaxi162Scf00237	1518055	1519103	1518055	+
1026326	TTS	Peaxi162Scf00641g00009	Peaxi162Scf00641	38140	38424	38140	+
1035245	TTS	Peaxi162Scf01040g00010	Peaxi162Scf01040	31652	32438	31652	+
1002151	TTS	Peaxi162Scf00013g02116	Peaxi162Scf00013	2085630	2085753	2085753	-
1001097	TTS	Peaxi162Scf00005g01013	Peaxi162Scf00005	1028674	1028733	1028674	+
1013891	TTS	Peaxi162Scf00147g00075	Peaxi162Scf00147	752781	752854	752854	-
1013180	TTS	Peaxi162Scf00150g00411	Peaxi162Scf00150	393786	394023	394023	-
1004268	TTS	Peaxi162Scf00032g02025	Peaxi162Scf00032	2026079	2026161	2026161	-
1006551	TTS	Peaxi162Scf00056g00123	Peaxi162Scf00056	1162587	1162753	1162587	+
1031715	TTS	Peaxi162Scf01068g00019	Peaxi162Scf01068	82611	82893	82893	-
1024934	TTS	Peaxi162Scf00436g00024	Peaxi162Scf00436	200165	200515	200515	-
1022843	TTS	Peaxi162Scf00340g00318	Peaxi162Scf00340	337294	337424	337424	-
1019132	TTS	Peaxi162Scf00333g00213	Peaxi162Scf00333	195684	196296	195684	+
1000004	TTS	Peaxi162Scf00000g00022	Peaxi162Scf00000	191130	191458	191130	+
1021592	TTS	Peaxi162Scf00344g00056	Peaxi162Scf00344	519035	519158	519158	-
1013431	TTS	Peaxi162Scf00180g00711	Peaxi162Scf00180	762402	762479	762479	-
1001434	TTS	Peaxi162Scf00009g02613	Peaxi162Scf00009	2649427	2649790	2649790	-
1016316	TTS	Peaxi162Scf00190g01218	Peaxi162Scf00190	1234368	1234628	1234628	-
1018645	TTS	Peaxi162Scf00265g00412	Peaxi162Scf00265	432728	432964	432964	-
1003240	TTS	Peaxi162Scf00022g00005	Peaxi162Scf00022	21665	21874	21665	+
1026400	TTS	Peaxi162Scf00484g00210	Peaxi162Scf00484	256784	257064	256784	+
1032192	TTS	Peaxi162Scf00778g00014	Peaxi162Scf00778	70414	70528	70414	+
1005896	TTS	Peaxi162Scf00058g00820	Peaxi162Scf00058	847900	848368	847900	+
1004356	TTS	Peaxi162Scf00033g02311	Peaxi162Scf00033	2300510	2301272	2300510	+
1026474	TTS	Peaxi162Scf00488g00011	Peaxi162Scf00488	102631	102797	102631	+
1014041	TTS	Peaxi162Scf00150g01312	Peaxi162Scf00150	1307011	1307808	1307011	+
1015623	TTS	Peaxi162Scf00174g00314	Peaxi162Scf00174	304764	305017	305017	-
1013365	TTS	Peaxi162Scf00179g00536	Peaxi162Scf00179	578531	579401	579401	-
1021934	TTS	Peaxi162Scf00353g00026	Peaxi162Scf00353	288056	288119	288119	-
1000266	TTS	Peaxi162Scf00001g00912	Peaxi162Scf00001	883549	884049	883549	+
1031763	TTS	Peaxi162Scf01073g00115	Peaxi162Scf01073	102349	102709	102709	-
1014227	TTS	Peaxi162Scf00202g00057	Peaxi162Scf00202	546668	547292	546668	+
1008095	TTS	Peaxi162Scf00085g00115	Peaxi162Scf00085	170682	171663	171663	-
1003368	TTS	Peaxi162Scf00025g00094	Peaxi162Scf00025	973723	973868	973868	-
1024646	TTS	Peaxi162Scf00539g00036	Peaxi162Scf00539	311785	312506	312506	-
1017134	TTS	Peaxi162Scf00206g00036	Peaxi162Scf00206	295906	296156	296156	-
1004005	TTS	Peaxi162Scf00036g00414	Peaxi162Scf00036	397864	398574	397864	+
1031072	TTS	Peaxi162Scf00621g00014	Peaxi162Scf00621	170107	170135	170135	-
1015432	TTS	Peaxi162Scf00227g00310	Peaxi162Scf00227	295169	295821	295169	+
1016982	TTS	Peaxi162Scf00273g00033	Peaxi162Scf00273	367692	368866	367692	+
1018309	TTS	Peaxi162Scf00257g00139	Peaxi162Scf00257	1338520	1338575	1338575	-
1019576	TTS	Peaxi162Scf00262g00127	Peaxi162Scf00262	1185994	1186382	1186382	-
1002909	TTS	Peaxi162Scf00019g00411	Peaxi162Scf00019	453722	453756	453756	-
1006811	TTS	Peaxi162Scf00071g00201	Peaxi162Scf00071	1986128	1986280	1986280	-
1006559	TTS	Peaxi162Scf00067g00620	Peaxi162Scf00067	672242	673039	672242	+
1009369	TTS	Peaxi162Scf00106g01318	Peaxi162Scf00106	1357890	1358590	1357890	+
1025340	TTS	Peaxi162Scf00574g00056	Peaxi162Scf00574	571404	571687	571404	+
1015921	TTS	Peaxi162Scf00200g01315	Peaxi162Scf00200	1357207	1357364	1357364	-
1020744	TTS	Peaxi162Scf00384g00127	Peaxi162Scf00384	103035	103293	103293	-
1011206	TTS	Peaxi162Scf00134g00912	Peaxi162Scf00134	896740	897050	896740	+
1024160	TTS	Peaxi162Scf00518g00512	Peaxi162Scf00518	546703	546933	546703	+
1007965	TTS	Peaxi162Scf00073g00720	Peaxi162Scf00073	782673	783140	783140	-
1017674	TTS	Peaxi162Scf00289g00084	Peaxi162Scf00289	855002	855413	855002	+
1019263	TTS	Peaxi162Scf00339g00004	Peaxi162Scf00339	24555	24748	24555	+
1020067	TTS	Peaxi162Scf00302g00910	Peaxi162Scf00302	896508	896613	896613	-
1005589	TTS	Peaxi162Scf00040g00620	Peaxi162Scf00040	625990	626322	625990	+
1017851	TTS	Peaxi162Scf00297g00048	Peaxi162Scf00297	437583	437803	437803	-
1022711	TTS	Peaxi162Scf00335g00009	Peaxi162Scf00335	4894	4974	4974	-
1008834	TTS	Peaxi162Scf00080g00187	Peaxi162Scf00080	1842959	1843114	1843114	-
1002710	TTS	Peaxi162Scf00017g01719	Peaxi162Scf00017	1768207	1768776	1768776	-
1026429	TTS	Peaxi162Scf00438g00019	Peaxi162Scf00438	161396	161552	161396	+
1009221	TTS	Peaxi162Scf00103g01924	Peaxi162Scf00103	1907804	1908388	1907804	+
1018023	TTS	Peaxi162Scf00301g00078	Peaxi162Scf00301	785931	786207	785931	+
1002670	TTS	Peaxi162Scf00017g00098	Peaxi162Scf00017	973335	973990	973335	+
1010111	TTS	Peaxi162Scf00121g10119	Peaxi162Scf00121	1101930	1102215	1102215	-
1011227	TTS	Peaxi162Scf00135g00056	Peaxi162Scf00135	519771	519967	519967	-
1005727	TTS	Peaxi162Scf00043g00068	Peaxi162Scf00043	596739	597028	597028	-
1001396	TTS	Peaxi162Scf00007g01823	Peaxi162Scf00007	1852137	1852798	1852137	+
1003814	TTS	Peaxi162Scf00032g02720	Peaxi162Scf00032	2704909	2705105	2704909	+
1004007	TTS	Peaxi162Scf00036g00711	Peaxi162Scf00036	722514	723714	722514	+
1009371	TTS	Peaxi162Scf00106g01615	Peaxi162Scf00106	1681852	1682287	1681852	+
1017867	TTS	Peaxi162Scf00216g00115	Peaxi162Scf00216	1063247	1064518	1063247	+
1018421	TTS	Peaxi162Scf00230g00038	Peaxi162Scf00230	352058	352747	352747	-
1016505	TTS	Peaxi162Scf00261g00127	Peaxi162Scf00261	1241308	1242131	1242131	-
1019567	TTS	Peaxi162Scf00350g00217	Peaxi162Scf00350	240509	240998	240509	+
1007993	TTS	Peaxi162Scf00083g01313	Peaxi162Scf00083	1332667	1333008	1332667	+
1034420	TTS	Peaxi162Scf00956g00017	Peaxi162Scf00956	24695	24895	24895	-
1011428	TTS	Peaxi162Scf00140g00710	Peaxi162Scf00140	732555	732994	732994	-
1011147	TTS	Peaxi162Scf00132g00910	Peaxi162Scf00132	985380	985629	985380	+
1012703	TTS	Peaxi162Scf00167g00017	Peaxi162Scf00167	166700	166758	166700	+
1025644	TTS	Peaxi162Scf00415g00079	Peaxi162Scf00415	705595	705821	705821	-
1030194	TTS	Peaxi162Scf00914g00033	Peaxi162Scf00914	325124	325471	325471	-
1029789	TTS	Peaxi162Scf00654g00310	Peaxi162Scf00654	307305	307666	307666	-
1018217	TTS	Peaxi162Scf00254g00101	Peaxi162Scf00254	995671	995757	995757	-
1014825	TTS	Peaxi162Scf00175g00525	Peaxi162Scf00175	584110	584387	584387	-
1012553	TTS	Peaxi162Scf00133g01415	Peaxi162Scf00133	1430383	1430473	1430383	+
1009702	TTS	Peaxi162Scf00085g00199	Peaxi162Scf00085	1977211	1978069	1978069	-
1016594	TTS	Peaxi162Scf00263g00614	Peaxi162Scf00263	649096	649535	649535	-
1006245	TTS	Peaxi162Scf00050g00819	Peaxi162Scf00050	860850	861027	860850	+
1007822	TTS	Peaxi162Scf00081g00189	Peaxi162Scf00081	1855706	1855806	1855806	-
1014312	TTS	Peaxi162Scf00204g00312	Peaxi162Scf00204	347924	348303	347924	+
1001418	TTS	Peaxi162Scf00008g00033	Peaxi162Scf00008	344810	345795	345795	-
1023128	TTS	Peaxi162Scf00385g00068	Peaxi162Scf00385	674787	674900	674900	-
1006859	TTS	Peaxi162Scf00055g01011	Peaxi162Scf00055	1079606	1080879	1080879	-
1001724	TTS	Peaxi162Scf00012g02112	Peaxi162Scf00012	2138013	2138590	2138590	-
1004502	TTS	Peaxi162Scf00036g00178	Peaxi162Scf00036	1687564	1687784	1687784	-
1003577	TTS	Peaxi162Scf00027g01311	Peaxi162Scf00027	1337751	1338204	1338204	-
1023003	TTS	Peaxi162Scf00461g00010	Peaxi162Scf00461	21451	22284	21451	+
1001438	TTS	Peaxi162Scf00009g03021	Peaxi162Scf00009	3043653	3043718	3043718	-
1025325	TTS	Peaxi162Scf00572g00215	Peaxi162Scf00572	249857	250161	250161	-
1021970	TTS	Peaxi162Scf00315g00041	Peaxi162Scf00315	471240	471435	471240	+
1002911	TTS	Peaxi162Scf00019g00715	Peaxi162Scf00019	777134	777661	777134	+
1013869	TTS	Peaxi162Scf00161g00121	Peaxi162Scf00161	144371	144501	144501	-
1027541	TTS	Peaxi162Scf00698g00117	Peaxi162Scf00698	165740	166096	166096	-
1011161	TTS	Peaxi162Scf00106g00517	Peaxi162Scf00106	536117	536524	536524	-
1012710	TTS	Peaxi162Scf00139g00312	Peaxi162Scf00139	302486	303505	303505	-
1012380	TTS	Peaxi162Scf00161g00099	Peaxi162Scf00161	943041	943535	943041	+
1023112	TTS	Peaxi162Scf00465g00066	Peaxi162Scf00465	612798	613193	613193	-
1004633	TTS	Peaxi162Scf00039g01318	Peaxi162Scf00039	1342454	1342675	1342454	+
1022973	TTS	Peaxi162Scf00459g00510	Peaxi162Scf00459	520496	520921	520921	-
1010758	TTS	Peaxi162Scf00101g00166	Peaxi162Scf00101	1594626	1595035	1595035	-
1008530	TTS	Peaxi162Scf00090g00046	Peaxi162Scf00090	426216	426294	426216	+
1026802	TTS	Peaxi162Scf00447g00048	Peaxi162Scf00447	464456	464511	464456	+
1000071	TTS	Peaxi162Scf00000g00783	Peaxi162Scf00000	7822571	7822629	7822571	+
1024249	TTS	Peaxi162Scf00521g00613	Peaxi162Scf00521	606651	607054	607054	-
1013550	TTS	Peaxi162Scf00186g01212	Peaxi162Scf00186	1243420	1243516	1243516	-
1037448	TTS	Peaxi162Scf01029g00212	Peaxi162Scf01029	248446	248669	248669	-
1005957	TTS	Peaxi162Scf00059g00318	Peaxi162Scf00059	319929	320313	320313	-
1014418	TTS	Peaxi162Scf00206g00710	Peaxi162Scf00206	718210	718631	718210	+
1004700	TTS	Peaxi162Scf00041g00179	Peaxi162Scf00041	1752835	1753203	1753203	-
1010976	TTS	Peaxi162Scf00112g01216	Peaxi162Scf00112	1220145	1220363	1220363	-
1029378	TTS	Peaxi162Scf00628g00019	Peaxi162Scf00628	105796	105968	105968	-
1017139	TTS	Peaxi162Scf00224g00092	Peaxi162Scf00224	906642	907165	907165	-
1027771	TTS	Peaxi162Scf00478g00017	Peaxi162Scf00478	166708	167018	166708	+
1019895	TTS	Peaxi162Scf00298g00073	Peaxi162Scf00298	755651	755936	755651	+
1027708	TTS	Peaxi162Scf00544g00616	Peaxi162Scf00544	626824	626965	626824	+
1025193	TTS	Peaxi162Scf00443g00213	Peaxi162Scf00443	225007	225506	225506	-
1000878	TTS	Peaxi162Scf00004g02916	Peaxi162Scf00004	2891526	2891929	2891526	+
1029110	TTS	Peaxi162Scf00806g00011	Peaxi162Scf00806	15671	16780	16780	-
1018019	TTS	Peaxi162Scf00301g00012	Peaxi162Scf00301	7918	8504	7918	+
1033198	TTS	Peaxi162Scf00854g00221	Peaxi162Scf00854	255044	255200	255044	+
1003335	TTS	Peaxi162Scf00024g01922	Peaxi162Scf00024	1901127	1901279	1901127	+
1026883	TTS	Peaxi162Scf00672g00514	Peaxi162Scf00672	496251	496318	496251	+
1005687	TTS	Peaxi162Scf00053g02216	Peaxi162Scf00053	2229319	2229490	2229490	-
1014108	TTS	Peaxi162Scf00198g01017	Peaxi162Scf00198	1027823	1028260	1028260	-
1029314	TTS	Peaxi162Scf00541g00212	Peaxi162Scf00541	204765	205771	204765	+
1006219	TTS	Peaxi162Scf00050g00214	Peaxi162Scf00050	218368	218476	218476	-
1011869	TTS	Peaxi162Scf00118g01412	Peaxi162Scf00118	1432648	1432709	1432709	-
1014231	TTS	Peaxi162Scf00202g00089	Peaxi162Scf00202	874358	874790	874790	-
1030298	TTS	Peaxi162Scf00920g00034	Peaxi162Scf00920	304550	304603	304550	+
1013520	TTS	Peaxi162Scf00137g00128	Peaxi162Scf00137	1249055	1249362	1249362	-
1025752	TTS	Peaxi162Scf00419g00069	Peaxi162Scf00419	662369	662554	662554	-
1021168	TTS	Peaxi162Scf00330g00810	Peaxi162Scf00330	812404	812523	812523	-
1020947	TTS	Peaxi162Scf00289g00058	Peaxi162Scf00289	568166	568266	568266	-
1013237	TTS	Peaxi162Scf00176g00010	Peaxi162Scf00176	14049	14067	14049	+
1009897	TTS	Peaxi162Scf00117g01519	Peaxi162Scf00117	1535462	1535931	1535931	-
1005928	TTS	Peaxi162Scf00058g02630	Peaxi162Scf00058	2682002	2682344	2682002	+
1025995	TTS	Peaxi162Scf00466g00111	Peaxi162Scf00466	106634	106889	106889	-
1031225	TTS	Peaxi162Scf00720g10014	Peaxi162Scf00720	118098	118417	118098	+
1034593	TTS	Peaxi162Scf00972g00037	Peaxi162Scf00972	89275	89713	89713	-
1022118	TTS	Peaxi162Scf00318g00510	Peaxi162Scf00318	498930	499146	499146	-
1027956	TTS	Peaxi162Scf00553g00216	Peaxi162Scf00553	236942	237274	237274	-
1023604	TTS	Peaxi162Scf00397g00111	Peaxi162Scf00397	102170	102736	102736	-
1010570	TTS	Peaxi162Scf00097g00159	Peaxi162Scf00097	1530204	1530434	1530204	+
1027995	TTS	Peaxi162Scf00725g00019	Peaxi162Scf00725	161037	161292	161037	+
1000884	TTS	Peaxi162Scf00004g03412	Peaxi162Scf00004	3401298	3401642	3401298	+
1009454	TTS	Peaxi162Scf00108g00912	Peaxi162Scf00108	927662	927820	927820	-
1019815	TTS	Peaxi162Scf00358g00619	Peaxi162Scf00358	587095	587595	587595	-
1026249	TTS	Peaxi162Scf00632g00022	Peaxi162Scf00632	275812	276120	276120	-
1020063	TTS	Peaxi162Scf00302g00126	Peaxi162Scf00302	1216319	1216349	1216319	+
1039534	TTS	Peaxi162Scf01452g00006	Peaxi162Scf01452	10080	10588	10588	-
1004439	TTS	Peaxi162Scf00035g00018	Peaxi162Scf00035	139052	139273	139273	-
1006788	TTS	Peaxi162Scf00059g00069	Peaxi162Scf00059	642786	643344	642786	+
1000266	TTS	Peaxi162Scf00001g00371	Peaxi162Scf00001	3703751	3703873	3703873	-
1033406	TTS	Peaxi162Scf00880g00018	Peaxi162Scf00880	145819	146304	145819	+
1013933	TTS	Peaxi162Scf00148g00088	Peaxi162Scf00148	811907	812002	811907	+
1005283	TTS	Peaxi162Scf00039g01625	Peaxi162Scf00039	1650658	1650770	1650770	-
1000546	TTS	Peaxi162Scf00003g00813	Peaxi162Scf00003	806922	807324	807324	-
1004758	TTS	Peaxi162Scf00036g01013	Peaxi162Scf00036	1073718	1073736	1073736	-
1010116	TTS	Peaxi162Scf00100g00017	Peaxi162Scf00100	18948	18980	18980	-
1003586	TTS	Peaxi162Scf00027g02813	Peaxi162Scf00027	2798204	2798400	2798204	+
1025747	TTS	Peaxi162Scf00596g00410	Peaxi162Scf00596	463704	463895	463704	+
1008828	TTS	Peaxi162Scf00080g00036	Peaxi162Scf00080	318416	318590	318416	+
1000342	TTS	Peaxi162Scf00001g02516	Peaxi162Scf00001	2550853	2551095	2550853	+
1025432	TTS	Peaxi162Scf00449g00512	Peaxi162Scf00449	588551	588764	588551	+
1027937	TTS	Peaxi162Scf00720g00418	Peaxi162Scf00720	403645	403812	403645	+
1023375	TTS	Peaxi162Scf00479g00065	Peaxi162Scf00479	669444	669707	669444	+
1016030	TTS	Peaxi162Scf00203g00052	Peaxi162Scf00203	502818	502960	502818	+
1025835	TTS	Peaxi162Scf00606g00025	Peaxi162Scf00606	256525	256691	256525	+
1005414	TTS	Peaxi162Scf00042g01313	Peaxi162Scf00042	1332346	1333278	1332346	+
1023405	TTS	Peaxi162Scf00480g00036	Peaxi162Scf00480	293976	294050	294050	-
1017991	TTS	Peaxi162Scf00247g00005	Peaxi162Scf00247	13912	14092	14092	-
1032221	TTS	Peaxi162Scf00781g00021	Peaxi162Scf00781	210841	210912	210841	+
1025854	TTS	Peaxi162Scf00461g00610	Peaxi162Scf00461	609263	609624	609263	+
1016076	TTS	Peaxi162Scf00245g01012	Peaxi162Scf00245	992077	992569	992569	-
1006611	TTS	Peaxi162Scf00068g00019	Peaxi162Scf00068	110382	110762	110382	+
1024287	TTS	Peaxi162Scf00418g00036	Peaxi162Scf00418	339911	340252	339911	+
1024671	TTS	Peaxi162Scf00388g00078	Peaxi162Scf00388	709050	709149	709149	-
1009773	TTS	Peaxi162Scf00115g00062	Peaxi162Scf00115	594775	595104	595104	-
1005577	TTS	Peaxi162Scf00040g00214	Peaxi162Scf00040	213785	213842	213785	+
1022587	TTS	Peaxi162Scf00446g00212	Peaxi162Scf00446	182741	183124	183124	-
1017929	TTS	Peaxi162Scf00218g00096	Peaxi162Scf00218	900414	900561	900561	-
1001264	TTS	Peaxi162Scf00008g00611	Peaxi162Scf00008	656520	656733	656733	-
1028326	TTS	Peaxi162Scf00501g00035	Peaxi162Scf00501	354053	354285	354285	-
1020365	TTS	Peaxi162Scf00372g00716	Peaxi162Scf00372	707037	707312	707037	+
1030341	TTS	Peaxi162Scf00583g00227	Peaxi162Scf00583	241348	241388	241348	+
1035591	TTS	Peaxi162Scf00884g00004	Peaxi162Scf00884	66991	69218	69218	-
1014838	TTS	Peaxi162Scf00210g00617	Peaxi162Scf00210	637586	637749	637586	+
1003252	TTS	Peaxi162Scf00022g02413	Peaxi162Scf00022	2437122	2437251	2437122	+
1020323	TTS	Peaxi162Scf00370g00117	Peaxi162Scf00370	172335	172453	172453	-
1019169	TTS	Peaxi162Scf00335g00310	Peaxi162Scf00335	323849	324141	323849	+
1016861	TTS	Peaxi162Scf00270g00420	Peaxi162Scf00270	450392	451110	451110	-
1027931	TTS	Peaxi162Scf00485g00109	Peaxi162Scf00485	1015757	1016295	1016295	-
1008797	TTS	Peaxi162Scf00096g01311	Peaxi162Scf00096	1290722	1291191	1290722	+
1006609	TTS	Peaxi162Scf00051g00193	Peaxi162Scf00051	1898513	1898804	1898804	-
1029341	TTS	Peaxi162Scf00542g00014	Peaxi162Scf00542	82529	82844	82529	+
1009742	TTS	Peaxi162Scf00086g00431	Peaxi162Scf00086	417173	417417	417173	+
1004350	TTS	Peaxi162Scf00033g01514	Peaxi162Scf00033	1468231	1468853	1468853	-
1021659	TTS	Peaxi162Scf00416g00116	Peaxi162Scf00416	81755	82216	81755	+
1032279	TTS	Peaxi162Scf00784g00028	Peaxi162Scf00784	256960	257000	257000	-
1006426	TTS	Peaxi162Scf00053g00006	Peaxi162Scf00053	70005	70092	70092	-
1029894	TTS	Peaxi162Scf00882g00012	Peaxi162Scf00882	25578	25616	25578	+
1016182	TTS	Peaxi162Scf00251g00411	Peaxi162Scf00251	468937	469615	469615	-
1012145	TTS	Peaxi162Scf00123g00035	Peaxi162Scf00123	377241	378088	377241	+
1029306	TTS	Peaxi162Scf00624g00046	Peaxi162Scf00624	391105	391202	391105	+
1021176	TTS	Peaxi162Scf00331g00014	Peaxi162Scf00331	34918	35239	35239	-
1013809	TTS	Peaxi162Scf00192g00524	Peaxi162Scf00192	576504	576575	576504	+
1000534	TTS	Peaxi162Scf00002g05210	Peaxi162Scf00002	5186525	5187231	5187231	-
1029358	TTS	Peaxi162Scf00627g00018	Peaxi162Scf00627	85069	85164	85164	-
1033808	TTS	Peaxi162Scf00747g00211	Peaxi162Scf00747	189859	190557	190557	-
1017660	TTS	Peaxi162Scf00211g00144	Peaxi162Scf00211	1443043	1443274	1443274	-
1011670	TTS	Peaxi162Scf00115g00081	Peaxi162Scf00115	875646	875708	875708	-
1012542	TTS	Peaxi162Scf00133g00721	Peaxi162Scf00133	710586	710809	710586	+
1001640	TTS	Peaxi162Scf00009g02022	Peaxi162Scf00009	2040120	2040639	2040639	-
1023121	TTS	Peaxi162Scf00385g00019	Peaxi162Scf00385	50972	51139	51139	-
1007976	TTS	Peaxi162Scf00083g00822	Peaxi162Scf00083	881216	881644	881216	+
1020361	TTS	Peaxi162Scf00372g00210	Peaxi162Scf00372	197362	197749	197749	-
1009904	TTS	Peaxi162Scf00118g00109	Peaxi162Scf00118	1083931	1084048	1083931	+
1021632	TTS	Peaxi162Scf00345g00027	Peaxi162Scf00345	217676	217819	217819	-
1025163	TTS	Peaxi162Scf00563g00009	Peaxi162Scf00563	29967	30430	29967	+
1001964	TTS	Peaxi162Scf00012g00141	Peaxi162Scf00012	1203057	1203196	1203057	+
1013090	TTS	Peaxi162Scf00147g01412	Peaxi162Scf00147	1475652	1475745	1475652	+
1027154	TTS	Peaxi162Scf00521g00036	Peaxi162Scf00521	290277	290595	290595	-
1035291	TTS	Peaxi162Scf00855g00013	Peaxi162Scf00855	43719	43756	43719	+
1009901	TTS	Peaxi162Scf00118g00084	Peaxi162Scf00118	821957	822285	822285	-
1000008	TTS	Peaxi162Scf00000g00221	Peaxi162Scf00000	2274262	2274296	2274296	-
1036384	TTS	Peaxi162Scf00940g00110	Peaxi162Scf00940	113757	113972	113757	+
1015067	TTS	Peaxi162Scf00217g00911	Peaxi162Scf00217	974359	974610	974610	-
1025218	TTS	Peaxi162Scf00566g00031	Peaxi162Scf00566	369310	369682	369310	+
1017795	TTS	Peaxi162Scf00213g01514	Peaxi162Scf00213	1529957	1530460	1530460	-
1016179	TTS	Peaxi162Scf00251g00071	Peaxi162Scf00251	736870	736887	736887	-
1026537	TTS	Peaxi162Scf00649g00027	Peaxi162Scf00649	235479	235601	235601	-
1023640	TTS	Peaxi162Scf00398g00211	Peaxi162Scf00398	208538	208733	208733	-
1000437	TTS	Peaxi162Scf00002g04713	Peaxi162Scf00002	4718904	4719216	4718904	+
1003692	TTS	Peaxi162Scf00030g00817	Peaxi162Scf00030	788363	788584	788584	-
1007038	TTS	Peaxi162Scf00063g00310	Peaxi162Scf00063	379419	379687	379419	+
1009380	TTS	Peaxi162Scf00107g00133	Peaxi162Scf00107	1358400	1358683	1358400	+
1000069	TTS	Peaxi162Scf00000g00708	Peaxi162Scf00000	7012365	7012972	7012972	-
1003831	TTS	Peaxi162Scf00022g00217	Peaxi162Scf00022	2165689	2165820	2165820	-
1022174	TTS	Peaxi162Scf00433g00067	Peaxi162Scf00433	585624	585666	585666	-
1015888	TTS	Peaxi162Scf00199g00517	Peaxi162Scf00199	564049	564358	564358	-
1005905	TTS	Peaxi162Scf00058g01716	Peaxi162Scf00058	1768008	1768093	1768093	-
1030363	TTS	Peaxi162Scf00925g00012	Peaxi162Scf00925	44611	44844	44611	+
1032894	TTS	Peaxi162Scf01310g00004	Peaxi162Scf01310	17570	17977	17570	+
1004220	TTS	Peaxi162Scf00027g00211	Peaxi162Scf00027	2097158	2097356	2097158	+
1002613	TTS	Peaxi162Scf00015g01919	Peaxi162Scf00015	1911937	1912136	1912136	-
1022242	TTS	Peaxi162Scf00435g01012	Peaxi162Scf00435	1081455	1081703	1081703	-
1016668	TTS	Peaxi162Scf00265g00006	Peaxi162Scf00265	19291	19695	19291	+
1005509	TTS	Peaxi162Scf00050g01211	Peaxi162Scf00050	1195927	1195974	1195974	-
1011739	TTS	Peaxi162Scf00127g00018	Peaxi162Scf00127	131250	131500	131250	+
1009267	TTS	Peaxi162Scf00105g00026	Peaxi162Scf00105	205123	205547	205123	+
1029791	TTS	Peaxi162Scf00559g00114	Peaxi162Scf00559	111429	111484	111484	-
1005787	TTS	Peaxi162Scf00057g00154	Peaxi162Scf00057	1532192	1532422	1532422	-
1018715	TTS	Peaxi162Scf00322g00010	Peaxi162Scf00322	30682	30935	30682	+
1011013	TTS	Peaxi162Scf00103g01410	Peaxi162Scf00103	1401693	1402035	1402035	-
1006648	TTS	Peaxi162Scf00057g01112	Peaxi162Scf00057	1091021	1091494	1091021	+
1027407	TTS	Peaxi162Scf00531g00049	Peaxi162Scf00531	398751	398992	398992	-
1001351	TTS	Peaxi162Scf00007g00633	Peaxi162Scf00007	590772	590851	590772	+
1015279	TTS	Peaxi162Scf00224g00216	Peaxi162Scf00224	230064	231185	230064	+
1020286	TTS	Peaxi162Scf00367g00410	Peaxi162Scf00367	466704	467130	466704	+
1025362	TTS	Peaxi162Scf00406g00093	Peaxi162Scf00406	922897	925437	922897	+
1015362	TTS	Peaxi162Scf00225g00623	Peaxi162Scf00225	672684	673077	673077	-
1016290	TTS	Peaxi162Scf00253g01129	Peaxi162Scf00253	1179674	1180201	1179674	+
1014326	TTS	Peaxi162Scf00169g00629	Peaxi162Scf00169	621484	621539	621539	-
1002870	TTS	Peaxi162Scf00018g00311	Peaxi162Scf00018	366709	367590	366709	+
1026953	TTS	Peaxi162Scf00675g00028	Peaxi162Scf00675	227300	227598	227300	+
1031887	TTS	Peaxi162Scf01096g00005	Peaxi162Scf01096	34231	34266	34231	+
1000541	TTS	Peaxi162Scf00003g02037	Peaxi162Scf00003	2071278	2071417	2071278	+
1012137	TTS	Peaxi162Scf00156g00915	Peaxi162Scf00156	911824	912312	911824	+
1009787	TTS	Peaxi162Scf00092g01211	Peaxi162Scf00092	1221191	1221871	1221191	+
1036515	TTS	Peaxi162Scf00947g00211	Peaxi162Scf00947	255208	255531	255531	-
1000523	TTS	Peaxi162Scf00003g01433	Peaxi162Scf00003	1400903	1400932	1400903	+
1032811	TTS	Peaxi162Scf00823g00110	Peaxi162Scf00823	121380	121409	121409	-
1012771	TTS	Peaxi162Scf00168g01127	Peaxi162Scf00168	1164675	1165011	1165011	-
1023892	TTS	Peaxi162Scf00504g00017	Peaxi162Scf00504	118211	118606	118606	-
1029001	TTS	Peaxi162Scf00612g00043	Peaxi162Scf00612	487715	487922	487922	-
1022181	TTS	Peaxi162Scf00321g00037	Peaxi162Scf00321	322306	322443	322306	+
1024501	TTS	Peaxi162Scf00533g00077	Peaxi162Scf00533	697738	698031	698031	-
1014738	TTS	Peaxi162Scf00161g00512	Peaxi162Scf00161	558024	558312	558312	-
1011058	TTS	Peaxi162Scf00131g00081	Peaxi162Scf00131	867824	868161	867824	+
1013846	TTS	Peaxi162Scf00192g01212	Peaxi162Scf00192	1194130	1194179	1194179	-
1025528	TTS	Peaxi162Scf00585g00082	Peaxi162Scf00585	856128	856374	856128	+
1013480	TTS	Peaxi162Scf00184g00013	Peaxi162Scf00184	66068	66254	66254	-
1006171	TTS	Peaxi162Scf00049g00075	Peaxi162Scf00049	743434	743519	743434	+
1016519	TTS	Peaxi162Scf00262g00038	Peaxi162Scf00262	328129	328211	328211	-
1036536	TTS	Peaxi162Scf00949g00112	Peaxi162Scf00949	94357	94425	94425	-
1013662	TTS	Peaxi162Scf00159g00143	Peaxi162Scf00159	1458944	1459099	1458944	+
1030443	TTS	Peaxi162Scf00931g00036	Peaxi162Scf00931	340930	341062	340930	+
1000189	TTS	Peaxi162Scf00001g00283	Peaxi162Scf00001	2856848	2857708	2856848	+
1007072	TTS	Peaxi162Scf00058g00612	Peaxi162Scf00058	606823	607111	607111	-
1033885	TTS	Peaxi162Scf00753g00440	Peaxi162Scf00753	459911	460213	460213	-
1016689	TTS	Peaxi162Scf00211g01210	Peaxi162Scf00211	1201891	1202259	1202259	-
1005869	TTS	Peaxi162Scf00058g00139	Peaxi162Scf00058	1289321	1289652	1289321	+
1008950	TTS	Peaxi162Scf00100g00511	Peaxi162Scf00100	498584	498704	498704	-
1027723	TTS	Peaxi162Scf00705g00017	Peaxi162Scf00705	33932	34180	34180	-
1027709	TTS	Peaxi162Scf00475g00516	Peaxi162Scf00475	563722	563989	563722	+
1024328	TTS	Peaxi162Scf00525g00018	Peaxi162Scf00525	129399	129697	129697	-
1030471	TTS	Peaxi162Scf00591g00027	Peaxi162Scf00591	235353	235573	235353	+
1009523	TTS	Peaxi162Scf00110g01617	Peaxi162Scf00110	1636041	1636165	1636165	-
1022456	TTS	Peaxi162Scf00443g00512	Peaxi162Scf00443	520749	520776	520776	-
1005427	TTS	Peaxi162Scf00048g00209	Peaxi162Scf00048	1998797	1999231	1998797	+
1029305	TTS	Peaxi162Scf00822g00007	Peaxi162Scf00822	14653	15020	14653	+
1011290	TTS	Peaxi162Scf00119g01015	Peaxi162Scf00119	1002682	1002828	1002828	-
1021658	TTS	Peaxi162Scf00345g00816	Peaxi162Scf00345	864365	865110	865110	-
1018020	TTS	Peaxi162Scf00221g00512	Peaxi162Scf00221	546098	546196	546196	-
1005867	TTS	Peaxi162Scf00058g00010	Peaxi162Scf00058	38664	39259	38664	+
1024213	TTS	Peaxi162Scf00520g00039	Peaxi162Scf00520	324305	324346	324346	-
1023650	TTS	Peaxi162Scf00494g00089	Peaxi162Scf00494	888368	889000	888368	+
1014234	TTS	Peaxi162Scf00202g00187	Peaxi162Scf00202	1819413	1819514	1819413	+
1006185	TTS	Peaxi162Scf00049g01112	Peaxi162Scf00049	1119710	1119827	1119710	+
1029447	TTS	Peaxi162Scf00836g00005	Peaxi162Scf00836	5200	5356	5356	-
1025325	TTS	Peaxi162Scf00445g00079	Peaxi162Scf00445	723399	723680	723680	-
1016065	TTS	Peaxi162Scf00245g00416	Peaxi162Scf00245	433574	433755	433574	+
1032936	TTS	Peaxi162Scf00832g00326	Peaxi162Scf00832	323496	324517	323496	+
1019379	TTS	Peaxi162Scf00285g00047	Peaxi162Scf00285	462736	463093	462736	+
1014765	TTS	Peaxi162Scf00163g00217	Peaxi162Scf00163	251260	251306	251306	-
1011045	TTS	Peaxi162Scf00104g00156	Peaxi162Scf00104	1565542	1565737	1565737	-
1008603	TTS	Peaxi162Scf00077g00146	Peaxi162Scf00077	1464131	1464195	1464195	-
1019635	TTS	Peaxi162Scf00352g00047	Peaxi162Scf00352	460909	461360	460909	+
1006004	TTS	Peaxi162Scf00060g00081	Peaxi162Scf00060	857626	858229	857626	+
1007964	TTS	Peaxi162Scf00069g00810	Peaxi162Scf00069	807125	807189	807189	-
1005438	TTS	Peaxi162Scf00048g01418	Peaxi162Scf00048	1489406	1489964	1489406	+
1004866	TTS	Peaxi162Scf00044g01821	Peaxi162Scf00044	1838651	1838893	1838893	-
1006307	TTS	Peaxi162Scf00051g00317	Peaxi162Scf00051	350428	350618	350428	+
1018977	TTS	Peaxi162Scf00330g00006	Peaxi162Scf00330	72923	73906	73906	-
1020416	TTS	Peaxi162Scf00313g00210	Peaxi162Scf00313	235624	235785	235785	-
1017162	TTS	Peaxi162Scf00276g01115	Peaxi162Scf00276	1095368	1095479	1095368	+
1036806	TTS	Peaxi162Scf00968g00018	Peaxi162Scf00968	30745	30934	30745	+
1032095	TTS	Peaxi162Scf01125g00023	Peaxi162Scf01125	269063	269650	269063	+
1026732	TTS	Peaxi162Scf00660g00120	Peaxi162Scf00660	165382	165797	165382	+
1031396	TTS	Peaxi162Scf00736g00213	Peaxi162Scf00736	199065	199219	199065	+
1011016	TTS	Peaxi162Scf00113g01510	Peaxi162Scf00113	1584401	1584962	1584962	-
1027898	TTS	Peaxi162Scf00483g00315	Peaxi162Scf00483	315041	315540	315540	-
1030084	TTS	Peaxi162Scf00672g00211	Peaxi162Scf00672	231604	231934	231934	-
1010373	TTS	Peaxi162Scf00127g00146	Peaxi162Scf00127	1426945	1427350	1426945	+
1017970	TTS	Peaxi162Scf00299g00850	Peaxi162Scf00299	857090	857462	857462	-
1008891	TTS	Peaxi162Scf00098g00096	Peaxi162Scf00098	885228	885288	885288	-
1010623	TTS	Peaxi162Scf00097g02012	Peaxi162Scf00097	2059191	2059962	2059191	+
1006977	TTS	Peaxi162Scf00073g00038	Peaxi162Scf00073	325994	328434	328434	-
1020859	TTS	Peaxi162Scf00386g00616	Peaxi162Scf00386	594220	594609	594609	-
1017674	TTS	Peaxi162Scf00211g00239	Peaxi162Scf00211	282138	282365	282138	+
1018219	TTS	Peaxi162Scf00309g00623	Peaxi162Scf00309	645253	645873	645253	+
1008555	TTS	Peaxi162Scf00091g00114	Peaxi162Scf00091	1122848	1123209	1122848	+
1017384	TTS	Peaxi162Scf00229g00412	Peaxi162Scf00229	464180	464377	464180	+
1008936	TTS	Peaxi162Scf00075g01928	Peaxi162Scf00075	1914230	1914266	1914266	-
1023689	TTS	Peaxi162Scf00496g00038	Peaxi162Scf00496	377473	377750	377473	+
1009429	TTS	Peaxi162Scf00108g00148	Peaxi162Scf00108	1425210	1425509	1425509	-
1005929	TTS	Peaxi162Scf00045g00725	Peaxi162Scf00045	778928	778947	778928	+
1031334	TTS	Peaxi162Scf00641g00065	Peaxi162Scf00641	594556	594954	594556	+
1003837	TTS	Peaxi162Scf00022g00310	Peaxi162Scf00022	368208	368574	368574	-
1013459	TTS	Peaxi162Scf00183g00011	Peaxi162Scf00183	37693	38033	37693	+
1021492	TTS	Peaxi162Scf00340g00111	Peaxi162Scf00340	99231	99266	99266	-
1018806	TTS	Peaxi162Scf00325g00007	Peaxi162Scf00325	19130	19523	19130	+
1004218	TTS	Peaxi162Scf00027g00184	Peaxi162Scf00027	1861651	1862432	1861651	+
1034559	TTS	Peaxi162Scf00801g00048	Peaxi162Scf00801	398791	399039	399039	-
1016633	TTS	Peaxi162Scf00195g00131	Peaxi162Scf00195	152125	152343	152343	-
1010126	TTS	Peaxi162Scf00122g01723	Peaxi162Scf00122	1742893	1743369	1743369	-
1016955	TTS	Peaxi162Scf00219g00019	Peaxi162Scf00219	115874	116116	116116	-
1013870	TTS	Peaxi162Scf00193g00215	Peaxi162Scf00193	241077	241537	241077	+
1029717	TTS	Peaxi162Scf00871g00029	Peaxi162Scf00871	262104	262226	262226	-
1019175	TTS	Peaxi162Scf00336g00003	Peaxi162Scf00336	77654	78514	77654	+
1009229	TTS	Peaxi162Scf00086g00916	Peaxi162Scf00086	956772	957109	957109	-
1016222	TTS	Peaxi162Scf00252g00918	Peaxi162Scf00252	965111	965143	965143	-
1002332	TTS	Peaxi162Scf00014g00614	Peaxi162Scf00014	653921	654341	654341	-
1000180	TTS	Peaxi162Scf00001g00222	Peaxi162Scf00001	2267768	2268077	2268077	-
1017879	TTS	Peaxi162Scf00217g00009	Peaxi162Scf00217	55768	55975	55975	-
1000124	TTS	Peaxi162Scf00000g08112	Peaxi162Scf00000	8149905	8150298	8149905	+
1030017	TTS	Peaxi162Scf00668g00118	Peaxi162Scf00668	121859	122210	122210	-
1007935	TTS	Peaxi162Scf00082g02211	Peaxi162Scf00082	2197768	2198170	2198170	-
1027999	TTS	Peaxi162Scf00555g00211	Peaxi162Scf00555	274700	274745	274745	-
1023173	TTS	Peaxi162Scf00349g00074	Peaxi162Scf00349	711469	713114	713114	-
1005668	TTS	Peaxi162Scf00053g00316	Peaxi162Scf00053	336859	338366	338366	-
1008585	TTS	Peaxi162Scf00092g00321	Peaxi162Scf00092	304341	304760	304341	+
1003320	TTS	Peaxi162Scf00023g02534	Peaxi162Scf00023	2564773	2564806	2564806	-
1015998	TTS	Peaxi162Scf00241g01211	Peaxi162Scf00241	1248277	1248722	1248277	+
1013518	TTS	Peaxi162Scf00137g00107	Peaxi162Scf00137	1020498	1020801	1020498	+
1008132	TTS	Peaxi162Scf00086g00615	Peaxi162Scf00086	686302	686407	686407	-
1007558	TTS	Peaxi162Scf00077g00117	Peaxi162Scf00077	1129498	1130241	1129498	+
1018379	TTS	Peaxi162Scf00229g00076	Peaxi162Scf00229	695056	695364	695364	-
1021521	TTS	Peaxi162Scf00307g00095	Peaxi162Scf00307	896984	897827	897827	-
1023093	TTS	Peaxi162Scf00464g00014	Peaxi162Scf00464	125932	126395	125932	+
1030648	TTS	Peaxi162Scf00950g00310	Peaxi162Scf00950	335819	336236	335819	+
1025626	TTS	Peaxi162Scf00413g00316	Peaxi162Scf00413	353337	353361	353337	+
1020163	TTS	Peaxi162Scf00273g00087	Peaxi162Scf00273	812260	812637	812260	+
1014998	TTS	Peaxi162Scf00215g00114	Peaxi162Scf00215	103304	103678	103678	-
1013508	TTS	Peaxi162Scf00136g01214	Peaxi162Scf00136	1279982	1280388	1280388	-
1003676	TTS	Peaxi162Scf00030g00023	Peaxi162Scf00030	236659	236757	236659	+
1022958	TTS	Peaxi162Scf00344g01114	Peaxi162Scf00344	1147003	1147585	1147585	-
1003740	TTS	Peaxi162Scf00024g00315	Peaxi162Scf00024	298690	298803	298803	-
1026430	TTS	Peaxi162Scf00486g00056	Peaxi162Scf00486	488772	489033	489033	-
1023807	TTS	Peaxi162Scf00499g00413	Peaxi162Scf00499	391041	391163	391041	+
1026176	TTS	Peaxi162Scf00624g00067	Peaxi162Scf00624	657367	657583	657367	+
1022516	TTS	Peaxi162Scf00331g00086	Peaxi162Scf00331	844301	845207	845207	-
1002885	TTS	Peaxi162Scf00019g00016	Peaxi162Scf00019	104098	104196	104098	+
1003674	TTS	Peaxi162Scf00030g00012	Peaxi162Scf00030	14027	14227	14027	+
1001795	TTS	Peaxi162Scf00013g00269	Peaxi162Scf00013	2682070	2682103	2682070	+
1009205	TTS	Peaxi162Scf00103g01615	Peaxi162Scf00103	1673528	1674249	1673528	+
1000384	TTS	Peaxi162Scf00002g00107	Peaxi162Scf00002	1006665	1006729	1006665	+
1029129	TTS	Peaxi162Scf00809g00036	Peaxi162Scf00809	303932	304244	303932	+
1037786	TTS	Peaxi162Scf01069g00012	Peaxi162Scf01069	11726	11793	11726	+
1024821	TTS	Peaxi162Scf00433g00028	Peaxi162Scf00433	216587	216868	216868	-
1011810	TTS	Peaxi162Scf00151g00313	Peaxi162Scf00151	334617	335311	334617	+
1020729	TTS	Peaxi162Scf00383g00311	Peaxi162Scf00383	316168	316267	316267	-
1012109	TTS	Peaxi162Scf00156g00075	Peaxi162Scf00156	690013	691619	691619	-
1013339	TTS	Peaxi162Scf00178g01110	Peaxi162Scf00178	1178952	1179272	1178952	+
1024596	TTS	Peaxi162Scf00536g00415	Peaxi162Scf00536	475971	476260	475971	+
1010212	TTS	Peaxi162Scf00125g00234	Peaxi162Scf00125	212723	212861	212861	-
1020634	TTS	Peaxi162Scf00379g00211	Peaxi162Scf00379	265996	266133	266133	-
1008876	TTS	Peaxi162Scf00081g00024	Peaxi162Scf00081	219597	219720	219720	-
1017156	TTS	Peaxi162Scf00276g00623	Peaxi162Scf00276	655410	655604	655604	-
1021810	TTS	Peaxi162Scf00349g00037	Peaxi162Scf00349	317495	317625	317625	-
1012143	TTS	Peaxi162Scf00123g00014	Peaxi162Scf00123	61385	62408	61385	+
1006241	TTS	Peaxi162Scf00050g00628	Peaxi162Scf00050	641674	641730	641674	+
1031934	TTS	Peaxi162Scf00667g00025	Peaxi162Scf00667	197582	197880	197880	-
1010006	TTS	Peaxi162Scf00119g01313	Peaxi162Scf00119	1386147	1386753	1386147	+
1004163	TTS	Peaxi162Scf00030g01821	Peaxi162Scf00030	1860221	1860348	1860348	-
1006057	TTS	Peaxi162Scf00061g00228	Peaxi162Scf00061	2197488	2197655	2197488	+
1004447	TTS	Peaxi162Scf00031g02115	Peaxi162Scf00031	2093718	2093922	2093718	+
1012175	TTS	Peaxi162Scf00158g00115	Peaxi162Scf00158	96760	97020	96760	+
1000392	TTS	Peaxi162Scf00002g00511	Peaxi162Scf00002	516782	517145	516782	+
1018250	TTS	Peaxi162Scf00254g00712	Peaxi162Scf00254	769866	770072	770072	-
1005419	TTS	Peaxi162Scf00048g00055	Peaxi162Scf00048	578707	578979	578707	+
1023804	TTS	Peaxi162Scf00499g00110	Peaxi162Scf00499	174320	174593	174593	-
1022353	TTS	Peaxi162Scf00439g00092	Peaxi162Scf00439	941446	941660	941446	+
1006810	TTS	Peaxi162Scf00054g01713	Peaxi162Scf00054	1762483	1762981	1762981	-
1025791	TTS	Peaxi162Scf00601g00013	Peaxi162Scf00601	96846	97261	96846	+
1022237	TTS	Peaxi162Scf00435g00079	Peaxi162Scf00435	607978	608131	608131	-
1025116	TTS	Peaxi162Scf00560g00223	Peaxi162Scf00560	224742	224804	224742	+
1025801	TTS	Peaxi162Scf00602g00111	Peaxi162Scf00602	164073	164193	164193	-
1008978	TTS	Peaxi162Scf00101g00079	Peaxi162Scf00101	701001	701063	701063	-
1028416	TTS	Peaxi162Scf00751g00412	Peaxi162Scf00751	444646	444906	444646	+
1005484	TTS	Peaxi162Scf00049g02410	Peaxi162Scf00049	2431067	2431870	2431067	+
1005690	TTS	Peaxi162Scf00042g00204	Peaxi162Scf00042	2026549	2026685	2026685	-
1014094	TTS	Peaxi162Scf00198g00137	Peaxi162Scf00198	1370711	1371158	1370711	+
1006698	TTS	Peaxi162Scf00058g00155	Peaxi162Scf00058	1530530	1530561	1530530	+
1006943	TTS	Peaxi162Scf00062g00113	Peaxi162Scf00062	1117355	1118100	1118100	-
1032076	TTS	Peaxi162Scf00770g00029	Peaxi162Scf00770	268807	269043	269043	-
1012949	TTS	Peaxi162Scf00145g00168	Peaxi162Scf00145	1595246	1595514	1595246	+
1002925	TTS	Peaxi162Scf00019g03122	Peaxi162Scf00019	2957125	2957957	2957125	+
1016464	TTS	Peaxi162Scf00192g01414	Peaxi162Scf00192	1437193	1437448	1437193	+
1025029	TTS	Peaxi162Scf00554g00067	Peaxi162Scf00554	680584	680988	680584	+
1016044	TTS	Peaxi162Scf00185g00057	Peaxi162Scf00185	581750	582075	582075	-
1018592	TTS	Peaxi162Scf00232g00116	Peaxi162Scf00232	150192	150559	150192	+
1023506	TTS	Peaxi162Scf00485g00211	Peaxi162Scf00485	265070	265185	265070	+
1016980	TTS	Peaxi162Scf00273g00019	Peaxi162Scf00273	135972	136263	135972	+
1017648	TTS	Peaxi162Scf00288g00513	Peaxi162Scf00288	581401	581878	581401	+
1012391	TTS	Peaxi162Scf00161g00144	Peaxi162Scf00161	1418133	1418220	1418220	-
1000120	TTS	Peaxi162Scf00000g07410	Peaxi162Scf00000	7410244	7410608	7410608	-
1001574	TTS	Peaxi162Scf00008g03715	Peaxi162Scf00008	3746709	3746818	3746818	-
1030576	TTS	Peaxi162Scf00943g00014	Peaxi162Scf00943	26031	26432	26031	+
1028360	TTS	Peaxi162Scf00745g10014	Peaxi162Scf00745	89129	90225	89129	+
1004233	TTS	Peaxi162Scf00027g01110	Peaxi162Scf00027	1120818	1121673	1121673	-
1004091	TTS	Peaxi162Scf00029g02619	Peaxi162Scf00029	2615728	2616053	2616053	-
1002226	TTS	Peaxi162Scf00013g02411	Peaxi162Scf00013	2462004	2462235	2462235	-
1022600	TTS	Peaxi162Scf00447g00091	Peaxi162Scf00447	923205	923657	923657	-
1023658	TTS	Peaxi162Scf00494g00510	Peaxi162Scf00494	537884	538277	537884	+
1032235	TTS	Peaxi162Scf01156g00015	Peaxi162Scf01156	144512	144957	144957	-
1036617	TTS	Peaxi162Scf00954g00006	Peaxi162Scf00954	29467	30155	29467	+
1016951	TTS	Peaxi162Scf00218g00728	Peaxi162Scf00218	690078	690148	690148	-
1016503	TTS	Peaxi162Scf00261g00109	Peaxi162Scf00261	1029959	1030105	1030105	-
1021111	TTS	Peaxi162Scf00394g00212	Peaxi162Scf00394	197463	197628	197628	-
1011642	TTS	Peaxi162Scf00126g00322	Peaxi162Scf00126	313347	313746	313347	+
1014073	TTS	Peaxi162Scf00198g00015	Peaxi162Scf00198	36717	37098	37098	-
1017608	TTS	Peaxi162Scf00287g00141	Peaxi162Scf00287	1380116	1380701	1380701	-
1035983	TTS	Peaxi162Scf01149g00019	Peaxi162Scf01149	83750	84386	83750	+
1016850	TTS	Peaxi162Scf00214g00410	Peaxi162Scf00214	422141	422288	422288	-
1020945	TTS	Peaxi162Scf00327g00413	Peaxi162Scf00327	408735	409476	409476	-
1020648	TTS	Peaxi162Scf00316g00008	Peaxi162Scf00316	21203	21511	21511	-
1006979	TTS	Peaxi162Scf00073g00056	Peaxi162Scf00073	568637	569188	568637	+
1004719	TTS	Peaxi162Scf00041g00810	Peaxi162Scf00041	798338	798394	798338	+
1016648	TTS	Peaxi162Scf00210g00008	Peaxi162Scf00210	32289	32536	32536	-
1033781	TTS	Peaxi162Scf00911g00110	Peaxi162Scf00911	154844	154967	154844	+
1003383	TTS	Peaxi162Scf00025g01317	Peaxi162Scf00025	1312056	1312729	1312729	-
1003925	TTS	Peaxi162Scf00034g01413	Peaxi162Scf00034	1458220	1458511	1458220	+
1010580	TTS	Peaxi162Scf00097g00712	Peaxi162Scf00097	777031	777987	777987	-
1019925	TTS	Peaxi162Scf00361g00912	Peaxi162Scf00361	977366	977730	977366	+
1005490	TTS	Peaxi162Scf00050g00146	Peaxi162Scf00050	1447644	1448277	1448277	-
1021516	TTS	Peaxi162Scf00306g00611	Peaxi162Scf00306	668473	668891	668473	+
1004715	TTS	Peaxi162Scf00035g02310	Peaxi162Scf00035	2289003	2289410	2289410	-
1025408	TTS	Peaxi162Scf00406g00712	Peaxi162Scf00406	719235	719366	719366	-
1021791	TTS	Peaxi162Scf00348g00213	Peaxi162Scf00348	283477	283909	283477	+
1024685	TTS	Peaxi162Scf00540g00218	Peaxi162Scf00540	230844	230951	230951	-
1013494	TTS	Peaxi162Scf00185g00039	Peaxi162Scf00185	375299	375511	375299	+
1000471	TTS	Peaxi162Scf00002g00492	Peaxi162Scf00002	4977986	4978085	4977986	+
1034725	TTS	Peaxi162Scf00983g00213	Peaxi162Scf00983	189570	189746	189746	-
1030614	TTS	Peaxi162Scf00597g00516	Peaxi162Scf00597	585269	585574	585269	+
1029089	TTS	Peaxi162Scf00617g00002	Peaxi162Scf00617	27666	27995	27995	-
1012244	TTS	Peaxi162Scf00125g00414	Peaxi162Scf00125	464761	464884	464884	-
1023714	TTS	Peaxi162Scf00400g00113	Peaxi162Scf00400	83961	84023	84023	-
1006399	TTS	Peaxi162Scf00052g01611	Peaxi162Scf00052	1598222	1598422	1598422	-
1005513	TTS	Peaxi162Scf00050g01715	Peaxi162Scf00050	1772678	1773005	1772678	+
1035037	TTS	Peaxi162Scf01011g00014	Peaxi162Scf01011	103326	103538	103538	-
1012165	TTS	Peaxi162Scf00157g00415	Peaxi162Scf00157	438215	438321	438215	+
1021362	TTS	Peaxi162Scf00403g00031	Peaxi162Scf00403	362462	362535	362462	+
1024653	TTS	Peaxi162Scf00424g00069	Peaxi162Scf00424	662775	663207	663207	-
1013529	TTS	Peaxi162Scf00186g00042	Peaxi162Scf00186	422787	424525	424525	-
1027926	TTS	Peaxi162Scf00719g00111	Peaxi162Scf00719	150904	151319	150904	+
1018647	TTS	Peaxi162Scf00265g00714	Peaxi162Scf00265	771333	771382	771382	-
1013310	TTS	Peaxi162Scf00132g00232	Peaxi162Scf00132	263883	263922	263922	-
1013787	TTS	Peaxi162Scf00145g00144	Peaxi162Scf00145	1392129	1392297	1392297	-
1019774	TTS	Peaxi162Scf00266g00035	Peaxi162Scf00266	296669	296957	296957	-
1024609	TTS	Peaxi162Scf00537g00066	Peaxi162Scf00537	615437	615693	615437	+
1027254	TTS	Peaxi162Scf00687g00041	Peaxi162Scf00687	400893	401369	400893	+
1002920	TTS	Peaxi162Scf00019g02120	Peaxi162Scf00019	2147182	2147203	2147203	-
1026654	TTS	Peaxi162Scf00658g00012	Peaxi162Scf00658	15657	15782	15782	-
1025142	TTS	Peaxi162Scf00561g00009	Peaxi162Scf00561	20386	20892	20892	-
1025047	TTS	Peaxi162Scf00556g00035	Peaxi162Scf00556	302687	302919	302687	+
1016023	TTS	Peaxi162Scf00244g00029	Peaxi162Scf00244	233877	234573	234573	-
1010128	TTS	Peaxi162Scf00122g02013	Peaxi162Scf00122	1988808	1989286	1989286	-
1017679	TTS	Peaxi162Scf00211g01013	Peaxi162Scf00211	999920	1000055	999920	+
1021576	TTS	Peaxi162Scf00411g00049	Peaxi162Scf00411	483953	484251	483953	+
1016483	TTS	Peaxi162Scf00259g00025	Peaxi162Scf00259	207026	207266	207026	+
1015499	TTS	Peaxi162Scf00192g00028	Peaxi162Scf00192	276358	276600	276358	+
1027943	TTS	Peaxi162Scf00722g00015	Peaxi162Scf00722	23783	23841	23841	-
1019803	TTS	Peaxi162Scf00358g00023	Peaxi162Scf00358	261674	261968	261674	+
1030549	TTS	Peaxi162Scf00941g00114	Peaxi162Scf00941	94203	94639	94639	-
1017773	TTS	Peaxi162Scf00294g00411	Peaxi162Scf00294	193965	194101	194101	-
1006487	TTS	Peaxi162Scf00054g00098	Peaxi162Scf00054	985462	986541	985462	+
1014672	TTS	Peaxi162Scf00173g00822	Peaxi162Scf00173	878511	879243	879243	-
1001684	TTS	Peaxi162Scf00010g00917	Peaxi162Scf00010	956007	956492	956492	-
1023687	TTS	Peaxi162Scf00496g00014	Peaxi162Scf00496	175968	176810	175968	+
1005467	TTS	Peaxi162Scf00049g01318	Peaxi162Scf00049	1368962	1369454	1368962	+
1000406	TTS	Peaxi162Scf00002g01216	Peaxi162Scf00002	1228420	1228753	1228753	-
1030296	TTS	Peaxi162Scf00919g00313	Peaxi162Scf00919	347405	347536	347405	+
1027814	TTS	Peaxi162Scf00480g00059	Peaxi162Scf00480	571368	571415	571415	-
1031328	TTS	Peaxi162Scf00640g00024	Peaxi162Scf00640	222972	223261	223261	-
1016697	TTS	Peaxi162Scf00212g00214	Peaxi162Scf00212	266134	266204	266204	-
1031022	TTS	Peaxi162Scf00987g00011	Peaxi162Scf00987	17944	18452	18452	-
1018059	TTS	Peaxi162Scf00304g00023	Peaxi162Scf00304	269114	269198	269114	+
1001229	TTS	Peaxi162Scf00007g02126	Peaxi162Scf00007	2169410	2169494	2169494	-
1003950	TTS	Peaxi162Scf00035g00513	Peaxi162Scf00035	496981	497198	497198	-
1001396	TTS	Peaxi162Scf00009g01011	Peaxi162Scf00009	1011818	1011837	1011818	+
1028402	TTS	Peaxi162Scf00751g00005	Peaxi162Scf00751	17972	18005	18005	-
1013709	TTS	Peaxi162Scf00160g00119	Peaxi162Scf00160	132822	132940	132822	+
1001948	TTS	Peaxi162Scf00014g00192	Peaxi162Scf00014	1898365	1898682	1898365	+
1031645	TTS	Peaxi162Scf00743g00013	Peaxi162Scf00743	97284	97311	97311	-
1021170	TTS	Peaxi162Scf00330g01111	Peaxi162Scf00330	1099399	1099727	1099399	+
1006912	TTS	Peaxi162Scf00057g00095	Peaxi162Scf00057	890871	890894	890871	+
1014118	TTS	Peaxi162Scf00199g00006	Peaxi162Scf00199	53974	54950	53974	+
1031707	TTS	Peaxi162Scf01067g00112	Peaxi162Scf01067	176925	177280	177280	-
1000597	TTS	Peaxi162Scf00003g03344	Peaxi162Scf00003	3312083	3312406	3312406	-
1018844	TTS	Peaxi162Scf00328g00108	Peaxi162Scf00328	1013925	1014289	1014289	-
1034251	TTS	Peaxi162Scf00942g00131	Peaxi162Scf00942	175738	175778	175778	-
1000907	TTS	Peaxi162Scf00004g00138	Peaxi162Scf00004	1297322	1297550	1297550	-
1034894	TTS	Peaxi162Scf00994g00026	Peaxi162Scf00994	214143	214721	214143	+
1026274	TTS	Peaxi162Scf00433g00099	Peaxi162Scf00433	954674	955079	955079	-
1026502	TTS	Peaxi162Scf00648g00016	Peaxi162Scf00648	73065	73188	73188	-
1020250	TTS	Peaxi162Scf00366g00026	Peaxi162Scf00366	271403	271793	271793	-
1014396	TTS	Peaxi162Scf00155g00315	Peaxi162Scf00155	353659	354306	353659	+
1022221	TTS	Peaxi162Scf00361g00079	Peaxi162Scf00361	743537	743796	743796	-
1016949	TTS	Peaxi162Scf00218g00416	Peaxi162Scf00218	460695	460724	460724	-
1006837	TTS	Peaxi162Scf00060g00023	Peaxi162Scf00060	218326	218495	218495	-
1026241	TTS	Peaxi162Scf00431g00415	Peaxi162Scf00431	427250	427506	427506	-
1026557	TTS	Peaxi162Scf00494g00210	Peaxi162Scf00494	205867	205964	205964	-
1019785	TTS	Peaxi162Scf00266g00098	Peaxi162Scf00266	889509	889570	889509	+
1000529	TTS	Peaxi162Scf00002g03915	Peaxi162Scf00002	3946095	3947060	3946095	+
1004854	TTS	Peaxi162Scf00044g00221	Peaxi162Scf00044	2200591	2200735	2200735	-
1027987	TTS	Peaxi162Scf00724g00116	Peaxi162Scf00724	126892	127529	126892	+
1011234	TTS	Peaxi162Scf00119g00131	Peaxi162Scf00119	185215	185282	185282	-
1015166	TTS	Peaxi162Scf00168g00920	Peaxi162Scf00168	951794	951812	951794	+
1025409	TTS	Peaxi162Scf00578g00014	Peaxi162Scf00578	157372	158551	158551	-
1023253	TTS	Peaxi162Scf00351g00911	Peaxi162Scf00351	919396	920610	920610	-
1019912	TTS	Peaxi162Scf00361g00045	Peaxi162Scf00361	396619	396653	396619	+
1018844	TTS	Peaxi162Scf00238g00097	Peaxi162Scf00238	915033	915132	915132	-
1007845	TTS	Peaxi162Scf00081g01321	Peaxi162Scf00081	1383205	1383558	1383205	+
1013467	TTS	Peaxi162Scf00183g00421	Peaxi162Scf00183	431378	431430	431430	-
1015766	TTS	Peaxi162Scf00234g00073	Peaxi162Scf00234	750181	750531	750181	+
1026820	TTS	Peaxi162Scf00447g00215	Peaxi162Scf00447	264758	264776	264776	-
1031752	TTS	Peaxi162Scf00746g00027	Peaxi162Scf00746	278958	279440	279440	-
1010144	TTS	Peaxi162Scf00123g00069	Peaxi162Scf00123	658817	658864	658864	-
1017920	TTS	Peaxi162Scf00218g00013	Peaxi162Scf00218	66026	66091	66091	-
1014936	TTS	Peaxi162Scf00177g00916	Peaxi162Scf00177	927721	927928	927721	+
1011065	TTS	Peaxi162Scf00131g00138	Peaxi162Scf00131	1319629	1320000	1319629	+
1012074	TTS	Peaxi162Scf00121g00417	Peaxi162Scf00121	422075	422461	422461	-
1020238	TTS	Peaxi162Scf00365g00618	Peaxi162Scf00365	590319	590695	590695	-
1028601	TTS	Peaxi162Scf00767g00520	Peaxi162Scf00767	500017	500211	500211	-
1006806	TTS	Peaxi162Scf00054g00197	Peaxi162Scf00054	1978862	1979086	1979086	-
1005924	TTS	Peaxi162Scf00058g02212	Peaxi162Scf00058	2225015	2225417	2225417	-
1005631	TTS	Peaxi162Scf00052g00329	Peaxi162Scf00052	382992	383341	383341	-
1024106	TTS	Peaxi162Scf00409g00516	Peaxi162Scf00409	507084	507634	507084	+
1031663	TTS	Peaxi162Scf01063g00114	Peaxi162Scf01063	127233	127391	127233	+
1025617	TTS	Peaxi162Scf00591g00053	Peaxi162Scf00591	539421	539656	539421	+
1025119	TTS	Peaxi162Scf00441g00215	Peaxi162Scf00441	261633	261887	261887	-
1001253	TTS	Peaxi162Scf00008g00112	Peaxi162Scf00008	89329	89488	89488	-
1004585	TTS	Peaxi162Scf00033g01724	Peaxi162Scf00033	1737287	1737580	1737287	+
1022112	TTS	Peaxi162Scf00429g00211	Peaxi162Scf00429	253987	254093	254093	-
1007009	TTS	Peaxi162Scf00057g02318	Peaxi162Scf00057	2317838	2318003	2318003	-
1020845	TTS	Peaxi162Scf00323g00037	Peaxi162Scf00323	301134	301735	301735	-
1030821	TTS	Peaxi162Scf00962g00024	Peaxi162Scf00962	206507	206878	206878	-
1026833	TTS	Peaxi162Scf00667g00045	Peaxi162Scf00667	416321	416800	416321	+
1011563	TTS	Peaxi162Scf00141g01221	Peaxi162Scf00141	1281047	1281152	1281047	+
1008329	TTS	Peaxi162Scf00072g00089	Peaxi162Scf00072	818933	819223	819223	-
1032209	TTS	Peaxi162Scf00680g00118	Peaxi162Scf00680	131403	131514	131514	-
1024984	TTS	Peaxi162Scf00552g00311	Peaxi162Scf00552	318026	318405	318026	+
1031428	TTS	Peaxi162Scf01030g00012	Peaxi162Scf01030	33765	34503	33765	+
1029364	TTS	Peaxi162Scf00627g00035	Peaxi162Scf00627	354874	355300	354874	+
1023560	TTS	Peaxi162Scf00395g00112	Peaxi162Scf00395	110811	110992	110992	-
1004524	TTS	Peaxi162Scf00036g01311	Peaxi162Scf00036	1358823	1359458	1359458	-
1029492	TTS	Peaxi162Scf00638g00024	Peaxi162Scf00638	287132	287158	287132	+
1011177	TTS	Peaxi162Scf00118g00003	Peaxi162Scf00118	2714	2877	2714	+
1004685	TTS	Peaxi162Scf00035g00184	Peaxi162Scf00035	1849328	1849370	1849370	-
1033025	TTS	Peaxi162Scf00705g00046	Peaxi162Scf00705	413077	413194	413194	-
1029413	TTS	Peaxi162Scf00630g00001	Peaxi162Scf00630	55306	55407	55306	+
1030405	TTS	Peaxi162Scf00586g00037	Peaxi162Scf00586	356463	356659	356659	-
1017869	TTS	Peaxi162Scf00242g00225	Peaxi162Scf00242	224254	224427	224254	+
1027704	TTS	Peaxi162Scf00544g00316	Peaxi162Scf00544	337075	337829	337829	-
1032555	TTS	Peaxi162Scf00802g00035	Peaxi162Scf00802	63537	64759	64759	-
1027794	TTS	Peaxi162Scf00479g00422	Peaxi162Scf00479	478802	479364	479364	-
1005301	TTS	Peaxi162Scf00040g00096	Peaxi162Scf00040	945877	946033	945877	+
1010983	TTS	Peaxi162Scf00112g01719	Peaxi162Scf00112	1724254	1725762	1725762	-
1031854	TTS	Peaxi162Scf00756g00018	Peaxi162Scf00756	33228	33541	33541	-
1031124	TTS	Peaxi162Scf00994g00010	Peaxi162Scf00994	24522	24868	24868	-
1018195	TTS	Peaxi162Scf00309g00111	Peaxi162Scf00309	120083	120170	120083	+
1017629	TTS	Peaxi162Scf00234g00019	Peaxi162Scf00234	146179	146309	146309	-
1031221	TTS	Peaxi162Scf01006g00001	Peaxi162Scf01006	44026	44905	44905	-
1022968	TTS	Peaxi162Scf00344g01511	Peaxi162Scf00344	1521042	1521432	1521042	+
1031016	TTS	Peaxi162Scf00986g00114	Peaxi162Scf00986	132851	133011	132851	+
1005850	TTS	Peaxi162Scf00057g02524	Peaxi162Scf00057	2524617	2524778	2524778	-
1017656	TTS	Peaxi162Scf00211g00079	Peaxi162Scf00211	692929	693270	692929	+
1002082	TTS	Peaxi162Scf00015g00178	Peaxi162Scf00015	1722234	1722748	1722234	+
1001709	TTS	Peaxi162Scf00012g00108	Peaxi162Scf00012	1013873	1013925	1013925	-
1008785	TTS	Peaxi162Scf00079g00129	Peaxi162Scf00079	1231407	1231598	1231407	+
1034709	TTS	Peaxi162Scf00809g00019	Peaxi162Scf00809	113481	113875	113875	-
1003503	TTS	Peaxi162Scf00021g00313	Peaxi162Scf00021	350525	350706	350706	-
1029276	TTS	Peaxi162Scf00623g00009	Peaxi162Scf00623	48386	48830	48386	+
1033332	TTS	Peaxi162Scf00724g00037	Peaxi162Scf00724	324954	326115	324954	+
1003873	TTS	Peaxi162Scf00026g00013	Peaxi162Scf00026	37755	37813	37813	-
1011043	TTS	Peaxi162Scf00104g00094	Peaxi162Scf00104	914179	914281	914281	-
1005748	TTS	Peaxi162Scf00043g00189	Peaxi162Scf00043	1812597	1812725	1812725	-
1020345	TTS	Peaxi162Scf00372g00004	Peaxi162Scf00372	8739	9082	9082	-
1031373	TTS	Peaxi162Scf01022g00110	Peaxi162Scf01022	132861	133274	132861	+
1028320	TTS	Peaxi162Scf00572g00055	Peaxi162Scf00572	553728	553897	553897	-
1035014	TTS	Peaxi162Scf01007g00115	Peaxi162Scf01007	102114	102299	102299	-
1027748	TTS	Peaxi162Scf00708g00011	Peaxi162Scf00708	54096	54207	54096	+
1019639	TTS	Peaxi162Scf00352g00074	Peaxi162Scf00352	719401	720014	720014	-
1016718	TTS	Peaxi162Scf00267g01017	Peaxi162Scf00267	1080161	1080559	1080161	+
1002209	TTS	Peaxi162Scf00015g01215	Peaxi162Scf00015	1215213	1215325	1215325	-
1001053	TTS	Peaxi162Scf00006g00249	Peaxi162Scf00006	2432300	2432334	2432334	-
1030802	TTS	Peaxi162Scf00699g00008	Peaxi162Scf00699	74608	74815	74608	+
1016613	TTS	Peaxi162Scf00263g01019	Peaxi162Scf00263	1070755	1071160	1071160	-
1006955	TTS	Peaxi162Scf00072g00615	Peaxi162Scf00072	619795	620154	620154	-
1030085	TTS	Peaxi162Scf00901g00032	Peaxi162Scf00901	310292	310902	310292	+
1019729	TTS	Peaxi162Scf00293g00320	Peaxi162Scf00293	326000	326222	326222	-
1022816	TTS	Peaxi162Scf00452g00411	Peaxi162Scf00452	478118	478633	478118	+
1030817	TTS	Peaxi162Scf00961g00115	Peaxi162Scf00961	170483	170940	170940	-
1005028	TTS	Peaxi162Scf00038g00329	Peaxi162Scf00038	354363	354670	354670	-
1019723	TTS	Peaxi162Scf00354g00225	Peaxi162Scf00354	258791	258966	258791	+
1004004	TTS	Peaxi162Scf00027g00245	Peaxi162Scf00027	2412013	2412151	2412013	+
1003900	TTS	Peaxi162Scf00034g00611	Peaxi162Scf00034	635838	636277	636277	-
1028084	TTS	Peaxi162Scf00734g00210	Peaxi162Scf00734	260557	260948	260557	+
1004387	TTS	Peaxi162Scf00034g00114	Peaxi162Scf00034	1154745	1155191	1155191	-
1008770	TTS	Peaxi162Scf00096g00098	Peaxi162Scf00096	956985	957228	956985	+
1033477	TTS	Peaxi162Scf01807g00002	Peaxi162Scf01807	45355	45735	45355	+
1015831	TTS	Peaxi162Scf00178g00161	Peaxi162Scf00178	1597470	1597578	1597470	+
1018133	TTS	Peaxi162Scf00305g00099	Peaxi162Scf00305	909201	909640	909640	-
1012750	TTS	Peaxi162Scf00168g00009	Peaxi162Scf00168	87674	87754	87674	+
1009823	TTS	Peaxi162Scf00116g01410	Peaxi162Scf00116	1439292	1439592	1439592	-
1031038	TTS	Peaxi162Scf00988g00018	Peaxi162Scf00988	150833	151271	150833	+
1004066	TTS	Peaxi162Scf00029g01513	Peaxi162Scf00029	1553172	1554140	1554140	-
1001068	TTS	Peaxi162Scf00004g10118	Peaxi162Scf00004	1110266	1110793	1110793	-
1030528	TTS	Peaxi162Scf00594g00034	Peaxi162Scf00594	327231	327564	327564	-
1007064	TTS	Peaxi162Scf00058g00317	Peaxi162Scf00058	361583	361997	361997	-
1008663	TTS	Peaxi162Scf00094g00911	Peaxi162Scf00094	960979	961230	960979	+
1000412	TTS	Peaxi162Scf00002g02319	Peaxi162Scf00002	2294688	2295109	2294688	+
1008990	TTS	Peaxi162Scf00082g00151	Peaxi162Scf00082	1547115	1547595	1547115	+
1020603	TTS	Peaxi162Scf00378g00631	Peaxi162Scf00378	674920	675407	674920	+
1017972	TTS	Peaxi162Scf00246g00023	Peaxi162Scf00246	250536	250745	250745	-
1027974	TTS	Peaxi162Scf00486g00116	Peaxi162Scf00486	155270	156161	156161	-
1002373	TTS	Peaxi162Scf00015g00308	Peaxi162Scf00015	3009783	3010103	3010103	-
1030578	TTS	Peaxi162Scf00943g00214	Peaxi162Scf00943	243810	244145	243810	+
1021691	TTS	Peaxi162Scf00312g00017	Peaxi162Scf00312	325090	325166	325090	+
1031914	TTS	Peaxi162Scf01097g00313	Peaxi162Scf01097	316169	316569	316569	-
1032531	TTS	Peaxi162Scf00801g00216	Peaxi162Scf00801	215379	215516	215379	+
1020626	TTS	Peaxi162Scf00379g00079	Peaxi162Scf00379	687986	688383	688383	-
1014983	TTS	Peaxi162Scf00178g01410	Peaxi162Scf00178	1413722	1413954	1413722	+
1004858	TTS	Peaxi162Scf00037g00714	Peaxi162Scf00037	742322	742612	742612	-
1004785	TTS	Peaxi162Scf00042g02619	Peaxi162Scf00042	2629941	2629994	2629941	+
1026126	TTS	Peaxi162Scf00428g00417	Peaxi162Scf00428	451563	452835	452835	-
1000028	TTS	Peaxi162Scf00000g00284	Peaxi162Scf00000	2843914	2844275	2843914	+
1015889	TTS	Peaxi162Scf00237g00110	Peaxi162Scf00237	107249	107506	107249	+
1022409	TTS	Peaxi162Scf00442g00003	Peaxi162Scf00442	29098	29306	29306	-
1027240	TTS	Peaxi162Scf00457g00318	Peaxi162Scf00457	362952	363003	363003	-
1025977	TTS	Peaxi162Scf00616g00015	Peaxi162Scf00616	107906	108547	108547	-
1031871	TTS	Peaxi162Scf00664g00028	Peaxi162Scf00664	201409	201669	201409	+
1015926	TTS	Peaxi162Scf00239g00098	Peaxi162Scf00239	890925	891014	891014	-
1015413	TTS	Peaxi162Scf00190g00087	Peaxi162Scf00190	797619	797650	797650	-
1028187	TTS	Peaxi162Scf00564g00029	Peaxi162Scf00564	202187	203259	203259	-
1007027	TTS	Peaxi162Scf00062g02216	Peaxi162Scf00062	2210733	2210832	2210832	-
1019265	TTS	Peaxi162Scf00339g00047	Peaxi162Scf00339	344847	344983	344847	+
1009881	TTS	Peaxi162Scf00117g01127	Peaxi162Scf00117	1160425	1160711	1160425	+
1004557	TTS	Peaxi162Scf00039g00199	Peaxi162Scf00039	1930374	1930780	1930780	-
1018716	TTS	Peaxi162Scf00268g00024	Peaxi162Scf00268	208389	208748	208748	-
1008842	TTS	Peaxi162Scf00097g00610	Peaxi162Scf00097	595306	595460	595306	+
1021478	TTS	Peaxi162Scf00339g00512	Peaxi162Scf00339	527536	527562	527536	+
1017800	TTS	Peaxi162Scf00295g00510	Peaxi162Scf00295	578822	578999	578999	-
1018144	TTS	Peaxi162Scf00305g00613	Peaxi162Scf00305	632666	632995	632995	-
1014012	TTS	Peaxi162Scf00195g00616	Peaxi162Scf00195	615869	616240	616240	-
1016013	TTS	Peaxi162Scf00202g00314	Peaxi162Scf00202	365008	365131	365008	+
1028372	TTS	Peaxi162Scf00575g00046	Peaxi162Scf00575	406366	406560	406560	-
1004291	TTS	Peaxi162Scf00029g00307	Peaxi162Scf00029	3022030	3023356	3023356	-
1024277	TTS	Peaxi162Scf00417g01346	Peaxi162Scf00417	1297609	1297893	1297893	-
1001120	TTS	Peaxi162Scf00005g04018	Peaxi162Scf00005	4052284	4052677	4052677	-
1034862	TTS	Peaxi162Scf00818g00326	Peaxi162Scf00818	348856	349105	349105	-
1011202	TTS	Peaxi162Scf00134g00614	Peaxi162Scf00134	673082	673507	673507	-
1003967	TTS	Peaxi162Scf00035g02520	Peaxi162Scf00035	2495073	2495996	2495996	-
1028904	TTS	Peaxi162Scf00789g00535	Peaxi162Scf00789	577887	577960	577960	-
1015453	TTS	Peaxi162Scf00228g00019	Peaxi162Scf00228	21814	22029	22029	-
1016386	TTS	Peaxi162Scf00257g00118	Peaxi162Scf00257	1157490	1157689	1157689	-
1001968	TTS	Peaxi162Scf00012g00179	Peaxi162Scf00012	1712808	1713062	1712808	+
1002690	TTS	Peaxi162Scf00017g00412	Peaxi162Scf00017	443181	443441	443441	-
1000876	TTS	Peaxi162Scf00004g02726	Peaxi162Scf00004	2711215	2711506	2711215	+
1000433	TTS	Peaxi162Scf00002g03712	Peaxi162Scf00002	3765961	3766088	3765961	+
1029414	TTS	Peaxi162Scf00832g10019	Peaxi162Scf00832	141859	142191	142191	-
1013921	TTS	Peaxi162Scf00194g00323	Peaxi162Scf00194	303252	303443	303252	+
1027271	TTS	Peaxi162Scf00459g00310	Peaxi162Scf00459	340358	340654	340654	-
1019538	TTS	Peaxi162Scf00348g00817	Peaxi162Scf00348	814728	814849	814728	+
1013510	TTS	Peaxi162Scf00136g01810	Peaxi162Scf00136	1864316	1864599	1864599	-
1018674	TTS	Peaxi162Scf00267g00035	Peaxi162Scf00267	349547	349647	349647	-
1012042	TTS	Peaxi162Scf00120g01317	Peaxi162Scf00120	1316556	1317049	1317049	-
1006915	TTS	Peaxi162Scf00061g00917	Peaxi162Scf00061	928300	928861	928861	-
1003478	TTS	Peaxi162Scf00020g00131	Peaxi162Scf00020	1344406	1344612	1344406	+
1027524	TTS	Peaxi162Scf00695g00218	Peaxi162Scf00695	266713	267708	267708	-
1009502	TTS	Peaxi162Scf00110g00912	Peaxi162Scf00110	902896	903042	902896	+
1016034	TTS	Peaxi162Scf00203g00101	Peaxi162Scf00203	993439	993511	993511	-
1021780	TTS	Peaxi162Scf00348g00017	Peaxi162Scf00348	71915	72105	71915	+
1035058	TTS	Peaxi162Scf00835g00115	Peaxi162Scf00835	140803	140877	140877	-
1008210	TTS	Peaxi162Scf00088g00214	Peaxi162Scf00088	235499	235814	235499	+
1019257	TTS	Peaxi162Scf00338g00812	Peaxi162Scf00338	794056	794434	794056	+
1024360	TTS	Peaxi162Scf00379g00054	Peaxi162Scf00379	505099	506471	506471	-
1024681	TTS	Peaxi162Scf00389g00212	Peaxi162Scf00389	261330	261780	261780	-
1025932	TTS	Peaxi162Scf00421g00112	Peaxi162Scf00421	186882	186980	186882	+
1006028	TTS	Peaxi162Scf00060g01215	Peaxi162Scf00060	1260025	1260407	1260025	+
1014327	TTS	Peaxi162Scf00205g00039	Peaxi162Scf00205	327670	328096	327670	+
1009225	TTS	Peaxi162Scf00104g00014	Peaxi162Scf00104	7443	7563	7563	-
1028523	TTS	Peaxi162Scf00582g00064	Peaxi162Scf00582	645121	645585	645585	-
1031837	TTS	Peaxi162Scf00662g00021	Peaxi162Scf00662	244987	245067	244987	+
1006509	TTS	Peaxi162Scf00066g01315	Peaxi162Scf00066	1308527	1309019	1308527	+
1002698	TTS	Peaxi162Scf00017g00617	Peaxi162Scf00017	652650	653546	653546	-
1004282	TTS	Peaxi162Scf00029g00127	Peaxi162Scf00029	1281736	1281885	1281885	-
1018584	TTS	Peaxi162Scf00316g00086	Peaxi162Scf00316	836340	836747	836747	-
1034662	TTS	Peaxi162Scf00980g00017	Peaxi162Scf00980	84099	84431	84431	-
1014842	TTS	Peaxi162Scf00211g00058	Peaxi162Scf00211	513460	514109	514109	-
1028102	TTS	Peaxi162Scf00560g00619	Peaxi162Scf00560	673474	673745	673474	+
1017755	TTS	Peaxi162Scf00293g00511	Peaxi162Scf00293	542971	543247	542971	+
1010944	TTS	Peaxi162Scf00130g00011	Peaxi162Scf00130	101857	102343	101857	+
1032356	TTS	Peaxi162Scf01169g00016	Peaxi162Scf01169	149741	149954	149954	-
1019042	TTS	Peaxi162Scf00245g00069	Peaxi162Scf00245	668611	670139	668611	+
1001494	TTS	Peaxi162Scf00008g00441	Peaxi162Scf00008	4399800	4399836	4399800	+
1000012	TTS	Peaxi162Scf00000g00214	Peaxi162Scf00000	2091692	2091866	2091866	-
1023483	TTS	Peaxi162Scf00484g00005	Peaxi162Scf00484	69030	69079	69079	-
1008597	TTS	Peaxi162Scf00092g00717	Peaxi162Scf00092	721851	722216	721851	+
1035628	TTS	Peaxi162Scf00889g00111	Peaxi162Scf00889	102407	103002	103002	-
1014237	TTS	Peaxi162Scf00167g00810	Peaxi162Scf00167	803075	803305	803075	+
1030236	TTS	Peaxi162Scf00579g00013	Peaxi162Scf00579	87360	87522	87360	+
1014266	TTS	Peaxi162Scf00203g00315	Peaxi162Scf00203	325334	325486	325334	+
1004735	TTS	Peaxi162Scf00041g02416	Peaxi162Scf00041	2440526	2440730	2440730	-
1012145	TTS	Peaxi162Scf00156g01212	Peaxi162Scf00156	1215742	1216079	1215742	+
1012671	TTS	Peaxi162Scf00137g00016	Peaxi162Scf00137	116312	116869	116312	+
1016207	TTS	Peaxi162Scf00205g01218	Peaxi162Scf00205	1245220	1245445	1245220	+
1027587	TTS	Peaxi162Scf00472g00008	Peaxi162Scf00472	51069	51527	51069	+
1005985	TTS	Peaxi162Scf00059g01919	Peaxi162Scf00059	1957734	1958909	1958909	-
1025685	TTS	Peaxi162Scf00593g00026	Peaxi162Scf00593	224590	224670	224670	-
1015321	TTS	Peaxi162Scf00170g10129	Peaxi162Scf00170	1277512	1279927	1279927	-
1009439	TTS	Peaxi162Scf00108g00420	Peaxi162Scf00108	452481	452799	452481	+
1003364	TTS	Peaxi162Scf00025g00059	Peaxi162Scf00025	535762	535953	535953	-
1021581	TTS	Peaxi162Scf00411g00310	Peaxi162Scf00411	292309	292487	292487	-
1019251	TTS	Peaxi162Scf00338g00426	Peaxi162Scf00338	424431	425313	425313	-
1003519	TTS	Peaxi162Scf00026g02513	Peaxi162Scf00026	2510781	2510941	2510781	+
1001278	TTS	Peaxi162Scf00008g02216	Peaxi162Scf00008	2257260	2257520	2257260	+
1012167	TTS	Peaxi162Scf00157g01313	Peaxi162Scf00157	1381088	1381827	1381088	+
1032231	TTS	Peaxi162Scf01152g00110	Peaxi162Scf01152	117967	118642	117967	+
1010130	TTS	Peaxi162Scf00122g02215	Peaxi162Scf00122	2191187	2191502	2191187	+
1018701	TTS	Peaxi162Scf00321g00008	Peaxi162Scf00321	53480	53733	53480	+
1028659	TTS	Peaxi162Scf00773g00124	Peaxi162Scf00773	164305	164578	164578	-
1027313	TTS	Peaxi162Scf00527g00065	Peaxi162Scf00527	651957	652073	652073	-
1016787	TTS	Peaxi162Scf00269g00018	Peaxi162Scf00269	156606	156625	156606	+
1014039	TTS	Peaxi162Scf00150g00919	Peaxi162Scf00150	980638	980696	980696	-
1003959	TTS	Peaxi162Scf00035g02017	Peaxi162Scf00035	2050580	2051021	2051021	-
1017276	TTS	Peaxi162Scf00226g00815	Peaxi162Scf00226	867718	868033	867718	+
1004171	TTS	Peaxi162Scf00026g03012	Peaxi162Scf00026	2983752	2983810	2983810	-
1006205	TTS	Peaxi162Scf00049g02229	Peaxi162Scf00049	2258135	2258385	2258385	-
1013011	TTS	Peaxi162Scf00146g00097	Peaxi162Scf00146	911092	911254	911254	-
1030799	TTS	Peaxi162Scf00959g00022	Peaxi162Scf00959	208006	208413	208006	+
1009708	TTS	Peaxi162Scf00112g00029	Peaxi162Scf00112	221612	221987	221612	+
1016960	TTS	Peaxi162Scf00272g00002	Peaxi162Scf00272	53733	53835	53733	+
1001121	TTS	Peaxi162Scf00006g03411	Peaxi162Scf00006	3453154	3453454	3453454	-
1000466	TTS	Peaxi162Scf00003g00219	Peaxi162Scf00003	235038	235447	235447	-
1023918	TTS	Peaxi162Scf00364g00057	Peaxi162Scf00364	556757	558106	558106	-
1012421	TTS	Peaxi162Scf00162g00213	Peaxi162Scf00162	252513	252857	252857	-
1000140	TTS	Peaxi162Scf00000g07614	Peaxi162Scf00000	7647520	7647558	7647558	-
1020882	TTS	Peaxi162Scf00387g00313	Peaxi162Scf00387	317035	317179	317179	-
1019889	TTS	Peaxi162Scf00360g00418	Peaxi162Scf00360	406162	406371	406371	-
1009350	TTS	Peaxi162Scf00080g01518	Peaxi162Scf00080	1528922	1528970	1528970	-
1027361	TTS	Peaxi162Scf00462g00711	Peaxi162Scf00462	748172	748251	748251	-
1030289	TTS	Peaxi162Scf00681g00437	Peaxi162Scf00681	392881	393159	393159	-
1016373	TTS	Peaxi162Scf00257g00078	Peaxi162Scf00257	736272	736724	736724	-
1003244	TTS	Peaxi162Scf00022g00204	Peaxi162Scf00022	1993003	1993081	1993081	-
1024443	TTS	Peaxi162Scf00528g00226	Peaxi162Scf00528	283746	284000	283746	+
1018665	TTS	Peaxi162Scf00266g00717	Peaxi162Scf00266	711800	712110	711800	+
1025979	TTS	Peaxi162Scf00465g00095	Peaxi162Scf00465	914681	914750	914750	-
1007386	TTS	Peaxi162Scf00066g01714	Peaxi162Scf00066	1752921	1752959	1752921	+
1001885	TTS	Peaxi162Scf00013g01241	Peaxi162Scf00013	1258084	1258162	1258162	-
1014056	TTS	Peaxi162Scf00151g00110	Peaxi162Scf00151	164461	164627	164627	-
1008398	TTS	Peaxi162Scf00075g00107	Peaxi162Scf00075	1053697	1053911	1053911	-
1007408	TTS	Peaxi162Scf00067g00414	Peaxi162Scf00067	464515	464548	464548	-
1034560	TTS	Peaxi162Scf00966g00211	Peaxi162Scf00966	265577	266164	266164	-
1004807	TTS	Peaxi162Scf00043g00215	Peaxi162Scf00043	2127669	2128047	2127669	+
1030304	TTS	Peaxi162Scf00920g00114	Peaxi162Scf00920	134542	135017	134542	+
1018743	TTS	Peaxi162Scf00323g00112	Peaxi162Scf00323	131051	131670	131051	+
1016345	TTS	Peaxi162Scf00191g00102	Peaxi162Scf00191	1012371	1012443	1012371	+
1004667	TTS	Peaxi162Scf00040g03010	Peaxi162Scf00040	2988402	2988501	2988402	+
1000311	TTS	Peaxi162Scf00001g04320	Peaxi162Scf00001	4358410	4358678	4358678	-
1019329	TTS	Peaxi162Scf00342g00025	Peaxi162Scf00342	193909	194179	193909	+
1021618	TTS	Peaxi162Scf00310g00017	Peaxi162Scf00310	95956	96310	96310	-
1016376	TTS	Peaxi162Scf00257g00093	Peaxi162Scf00257	911074	911142	911074	+
1021804	TTS	Peaxi162Scf00348g00516	Peaxi162Scf00348	507452	507527	507452	+
1021604	TTS	Peaxi162Scf00413g00012	Peaxi162Scf00413	184402	184594	184402	+
1021071	TTS	Peaxi162Scf00295g00075	Peaxi162Scf00295	761278	761491	761491	-
1002038	TTS	Peaxi162Scf00012g01521	Peaxi162Scf00012	1544418	1544483	1544483	-
1007365	TTS	Peaxi162Scf00062g00716	Peaxi162Scf00062	710039	710616	710616	-
1008927	TTS	Peaxi162Scf00099g00168	Peaxi162Scf00099	1626375	1626907	1626907	-
1015968	TTS	Peaxi162Scf00241g00221	Peaxi162Scf00241	195712	196726	195712	+
1017888	TTS	Peaxi162Scf00217g00412	Peaxi162Scf00217	436264	436652	436652	-
1022691	TTS	Peaxi162Scf00372g01015	Peaxi162Scf00372	1080779	1081387	1081387	-
1008441	TTS	Peaxi162Scf00073g01424	Peaxi162Scf00073	1460756	1460873	1460873	-
1027788	TTS	Peaxi162Scf00479g00121	Peaxi162Scf00479	154928	155683	155683	-
1015122	TTS	Peaxi162Scf00182g00059	Peaxi162Scf00182	498626	499126	499126	-
1026234	TTS	Peaxi162Scf00476g00046	Peaxi162Scf00476	452925	454256	452925	+
1004665	TTS	Peaxi162Scf00040g01212	Peaxi162Scf00040	1198324	1199004	1198324	+
1016052	TTS	Peaxi162Scf00203g00812	Peaxi162Scf00203	819615	819862	819862	-
1014320	TTS	Peaxi162Scf00169g00319	Peaxi162Scf00169	346945	347005	346945	+
1020955	TTS	Peaxi162Scf00327g00911	Peaxi162Scf00327	941285	941914	941285	+
1010974	TTS	Peaxi162Scf00112g00158	Peaxi162Scf00112	1523723	1523828	1523723	+
1015080	TTS	Peaxi162Scf00166g01118	Peaxi162Scf00166	1107861	1107929	1107929	-
1000239	TTS	Peaxi162Scf00001g00452	Peaxi162Scf00001	4533770	4534351	4533770	+
1025822	TTS	Peaxi162Scf00604g00026	Peaxi162Scf00604	240596	240931	240931	-
1000824	TTS	Peaxi162Scf00004g01611	Peaxi162Scf00004	1636900	1637222	1636900	+
1020338	TTS	Peaxi162Scf00276g00413	Peaxi162Scf00276	444654	444722	444722	-
1021502	TTS	Peaxi162Scf00341g00049	Peaxi162Scf00341	401756	402485	402485	-
1003690	TTS	Peaxi162Scf00030g00611	Peaxi162Scf00030	622208	622363	622363	-
1020545	TTS	Peaxi162Scf00377g00416	Peaxi162Scf00377	468028	468413	468413	-
1022822	TTS	Peaxi162Scf00339g00098	Peaxi162Scf00339	892998	893095	893095	-
1013517	TTS	Peaxi162Scf00155g00018	Peaxi162Scf00155	71453	71518	71453	+
1027471	TTS	Peaxi162Scf00467g00610	Peaxi162Scf00467	662152	662202	662152	+
1008783	TTS	Peaxi162Scf00079g00103	Peaxi162Scf00079	1064282	1064476	1064476	-
1012112	TTS	Peaxi162Scf00122g00157	Peaxi162Scf00122	1533082	1533476	1533476	-
1016238	TTS	Peaxi162Scf00189g00073	Peaxi162Scf00189	695038	695205	695205	-
1018433	TTS	Peaxi162Scf00230g00717	Peaxi162Scf00230	714163	714600	714600	-
1022999	TTS	Peaxi162Scf00460g00511	Peaxi162Scf00460	507711	508129	507711	+
1011347	TTS	Peaxi162Scf00139g00016	Peaxi162Scf00139	134891	135078	135078	-
1014757	TTS	Peaxi162Scf00163g00009	Peaxi162Scf00163	82190	82251	82251	-
1017695	TTS	Peaxi162Scf00290g00046	Peaxi162Scf00290	403159	403993	403993	-
1027419	TTS	Peaxi162Scf00533g00510	Peaxi162Scf00533	523806	524136	524136	-
1012805	TTS	Peaxi162Scf00170g00052	Peaxi162Scf00170	495944	496046	496046	-
1021562	TTS	Peaxi162Scf00409g00219	Peaxi162Scf00409	272832	273094	273094	-
1035852	TTS	Peaxi162Scf01123g00003	Peaxi162Scf01123	9334	9480	9334	+
1015583	TTS	Peaxi162Scf00231g00125	Peaxi162Scf00231	115704	116215	116215	-
1010193	TTS	Peaxi162Scf00124g00110	Peaxi162Scf00124	179718	180228	180228	-
1013525	TTS	Peaxi162Scf00186g00012	Peaxi162Scf00186	16328	16408	16408	-
1021828	TTS	Peaxi162Scf00350g00014	Peaxi162Scf00350	14739	15038	15038	-
1020197	TTS	Peaxi162Scf00306g00059	Peaxi162Scf00306	504021	504232	504021	+
1019944	TTS	Peaxi162Scf00269g01526	Peaxi162Scf00269	1546992	1547099	1547099	-
1014686	TTS	Peaxi162Scf00174g00075	Peaxi162Scf00174	717084	717916	717916	-
1017835	TTS	Peaxi162Scf00296g00811	Peaxi162Scf00296	802783	802979	802783	+
1005646	TTS	Peaxi162Scf00041g01016	Peaxi162Scf00041	1070037	1070096	1070096	-
1021596	TTS	Peaxi162Scf00412g00015	Peaxi162Scf00412	177634	177722	177634	+
1001988	TTS	Peaxi162Scf00014g01621	Peaxi162Scf00014	1612749	1613001	1613001	-
1016281	TTS	Peaxi162Scf00189g00922	Peaxi162Scf00189	968846	969364	969364	-
1022993	TTS	Peaxi162Scf00345g00066	Peaxi162Scf00345	616480	616663	616480	+
1011349	TTS	Peaxi162Scf00110g01214	Peaxi162Scf00110	1229434	1229525	1229525	-
1003314	TTS	Peaxi162Scf00023g02024	Peaxi162Scf00023	2043465	2043765	2043765	-
1025398	TTS	Peaxi162Scf00577g00006	Peaxi162Scf00577	67320	67940	67320	+
1015594	TTS	Peaxi162Scf00174g00148	Peaxi162Scf00174	141568	141691	141691	-
1003768	TTS	Peaxi162Scf00025g00011	Peaxi162Scf00025	140789	141194	141194	-
1034074	TTS	Peaxi162Scf00929g00515	Peaxi162Scf00929	579427	579614	579614	-
1004717	TTS	Peaxi162Scf00041g00612	Peaxi162Scf00041	634763	635440	635440	-
1033146	TTS	Peaxi162Scf00714g00121	Peaxi162Scf00714	126408	126514	126514	-
1022318	TTS	Peaxi162Scf00327g00079	Peaxi162Scf00327	779053	779217	779217	-
1016959	TTS	Peaxi162Scf00219g00048	Peaxi162Scf00219	344871	345126	344871	+
1010375	TTS	Peaxi162Scf00127g00166	Peaxi162Scf00127	1659592	1660086	1659592	+
1015903	TTS	Peaxi162Scf00200g00064	Peaxi162Scf00200	600586	600980	600980	-
1034131	TTS	Peaxi162Scf00936g00218	Peaxi162Scf00936	248402	248501	248501	-
1018118	TTS	Peaxi162Scf00252g00416	Peaxi162Scf00252	407203	407289	407289	-
1011119	TTS	Peaxi162Scf00132g00138	Peaxi162Scf00132	1297610	1298015	1297610	+
1018822	TTS	Peaxi162Scf00326g00710	Peaxi162Scf00326	719548	719893	719548	+
1030192	TTS	Peaxi162Scf00914g00016	Peaxi162Scf00914	115983	116135	116135	-
1020418	TTS	Peaxi162Scf00281g00059	Peaxi162Scf00281	534882	535168	534882	+
1011422	TTS	Peaxi162Scf00140g00022	Peaxi162Scf00140	69865	70035	69865	+
1002666	TTS	Peaxi162Scf00017g00015	Peaxi162Scf00017	133296	133672	133672	-
1001420	TTS	Peaxi162Scf00008g00097	Peaxi162Scf00008	929034	929166	929034	+
1027036	TTS	Peaxi162Scf00680g00415	Peaxi162Scf00680	408162	408651	408162	+
1011075	TTS	Peaxi162Scf00105g00098	Peaxi162Scf00105	947831	947907	947907	-
1001464	TTS	Peaxi162Scf00010g00610	Peaxi162Scf00010	617194	617272	617194	+
1023548	TTS	Peaxi162Scf00487g00058	Peaxi162Scf00487	520212	520901	520212	+
1015505	TTS	Peaxi162Scf00229g00096	Peaxi162Scf00229	920126	920365	920365	-
1031956	TTS	Peaxi162Scf01105g00015	Peaxi162Scf01105	159689	160201	159689	+
1019129	TTS	Peaxi162Scf00333g00004	Peaxi162Scf00333	34585	34978	34978	-
1020679	TTS	Peaxi162Scf00381g00086	Peaxi162Scf00381	794064	794562	794562	-
1001644	TTS	Peaxi162Scf00009g02317	Peaxi162Scf00009	2305455	2305587	2305455	+
1014991	TTS	Peaxi162Scf00214g01114	Peaxi162Scf00214	1183733	1183791	1183733	+
1025413	TTS	Peaxi162Scf00578g00316	Peaxi162Scf00578	358707	359092	359092	-
1039311	TTS	Peaxi162Scf01350g00020	Peaxi162Scf01350	60635	60710	60710	-
1020326	TTS	Peaxi162Scf00371g00017	Peaxi162Scf00371	179632	180194	180194	-
1010272	TTS	Peaxi162Scf00126g00624	Peaxi162Scf00126	637658	637969	637969	-
1031567	TTS	Peaxi162Scf00649g00008	Peaxi162Scf00649	58784	59137	58784	+
1003988	TTS	Peaxi162Scf00027g00176	Peaxi162Scf00027	1701609	1701804	1701609	+
1001674	TTS	Peaxi162Scf00009g00811	Peaxi162Scf00009	833879	834033	834033	-
1011200	TTS	Peaxi162Scf00118g01712	Peaxi162Scf00118	1720682	1720910	1720910	-
1029693	TTS	Peaxi162Scf00860g00018	Peaxi162Scf00860	98892	99417	98892	+
1007361	TTS	Peaxi162Scf00066g00717	Peaxi162Scf00066	691866	692189	692189	-
1029249	TTS	Peaxi162Scf00539g00007	Peaxi162Scf00539	78303	78854	78854	-
1027303	TTS	Peaxi162Scf00460g00022	Peaxi162Scf00460	218633	218760	218633	+
1035902	TTS	Peaxi162Scf01131g00012	Peaxi162Scf01131	72431	72513	72513	-
1030139	TTS	Peaxi162Scf00674g00212	Peaxi162Scf00674	205258	205847	205847	-
1034182	TTS	Peaxi162Scf00938g00313	Peaxi162Scf00938	350437	350584	350584	-
1030073	TTS	Peaxi162Scf00672g00011	Peaxi162Scf00672	10018	10259	10018	+
1011332	TTS	Peaxi162Scf00120g00213	Peaxi162Scf00120	221197	221713	221713	-
1001452	TTS	Peaxi162Scf00010g00351	Peaxi162Scf00010	3493434	3493661	3493661	-
1024276	TTS	Peaxi162Scf00522g00210	Peaxi162Scf00522	226962	227347	226962	+
1020978	TTS	Peaxi162Scf00390g00326	Peaxi162Scf00390	361355	361782	361355	+
1015243	TTS	Peaxi162Scf00222g00716	Peaxi162Scf00222	716296	716461	716461	-
1012199	TTS	Peaxi162Scf00159g00137	Peaxi162Scf00159	1298612	1298931	1298612	+
1027546	TTS	Peaxi162Scf00538g00314	Peaxi162Scf00538	298265	299305	299305	-
1003293	TTS	Peaxi162Scf00023g01212	Peaxi162Scf00023	1207977	1208204	1208204	-
1024965	TTS	Peaxi162Scf00394g00425	Peaxi162Scf00394	467651	467738	467651	+
1005604	TTS	Peaxi162Scf00051g01516	Peaxi162Scf00051	1535831	1536210	1536210	-
1018960	TTS	Peaxi162Scf00272g00224	Peaxi162Scf00272	245692	245960	245960	-
1024587	TTS	Peaxi162Scf00536g00118	Peaxi162Scf00536	119811	119969	119969	-
1028038	TTS	Peaxi162Scf00488g00416	Peaxi162Scf00488	485122	485196	485196	-
1025382	TTS	Peaxi162Scf00447g00074	Peaxi162Scf00447	764109	764380	764109	+
1029337	TTS	Peaxi162Scf00626g00415	Peaxi162Scf00626	473312	473345	473345	-
1019334	TTS	Peaxi162Scf00342g00073	Peaxi162Scf00342	725579	725921	725921	-
1019462	TTS	Peaxi162Scf00347g00014	Peaxi162Scf00347	141338	141381	141338	+
1021164	TTS	Peaxi162Scf00395g00513	Peaxi162Scf00395	495538	496196	495538	+
1019163	TTS	Peaxi162Scf00335g00069	Peaxi162Scf00335	595156	595555	595156	+
1010972	TTS	Peaxi162Scf00112g00104	Peaxi162Scf00112	1055918	1056097	1056097	-
1004220	TTS	Peaxi162Scf00031g01524	Peaxi162Scf00031	1502403	1502575	1502403	+
1020697	TTS	Peaxi162Scf00382g00043	Peaxi162Scf00382	442050	442227	442050	+
1013046	TTS	Peaxi162Scf00146g01120	Peaxi162Scf00146	1141572	1141674	1141572	+
1024391	TTS	Peaxi162Scf00527g00015	Peaxi162Scf00527	68179	68283	68179	+
1013104	TTS	Peaxi162Scf00173g01010	Peaxi162Scf00173	1080317	1080827	1080317	+
1009385	TTS	Peaxi162Scf00107g00176	Peaxi162Scf00107	1753415	1753540	1753415	+
1006156	TTS	Peaxi162Scf00048g01725	Peaxi162Scf00048	1723916	1724239	1724239	-
1021260	TTS	Peaxi162Scf00400g00047	Peaxi162Scf00400	397596	397873	397873	-
1025630	TTS	Peaxi162Scf00413g00612	Peaxi162Scf00413	674018	674046	674046	-
1038044	TTS	Peaxi162Scf01099g00015	Peaxi162Scf01099	125716	125810	125810	-
1019723	TTS	Peaxi162Scf00293g00117	Peaxi162Scf00293	163283	163382	163382	-
1035399	TTS	Peaxi162Scf00875g00228	Peaxi162Scf00875	218518	218546	218518	+
1024349	TTS	Peaxi162Scf00525g00411	Peaxi162Scf00525	370395	370455	370455	-
1019113	TTS	Peaxi162Scf00276g00010	Peaxi162Scf00276	5467	5789	5789	-
1015758	TTS	Peaxi162Scf00233g00044	Peaxi162Scf00233	402356	402797	402797	-
1029662	TTS	Peaxi162Scf00858g00012	Peaxi162Scf00858	41204	41237	41204	+
1022372	TTS	Peaxi162Scf00440g00111	Peaxi162Scf00440	113306	113652	113306	+
1029857	TTS	Peaxi162Scf00562g00002	Peaxi162Scf00562	64307	64360	64307	+
1009422	TTS	Peaxi162Scf00108g00012	Peaxi162Scf00108	90329	90592	90329	+
1025811	TTS	Peaxi162Scf00602g00515	Peaxi162Scf00602	512483	512552	512552	-
1029965	TTS	Peaxi162Scf00664g00012	Peaxi162Scf00664	44491	44678	44678	-
1017038	TTS	Peaxi162Scf00274g00118	Peaxi162Scf00274	135070	135373	135373	-
1018011	TTS	Peaxi162Scf00220g01015	Peaxi162Scf00220	997165	997216	997216	-
1016042	TTS	Peaxi162Scf00244g00413	Peaxi162Scf00244	448799	449198	449198	-
1011071	TTS	Peaxi162Scf00131g00715	Peaxi162Scf00131	709786	710550	710550	-
1009393	TTS	Peaxi162Scf00107g01117	Peaxi162Scf00107	1167587	1167951	1167951	-
1004727	TTS	Peaxi162Scf00041g01510	Peaxi162Scf00041	1531996	1532032	1531996	+
1007878	TTS	Peaxi162Scf00071g10138	Peaxi162Scf00071	1300654	1301736	1301736	-
1028124	TTS	Peaxi162Scf00738g00312	Peaxi162Scf00738	278316	278643	278643	-
1007014	TTS	Peaxi162Scf00073g01120	Peaxi162Scf00073	1148660	1148713	1148713	-
1016310	TTS	Peaxi162Scf00190g01013	Peaxi162Scf00190	1071474	1072827	1072827	-
1008536	TTS	Peaxi162Scf00090g00194	Peaxi162Scf00090	1894109	1894362	1894109	+
1025498	TTS	Peaxi162Scf00583g00020	Peaxi162Scf00583	28190	28385	28385	-
1016346	TTS	Peaxi162Scf00255g01119	Peaxi162Scf00255	1157266	1157411	1157266	+
1004136	TTS	Peaxi162Scf00026g00275	Peaxi162Scf00026	2689916	2691069	2691069	-
1006918	TTS	Peaxi162Scf00071g02312	Peaxi162Scf00071	2309929	2310144	2310144	-
1015790	TTS	Peaxi162Scf00235g00011	Peaxi162Scf00235	32197	32388	32388	-
1000033	TTS	Peaxi162Scf00000g00314	Peaxi162Scf00000	3161056	3161320	3161056	+
1029655	TTS	Peaxi162Scf00856g00116	Peaxi162Scf00856	133638	133793	133638	+
1026162	TTS	Peaxi162Scf00474g00312	Peaxi162Scf00474	349266	349794	349794	-
1031375	TTS	Peaxi162Scf01022g00322	Peaxi162Scf01022	333794	334193	334193	-
1009203	TTS	Peaxi162Scf00103g01216	Peaxi162Scf00103	1246732	1247192	1247192	-
1019756	TTS	Peaxi162Scf00357g00218	Peaxi162Scf00357	256470	256509	256470	+
1023463	TTS	Peaxi162Scf00482g00026	Peaxi162Scf00482	194752	194973	194752	+
1002149	TTS	Peaxi162Scf00013g01911	Peaxi162Scf00013	1892079	1892113	1892113	-
1001765	TTS	Peaxi162Scf00010g00816	Peaxi162Scf00010	801937	802027	802027	-
1016732	TTS	Peaxi162Scf00268g00046	Peaxi162Scf00268	391112	391334	391112	+
1031039	TTS	Peaxi162Scf00710g00212	Peaxi162Scf00710	263755	263798	263755	+
1034832	TTS	Peaxi162Scf00817g00117	Peaxi162Scf00817	184441	184846	184441	+
1023252	TTS	Peaxi162Scf00472g00610	Peaxi162Scf00472	626397	626816	626816	-
1008138	TTS	Peaxi162Scf00086g01114	Peaxi162Scf00086	1184989	1185046	1185046	-
1013469	TTS	Peaxi162Scf00183g00711	Peaxi162Scf00183	754046	755930	755930	-
1016924	TTS	Peaxi162Scf00271g00218	Peaxi162Scf00271	205328	205476	205476	-
1006193	TTS	Peaxi162Scf00062g02012	Peaxi162Scf00062	2044703	2045183	2045183	-
1027550	TTS	Peaxi162Scf00699g00210	Peaxi162Scf00699	263673	263990	263990	-
1001370	TTS	Peaxi162Scf00006g04812	Peaxi162Scf00006	4884611	4884650	4884650	-
1001430	TTS	Peaxi162Scf00008g00428	Peaxi162Scf00008	4222774	4223079	4223079	-
1003241	TTS	Peaxi162Scf00019g00284	Peaxi162Scf00019	2804546	2804851	2804851	-
1012157	TTS	Peaxi162Scf00157g00117	Peaxi162Scf00157	1167741	1168062	1168062	-
1001705	TTS	Peaxi162Scf00011g02814	Peaxi162Scf00011	2826531	2826571	2826571	-
1019906	TTS	Peaxi162Scf00298g00612	Peaxi162Scf00298	602825	603028	603028	-
1022386	TTS	Peaxi162Scf00328g00828	Peaxi162Scf00328	861300	861460	861300	+
1006412	TTS	Peaxi162Scf00052g02011	Peaxi162Scf00052	2007740	2007978	2007978	-
1026261	TTS	Peaxi162Scf00634g00037	Peaxi162Scf00634	373521	373782	373782	-
1037026	TTS	Peaxi162Scf01391g00116	Peaxi162Scf01391	173059	173487	173487	-
1009918	TTS	Peaxi162Scf00118g01923	Peaxi162Scf00118	1900280	1900708	1900708	-
1002322	TTS	Peaxi162Scf00014g00222	Peaxi162Scf00014	216789	216905	216905	-
1005139	TTS	Peaxi162Scf00046g00229	Peaxi162Scf00046	279872	279935	279872	+
1031228	TTS	Peaxi162Scf00632g00012	Peaxi162Scf00632	83506	83740	83740	-
1017781	TTS	Peaxi162Scf00294g00812	Peaxi162Scf00294	826564	826963	826963	-
1024769	TTS	Peaxi162Scf00544g00118	Peaxi162Scf00544	139163	139516	139163	+
1003600	TTS	Peaxi162Scf00028g00273	Peaxi162Scf00028	2723714	2724632	2723714	+
1016772	TTS	Peaxi162Scf00268g01133	Peaxi162Scf00268	1183020	1183056	1183056	-
1030074	TTS	Peaxi162Scf00571g00036	Peaxi162Scf00571	309525	309964	309964	-
1014035	TTS	Peaxi162Scf00196g00087	Peaxi162Scf00196	867530	867723	867530	+
1024411	TTS	Peaxi162Scf00527g00323	Peaxi162Scf00527	349753	349847	349847	-
1015293	TTS	Peaxi162Scf00224g00717	Peaxi162Scf00224	714348	714721	714348	+
1029457	TTS	Peaxi162Scf00839g00019	Peaxi162Scf00839	113126	113647	113126	+
1023481	TTS	Peaxi162Scf00483g00513	Peaxi162Scf00483	547658	548365	548365	-
1015787	TTS	Peaxi162Scf00196g00318	Peaxi162Scf00196	305229	305352	305352	-
1021055	TTS	Peaxi162Scf00294g01013	Peaxi162Scf00294	1021521	1021559	1021521	+
1012556	TTS	Peaxi162Scf00165g01517	Peaxi162Scf00165	1540270	1540671	1540671	-
1015170	TTS	Peaxi162Scf00184g00314	Peaxi162Scf00184	308703	308870	308870	-
1004022	TTS	Peaxi162Scf00025g00312	Peaxi162Scf00025	384692	384722	384722	-
1022239	TTS	Peaxi162Scf00435g00084	Peaxi162Scf00435	823688	823750	823688	+
1019253	TTS	Peaxi162Scf00338g00618	Peaxi162Scf00338	643086	643336	643336	-
1020659	TTS	Peaxi162Scf00380g00521	Peaxi162Scf00380	498585	498628	498585	+
1001984	TTS	Peaxi162Scf00012g01927	Peaxi162Scf00012	1980361	1980432	1980432	-
1001131	TTS	Peaxi162Scf00006g03625	Peaxi162Scf00006	3645082	3645371	3645371	-
1021376	TTS	Peaxi162Scf00403g00212	Peaxi162Scf00403	208769	209143	208769	+
1033296	TTS	Peaxi162Scf00722g00043	Peaxi162Scf00722	408896	410441	410441	-
1021843	TTS	Peaxi162Scf00351g00119	Peaxi162Scf00351	95437	95483	95483	-
1003766	TTS	Peaxi162Scf00032g00309	Peaxi162Scf00032	3019718	3019821	3019718	+
1028461	TTS	Peaxi162Scf00579g00048	Peaxi162Scf00579	403469	403502	403502	-
1016845	TTS	Peaxi162Scf00200g00419	Peaxi162Scf00200	450144	450356	450356	-
1006615	TTS	Peaxi162Scf00068g00198	Peaxi162Scf00068	1960261	1960681	1960261	+
1010584	TTS	Peaxi162Scf00097g01013	Peaxi162Scf00097	1020346	1020466	1020346	+
1013859	TTS	Peaxi162Scf00193g00044	Peaxi162Scf00193	469924	470388	470388	-
1011804	TTS	Peaxi162Scf00150g10111	Peaxi162Scf00150	1155295	1155344	1155344	-
1018751	TTS	Peaxi162Scf00323g00817	Peaxi162Scf00323	877007	877876	877007	+
1010206	TTS	Peaxi162Scf00125g00089	Peaxi162Scf00125	868918	868961	868961	-
1018001	TTS	Peaxi162Scf00300g00721	Peaxi162Scf00300	689834	689940	689834	+
1038876	TTS	Peaxi162Scf01248g00010	Peaxi162Scf01248	41839	43674	43674	-
1026750	TTS	Peaxi162Scf00661g00423	Peaxi162Scf00661	420246	420349	420349	-
1030649	TTS	Peaxi162Scf00599g00218	Peaxi162Scf00599	233297	233848	233848	-
1001498	TTS	Peaxi162Scf00011g00097	Peaxi162Scf00011	977615	977765	977765	-
1015877	TTS	Peaxi162Scf00199g00027	Peaxi162Scf00199	254260	254637	254637	-
1012091	TTS	Peaxi162Scf00155g00910	Peaxi162Scf00155	872354	873304	872354	+
1020869	TTS	Peaxi162Scf00324g00017	Peaxi162Scf00324	53138	53537	53138	+
1001088	TTS	Peaxi162Scf00006g00535	Peaxi162Scf00006	567337	569218	569218	-
1024730	TTS	Peaxi162Scf00542g00315	Peaxi162Scf00542	363391	363634	363634	-
1017770	TTS	Peaxi162Scf00294g00006	Peaxi162Scf00294	44748	45018	44748	+
1013682	TTS	Peaxi162Scf00189g01212	Peaxi162Scf00189	1226233	1226576	1226576	-
1018276	TTS	Peaxi162Scf00311g01110	Peaxi162Scf00311	1164688	1165016	1164688	+
1018689	TTS	Peaxi162Scf00320g00316	Peaxi162Scf00320	308058	309136	308058	+
1030975	TTS	Peaxi162Scf00703g00116	Peaxi162Scf00703	186287	186386	186287	+
1017646	TTS	Peaxi162Scf00288g00045	Peaxi162Scf00288	430160	430574	430160	+
1009468	TTS	Peaxi162Scf00082g00098	Peaxi162Scf00082	949373	949442	949442	-
1032469	TTS	Peaxi162Scf01197g00005	Peaxi162Scf01197	78861	79115	78861	+
1028450	TTS	Peaxi162Scf00756g00212	Peaxi162Scf00756	241545	241601	241601	-
1003184	TTS	Peaxi162Scf00021g01219	Peaxi162Scf00021	1202395	1202664	1202664	-
1009828	TTS	Peaxi162Scf00094g00087	Peaxi162Scf00094	812597	812983	812597	+
1020743	TTS	Peaxi162Scf00318g00811	Peaxi162Scf00318	807388	807695	807388	+
1018033	TTS	Peaxi162Scf00301g00519	Peaxi162Scf00301	488075	488272	488075	+
1008002	TTS	Peaxi162Scf00083g01925	Peaxi162Scf00083	1911673	1911950	1911950	-
1024577	TTS	Peaxi162Scf00386g00011	Peaxi162Scf00386	36540	36644	36540	+
1013521	TTS	Peaxi162Scf00155g00068	Peaxi162Scf00155	585237	585322	585322	-
1010780	TTS	Peaxi162Scf00102g00045	Peaxi162Scf00102	397874	397915	397915	-
1019671	TTS	Peaxi162Scf00288g00912	Peaxi162Scf00288	902337	902413	902413	-
1024168	TTS	Peaxi162Scf00415g00005	Peaxi162Scf00415	47832	48210	48210	-
1023409	TTS	Peaxi162Scf00391g00217	Peaxi162Scf00391	204991	205013	205013	-
1007653	TTS	Peaxi162Scf00078g00824	Peaxi162Scf00078	807453	808687	807453	+
1000951	TTS	Peaxi162Scf00005g00134	Peaxi162Scf00005	1374369	1374385	1374385	-
1020994	TTS	Peaxi162Scf00390g00531	Peaxi162Scf00390	558936	559371	558936	+
1016006	TTS	Peaxi162Scf00242g00019	Peaxi162Scf00242	70646	70687	70646	+
1036626	TTS	Peaxi162Scf01289g00012	Peaxi162Scf01289	20663	20708	20663	+
1028057	TTS	Peaxi162Scf00489g00025	Peaxi162Scf00489	39123	39482	39482	-
1030902	TTS	Peaxi162Scf00700g00236	Peaxi162Scf00700	256873	257067	257067	-
1013131	TTS	Peaxi162Scf00174g00159	Peaxi162Scf00174	1511839	1511889	1511839	+
1024275	TTS	Peaxi162Scf00377g00013	Peaxi162Scf00377	74347	74665	74665	-
1018834	TTS	Peaxi162Scf00327g00614	Peaxi162Scf00327	629968	630570	630570	-
1003588	TTS	Peaxi162Scf00028g00119	Peaxi162Scf00028	1107167	1107295	1107167	+
1005519	TTS	Peaxi162Scf00050g02113	Peaxi162Scf00050	2105569	2106017	2106017	-
1034420	TTS	Peaxi162Scf00789g00035	Peaxi162Scf00789	296209	296450	296450	-
1011592	TTS	Peaxi162Scf00145g00917	Peaxi162Scf00145	886933	887207	887207	-
1010060	TTS	Peaxi162Scf00120g00814	Peaxi162Scf00120	877180	877911	877180	+
1026236	TTS	Peaxi162Scf00476g00222	Peaxi162Scf00476	231585	231785	231785	-
1018725	TTS	Peaxi162Scf00322g00915	Peaxi162Scf00322	973830	974934	973830	+
1019819	TTS	Peaxi162Scf00296g00910	Peaxi162Scf00296	984738	985122	984738	+
1021337	TTS	Peaxi162Scf00402g00076	Peaxi162Scf00402	776974	777382	776974	+
1004258	TTS	Peaxi162Scf00032g00419	Peaxi162Scf00032	479130	479147	479147	-
1007757	TTS	Peaxi162Scf00079g02119	Peaxi162Scf00079	2130452	2131257	2131257	-
1021009	TTS	Peaxi162Scf00391g00008	Peaxi162Scf00391	26267	26519	26519	-
1028846	TTS	Peaxi162Scf00601g00035	Peaxi162Scf00601	313618	313717	313717	-
1023192	TTS	Peaxi162Scf00470g00026	Peaxi162Scf00470	249549	249806	249806	-
1011293	TTS	Peaxi162Scf00136g02012	Peaxi162Scf00136	2050279	2051878	2051878	-
1035276	TTS	Peaxi162Scf01050g00224	Peaxi162Scf01050	191848	191983	191983	-
1022961	TTS	Peaxi162Scf00459g00025	Peaxi162Scf00459	195050	195409	195050	+
1013463	TTS	Peaxi162Scf00183g00024	Peaxi162Scf00183	281033	281442	281442	-
1006392	TTS	Peaxi162Scf00052g00713	Peaxi162Scf00052	686293	686683	686683	-
1009647	TTS	Peaxi162Scf00111g00924	Peaxi162Scf00111	975930	976277	976277	-
1030053	TTS	Peaxi162Scf00570g00059	Peaxi162Scf00570	527523	527788	527523	+
1021450	TTS	Peaxi162Scf00406g00414	Peaxi162Scf00406	381758	382464	382464	-
1009968	TTS	Peaxi162Scf00096g01114	Peaxi162Scf00096	1146204	1146435	1146435	-
1016259	TTS	Peaxi162Scf00189g00319	Peaxi162Scf00189	328489	328658	328658	-
1000417	TTS	Peaxi162Scf00002g02511	Peaxi162Scf00002	2508593	2508799	2508799	-
1034742	TTS	Peaxi162Scf00811g00111	Peaxi162Scf00811	108231	108491	108231	+
1032489	TTS	Peaxi162Scf00799g00113	Peaxi162Scf00799	92277	92376	92277	+
1015922	TTS	Peaxi162Scf00238g01110	Peaxi162Scf00238	1115853	1116145	1116145	-
1011268	TTS	Peaxi162Scf00136g00166	Peaxi162Scf00136	1600167	1600368	1600167	+
1000358	TTS	Peaxi162Scf00001g05810	Peaxi162Scf00001	5850796	5851306	5850796	+
1012620	TTS	Peaxi162Scf00135g00913	Peaxi162Scf00135	941375	941447	941375	+
1030413	TTS	Peaxi162Scf00587g00036	Peaxi162Scf00587	288404	288945	288945	-
1015368	TTS	Peaxi162Scf00226g00059	Peaxi162Scf00226	554234	554851	554234	+
1016632	TTS	Peaxi162Scf00264g00117	Peaxi162Scf00264	134297	134697	134697	-
1001432	TTS	Peaxi162Scf00009g02527	Peaxi162Scf00009	2505114	2505841	2505114	+
1018043	TTS	Peaxi162Scf00301g01111	Peaxi162Scf00301	1104482	1104777	1104482	+
1019179	TTS	Peaxi162Scf00336g00036	Peaxi162Scf00336	306101	306343	306101	+
1020203	TTS	Peaxi162Scf00307g00074	Peaxi162Scf00307	749472	750838	749472	+
1015089	TTS	Peaxi162Scf00167g00009	Peaxi162Scf00167	22895	23092	22895	+
1003411	TTS	Peaxi162Scf00020g01711	Peaxi162Scf00020	1777632	1777668	1777668	-
1015994	TTS	Peaxi162Scf00241g01010	Peaxi162Scf00241	1054546	1054808	1054546	+
1003174	TTS	Peaxi162Scf00021g00922	Peaxi162Scf00021	918226	918609	918226	+
1007737	TTS	Peaxi162Scf00079g00614	Peaxi162Scf00079	646013	646415	646415	-
1028132	TTS	Peaxi162Scf00495g00121	Peaxi162Scf00495	72547	72906	72906	-
1018745	TTS	Peaxi162Scf00268g01019	Peaxi162Scf00268	999377	1000375	1000375	-
1025420	TTS	Peaxi162Scf00407g00210	Peaxi162Scf00407	195123	195239	195123	+
1005592	TTS	Peaxi162Scf00051g01310	Peaxi162Scf00051	1300747	1300882	1300882	-
1006218	TTS	Peaxi162Scf00063g02323	Peaxi162Scf00063	2368909	2369091	2368909	+
1035547	TTS	Peaxi162Scf01078g00513	Peaxi162Scf01078	489202	489420	489420	-
1008148	TTS	Peaxi162Scf00071g00119	Peaxi162Scf00071	151837	151920	151837	+
1033914	TTS	Peaxi162Scf00757g00111	Peaxi162Scf00757	95719	95997	95997	-
1007367	TTS	Peaxi162Scf00066g01129	Peaxi162Scf00066	1165659	1165791	1165659	+
1028384	TTS	Peaxi162Scf00748g00111	Peaxi162Scf00748	182867	183020	183020	-
1004593	TTS	Peaxi162Scf00033g02610	Peaxi162Scf00033	2637662	2637681	2637662	+
1000683	TTS	Peaxi162Scf00003g02635	Peaxi162Scf00003	2648532	2648925	2648532	+
1031976	TTS	Peaxi162Scf01108g00213	Peaxi162Scf01108	213397	213590	213590	-
1037461	TTS	Peaxi162Scf01035g00114	Peaxi162Scf01035	149640	149821	149821	-
1024345	TTS	Peaxi162Scf00525g00079	Peaxi162Scf00525	721319	721544	721319	+
1015206	TTS	Peaxi162Scf00185g00821	Peaxi162Scf00185	835732	836168	835732	+
1003784	TTS	Peaxi162Scf00032g01117	Peaxi162Scf00032	1094952	1095079	1095079	-
1029954	TTS	Peaxi162Scf00663g00010	Peaxi162Scf00663	72799	72889	72889	-
1001315	TTS	Peaxi162Scf00008g03517	Peaxi162Scf00008	3572772	3573459	3572772	+
1016112	TTS	Peaxi162Scf00247g00514	Peaxi162Scf00247	513215	514231	514231	-
1025868	TTS	Peaxi162Scf00462g00038	Peaxi162Scf00462	311979	312046	312046	-
1013826	TTS	Peaxi162Scf00146g00026	Peaxi162Scf00146	224325	224373	224325	+
1000080	TTS	Peaxi162Scf00000g00728	Peaxi162Scf00000	7268257	7268358	7268257	+
1037427	TTS	Peaxi162Scf01026g00019	Peaxi162Scf01026	130530	130640	130640	-
1014276	TTS	Peaxi162Scf00153g00217	Peaxi162Scf00153	224885	225967	225967	-
1030891	TTS	Peaxi162Scf00616g00312	Peaxi162Scf00616	291900	291956	291956	-
1021464	TTS	Peaxi162Scf00407g00312	Peaxi162Scf00407	344028	344154	344154	-
1005331	TTS	Peaxi162Scf00047g01631	Peaxi162Scf00047	1676348	1676583	1676348	+
1028908	TTS	Peaxi162Scf00790g00012	Peaxi162Scf00790	40001	40371	40001	+
1003470	TTS	Peaxi162Scf00021g00015	Peaxi162Scf00021	25305	25367	25305	+
1000074	TTS	Peaxi162Scf00000g00676	Peaxi162Scf00000	6722776	6723023	6723023	-
1006644	TTS	Peaxi162Scf00069g00043	Peaxi162Scf00069	419356	419968	419356	+
1031393	TTS	Peaxi162Scf01024g00128	Peaxi162Scf01024	157133	157206	157206	-
1024992	TTS	Peaxi162Scf00553g00101	Peaxi162Scf00553	1038008	1038056	1038056	-
1013681	TTS	Peaxi162Scf00159g01110	Peaxi162Scf00159	1157314	1157527	1157314	+
1005617	TTS	Peaxi162Scf00052g00098	Peaxi162Scf00052	938198	938380	938198	+
1010501	TTS	Peaxi162Scf00105g00616	Peaxi162Scf00105	634564	634851	634851	-
1020392	TTS	Peaxi162Scf00313g00003	Peaxi162Scf00313	12587	12720	12720	-
1019267	TTS	Peaxi162Scf00339g00079	Peaxi162Scf00339	709525	709921	709525	+
1011233	TTS	Peaxi162Scf00135g00138	Peaxi162Scf00135	1300853	1301083	1301083	-
1011229	TTS	Peaxi162Scf00108g00073	Peaxi162Scf00108	782180	783324	783324	-
1031998	TTS	Peaxi162Scf00764g00005	Peaxi162Scf00764	19426	20182	20182	-
1007891	TTS	Peaxi162Scf00081g02729	Peaxi162Scf00081	2739643	2740240	2740240	-
1024539	TTS	Peaxi162Scf00421g00419	Peaxi162Scf00421	416443	416549	416549	-
1004403	TTS	Peaxi162Scf00034g00413	Peaxi162Scf00034	437143	437194	437194	-
1010598	TTS	Peaxi162Scf00097g01218	Peaxi162Scf00097	1235166	1235360	1235360	-
1018321	TTS	Peaxi162Scf00312g00727	Peaxi162Scf00312	708143	708272	708272	-
1014034	TTS	Peaxi162Scf00165g01317	Peaxi162Scf00165	1361450	1361617	1361450	+
1026742	TTS	Peaxi162Scf00661g00017	Peaxi162Scf00661	135335	135721	135335	+
1014027	TTS	Peaxi162Scf00165g01014	Peaxi162Scf00165	1061507	1061970	1061970	-
1028185	TTS	Peaxi162Scf00564g00007	Peaxi162Scf00564	63313	63335	63313	+
1023823	TTS	Peaxi162Scf00500g00219	Peaxi162Scf00500	214020	215168	215168	-
1006427	TTS	Peaxi162Scf00065g01219	Peaxi162Scf00065	1277010	1277174	1277010	+
1012204	TTS	Peaxi162Scf00159g00516	Peaxi162Scf00159	513394	514024	514024	-
1012574	TTS	Peaxi162Scf00134g01716	Peaxi162Scf00134	1745068	1745474	1745474	-
1012085	TTS	Peaxi162Scf00155g00071	Peaxi162Scf00155	732910	733156	733156	-
1010046	TTS	Peaxi162Scf00097g01412	Peaxi162Scf00097	1389225	1390357	1390357	-
1020908	TTS	Peaxi162Scf00287g01719	Peaxi162Scf00287	1761237	1761341	1761341	-
1011306	TTS	Peaxi162Scf00137g00312	Peaxi162Scf00137	368740	369161	368740	+
1000566	TTS	Peaxi162Scf00003g00306	Peaxi162Scf00003	3058132	3058231	3058231	-
1009301	TTS	Peaxi162Scf00088g00143	Peaxi162Scf00088	1422772	1422841	1422772	+
1036296	TTS	Peaxi162Scf00935g00018	Peaxi162Scf00935	64591	64896	64591	+
1027211	TTS	Peaxi162Scf00456g00038	Peaxi162Scf00456	84771	85496	85496	-
1026083	TTS	Peaxi162Scf00424g00516	Peaxi162Scf00424	520626	520840	520626	+
1010518	TTS	Peaxi162Scf00096g00416	Peaxi162Scf00096	457275	458816	458816	-
1000004	TTS	Peaxi162Scf00000g00052	Peaxi162Scf00000	534085	534184	534184	-
1027326	TTS	Peaxi162Scf00461g00310	Peaxi162Scf00461	329165	330075	330075	-
1006483	TTS	Peaxi162Scf00054g00025	Peaxi162Scf00054	260423	260914	260914	-
1018415	TTS	Peaxi162Scf00230g00029	Peaxi162Scf00230	213526	213914	213914	-
1033880	TTS	Peaxi162Scf00916g00221	Peaxi162Scf00916	286035	286603	286035	+
1008921	TTS	Peaxi162Scf00099g00061	Peaxi162Scf00099	591620	592011	591620	+
1001293	TTS	Peaxi162Scf00008g02527	Peaxi162Scf00008	2552135	2552962	2552962	-
1024204	TTS	Peaxi162Scf00519g00617	Peaxi162Scf00519	602114	602316	602316	-
1032644	TTS	Peaxi162Scf01238g00008	Peaxi162Scf01238	45966	46351	45966	+
1000123	TTS	Peaxi162Scf00000g06812	Peaxi162Scf00000	6870560	6870625	6870625	-
1015991	TTS	Peaxi162Scf00182g00214	Peaxi162Scf00182	231889	232171	231889	+
1031818	TTS	Peaxi162Scf01084g00119	Peaxi162Scf01084	95068	95576	95068	+
1005417	TTS	Peaxi162Scf00048g00049	Peaxi162Scf00048	440394	440436	440436	-
1004661	TTS	Peaxi162Scf00040g00423	Peaxi162Scf00040	487110	487297	487110	+
1021784	TTS	Peaxi162Scf00348g00062	Peaxi162Scf00348	675377	676380	675377	+
1018141	TTS	Peaxi162Scf00253g00098	Peaxi162Scf00253	953370	953412	953370	+
1003579	TTS	Peaxi162Scf00027g02614	Peaxi162Scf00027	2659619	2660106	2659619	+
1007723	TTS	Peaxi162Scf00079g00089	Peaxi162Scf00079	789614	789774	789614	+
1007814	TTS	Peaxi162Scf00081g00088	Peaxi162Scf00081	823081	823515	823515	-
1021048	TTS	Peaxi162Scf00294g00628	Peaxi162Scf00294	663200	663790	663790	-
1010409	TTS	Peaxi162Scf00103g00109	Peaxi162Scf00103	999662	999899	999662	+
1027976	TTS	Peaxi162Scf00553g00814	Peaxi162Scf00553	814091	814284	814284	-
1030904	TTS	Peaxi162Scf00977g00312	Peaxi162Scf00977	277973	278345	277973	+
1003454	TTS	Peaxi162Scf00026g00023	Peaxi162Scf00026	225381	226684	225381	+
1005926	TTS	Peaxi162Scf00058g02410	Peaxi162Scf00058	2418996	2419213	2419213	-
1006076	TTS	Peaxi162Scf00062g00056	Peaxi162Scf00062	496659	496696	496696	-
1018549	TTS	Peaxi162Scf00315g00029	Peaxi162Scf00315	231740	232132	232132	-
1029096	TTS	Peaxi162Scf00534g00039	Peaxi162Scf00534	360657	360705	360705	-
1003981	TTS	Peaxi162Scf00035g02910	Peaxi162Scf00035	2971078	2971365	2971078	+
1030762	TTS	Peaxi162Scf00957g00332	Peaxi162Scf00957	371092	371488	371488	-
1023025	TTS	Peaxi162Scf00462g00061	Peaxi162Scf00462	609601	610020	609601	+
1020411	TTS	Peaxi162Scf00374g00029	Peaxi162Scf00374	229223	229453	229223	+
1005789	TTS	Peaxi162Scf00057g00179	Peaxi162Scf00057	1786386	1786569	1786386	+
1023571	TTS	Peaxi162Scf00395g00317	Peaxi162Scf00395	345077	345489	345077	+
1021463	TTS	Peaxi162Scf00305g00018	Peaxi162Scf00305	170478	170511	170478	+
1007812	TTS	Peaxi162Scf00081g00049	Peaxi162Scf00081	439539	439619	439539	+
1024316	TTS	Peaxi162Scf00524g00056	Peaxi162Scf00524	526558	526947	526558	+
1027702	TTS	Peaxi162Scf00702g00422	Peaxi162Scf00702	440788	441010	441010	-
1000036	TTS	Peaxi162Scf00000g00394	Peaxi162Scf00000	3931215	3931464	3931464	-
1016220	TTS	Peaxi162Scf00252g00711	Peaxi162Scf00252	768213	768566	768213	+
1000849	TTS	Peaxi162Scf00004g02110	Peaxi162Scf00004	2082909	2083040	2083040	-
1014769	TTS	Peaxi162Scf00163g00910	Peaxi162Scf00163	913653	914139	913653	+
1028190	TTS	Peaxi162Scf00564g00049	Peaxi162Scf00564	388908	389176	389176	-
1013527	TTS	Peaxi162Scf00186g00023	Peaxi162Scf00186	281345	281593	281345	+
1029101	TTS	Peaxi162Scf00804g00008	Peaxi162Scf00804	47281	47572	47572	-
1007554	TTS	Peaxi162Scf00077g00109	Peaxi162Scf00077	993601	994026	994026	-
1023656	TTS	Peaxi162Scf00494g00411	Peaxi162Scf00494	401778	402082	402082	-
1019643	TTS	Peaxi162Scf00352g00096	Peaxi162Scf00352	907636	907949	907636	+
1018135	TTS	Peaxi162Scf00253g00036	Peaxi162Scf00253	352161	352335	352161	+
1018532	TTS	Peaxi162Scf00231g01116	Peaxi162Scf00231	1117518	1117612	1117612	-
1008779	TTS	Peaxi162Scf00079g00092	Peaxi162Scf00079	928278	928504	928278	+
1018667	TTS	Peaxi162Scf00320g00055	Peaxi162Scf00320	518284	518531	518284	+
1034341	TTS	Peaxi162Scf00951g00018	Peaxi162Scf00951	138374	138724	138374	+
1036530	TTS	Peaxi162Scf00948g00114	Peaxi162Scf00948	159484	159737	159737	-
1006929	TTS	Peaxi162Scf00072g00025	Peaxi162Scf00072	56425	56492	56492	-
1019633	TTS	Peaxi162Scf00352g00039	Peaxi162Scf00352	325102	325574	325102	+
1006592	TTS	Peaxi162Scf00067g02114	Peaxi162Scf00067	2128000	2128188	2128000	+
1004371	TTS	Peaxi162Scf00034g00027	Peaxi162Scf00034	216493	216563	216563	-
1024278	TTS	Peaxi162Scf00377g00038	Peaxi162Scf00377	294471	294716	294716	-
1028017	TTS	Peaxi162Scf00487g00314	Peaxi162Scf00487	383436	383789	383436	+
1014662	TTS	Peaxi162Scf00160g01123	Peaxi162Scf00160	1096905	1097028	1097028	-
1025209	TTS	Peaxi162Scf00401g00525	Peaxi162Scf00401	497710	497790	497790	-
1009490	TTS	Peaxi162Scf00110g00146	Peaxi162Scf00110	1391913	1393160	1391913	+
1014942	TTS	Peaxi162Scf00177g01132	Peaxi162Scf00177	1176952	1177051	1177051	-
1030708	TTS	Peaxi162Scf00954g00227	Peaxi162Scf00954	276765	277015	277015	-
1022485	TTS	Peaxi162Scf00363g00329	Peaxi162Scf00363	377171	377434	377434	-
1029232	TTS	Peaxi162Scf00620g00417	Peaxi162Scf00620	416682	416696	416682	+
1003596	TTS	Peaxi162Scf00028g00194	Peaxi162Scf00028	1894744	1895177	1895177	-
1019841	TTS	Peaxi162Scf00296g01214	Peaxi162Scf00296	1259345	1259527	1259527	-
1038598	TTS	Peaxi162Scf01191g00004	Peaxi162Scf01191	64069	64804	64804	-
1030819	TTS	Peaxi162Scf00962g00002	Peaxi162Scf00962	49210	49228	49210	+
1038639	TTS	Peaxi162Scf01204g00120	Peaxi162Scf01204	155425	155724	155724	-
1028793	TTS	Peaxi162Scf00597g00310	Peaxi162Scf00597	374441	374678	374441	+
1018693	TTS	Peaxi162Scf00267g00818	Peaxi162Scf00267	809950	810288	810288	-
1027300	TTS	Peaxi162Scf00460g00015	Peaxi162Scf00460	83078	84365	84365	-
1008895	TTS	Peaxi162Scf00098g00113	Peaxi162Scf00098	1165129	1165391	1165129	+
1029292	TTS	Peaxi162Scf00819g00027	Peaxi162Scf00819	236643	236756	236756	-
1009237	TTS	Peaxi162Scf00104g00187	Peaxi162Scf00104	1805183	1806986	1805183	+
1015917	TTS	Peaxi162Scf00180g00064	Peaxi162Scf00180	627505	627677	627677	-
1020874	TTS	Peaxi162Scf00387g00046	Peaxi162Scf00387	489226	489607	489226	+
1009435	TTS	Peaxi162Scf00108g00224	Peaxi162Scf00108	253463	253567	253567	-
1000028	TTS	Peaxi162Scf00000g00303	Peaxi162Scf00000	3027257	3027512	3027257	+
1002857	TTS	Peaxi162Scf00018g00027	Peaxi162Scf00018	205853	206190	206190	-
1008917	TTS	Peaxi162Scf00098g01531	Peaxi162Scf00098	1497044	1497197	1497197	-
1003567	TTS	Peaxi162Scf00027g00213	Peaxi162Scf00027	279302	279539	279302	+
1013355	TTS	Peaxi162Scf00179g00311	Peaxi162Scf00179	353337	353569	353337	+
1001003	TTS	Peaxi162Scf00004g01817	Peaxi162Scf00004	1833928	1834776	1834776	-
1011978	TTS	Peaxi162Scf00153g00093	Peaxi162Scf00153	917292	917416	917416	-
1001062	TTS	Peaxi162Scf00006g00409	Peaxi162Scf00006	4061561	4061842	4061561	+
1019801	TTS	Peaxi162Scf00357g00830	Peaxi162Scf00357	816254	816860	816860	-
1009807	TTS	Peaxi162Scf00116g00311	Peaxi162Scf00116	381745	381796	381796	-
1014744	TTS	Peaxi162Scf00161g01216	Peaxi162Scf00161	1246115	1246169	1246115	+
1019706	TTS	Peaxi162Scf00354g00048	Peaxi162Scf00354	445710	445900	445900	-
1003883	TTS	Peaxi162Scf00026g00138	Peaxi162Scf00026	1356756	1356912	1356756	+
1035899	TTS	Peaxi162Scf00907g00226	Peaxi162Scf00907	188402	188429	188429	-
1012452	TTS	Peaxi162Scf00131g00510	Peaxi162Scf00131	577652	577751	577751	-
1015856	TTS	Peaxi162Scf00198g00612	Peaxi162Scf00198	601505	601614	601614	-
1023223	TTS	Peaxi162Scf00471g00710	Peaxi162Scf00471	691618	691980	691618	+
1020094	TTS	Peaxi162Scf00271g00518	Peaxi162Scf00271	506205	506659	506205	+
1033111	TTS	Peaxi162Scf00711g00212	Peaxi162Scf00711	286318	287183	287183	-
1026064	TTS	Peaxi162Scf00424g00034	Peaxi162Scf00424	288674	289798	289798	-
1009898	TTS	Peaxi162Scf00095g00528	Peaxi162Scf00095	530695	531007	531007	-
1035826	TTS	Peaxi162Scf01114g00116	Peaxi162Scf01114	138111	138180	138180	-
1014764	TTS	Peaxi162Scf00174g01119	Peaxi162Scf00174	1185237	1185368	1185368	-
1024696	TTS	Peaxi162Scf00541g00008	Peaxi162Scf00541	28833	28943	28833	+
1014426	TTS	Peaxi162Scf00170g01010	Peaxi162Scf00170	1000139	1000319	1000139	+
1004031	TTS	Peaxi162Scf00025g00711	Peaxi162Scf00025	711868	711967	711967	-
1020230	TTS	Peaxi162Scf00365g00112	Peaxi162Scf00365	128160	129614	129614	-
1027513	TTS	Peaxi162Scf00695g00008	Peaxi162Scf00695	83144	83181	83144	+
1001202	TTS	Peaxi162Scf00006g00389	Peaxi162Scf00006	3795225	3796223	3795225	+
1031056	TTS	Peaxi162Scf00990g00017	Peaxi162Scf00990	34200	34637	34637	-
1028414	TTS	Peaxi162Scf00751g00316	Peaxi162Scf00751	302284	302644	302284	+
1036268	TTS	Peaxi162Scf00932g00044	Peaxi162Scf00932	411826	412000	411826	+
1000957	TTS	Peaxi162Scf00005g00439	Peaxi162Scf00005	4306013	4306234	4306013	+
1015877	TTS	Peaxi162Scf00236g00005	Peaxi162Scf00236	2866	2968	2866	+
1023573	TTS	Peaxi162Scf00360g00076	Peaxi162Scf00360	701858	703164	703164	-
1007741	TTS	Peaxi162Scf00079g01418	Peaxi162Scf00079	1447418	1447785	1447418	+
1019142	TTS	Peaxi162Scf00276g00810	Peaxi162Scf00276	874997	875287	874997	+
1027433	TTS	Peaxi162Scf00534g00216	Peaxi162Scf00534	228776	228968	228968	-
1033892	TTS	Peaxi162Scf00919g00026	Peaxi162Scf00919	212265	212868	212868	-
1032196	TTS	Peaxi162Scf01141g00027	Peaxi162Scf01141	9233	9644	9233	+
1029689	TTS	Peaxi162Scf00859g00112	Peaxi162Scf00859	105129	105211	105129	+
1012494	TTS	Peaxi162Scf00164g01220	Peaxi162Scf00164	1209946	1210195	1210195	-
1016277	TTS	Peaxi162Scf00253g00722	Peaxi162Scf00253	733396	733718	733396	+
1011078	TTS	Peaxi162Scf00116g00113	Peaxi162Scf00116	1184477	1184589	1184477	+
1011360	TTS	Peaxi162Scf00120g01119	Peaxi162Scf00120	1180697	1180822	1180822	-
1001233	TTS	Peaxi162Scf00007g02536	Peaxi162Scf00007	2581595	2581742	2581595	+
1020269	TTS	Peaxi162Scf00366g00623	Peaxi162Scf00366	648347	651561	648347	+
1006665	TTS	Peaxi162Scf00069g00214	Peaxi162Scf00069	204693	205142	204693	+
1018219	TTS	Peaxi162Scf00254g00136	Peaxi162Scf00254	1305208	1306122	1306122	-
1004218	TTS	Peaxi162Scf00031g01316	Peaxi162Scf00031	1368489	1368857	1368489	+
1001401	TTS	Peaxi162Scf00007g00424	Peaxi162Scf00007	459583	460178	459583	+
1032742	TTS	Peaxi162Scf01261g00011	Peaxi162Scf01261	69930	70370	70370	-
1020646	TTS	Peaxi162Scf00380g00099	Peaxi162Scf00380	920929	920990	920929	+
1018808	TTS	Peaxi162Scf00325g00025	Peaxi162Scf00325	250719	250821	250719	+
1019038	TTS	Peaxi162Scf00244g01216	Peaxi162Scf00244	1260657	1260679	1260679	-
1008826	TTS	Peaxi162Scf00079g02433	Peaxi162Scf00079	2463002	2463381	2463381	-
1005540	TTS	Peaxi162Scf00050g02313	Peaxi162Scf00050	2313274	2313476	2313476	-
1005834	TTS	Peaxi162Scf00057g01911	Peaxi162Scf00057	1923592	1923898	1923898	-
1021649	TTS	Peaxi162Scf00415g00519	Peaxi162Scf00415	562849	563213	562849	+
1022956	TTS	Peaxi162Scf00344g01012	Peaxi162Scf00344	990113	990152	990152	-
1029074	TTS	Peaxi162Scf00803g00219	Peaxi162Scf00803	247773	248076	247773	+
1026370	TTS	Peaxi162Scf00483g00001	Peaxi162Scf00483	7046	7136	7046	+
1031578	TTS	Peaxi162Scf01056g00119	Peaxi162Scf01056	133000	133797	133000	+
1003366	TTS	Peaxi162Scf00025g00089	Peaxi162Scf00025	843741	844166	844166	-
1025781	TTS	Peaxi162Scf00599g00511	Peaxi162Scf00599	488857	488908	488908	-
1021203	TTS	Peaxi162Scf00398g00057	Peaxi162Scf00398	537000	537290	537290	-
1021602	TTS	Peaxi162Scf00344g00811	Peaxi162Scf00344	860076	860566	860076	+
1035577	TTS	Peaxi162Scf01083g00005	Peaxi162Scf01083	35691	35823	35691	+
1018427	TTS	Peaxi162Scf00230g00099	Peaxi162Scf00230	945691	945901	945901	-
1026299	TTS	Peaxi162Scf00637g00001	Peaxi162Scf00637	55417	55855	55417	+
1014419	TTS	Peaxi162Scf00156g00015	Peaxi162Scf00156	38539	38640	38640	-
1013409	TTS	Peaxi162Scf00153g00079	Peaxi162Scf00153	729453	729740	729453	+
1010617	TTS	Peaxi162Scf00107g01915	Peaxi162Scf00107	1911072	1911752	1911752	-
1011425	TTS	Peaxi162Scf00140g00065	Peaxi162Scf00140	601778	602201	601778	+
1027305	TTS	Peaxi162Scf00460g00033	Peaxi162Scf00460	378764	379210	378764	+
1032799	TTS	Peaxi162Scf00821g00315	Peaxi162Scf00821	346158	346196	346158	+
1003931	TTS	Peaxi162Scf00023g02811	Peaxi162Scf00023	2790397	2790438	2790438	-
1024978	TTS	Peaxi162Scf00437g00323	Peaxi162Scf00437	381755	383153	383153	-
1025549	TTS	Peaxi162Scf00586g00027	Peaxi162Scf00586	227794	227830	227830	-
1009743	TTS	Peaxi162Scf00092g00099	Peaxi162Scf00092	899824	900036	900036	-
1002235	TTS	Peaxi162Scf00015g02321	Peaxi162Scf00015	2296795	2297016	2296795	+
1024311	TTS	Peaxi162Scf00523g00721	Peaxi162Scf00523	697535	697816	697816	-
1010391	TTS	Peaxi162Scf00127g01910	Peaxi162Scf00127	1914235	1914694	1914235	+
1018639	TTS	Peaxi162Scf00265g00033	Peaxi162Scf00265	304338	304518	304518	-
1012019	TTS	Peaxi162Scf00153g10115	Peaxi162Scf00153	1170779	1170935	1170779	+
1006026	TTS	Peaxi162Scf00060g01112	Peaxi162Scf00060	1092431	1092549	1092431	+
1022145	TTS	Peaxi162Scf00359g00096	Peaxi162Scf00359	901685	901789	901789	-
1003728	TTS	Peaxi162Scf00030g02223	Peaxi162Scf00030	2241485	2242122	2242122	-
1021075	TTS	Peaxi162Scf00295g00925	Peaxi162Scf00295	930092	930239	930239	-
1018982	TTS	Peaxi162Scf00242g01319	Peaxi162Scf00242	1361152	1361310	1361152	+
1008926	TTS	Peaxi162Scf00081g01710	Peaxi162Scf00081	1704310	1704444	1704444	-
1017637	TTS	Peaxi162Scf00234g00317	Peaxi162Scf00234	347651	348066	348066	-
1013723	TTS	Peaxi162Scf00141g00342	Peaxi162Scf00141	358922	359899	359899	-
1018632	TTS	Peaxi162Scf00317g00114	Peaxi162Scf00317	141563	142535	141563	+
1035357	TTS	Peaxi162Scf00860g00212	Peaxi162Scf00860	259906	259977	259906	+
1027681	TTS	Peaxi162Scf00701g00032	Peaxi162Scf00701	377897	378009	377897	+
1020305	TTS	Peaxi162Scf00275g00115	Peaxi162Scf00275	87596	87824	87824	-
1017258	TTS	Peaxi162Scf00226g00411	Peaxi162Scf00226	426313	426930	426313	+
1009471	TTS	Peaxi162Scf00109g00144	Peaxi162Scf00109	1388395	1389677	1389677	-
1009026	TTS	Peaxi162Scf00083g00169	Peaxi162Scf00083	1646589	1646825	1646825	-
1017890	TTS	Peaxi162Scf00298g00106	Peaxi162Scf00298	1057237	1057551	1057551	-
1012707	TTS	Peaxi162Scf00167g00092	Peaxi162Scf00167	980966	982101	980966	+
1023515	TTS	Peaxi162Scf00486g00002	Peaxi162Scf00486	26349	26823	26349	+
1005513	TTS	Peaxi162Scf00044g02012	Peaxi162Scf00044	2072865	2073070	2073070	-
1006547	TTS	Peaxi162Scf00067g00219	Peaxi162Scf00067	195589	195922	195589	+
1031029	TTS	Peaxi162Scf00987g00214	Peaxi162Scf00987	217356	217908	217356	+
1029929	TTS	Peaxi162Scf00886g00021	Peaxi162Scf00886	82687	83110	82687	+
1009469	TTS	Peaxi162Scf00109g00129	Peaxi162Scf00109	1262115	1262214	1262214	-
1002219	TTS	Peaxi162Scf00014g00414	Peaxi162Scf00014	470626	470780	470780	-
1026140	TTS	Peaxi162Scf00428g00819	Peaxi162Scf00428	859914	859948	859948	-
1036274	TTS	Peaxi162Scf00933g00005	Peaxi162Scf00933	27645	27695	27645	+
1000455	TTS	Peaxi162Scf00002g01721	Peaxi162Scf00002	1752147	1752476	1752476	-
1027005	TTS	Peaxi162Scf00517g00032	Peaxi162Scf00517	52633	52997	52997	-
1015184	TTS	Peaxi162Scf00168g01523	Peaxi162Scf00168	1584836	1584907	1584836	+
1026967	TTS	Peaxi162Scf00675g00611	Peaxi162Scf00675	633791	634161	633791	+
1012046	TTS	Peaxi162Scf00154g00517	Peaxi162Scf00154	556309	556839	556309	+
1025884	TTS	Peaxi162Scf00611g00017	Peaxi162Scf00611	78776	79048	79048	-
1028572	TTS	Peaxi162Scf00585g00010	Peaxi162Scf00585	45021	45276	45021	+
1007779	TTS	Peaxi162Scf00080g01212	Peaxi162Scf00080	1199688	1200086	1199688	+
1009767	TTS	Peaxi162Scf00114g00811	Peaxi162Scf00114	881162	881466	881162	+
1000891	TTS	Peaxi162Scf00004g00027	Peaxi162Scf00004	193059	193186	193186	-
1025964	TTS	Peaxi162Scf00615g00312	Peaxi162Scf00615	359196	359595	359196	+
1000313	TTS	Peaxi162Scf00001g04810	Peaxi162Scf00001	4796576	4796957	4796957	-
1009367	TTS	Peaxi162Scf00106g01217	Peaxi162Scf00106	1230684	1230790	1230790	-
1004149	TTS	Peaxi162Scf00030g01716	Peaxi162Scf00030	1717250	1717605	1717250	+
1000289	TTS	Peaxi162Scf00001g00572	Peaxi162Scf00001	5720061	5720116	5720116	-
1031351	TTS	Peaxi162Scf01018g00118	Peaxi162Scf01018	133958	134060	134060	-
1001257	TTS	Peaxi162Scf00008g00417	Peaxi162Scf00008	4096244	4096433	4096433	-
1000936	TTS	Peaxi162Scf00004g04521	Peaxi162Scf00004	4584029	4584161	4584161	-
1031644	TTS	Peaxi162Scf00652g00035	Peaxi162Scf00652	315971	316327	316327	-
1020970	TTS	Peaxi162Scf00290g00065	Peaxi162Scf00290	674145	674282	674282	-
1011086	TTS	Peaxi162Scf00131g01512	Peaxi162Scf00131	1572858	1573088	1572858	+
1033263	TTS	Peaxi162Scf01487g00006	Peaxi162Scf01487	45336	45695	45695	-
1033022	TTS	Peaxi162Scf01336g00120	Peaxi162Scf01336	105762	105853	105762	+
1017364	TTS	Peaxi162Scf00228g00738	Peaxi162Scf00228	780043	780485	780485	-
1008257	TTS	Peaxi162Scf00074g00821	Peaxi162Scf00074	793898	793957	793957	-
1012748	TTS	Peaxi162Scf00167g01325	Peaxi162Scf00167	1276071	1276414	1276071	+
1005817	TTS	Peaxi162Scf00044g01826	Peaxi162Scf00044	1712772	1712858	1712858	-
1033342	TTS	Peaxi162Scf01543g00011	Peaxi162Scf01543	103600	104082	103600	+
1022538	TTS	Peaxi162Scf00365g00310	Peaxi162Scf00365	353930	353978	353978	-
1005696	TTS	Peaxi162Scf00042g01210	Peaxi162Scf00042	1207135	1207490	1207135	+
1032318	TTS	Peaxi162Scf00786g00322	Peaxi162Scf00786	258075	258320	258075	+
1032480	TTS	Peaxi162Scf00688g00019	Peaxi162Scf00688	79667	79766	79766	-
1013186	TTS	Peaxi162Scf00150g00810	Peaxi162Scf00150	807862	808025	808025	-
1010196	TTS	Peaxi162Scf00102g00212	Peaxi162Scf00102	272152	272298	272298	-
1026446	TTS	Peaxi162Scf00646g00325	Peaxi162Scf00646	372747	373071	373071	-
1006619	TTS	Peaxi162Scf00068g01810	Peaxi162Scf00068	1834524	1835344	1835344	-
1022847	TTS	Peaxi162Scf00341g00027	Peaxi162Scf00341	234709	234768	234768	-
1010286	TTS	Peaxi162Scf00092g00115	Peaxi162Scf00092	179449	179567	179449	+
1016358	TTS	Peaxi162Scf00256g00817	Peaxi162Scf00256	850249	852618	852618	-
1003214	TTS	Peaxi162Scf00021g01916	Peaxi162Scf00021	1943580	1943940	1943940	-
1032866	TTS	Peaxi162Scf00827g00517	Peaxi162Scf00827	566534	566761	566534	+
1012817	TTS	Peaxi162Scf00170g00124	Peaxi162Scf00170	169713	169812	169812	-
1000087	TTS	Peaxi162Scf00000g02711	Peaxi162Scf00000	2699423	2699545	2699545	-
1008988	TTS	Peaxi162Scf00082g00148	Peaxi162Scf00082	1419845	1419879	1419845	+
1025602	TTS	Peaxi162Scf00411g00714	Peaxi162Scf00411	752081	752121	752121	-
1001240	TTS	Peaxi162Scf00006g00139	Peaxi162Scf00006	1341243	1341453	1341453	-
1025402	TTS	Peaxi162Scf00449g00016	Peaxi162Scf00449	73487	73669	73487	+
1014329	TTS	Peaxi162Scf00205g00119	Peaxi162Scf00205	149436	149777	149777	-
1008755	TTS	Peaxi162Scf00095g01015	Peaxi162Scf00095	1017824	1018068	1017824	+
1026998	TTS	Peaxi162Scf00679g00133	Peaxi162Scf00679	118474	118837	118837	-
1016448	TTS	Peaxi162Scf00258g00731	Peaxi162Scf00258	755186	755441	755441	-
1027888	TTS	Peaxi162Scf00716g00029	Peaxi162Scf00716	212962	214037	212962	+
1005475	TTS	Peaxi162Scf00039g00072	Peaxi162Scf00039	718838	720465	720465	-
1019336	TTS	Peaxi162Scf00342g00111	Peaxi162Scf00342	1201414	1202577	1201414	+
1010189	TTS	Peaxi162Scf00124g00035	Peaxi162Scf00124	344955	345236	344955	+
1031848	TTS	Peaxi162Scf00755g00012	Peaxi162Scf00755	51051	51100	51100	-
1021260	TTS	Peaxi162Scf00299g00717	Peaxi162Scf00299	716491	716533	716533	-
1023108	TTS	Peaxi162Scf00465g00045	Peaxi162Scf00465	447425	447472	447425	+
1001187	TTS	Peaxi162Scf00006g00210	Peaxi162Scf00006	212504	213182	213182	-
1010371	TTS	Peaxi162Scf00127g00131	Peaxi162Scf00127	1302758	1302958	1302758	+
1037965	TTS	Peaxi162Scf01091g00011	Peaxi162Scf01091	55736	56275	56275	-
1004061	TTS	Peaxi162Scf00025g02433	Peaxi162Scf00025	2472943	2473093	2473093	-
1025793	TTS	Peaxi162Scf00458g00116	Peaxi162Scf00458	115047	115588	115588	-
1022687	TTS	Peaxi162Scf00450g00514	Peaxi162Scf00450	514300	515068	515068	-
1001388	TTS	Peaxi162Scf00007g01617	Peaxi162Scf00007	1592960	1593543	1592960	+
1003361	TTS	Peaxi162Scf00020g00611	Peaxi162Scf00020	570152	570349	570152	+
1000222	TTS	Peaxi162Scf00001g00412	Peaxi162Scf00001	4091182	4091612	4091612	-
1030925	TTS	Peaxi162Scf00700g00531	Peaxi162Scf00700	534595	534843	534843	-
1022993	TTS	Peaxi162Scf00380g00315	Peaxi162Scf00380	345372	345470	345372	+
1023057	TTS	Peaxi162Scf00346g00315	Peaxi162Scf00346	311843	313866	311843	+
1014841	TTS	Peaxi162Scf00175g01123	Peaxi162Scf00175	1095742	1095816	1095816	-
1020193	TTS	Peaxi162Scf00305g01116	Peaxi162Scf00305	1129111	1129492	1129492	-
1026941	TTS	Peaxi162Scf00450g10025	Peaxi162Scf00450	210984	211083	211083	-
1011679	TTS	Peaxi162Scf00147g00195	Peaxi162Scf00147	1899736	1900089	1900089	-
1001911	TTS	Peaxi162Scf00013g03018	Peaxi162Scf00013	3062616	3062796	3062616	+
1020686	TTS	Peaxi162Scf00381g00610	Peaxi162Scf00381	670906	671347	671347	-
1024795	TTS	Peaxi162Scf00545g00213	Peaxi162Scf00545	262729	263060	262729	+
1021705	TTS	Peaxi162Scf00347g00089	Peaxi162Scf00347	873534	873741	873741	-
1014756	TTS	Peaxi162Scf00174g00814	Peaxi162Scf00174	882301	882366	882301	+
1012793	TTS	Peaxi162Scf00169g00225	Peaxi162Scf00169	223486	223715	223715	-
1024142	TTS	Peaxi162Scf00412g00033	Peaxi162Scf00412	341508	341764	341508	+
1027517	TTS	Peaxi162Scf00695g00048	Peaxi162Scf00695	448103	448315	448103	+
1010191	TTS	Peaxi162Scf00124g00044	Peaxi162Scf00124	469850	469885	469850	+
1003991	TTS	Peaxi162Scf00036g00125	Peaxi162Scf00036	70811	71075	71075	-
1024088	TTS	Peaxi162Scf00517g00118	Peaxi162Scf00517	183166	183232	183232	-
1036179	TTS	Peaxi162Scf01174g00117	Peaxi162Scf01174	159116	159667	159667	-
1007916	TTS	Peaxi162Scf00068g02117	Peaxi162Scf00068	2120663	2121098	2121098	-
1013134	TTS	Peaxi162Scf00149g00723	Peaxi162Scf00149	741329	741579	741579	-
1001781	TTS	Peaxi162Scf00010g03312	Peaxi162Scf00010	3370493	3370918	3370493	+
1010214	TTS	Peaxi162Scf00090g02113	Peaxi162Scf00090	2119174	2119306	2119306	-
1016657	TTS	Peaxi162Scf00264g00713	Peaxi162Scf00264	690630	690997	690997	-
1030865	TTS	Peaxi162Scf00968g00213	Peaxi162Scf00968	283486	283585	283585	-
1018875	TTS	Peaxi162Scf00270g01010	Peaxi162Scf00270	1011658	1011879	1011879	-
1000821	TTS	Peaxi162Scf00004g01519	Peaxi162Scf00004	1514403	1514780	1514780	-
1020646	TTS	Peaxi162Scf00315g00815	Peaxi162Scf00315	820894	821224	821224	-
1020666	TTS	Peaxi162Scf00316g00065	Peaxi162Scf00316	605580	605807	605807	-
1020795	TTS	Peaxi162Scf00320g00620	Peaxi162Scf00320	667832	667899	667899	-
1007761	TTS	Peaxi162Scf00079g02330	Peaxi162Scf00079	2334043	2334372	2334043	+
1024870	TTS	Peaxi162Scf00434g00218	Peaxi162Scf00434	210331	210523	210331	+
1007788	TTS	Peaxi162Scf00080g01410	Peaxi162Scf00080	1405253	1405557	1405557	-
1008110	TTS	Peaxi162Scf00070g00123	Peaxi162Scf00070	124542	125136	125136	-
1012281	TTS	Peaxi162Scf00160g00134	Peaxi162Scf00160	1342644	1343003	1342644	+
1019391	TTS	Peaxi162Scf00344g01816	Peaxi162Scf00344	1797865	1797897	1797865	+
1007827	TTS	Peaxi162Scf00081g00264	Peaxi162Scf00081	2615297	2615650	2615297	+
1024237	TTS	Peaxi162Scf00417g00210	Peaxi162Scf00417	285480	285803	285480	+
1008661	TTS	Peaxi162Scf00094g00211	Peaxi162Scf00094	209131	209238	209238	-
1007162	TTS	Peaxi162Scf00059g00129	Peaxi162Scf00059	129625	129836	129836	-
1013421	TTS	Peaxi162Scf00180g00312	Peaxi162Scf00180	353864	354264	354264	-
1001742	TTS	Peaxi162Scf00010g00283	Peaxi162Scf00010	2861847	2862115	2862115	-
1004250	TTS	Peaxi162Scf00032g00323	Peaxi162Scf00032	346144	346311	346311	-
1023396	TTS	Peaxi162Scf00479g00910	Peaxi162Scf00479	947364	947401	947364	+
1019833	TTS	Peaxi162Scf00359g00124	Peaxi162Scf00359	150904	151222	151222	-
1016797	TTS	Peaxi162Scf00269g00314	Peaxi162Scf00269	330274	330417	330274	+
1004805	TTS	Peaxi162Scf00043g00204	Peaxi162Scf00043	2006506	2006649	2006506	+
1029852	TTS	Peaxi162Scf00879g00020	Peaxi162Scf00879	57450	57471	57471	-
1032708	TTS	Peaxi162Scf00692g00121	Peaxi162Scf00692	185526	185714	185714	-
1021541	TTS	Peaxi162Scf00341g00714	Peaxi162Scf00341	719001	719305	719305	-
1009270	TTS	Peaxi162Scf00079g00175	Peaxi162Scf00079	1701549	1702497	1702497	-
1025501	TTS	Peaxi162Scf00408g00614	Peaxi162Scf00408	643462	643945	643945	-
1030425	TTS	Peaxi162Scf00929g00314	Peaxi162Scf00929	341918	342337	341918	+
1000037	TTS	Peaxi162Scf00000g00345	Peaxi162Scf00000	3430121	3430339	3430339	-
1006433	TTS	Peaxi162Scf00053g00203	Peaxi162Scf00053	1993083	1993271	1993271	-
1025656	TTS	Peaxi162Scf00592g00211	Peaxi162Scf00592	282238	282766	282238	+
1006169	TTS	Peaxi162Scf00062g00922	Peaxi162Scf00062	942562	942704	942562	+
1015762	TTS	Peaxi162Scf00233g00516	Peaxi162Scf00233	561391	561474	561391	+
1028921	TTS	Peaxi162Scf00610g00126	Peaxi162Scf00610	161397	161645	161397	+
1029392	TTS	Peaxi162Scf00629g00026	Peaxi162Scf00629	220456	220741	220741	-
1007640	TTS	Peaxi162Scf00065g00327	Peaxi162Scf00065	368136	368541	368136	+
1019963	TTS	Peaxi162Scf00270g00111	Peaxi162Scf00270	163065	163498	163065	+
1023272	TTS	Peaxi162Scf00474g00018	Peaxi162Scf00474	96570	97043	97043	-
1011741	TTS	Peaxi162Scf00116g01011	Peaxi162Scf00116	1004890	1005111	1005111	-
1004264	TTS	Peaxi162Scf00032g00821	Peaxi162Scf00032	800598	801129	801129	-
1021372	TTS	Peaxi162Scf00303g00042	Peaxi162Scf00303	456313	457098	456313	+
1003326	TTS	Peaxi162Scf00024g01616	Peaxi162Scf00024	1678189	1678428	1678428	-
1015453	TTS	Peaxi162Scf00191g00213	Peaxi162Scf00191	240250	240402	240402	-
1037590	TTS	Peaxi162Scf01052g00325	Peaxi162Scf01052	304792	305419	305419	-
1025845	TTS	Peaxi162Scf00608g00014	Peaxi162Scf00608	105254	105423	105423	-
1010014	TTS	Peaxi162Scf00120g00018	Peaxi162Scf00120	98358	98881	98881	-
1007960	TTS	Peaxi162Scf00069g00511	Peaxi162Scf00069	561252	561447	561447	-
1001925	TTS	Peaxi162Scf00013g03227	Peaxi162Scf00013	3261254	3261494	3261494	-
1028059	TTS	Peaxi162Scf00490g00028	Peaxi162Scf00490	186581	186818	186818	-
1032237	TTS	Peaxi162Scf00680g00639	Peaxi162Scf00680	632002	632426	632426	-
1019665	TTS	Peaxi162Scf00353g00013	Peaxi162Scf00353	138779	138801	138779	+
1016991	TTS	Peaxi162Scf00273g01118	Peaxi162Scf00273	1094298	1094530	1094298	+
1000447	TTS	Peaxi162Scf00002g01317	Peaxi162Scf00002	1428869	1429123	1428869	+
1028373	TTS	Peaxi162Scf00503g00314	Peaxi162Scf00503	306458	306670	306670	-
1023180	TTS	Peaxi162Scf00349g00111	Peaxi162Scf00349	108539	108732	108539	+
1003352	TTS	Peaxi162Scf00025g00002	Peaxi162Scf00025	17610	17891	17891	-
1005782	TTS	Peaxi162Scf00043g02718	Peaxi162Scf00043	2767616	2768550	2768550	-
1003764	TTS	Peaxi162Scf00032g00191	Peaxi162Scf00032	1903029	1903465	1903029	+
1038701	TTS	Peaxi162Scf01208g00140	Peaxi162Scf01208	107691	108632	108632	-
1008889	TTS	Peaxi162Scf00098g00079	Peaxi162Scf00098	702298	702577	702298	+
1034150	TTS	Peaxi162Scf00937g00119	Peaxi162Scf00937	131407	132822	132822	-
1034216	TTS	Peaxi162Scf00777g00048	Peaxi162Scf00777	383221	383606	383606	-
1023564	TTS	Peaxi162Scf00360g00029	Peaxi162Scf00360	205063	205264	205264	-
1014508	TTS	Peaxi162Scf00159g00077	Peaxi162Scf00159	743309	743875	743875	-
1029853	TTS	Peaxi162Scf00658g00422	Peaxi162Scf00658	438534	438900	438900	-
1018139	TTS	Peaxi162Scf00305g00412	Peaxi162Scf00305	454963	455408	455408	-
1026831	TTS	Peaxi162Scf00666g00008	Peaxi162Scf00666	78687	79303	78687	+
1031880	TTS	Peaxi162Scf01093g00117	Peaxi162Scf01093	173311	173647	173647	-
1016984	TTS	Peaxi162Scf00273g00078	Peaxi162Scf00273	694029	694171	694029	+
1016001	TTS	Peaxi162Scf00183g00067	Peaxi162Scf00183	627378	627586	627378	+
1025245	TTS	Peaxi162Scf00569g00015	Peaxi162Scf00569	185285	186796	186796	-
1007338	TTS	Peaxi162Scf00066g00224	Peaxi162Scf00066	257392	257927	257927	-
1032992	TTS	Peaxi162Scf01333g00016	Peaxi162Scf01333	8499	8601	8601	-
1026178	TTS	Peaxi162Scf00624g00085	Peaxi162Scf00624	881117	881169	881117	+
1009091	TTS	Peaxi162Scf00078g00154	Peaxi162Scf00078	1543939	1543997	1543939	+
1001131	TTS	Peaxi162Scf00005g04511	Peaxi162Scf00005	4517451	4517588	4517451	+
1001793	TTS	Peaxi162Scf00013g00229	Peaxi162Scf00013	253270	253665	253665	-
1029441	TTS	Peaxi162Scf00546g00118	Peaxi162Scf00546	112285	112916	112916	-
1006469	TTS	Peaxi162Scf00053g00716	Peaxi162Scf00053	704337	704771	704771	-
1029299	TTS	Peaxi162Scf00540g00427	Peaxi162Scf00540	468969	469209	469209	-
1028756	TTS	Peaxi162Scf00781g00011	Peaxi162Scf00781	92948	93020	92948	+
1027468	TTS	Peaxi162Scf00692g00416	Peaxi162Scf00692	405251	405356	405356	-
1011627	TTS	Peaxi162Scf00113g00317	Peaxi162Scf00113	321478	321656	321656	-
1010829	TTS	Peaxi162Scf00111g00316	Peaxi162Scf00111	302010	302608	302010	+
1028770	TTS	Peaxi162Scf00783g00041	Peaxi162Scf00783	392829	392952	392829	+
1036169	TTS	Peaxi162Scf00926g00007	Peaxi162Scf00926	41103	41541	41541	-
1018987	TTS	Peaxi162Scf00330g00418	Peaxi162Scf00330	478222	478432	478222	+
1007966	TTS	Peaxi162Scf00083g00426	Peaxi162Scf00083	414416	414757	414757	-
1023310	TTS	Peaxi162Scf00475g00037	Peaxi162Scf00475	307600	307777	307600	+
1007241	TTS	Peaxi162Scf00065g00120	Peaxi162Scf00065	139693	140024	140024	-
1005467	TTS	Peaxi162Scf00043g00255	Peaxi162Scf00043	2575651	2576063	2576063	-
1008147	TTS	Peaxi162Scf00086g01414	Peaxi162Scf00086	1401467	1401658	1401658	-
1031356	TTS	Peaxi162Scf01018g00215	Peaxi162Scf01018	262481	262602	262481	+
1001398	TTS	Peaxi162Scf00007g02310	Peaxi162Scf00007	2368524	2368890	2368890	-
1014229	TTS	Peaxi162Scf00167g00610	Peaxi162Scf00167	583424	583538	583538	-
1004721	TTS	Peaxi162Scf00035g02716	Peaxi162Scf00035	2784716	2784921	2784921	-
1024144	TTS	Peaxi162Scf00412g00043	Peaxi162Scf00412	464625	464703	464625	+
1000413	TTS	Peaxi162Scf00002g00349	Peaxi162Scf00002	3425584	3425693	3425693	-
1020863	TTS	Peaxi162Scf00386g00812	Peaxi162Scf00386	861057	861358	861057	+
1016326	TTS	Peaxi162Scf00254g00618	Peaxi162Scf00254	652259	652347	652259	+
1010045	TTS	Peaxi162Scf00120g00521	Peaxi162Scf00120	567890	568003	567890	+
1035509	TTS	Peaxi162Scf00879g00021	Peaxi162Scf00879	182987	183009	183009	-
1000062	TTS	Peaxi162Scf00000g00587	Peaxi162Scf00000	5873874	5873944	5873944	-
1027981	TTS	Peaxi162Scf00724g00059	Peaxi162Scf00724	513380	515042	515042	-
1010039	TTS	Peaxi162Scf00120g00412	Peaxi162Scf00120	381662	381740	381740	-
1022053	TTS	Peaxi162Scf00427g00719	Peaxi162Scf00427	690333	690432	690432	-
1033825	TTS	Peaxi162Scf00750g00034	Peaxi162Scf00750	331382	331425	331425	-
1033177	TTS	Peaxi162Scf01416g00015	Peaxi162Scf01416	29765	30273	29765	+
1024426	TTS	Peaxi162Scf00528g00063	Peaxi162Scf00528	616522	616653	616653	-
1018828	TTS	Peaxi162Scf00327g00039	Peaxi162Scf00327	289244	289272	289244	+
1013298	TTS	Peaxi162Scf00177g00618	Peaxi162Scf00177	670093	670443	670443	-
1023005	TTS	Peaxi162Scf00461g00057	Peaxi162Scf00461	493282	493712	493712	-
1007755	TTS	Peaxi162Scf00079g02016	Peaxi162Scf00079	2014714	2015444	2014714	+
1025646	TTS	Peaxi162Scf00415g00213	Peaxi162Scf00415	253915	253976	253976	-
1007180	TTS	Peaxi162Scf00059g01813	Peaxi162Scf00059	1842988	1843195	1843195	-
1007398	TTS	Peaxi162Scf00067g00107	Peaxi162Scf00067	996607	996843	996607	+
1016707	TTS	Peaxi162Scf00267g00510	Peaxi162Scf00267	587261	587784	587261	+
1006165	TTS	Peaxi162Scf00046g00623	Peaxi162Scf00046	612992	613024	612992	+
1002488	TTS	Peaxi162Scf00015g00273	Peaxi162Scf00015	2743268	2743578	2743268	+
1011777	TTS	Peaxi162Scf00117g00144	Peaxi162Scf00117	1416486	1416656	1416656	-
1001423	TTS	Peaxi162Scf00009g01921	Peaxi162Scf00009	1919698	1920574	1919698	+
1022335	TTS	Peaxi162Scf00439g00007	Peaxi162Scf00439	50757	51144	51144	-
1013883	TTS	Peaxi162Scf00193g00724	Peaxi162Scf00193	748591	749235	749235	-
1020945	TTS	Peaxi162Scf00289g00010	Peaxi162Scf00289	10297	10687	10297	+
1038602	TTS	Peaxi162Scf01192g00029	Peaxi162Scf01192	211535	211691	211691	-
1023997	TTS	Peaxi162Scf00408g00018	Peaxi162Scf00408	81164	81219	81219	-
1017861	TTS	Peaxi162Scf00297g00816	Peaxi162Scf00297	869931	870413	870413	-
1003662	TTS	Peaxi162Scf00023g00112	Peaxi162Scf00023	1090726	1091080	1091080	-
1011270	TTS	Peaxi162Scf00136g00176	Peaxi162Scf00136	1749362	1749417	1749417	-
1024654	TTS	Peaxi162Scf00539g00614	Peaxi162Scf00539	639267	639425	639267	+
1016670	TTS	Peaxi162Scf00211g00089	Peaxi162Scf00211	885107	885163	885163	-
1008657	TTS	Peaxi162Scf00094g00116	Peaxi162Scf00094	1163937	1164190	1164190	-
1009813	TTS	Peaxi162Scf00087g00314	Peaxi162Scf00087	322750	323069	323069	-
1019462	TTS	Peaxi162Scf00258g00225	Peaxi162Scf00258	233100	233124	233124	-
1008937	TTS	Peaxi162Scf00100g00147	Peaxi162Scf00100	1415045	1415329	1415045	+
1029456	TTS	Peaxi162Scf00635g00084	Peaxi162Scf00635	802434	802531	802531	-
1023596	TTS	Peaxi162Scf00491g00110	Peaxi162Scf00491	142499	142924	142924	-
1035753	TTS	Peaxi162Scf00897g00210	Peaxi162Scf00897	214164	215238	215238	-
1006018	TTS	Peaxi162Scf00060g00512	Peaxi162Scf00060	498027	498401	498401	-
1000583	TTS	Peaxi162Scf00003g01632	Peaxi162Scf00003	1646360	1646604	1646360	+
1033281	TTS	Peaxi162Scf00864g00009	Peaxi162Scf00864	5476	5707	5707	-
1021726	TTS	Peaxi162Scf00418g00926	Peaxi162Scf00418	965723	966125	965723	+
1018331	TTS	Peaxi162Scf00313g00055	Peaxi162Scf00313	547518	547863	547863	-
1006479	TTS	Peaxi162Scf00053g02113	Peaxi162Scf00053	2115292	2115425	2115292	+
1005366	TTS	Peaxi162Scf00041g00314	Peaxi162Scf00041	332478	333243	333243	-
1000035	TTS	Peaxi162Scf00000g00335	Peaxi162Scf00000	3316120	3316356	3316120	+
1017323	TTS	Peaxi162Scf00284g00067	Peaxi162Scf00284	670116	670614	670116	+
1025081	TTS	Peaxi162Scf00439g00312	Peaxi162Scf00439	346895	347202	347202	-
1000316	TTS	Peaxi162Scf00001g03224	Peaxi162Scf00001	3187496	3187761	3187761	-
1035464	TTS	Peaxi162Scf01067g00025	Peaxi162Scf01067	46493	46526	46526	-
1011582	TTS	Peaxi162Scf00125g01116	Peaxi162Scf00125	1175025	1175121	1175121	-
1000847	TTS	Peaxi162Scf00004g01917	Peaxi162Scf00004	1968739	1968894	1968894	-
1009402	TTS	Peaxi162Scf00081g01011	Peaxi162Scf00081	1060844	1061021	1061021	-
1006599	TTS	Peaxi162Scf00067g02426	Peaxi162Scf00067	2398457	2398759	2398457	+
1017703	TTS	Peaxi162Scf00290g00111	Peaxi162Scf00290	174972	175032	175032	-
1020690	TTS	Peaxi162Scf00381g00916	Peaxi162Scf00381	964020	964213	964213	-
1026560	TTS	Peaxi162Scf00650g00352	Peaxi162Scf00650	312683	313064	313064	-
1028872	TTS	Peaxi162Scf00789g00013	Peaxi162Scf00789	57809	58328	57809	+
1004079	TTS	Peaxi162Scf00025g02825	Peaxi162Scf00025	2854374	2854683	2854683	-
1026156	TTS	Peaxi162Scf00623g00214	Peaxi162Scf00623	253500	253649	253649	-
1022364	TTS	Peaxi162Scf00440g00034	Peaxi162Scf00440	308023	308083	308023	+
1001410	TTS	Peaxi162Scf00009g01714	Peaxi162Scf00009	1696268	1696364	1696268	+
1009800	TTS	Peaxi162Scf00116g00131	Peaxi162Scf00116	1317902	1318148	1317902	+
1010492	TTS	Peaxi162Scf00096g00062	Peaxi162Scf00096	597817	597915	597915	-
1005517	TTS	Peaxi162Scf00050g02022	Peaxi162Scf00050	1992877	1993118	1992877	+
1018462	TTS	Peaxi162Scf00262g01015	Peaxi162Scf00262	1071590	1071709	1071709	-
1017767	TTS	Peaxi162Scf00237g00132	Peaxi162Scf00237	1354624	1354760	1354624	+
1016125	TTS	Peaxi162Scf00186g01112	Peaxi162Scf00186	1080300	1080350	1080350	-
1008772	TTS	Peaxi162Scf00096g00313	Peaxi162Scf00096	290315	290538	290315	+
1023960	TTS	Peaxi162Scf00516g00039	Peaxi162Scf00516	33170	33682	33682	-
1001983	TTS	Peaxi162Scf00014g01419	Peaxi162Scf00014	1409731	1409928	1409731	+
1021947	TTS	Peaxi162Scf00422g00413	Peaxi162Scf00422	414109	414375	414109	+
1024136	TTS	Peaxi162Scf00374g00114	Peaxi162Scf00374	117119	117179	117119	+
1011842	TTS	Peaxi162Scf00152g00329	Peaxi162Scf00152	371500	371624	371500	+
1011188	TTS	Peaxi162Scf00118g00222	Peaxi162Scf00118	244538	245345	245345	-
1028513	TTS	Peaxi162Scf00580g00512	Peaxi162Scf00580	551276	551708	551276	+
[truncated: 22,623 more rows]

## Sheet: IR_ON
event_id	event_type	gene_id	chrom	event_start	event_end	event_pattern	strand
1005292	IR_ON	Peaxi162Scf00040g00020	Peaxi162Scf00040	24252	24364	24066-24536	-
1007474	IR_ON	Peaxi162Scf00068g00019	Peaxi162Scf00068	97257	97421	97136-97540	+
1001136	IR_ON	Peaxi162Scf00005g00229	Peaxi162Scf00005	2223529	2223617	2223446-2223681	-
1018804	IR_ON	Peaxi162Scf00236g00013	Peaxi162Scf00236	133419	133518	133219-133733	+
1000476	IR_ON	Peaxi162Scf00002g00511	Peaxi162Scf00002	516527	516619	516461-516678	+
1011410	IR_ON	Peaxi162Scf00121g00417	Peaxi162Scf00121	424563	424638	424439-424798	-
1004699	IR_ON	Peaxi162Scf00035g00711	Peaxi162Scf00035	695465	695576	695229-695793	+
1007422	IR_ON	Peaxi162Scf00063g00311	Peaxi162Scf00063	296851	296951	296694-297016	+
1009472	IR_ON	Peaxi162Scf00082g00116	Peaxi162Scf00082	103984	104088	103891-104125	+
1009814	IR_ON	Peaxi162Scf00087g00314	Peaxi162Scf00087	316245	316409	316028-316575	-
1003652	IR_ON	Peaxi162Scf00022g00612	Peaxi162Scf00022	594195	594352	594133-594470	+
1004265	IR_ON	Peaxi162Scf00032g00821	Peaxi162Scf00032	811770	812011	811676-812124	-
1008255	IR_ON	Peaxi162Scf00071g00913	Peaxi162Scf00071	981332	981421	981210-981498	-
1016929	IR_ON	Peaxi162Scf00202g00314	Peaxi162Scf00202	362872	362996	362767-363171	+
1003438	IR_ON	Peaxi162Scf00019g01113	Peaxi162Scf00019	1157905	1158035	1157808-1158123	+
1003874	IR_ON	Peaxi162Scf00026g00013	Peaxi162Scf00026	38048	38165	37934-38210	-
1016956	IR_ON	Peaxi162Scf00219g00019	Peaxi162Scf00219	118991	119072	118898-119167	-
1006869	IR_ON	Peaxi162Scf00060g00621	Peaxi162Scf00060	661782	661863	661689-661930	-
1002216	IR_ON	Peaxi162Scf00013g01411	Peaxi162Scf00013	1427672	1427747	1427600-1427967	+
1006727	IR_ON	Peaxi162Scf00058g00317	Peaxi162Scf00058	360928	361075	360858-361138	-
1002312	IR_ON	Peaxi162Scf00014g00217	Peaxi162Scf00014	212055	212136	211983-212229	+
1015719	IR_ON	Peaxi162Scf00176g00010	Peaxi162Scf00176	12994	13746	12915-13816	+
1000279	IR_ON	Peaxi162Scf00001g00912	Peaxi162Scf00001	882662	882790	882365-883074	+
1003987	IR_ON	Peaxi162Scf00025g00011	Peaxi162Scf00025	140629	140972	140396-141194	-
1004341	IR_ON	Peaxi162Scf00033g01410	Peaxi162Scf00033	1394766	1394858	1394682-1394973	-
1006564	IR_ON	Peaxi162Scf00050g00633	Peaxi162Scf00050	607877	607994	607699-608111	-
1015595	IR_ON	Peaxi162Scf00174g00148	Peaxi162Scf00174	144948	145031	144778-145153	-
1001502	IR_ON	Peaxi162Scf00008g00611	Peaxi162Scf00008	655422	655553	655329-655612	-
1006860	IR_ON	Peaxi162Scf00055g01011	Peaxi162Scf00055	1058968	1060300	1058849-1060492	-
1011753	IR_ON	Peaxi162Scf00127g00035	Peaxi162Scf00127	373582	374162	373499-374221	+
1003938	IR_ON	Peaxi162Scf00024g00053	Peaxi162Scf00024	527747	527831	527618-527899	-
1004053	IR_ON	Peaxi162Scf00029g00127	Peaxi162Scf00029	1276153	1276247	1275988-1276350	-
1003173	IR_ON	Peaxi162Scf00017g00815	Peaxi162Scf00017	828286	828396	828216-828473	+
1005377	IR_ON	Peaxi162Scf00041g01317	Peaxi162Scf00041	1350623	1350749	1350405-1350894	-
1008383	IR_ON	Peaxi162Scf00075g00021	Peaxi162Scf00075	33389	33473	33155-33591	-
1005972	IR_ON	Peaxi162Scf00059g00918	Peaxi162Scf00059	922513	922767	922405-922945	+
1007838	IR_ON	Peaxi162Scf00067g00619	Peaxi162Scf00067	633451	633648	633364-633777	+
1011190	IR_ON	Peaxi162Scf00134g00010	Peaxi162Scf00134	43664	43999	43599-44033	-
1013336	IR_ON	Peaxi162Scf00178g00615	Peaxi162Scf00178	646474	646588	646341-646679	-
1008148	IR_ON	Peaxi162Scf00086g01414	Peaxi162Scf00086	1404140	1404235	1404057-1404330	-
1005745	IR_ON	Peaxi162Scf00043g00132	Peaxi162Scf00043	1322159	1322233	1322000-1322378	-
1009737	IR_ON	Peaxi162Scf00086g00328	Peaxi162Scf00086	302991	303338	302752-303433	-
1015229	IR_ON	Peaxi162Scf00186g00065	Peaxi162Scf00186	623062	623152	622834-625552	+
1000574	IR_ON	Peaxi162Scf00003g01338	Peaxi162Scf00003	1304809	1304917	1304700-1304972	+
1004137	IR_ON	Peaxi162Scf00030g00611	Peaxi162Scf00030	625250	626003	625025-626243	-
1005818	IR_ON	Peaxi162Scf00057g00427	Peaxi162Scf00057	456085	456163	455769-456240	+
1001191	IR_ON	Peaxi162Scf00006g00236	Peaxi162Scf00006	2382234	2382309	2382125-2382362	+
1010359	IR_ON	Peaxi162Scf00094g00112	Peaxi162Scf00094	98818	99006	98725-99070	-
1001215	IR_ON	Peaxi162Scf00007g01727	Peaxi162Scf00007	1776254	1776383	1776195-1776455	-
1010689	IR_ON	Peaxi162Scf00099g00079	Peaxi162Scf00099	735382	735481	735269-735624	-
1012760	IR_ON	Peaxi162Scf00168g00410	Peaxi162Scf00168	416861	417163	416072-417360	+
1009720	IR_ON	Peaxi162Scf00085g01215	Peaxi162Scf00085	1238087	1238176	1237780-1238457	+
1022194	IR_ON	Peaxi162Scf00321g00216	Peaxi162Scf00321	254982	255403	254810-255555	+
1004213	IR_ON	Peaxi162Scf00027g00138	Peaxi162Scf00027	1326619	1326731	1326574-1326935	+
1006721	IR_ON	Peaxi162Scf00052g00820	Peaxi162Scf00052	852975	853093	852888-853215	-
1011646	IR_ON	Peaxi162Scf00114g00117	Peaxi162Scf00114	116499	116587	116446-116685	+
1008894	IR_ON	Peaxi162Scf00081g00218	Peaxi162Scf00081	193250	193338	193182-193881	-
1001661	IR_ON	Peaxi162Scf00009g00524	Peaxi162Scf00009	548708	548785	548561-548918	+
1000092	IR_ON	Peaxi162Scf00000g01611	Peaxi162Scf00000	1653074	1653177	1652892-1653377	-
1010997	IR_ON	Peaxi162Scf00103g00113	Peaxi162Scf00103	154172	154261	154122-154383	-
1018398	IR_ON	Peaxi162Scf00259g00009	Peaxi162Scf00259	35651	35740	35574-35828	+
1000008	IR_ON	Peaxi162Scf00000g00067	Peaxi162Scf00000	676801	676992	676691-677063	-
1000895	IR_ON	Peaxi162Scf00004g00036	Peaxi162Scf00004	331063	331140	330898-331243	-
1022937	IR_ON	Peaxi162Scf00343g00019	Peaxi162Scf00343	183414	184045	183091-184451	-
1001641	IR_ON	Peaxi162Scf00009g02022	Peaxi162Scf00009	2036211	2036296	2036029-2036428	-
1000452	IR_ON	Peaxi162Scf00002g00261	Peaxi162Scf00002	2646500	2646584	2646415-2646666	+
1012213	IR_ON	Peaxi162Scf00124g00019	Peaxi162Scf00124	89632	89893	89549-89992	+
1001171	IR_ON	Peaxi162Scf00005g00613	Peaxi162Scf00005	586647	586766	586577-586838	-
1006771	IR_ON	Peaxi162Scf00053g00618	Peaxi162Scf00053	607614	607750	607497-607887	-
1022959	IR_ON	Peaxi162Scf00344g01114	Peaxi162Scf00344	1149709	1150268	1149437-1150387	-
1007730	IR_ON	Peaxi162Scf00066g00107	Peaxi162Scf00066	1039601	1039703	1039488-1039801	-
1016333	IR_ON	Peaxi162Scf00255g00215	Peaxi162Scf00255	236851	236988	236679-237043	+
1019226	IR_ON	Peaxi162Scf00252g00221	Peaxi162Scf00252	277036	277375	276700-277709	+
1016876	IR_ON	Peaxi162Scf00215g00510	Peaxi162Scf00215	504379	504538	504172-504578	-
1003371	IR_ON	Peaxi162Scf00018g00064	Peaxi162Scf00018	609342	609827	609178-610020	+
1003834	IR_ON	Peaxi162Scf00033g00415	Peaxi162Scf00033	474889	475047	474672-475095	-
1016364	IR_ON	Peaxi162Scf00191g00315	Peaxi162Scf00191	375275	375368	375216-375604	-
1017632	IR_ON	Peaxi162Scf00210g00008	Peaxi162Scf00210	36271	36366	36203-36518	-
1001474	IR_ON	Peaxi162Scf00008g02421	Peaxi162Scf00008	2448449	2448576	2448370-2448638	+
1010197	IR_ON	Peaxi162Scf00090g00126	Peaxi162Scf00090	1172086	1172177	1171987-1172754	+
1020916	IR_ON	Peaxi162Scf00325g00007	Peaxi162Scf00325	18853	18950	18764-19048	+
1010211	IR_ON	Peaxi162Scf00090g00311	Peaxi162Scf00090	316095	316249	315871-316416	-
1001181	IR_ON	Peaxi162Scf00006g00159	Peaxi162Scf00006	1530161	1530250	1530037-1530412	+
1007966	IR_ON	Peaxi162Scf00073g00720	Peaxi162Scf00073	780135	780238	780017-780469	-
1000438	IR_ON	Peaxi162Scf00002g04713	Peaxi162Scf00002	4695953	4696032	4695852-4696115	+
1001051	IR_ON	Peaxi162Scf00004g03312	Peaxi162Scf00004	3289228	3289337	3289047-3289414	-
1003709	IR_ON	Peaxi162Scf00023g01330	Peaxi162Scf00023	1378321	1378483	1378268-1378632	+
1011052	IR_ON	Peaxi162Scf00104g00329	Peaxi162Scf00104	282391	282579	282072-282926	-
1011185	IR_ON	Peaxi162Scf00118g00109	Peaxi162Scf00118	1082049	1082151	1081972-1082274	+
1015194	IR_ON	Peaxi162Scf00185g00210	Peaxi162Scf00185	229775	229869	229716-229983	+
1004200	IR_ON	Peaxi162Scf00027g00057	Peaxi162Scf00027	509872	510027	509798-510143	-
1029394	IR_ON	Peaxi162Scf00544g00118	Peaxi162Scf00544	134193	134972	134124-135053	+
1011034	IR_ON	Peaxi162Scf00131g00029	Peaxi162Scf00131	58728	58911	58535-59019	+
1011131	IR_ON	Peaxi162Scf00117g00315	Peaxi162Scf00117	293157	293254	293076-293374	-
1015830	IR_ON	Peaxi162Scf00198g00088	Peaxi162Scf00198	836502	836629	836242-836796	+
1011287	IR_ON	Peaxi162Scf00136g01213	Peaxi162Scf00136	1259482	1260332	1259312-1260493	-
1010730	IR_ON	Peaxi162Scf00100g00717	Peaxi162Scf00100	765092	765172	765053-765297	-
1008823	IR_ON	Peaxi162Scf00097g00028	Peaxi162Scf00097	224660	224757	224583-224847	-
1000972	IR_ON	Peaxi162Scf00004g02521	Peaxi162Scf00004	2501417	2501537	2501302-2501605	+
1013591	IR_ON	Peaxi162Scf00157g00039	Peaxi162Scf00157	387455	387532	387369-387657	+
1029001	IR_ON	Peaxi162Scf00528g00121	Peaxi162Scf00528	104002	104329	103925-104400	-
1019129	IR_ON	Peaxi162Scf00276g00311	Peaxi162Scf00276	322842	322938	322729-323036	-
1010053	IR_ON	Peaxi162Scf00120g00721	Peaxi162Scf00120	737149	737476	737034-737522	-
1008270	IR_ON	Peaxi162Scf00074g00929	Peaxi162Scf00074	956476	956569	956231-956708	+
1019342	IR_ON	Peaxi162Scf00342g00121	Peaxi162Scf00342	126681	126765	125881-126833	-
1009859	IR_ON	Peaxi162Scf00095g00001	Peaxi162Scf00095	71343	71703	71236-71820	+
1025062	IR_ON	Peaxi162Scf00439g00019	Peaxi162Scf00439	184944	185046	184719-185195	-
1023507	IR_ON	Peaxi162Scf00485g00211	Peaxi162Scf00485	263983	264061	263921-264154	+
1010417	IR_ON	Peaxi162Scf00103g01116	Peaxi162Scf00103	1140743	1140824	1140654-1141380	-
1017841	IR_ON	Peaxi162Scf00241g00526	Peaxi162Scf00241	506372	506521	506317-506644	+
1009710	IR_ON	Peaxi162Scf00085g00530	Peaxi162Scf00085	500301	500434	500106-500556	-
1011195	IR_ON	Peaxi162Scf00134g00123	Peaxi162Scf00134	1219158	1219312	1219076-1219420	-
1027791	IR_ON	Peaxi162Scf00479g00310	Peaxi162Scf00479	341446	341572	341340-341701	-
1020316	IR_ON	Peaxi162Scf00311g00045	Peaxi162Scf00311	440731	440827	440510-441593	-
1024284	IR_ON	Peaxi162Scf00418g00024	Peaxi162Scf00418	228962	229057	228885-229480	-
1010583	IR_ON	Peaxi162Scf00106g01615	Peaxi162Scf00106	1680988	1681069	1680931-1681199	+
1000029	IR_ON	Peaxi162Scf00000g00284	Peaxi162Scf00000	2836274	2836388	2836155-2836496	+
1015267	IR_ON	Peaxi162Scf00224g00119	Peaxi162Scf00224	154298	154396	154205-154504	+
1005641	IR_ON	Peaxi162Scf00041g00612	Peaxi162Scf00041	635175	635261	635108-635440	-
1029724	IR_ON	Peaxi162Scf00554g00019	Peaxi162Scf00554	102438	102714	102371-102926	-
1012037	IR_ON	Peaxi162Scf00154g00425	Peaxi162Scf00154	466204	466299	465863-466395	+
1001104	IR_ON	Peaxi162Scf00005g01511	Peaxi162Scf00005	1517546	1517668	1517466-1517832	+
1004749	IR_ON	Peaxi162Scf00036g00320	Peaxi162Scf00036	338829	338920	338694-339227	-
1006520	IR_ON	Peaxi162Scf00049g01318	Peaxi162Scf00049	1367396	1367558	1367318-1367854	+
1002587	IR_ON	Peaxi162Scf00016g00136	Peaxi162Scf00016	1375992	1376032	1375951-1376121	+
1001325	IR_ON	Peaxi162Scf00007g00126	Peaxi162Scf00007	139846	139938	139713-140028	-
1009671	IR_ON	Peaxi162Scf00084g00925	Peaxi162Scf00084	962541	962619	962427-962699	+
1000744	IR_ON	Peaxi162Scf00003g04125	Peaxi162Scf00003	4091720	4092162	4091568-4092305	-
1003491	IR_ON	Peaxi162Scf00026g01611	Peaxi162Scf00026	1671454	1671543	1671108-1671701	+
1000244	IR_ON	Peaxi162Scf00001g00369	Peaxi162Scf00001	3611309	3611399	3610988-3611643	+
1015140	IR_ON	Peaxi162Scf00183g00024	Peaxi162Scf00183	283576	283657	283340-283764	-
1012401	IR_ON	Peaxi162Scf00161g00512	Peaxi162Scf00161	560489	560598	560341-560667	-
1010026	IR_ON	Peaxi162Scf00120g00023	Peaxi162Scf00120	61661	61755	61395-62061	+
1012530	IR_ON	Peaxi162Scf00165g00818	Peaxi162Scf00165	869338	869438	869241-869475	+
1001663	IR_ON	Peaxi162Scf00010g00308	Peaxi162Scf00010	2982398	2982496	2982338-2982598	+
1013800	IR_ON	Peaxi162Scf00192g00217	Peaxi162Scf00192	220437	220579	220345-220695	-
1000646	IR_ON	Peaxi162Scf00003g02838	Peaxi162Scf00003	2835739	2835849	2835638-2835886	-
1005611	IR_ON	Peaxi162Scf00045g00533	Peaxi162Scf00045	524805	524905	524610-525053	-
1015535	IR_ON	Peaxi162Scf00230g00029	Peaxi162Scf00230	215261	215337	215113-215479	-
1023062	IR_ON	Peaxi162Scf00346g00416	Peaxi162Scf00346	451696	452139	451643-452189	+
1020105	IR_ON	Peaxi162Scf00304g00222	Peaxi162Scf00304	207861	207963	207619-208016	-
1024254	IR_ON	Peaxi162Scf00417g00411	Peaxi162Scf00417	408698	408790	408638-408924	+
1011307	IR_ON	Peaxi162Scf00137g00312	Peaxi162Scf00137	360475	360578	360316-360684	+
1019724	IR_ON	Peaxi162Scf00293g00117	Peaxi162Scf00293	163535	163733	163475-163800	-
1020708	IR_ON	Peaxi162Scf00382g00219	Peaxi162Scf00382	190044	190143	189950-190241	-
1017975	IR_ON	Peaxi162Scf00246g00045	Peaxi162Scf00246	432339	432421	432285-432537	+
1016735	IR_ON	Peaxi162Scf00268g00052	Peaxi162Scf00268	539785	539861	539241-540017	+
1011352	IR_ON	Peaxi162Scf00110g01214	Peaxi162Scf00110	1228510	1228910	1228388-1228952	-
1000348	IR_ON	Peaxi162Scf00001g04919	Peaxi162Scf00001	4966432	4966520	4966341-4966641	-
1031244	IR_ON	Peaxi162Scf00634g00011	Peaxi162Scf00634	92064	92195	92017-92679	-
1018961	IR_ON	Peaxi162Scf00272g00224	Peaxi162Scf00272	243145	243245	242972-243460	-
1008910	IR_ON	Peaxi162Scf00098g00815	Peaxi162Scf00098	862977	863053	862778-863128	+
1024802	IR_ON	Peaxi162Scf00390g00329	Peaxi162Scf00390	287129	287245	286883-287472	+
1027221	IR_ON	Peaxi162Scf00456g00212	Peaxi162Scf00456	231656	231800	231586-231875	-
1017948	IR_ON	Peaxi162Scf00299g00549	Peaxi162Scf00299	569258	569351	569112-569499	-
1031117	IR_ON	Peaxi162Scf00624g00046	Peaxi162Scf00624	385043	385124	384960-385365	+
1030276	IR_ON	Peaxi162Scf00580g00016	Peaxi162Scf00580	22855	22929	22741-22997	-
1030105	IR_ON	Peaxi162Scf00572g00112	Peaxi162Scf00572	118713	118804	118641-118934	+
1012657	IR_ON	Peaxi162Scf00136g00623	Peaxi162Scf00136	638431	638556	638163-638648	+
1000095	IR_ON	Peaxi162Scf00000g03511	Peaxi162Scf00000	3552176	3552272	3552078-3552336	-
1026959	IR_ON	Peaxi162Scf00451g00326	Peaxi162Scf00451	296316	296418	296029-296778	+
1012698	IR_ON	Peaxi162Scf00139g00013	Peaxi162Scf00139	23070	23169	22783-23267	-
1002020	IR_ON	Peaxi162Scf00011g02119	Peaxi162Scf00011	2113460	2113557	2113272-2113652	-
1018720	IR_ON	Peaxi162Scf00322g00310	Peaxi162Scf00322	349936	350226	349848-350312	-
1013793	IR_ON	Peaxi162Scf00145g00221	Peaxi162Scf00145	203689	203777	203407-204124	-
1007132	IR_ON	Peaxi162Scf00064g00736	Peaxi162Scf00064	707243	707539	707156-707724	-
1009061	IR_ON	Peaxi162Scf00083g01233	Peaxi162Scf00083	1252591	1252697	1252425-1252757	-
1015372	IR_ON	Peaxi162Scf00226g00112	Peaxi162Scf00226	111995	112121	111849-112220	-
1005958	IR_ON	Peaxi162Scf00059g00318	Peaxi162Scf00059	320763	320869	320555-320955	-
1029505	IR_ON	Peaxi162Scf00640g00024	Peaxi162Scf00640	220895	220990	220833-221190	-
1022561	IR_ON	Peaxi162Scf00366g00125	Peaxi162Scf00366	132509	132597	132376-132756	+
1014889	IR_ON	Peaxi162Scf00212g00616	Peaxi162Scf00212	609995	610075	609868-610457	+
1011097	IR_ON	Peaxi162Scf00105g00818	Peaxi162Scf00105	776192	776416	775914-776583	+
1003591	IR_ON	Peaxi162Scf00021g01723	Peaxi162Scf00021	1711998	1712099	1711803-1712305	+
1003393	IR_ON	Peaxi162Scf00025g02016	Peaxi162Scf00025	2012202	2012319	2012135-2012447	+
1009760	IR_ON	Peaxi162Scf00092g00516	Peaxi162Scf00092	554821	554903	554761-555065	+
1024492	IR_ON	Peaxi162Scf00383g00311	Peaxi162Scf00383	319153	319299	319089-319364	-
1008898	IR_ON	Peaxi162Scf00098g00116	Peaxi162Scf00098	109732	109878	109606-109978	+
1006578	IR_ON	Peaxi162Scf00067g01920	Peaxi162Scf00067	1961584	1961684	1961454-1961756	-
1014825	IR_ON	Peaxi162Scf00210g00107	Peaxi162Scf00210	1026796	1026970	1026608-1027129	+
1026737	IR_ON	Peaxi162Scf00500g00219	Peaxi162Scf00500	212496	212588	212162-213566	-
1006786	IR_ON	Peaxi162Scf00053g01517	Peaxi162Scf00053	1537079	1537172	1537003-1537269	+
1011613	IR_ON	Peaxi162Scf00146g00018	Peaxi162Scf00146	83288	83374	83168-83420	-
1024526	IR_ON	Peaxi162Scf00421g00122	Peaxi162Scf00421	163651	163943	163488-163997	+
1007931	IR_ON	Peaxi162Scf00069g00078	Peaxi162Scf00069	700234	700382	700148-700458	+
1024256	IR_ON	Peaxi162Scf00376g00327	Peaxi162Scf00376	349560	349944	349361-350101	-
1011782	IR_ON	Peaxi162Scf00150g00410	Peaxi162Scf00150	385868	385970	385621-386197	+
1022150	IR_ON	Peaxi162Scf00431g00110	Peaxi162Scf00431	119115	119289	119005-119351	-
1000204	IR_ON	Peaxi162Scf00001g00322	Peaxi162Scf00001	324776	324857	324705-324989	-
1003955	IR_ON	Peaxi162Scf00024g01821	Peaxi162Scf00024	1811989	1812138	1811924-1812197	-
1001034	IR_ON	Peaxi162Scf00006g00099	Peaxi162Scf00006	967650	967742	967564-967909	-
1000343	IR_ON	Peaxi162Scf00001g02516	Peaxi162Scf00001	2546104	2546209	2546040-2546292	+
1000493	IR_ON	Peaxi162Scf00002g10416	Peaxi162Scf00002	4142739	4142863	4142646-4142942	+
1003931	IR_ON	Peaxi162Scf00035g00018	Peaxi162Scf00035	143130	143227	142913-143314	-
1010704	IR_ON	Peaxi162Scf00110g00120	Peaxi162Scf00110	176643	176792	176552-176870	+
1000430	IR_ON	Peaxi162Scf00002g03614	Peaxi162Scf00002	3598390	3598571	3598160-3598846	-
1033263	IR_ON	Peaxi162Scf00718g00011	Peaxi162Scf00718	142990	143300	142891-143449	+
1023536	IR_ON	Peaxi162Scf00486g00315	Peaxi162Scf00486	373175	373255	373101-373306	+
1028405	IR_ON	Peaxi162Scf00504g00036	Peaxi162Scf00504	369422	369519	369289-369608	-
1020649	IR_ON	Peaxi162Scf00380g00217	Peaxi162Scf00380	214011	214091	213762-214296	+
1006170	IR_ON	Peaxi162Scf00062g00922	Peaxi162Scf00062	940019	940188	939739-940304	+
1005660	IR_ON	Peaxi162Scf00053g00006	Peaxi162Scf00053	70633	70719	70517-70817	-
1013799	IR_ON	Peaxi162Scf00160g00921	Peaxi162Scf00160	964251	964332	964154-964377	+
1007652	IR_ON	Peaxi162Scf00065g00521	Peaxi162Scf00065	537059	537159	536968-537244	-
1011212	IR_ON	Peaxi162Scf00107g01622	Peaxi162Scf00107	1628199	1628287	1628141-1628472	+
1015914	IR_ON	Peaxi162Scf00200g00710	Peaxi162Scf00200	781073	781172	780863-781435	+
1010050	IR_ON	Peaxi162Scf00097g01412	Peaxi162Scf00097	1389770	1389877	1389252-1390144	-
1000590	IR_ON	Peaxi162Scf00003g00719	Peaxi162Scf00003	776929	777010	776843-777096	+
1021388	IR_ON	Peaxi162Scf00337g00314	Peaxi162Scf00337	340532	340619	340179-340738	-
1004388	IR_ON	Peaxi162Scf00030g01716	Peaxi162Scf00030	1715944	1716098	1715878-1716308	+
1023807	IR_ON	Peaxi162Scf00402g00019	Peaxi162Scf00402	156149	156224	156017-156312	+
1016034	IR_ON	Peaxi162Scf00184g00418	Peaxi162Scf00184	478666	478772	478600-478821	-
1009281	IR_ON	Peaxi162Scf00079g01415	Peaxi162Scf00079	1419686	1419761	1419631-1419891	+
1011605	IR_ON	Peaxi162Scf00145g01311	Peaxi162Scf00145	1293048	1293141	1292948-1293220	-
1006935	IR_ON	Peaxi162Scf00057g00154	Peaxi162Scf00057	1530578	1530702	1530494-1530830	-
1012500	IR_ON	Peaxi162Scf00132g00422	Peaxi162Scf00132	465889	465990	465809-466094	+
1026568	IR_ON	Peaxi162Scf00651g00114	Peaxi162Scf00651	100998	101317	100961-101552	+
1004456	IR_ON	Peaxi162Scf00032g00031	Peaxi162Scf00032	296750	296832	296642-296911	+
1024546	IR_ON	Peaxi162Scf00385g00415	Peaxi162Scf00385	467171	467436	467079-467536	+
1017990	IR_ON	Peaxi162Scf00300g00123	Peaxi162Scf00300	158341	158426	158165-158624	+
1007883	IR_ON	Peaxi162Scf00081g02226	Peaxi162Scf00081	2227685	2227759	2227589-2227802	+
1016494	IR_ON	Peaxi162Scf00193g00119	Peaxi162Scf00193	182633	182740	182521-182875	+
1017783	IR_ON	Peaxi162Scf00213g01313	Peaxi162Scf00213	1291444	1291537	1291347-1292419	-
1019438	IR_ON	Peaxi162Scf00257g00118	Peaxi162Scf00257	1158017	1158098	1157807-1158222	-
1020293	IR_ON	Peaxi162Scf00367g00736	Peaxi162Scf00367	768444	768660	768353-769415	+
1035565	IR_ON	Peaxi162Scf00883g00321	Peaxi162Scf00883	313571	313678	313321-313929	-
1027193	IR_ON	Peaxi162Scf00523g00112	Peaxi162Scf00523	147054	147366	146905-147444	-
1012812	IR_ON	Peaxi162Scf00170g00123	Peaxi162Scf00170	166128	166223	165914-166339	+
1008939	IR_ON	Peaxi162Scf00081g01710	Peaxi162Scf00081	1705408	1705618	1704933-1705727	-
1014271	IR_ON	Peaxi162Scf00203g00315	Peaxi162Scf00203	323695	324032	323405-324218	+
1006121	IR_ON	Peaxi162Scf00062g00219	Peaxi162Scf00062	201634	201901	201539-202053	+
1026102	IR_ON	Peaxi162Scf00620g00119	Peaxi162Scf00620	117357	117577	117214-117705	+
1011090	IR_ON	Peaxi162Scf00116g00311	Peaxi162Scf00116	383403	383500	383307-383563	-
1008780	IR_ON	Peaxi162Scf00079g00092	Peaxi162Scf00079	926837	926952	926663-927223	+
1022807	IR_ON	Peaxi162Scf00375g00619	Peaxi162Scf00375	627281	628015	626946-629410	+
1004038	IR_ON	Peaxi162Scf00025g01520	Peaxi162Scf00025	1522965	1523049	1522906-1523336	-
1002581	IR_ON	Peaxi162Scf00015g01033	Peaxi162Scf00015	1063662	1063743	1063425-1063953	-
1012639	IR_ON	Peaxi162Scf00136g00006	Peaxi162Scf00136	19154	19346	19080-19417	+
1001726	IR_ON	Peaxi162Scf00011g00097	Peaxi162Scf00011	969193	969383	969145-969468	-
1013152	IR_ON	Peaxi162Scf00130g00325	Peaxi162Scf00130	342685	342770	342549-342844	+
1007394	IR_ON	Peaxi162Scf00075g01326	Peaxi162Scf00075	1291736	1292125	1291473-1292262	+
1006515	IR_ON	Peaxi162Scf00055g00057	Peaxi162Scf00055	576035	576131	575859-576217	+
1027440	IR_ON	Peaxi162Scf00465g00045	Peaxi162Scf00465	433479	433593	433427-433851	+
1031231	IR_ON	Peaxi162Scf00632g00012	Peaxi162Scf00632	84037	84138	83825-84274	-
1028602	IR_ON	Peaxi162Scf00586g00512	Peaxi162Scf00586	547129	547344	547082-547512	+
1003385	IR_ON	Peaxi162Scf00018g00155	Peaxi162Scf00018	1516095	1516200	1515173-1516490	-
1019298	IR_ON	Peaxi162Scf00284g00136	Peaxi162Scf00284	183244	183328	183085-183384	-
1013334	IR_ON	Peaxi162Scf00132g00910	Peaxi162Scf00132	985058	985150	984949-985268	+
1012966	IR_ON	Peaxi162Scf00145g00812	Peaxi162Scf00145	815868	816189	815692-816568	-
1033734	IR_ON	Peaxi162Scf00745g00318	Peaxi162Scf00745	352005	352677	351943-352728	+
1006991	IR_ON	Peaxi162Scf00073g00129	Peaxi162Scf00073	92120	92209	92055-92289	+
1003353	IR_ON	Peaxi162Scf00020g00522	Peaxi162Scf00020	514781	514931	514630-515113	+
1003729	IR_ON	Peaxi162Scf00030g02223	Peaxi162Scf00030	2240517	2240594	2240389-2240774	-
1005696	IR_ON	Peaxi162Scf00054g00172	Peaxi162Scf00054	1751336	1751415	1751003-1751567	+
1015413	IR_ON	Peaxi162Scf00171g00522	Peaxi162Scf00171	568000	568076	567855-568200	+
1005650	IR_ON	Peaxi162Scf00045g01239	Peaxi162Scf00045	1271687	1272089	1271552-1272321	-
1013639	IR_ON	Peaxi162Scf00159g00018	Peaxi162Scf00159	48318	48416	47984-49126	-
1032927	IR_ON	Peaxi162Scf00831g00213	Peaxi162Scf00831	193011	193109	192863-193216	-
1034033	IR_ON	Peaxi162Scf00928g00035	Peaxi162Scf00928	51119	51224	50707-51376	-
1029361	IR_ON	Peaxi162Scf00627g00018	Peaxi162Scf00627	86477	86561	86376-86653	-
1002450	IR_ON	Peaxi162Scf00015g00178	Peaxi162Scf00015	1721553	1721831	1721338-1721954	+
1018518	IR_ON	Peaxi162Scf00263g00519	Peaxi162Scf00263	492771	492957	492683-493212	+
1011623	IR_ON	Peaxi162Scf00126g00121	Peaxi162Scf00126	72917	73046	72831-73132	+
1013682	IR_ON	Peaxi162Scf00141g00048	Peaxi162Scf00141	485662	486451	485565-486916	+
1000400	IR_ON	Peaxi162Scf00001g05617	Peaxi162Scf00001	5605076	5605186	5604922-5605269	+
1007105	IR_ON	Peaxi162Scf00058g02110	Peaxi162Scf00058	2116060	2116321	2115995-2116410	-
1002619	IR_ON	Peaxi162Scf00015g02217	Peaxi162Scf00015	2247366	2248047	2247259-2248154	+
1023270	IR_ON	Peaxi162Scf00352g00212	Peaxi162Scf00352	271476	271600	271305-271790	+
1001731	IR_ON	Peaxi162Scf00012g02112	Peaxi162Scf00012	2139350	2139460	2139193-2139550	-
1007006	IR_ON	Peaxi162Scf00062g01420	Peaxi162Scf00062	1477345	1477447	1477277-1477512	-
1019985	IR_ON	Peaxi162Scf00270g00419	Peaxi162Scf00270	423738	424258	423632-424332	-
1029289	IR_ON	Peaxi162Scf00540g00214	Peaxi162Scf00540	196636	196794	196537-196880	-
1000623	IR_ON	Peaxi162Scf00003g03639	Peaxi162Scf00003	3648181	3648268	3648105-3648339	-
1009546	IR_ON	Peaxi162Scf00083g00715	Peaxi162Scf00083	718468	718559	718247-718743	+
1013723	IR_ON	Peaxi162Scf00160g00125	Peaxi162Scf00160	94166	94254	94061-94530	+
1024535	IR_ON	Peaxi162Scf00535g00320	Peaxi162Scf00535	335941	336056	335858-336176	-
1013642	IR_ON	Peaxi162Scf00189g00041	Peaxi162Scf00189	472900	473005	472814-473154	+
1031813	IR_ON	Peaxi162Scf00661g00017	Peaxi162Scf00661	133924	134566	133821-134753	+
1033062	IR_ON	Peaxi162Scf00709g00003	Peaxi162Scf00709	6793	7019	6429-7106	+
1030491	IR_ON	Peaxi162Scf00592g00111	Peaxi162Scf00592	149291	149491	149115-149733	-
1035508	IR_ON	Peaxi162Scf01071g00011	Peaxi162Scf01071	108276	108421	108072-108528	+
1012008	IR_ON	Peaxi162Scf00153g01324	Peaxi162Scf00153	1341914	1341995	1341793-1342142	+
1025592	IR_ON	Peaxi162Scf00411g00310	Peaxi162Scf00411	292700	292777	292608-292839	-
1010698	IR_ON	Peaxi162Scf00129g00018	Peaxi162Scf00129	61857	61930	61800-62034	+
1025836	IR_ON	Peaxi162Scf00606g00025	Peaxi162Scf00606	255852	255977	255775-256082	+
1028026	IR_ON	Peaxi162Scf00558g00111	Peaxi162Scf00558	173349	174641	173233-174775	+
1013033	IR_ON	Peaxi162Scf00146g00613	Peaxi162Scf00146	657737	657814	657567-657972	+
1019624	IR_ON	Peaxi162Scf00287g01221	Peaxi162Scf00287	1226679	1226770	1226575-1226877	-
1026296	IR_ON	Peaxi162Scf00433g00412	Peaxi162Scf00433	470806	470873	470621-470974	-
1023605	IR_ON	Peaxi162Scf00397g00111	Peaxi162Scf00397	106963	107065	106835-107169	-
1006506	IR_ON	Peaxi162Scf00055g00018	Peaxi162Scf00055	157020	157124	156860-157248	-
1013659	IR_ON	Peaxi162Scf00159g00137	Peaxi162Scf00159	1297838	1297924	1297620-1298072	+
1031023	IR_ON	Peaxi162Scf00987g00011	Peaxi162Scf00987	18642	18782	18565-18853	-
1023607	IR_ON	Peaxi162Scf00493g00005	Peaxi162Scf00493	37731	37850	37688-37923	-
1010291	IR_ON	Peaxi162Scf00092g00119	Peaxi162Scf00092	115250	115391	115129-115514	-
1030806	IR_ON	Peaxi162Scf00699g00015	Peaxi162Scf00699	21678	21767	21460-21909	+
1017032	IR_ON	Peaxi162Scf00221g00078	Peaxi162Scf00221	785249	785344	784723-785694	-
1023021	IR_ON	Peaxi162Scf00381g00061	Peaxi162Scf00381	661868	661991	661802-662106	+
1000553	IR_ON	Peaxi162Scf00003g02427	Peaxi162Scf00003	2423636	2423763	2423465-2423835	-
1020652	IR_ON	Peaxi162Scf00285g00443	Peaxi162Scf00285	423096	423179	423012-423348	+
1020667	IR_ON	Peaxi162Scf00316g00065	Peaxi162Scf00316	606663	606903	606569-607086	-
1001224	IR_ON	Peaxi162Scf00006g00523	Peaxi162Scf00006	557917	558079	557835-558138	+
1013229	IR_ON	Peaxi162Scf00152g00127	Peaxi162Scf00152	122947	123108	122883-123184	+
1027951	IR_ON	Peaxi162Scf00553g00114	Peaxi162Scf00553	152794	152880	152641-153000	-
1024329	IR_ON	Peaxi162Scf00525g00018	Peaxi162Scf00525	129879	129970	129781-130156	-
1005684	IR_ON	Peaxi162Scf00053g02113	Peaxi162Scf00053	2110904	2111010	2110810-2111162	+
1003978	IR_ON	Peaxi162Scf00035g02717	Peaxi162Scf00035	2757140	2757260	2757024-2757411	+
1019205	IR_ON	Peaxi162Scf00281g00319	Peaxi162Scf00281	326197	326405	326132-326548	-
1029522	IR_ON	Peaxi162Scf00548g00117	Peaxi162Scf00548	137933	138028	137847-138308	-
1017016	IR_ON	Peaxi162Scf00220g00411	Peaxi162Scf00220	382319	382495	382203-382577	+
1027604	IR_ON	Peaxi162Scf00472g00222	Peaxi162Scf00472	228822	228958	228754-229043	-
1024424	IR_ON	Peaxi162Scf00381g00222	Peaxi162Scf00381	261014	261156	260804-261391	-
1021632	IR_ON	Peaxi162Scf00310g00211	Peaxi162Scf00310	274700	274778	274584-274902	-
1022974	IR_ON	Peaxi162Scf00379g00211	Peaxi162Scf00379	279576	279717	278958-280313	-
1000954	IR_ON	Peaxi162Scf00004g01917	Peaxi162Scf00004	1971628	1971725	1971545-1971795	-
1024283	IR_ON	Peaxi162Scf00377g00038	Peaxi162Scf00377	306811	306950	306583-307247	-
1026093	IR_ON	Peaxi162Scf00425g00036	Peaxi162Scf00425	342443	342528	342331-342584	-
1000286	IR_ON	Peaxi162Scf00001g00451	Peaxi162Scf00001	4529231	4529510	4529145-4529543	+
1011429	IR_ON	Peaxi162Scf00140g00710	Peaxi162Scf00140	732863	732938	732617-732994	-
1028839	IR_ON	Peaxi162Scf00601g00007	Peaxi162Scf00601	81966	82493	81577-82600	+
1006224	IR_ON	Peaxi162Scf00050g00214	Peaxi162Scf00050	220863	220971	220822-221101	-
1031230	IR_ON	Peaxi162Scf00722g00002	Peaxi162Scf00722	19294	19391	19269-19536	-
1037839	IR_ON	Peaxi162Scf01073g00115	Peaxi162Scf01073	104826	105268	104170-105386	-
1003257	IR_ON	Peaxi162Scf00019g00715	Peaxi162Scf00019	775926	776020	775781-776120	+
1025109	IR_ON	Peaxi162Scf00560g00124	Peaxi162Scf00560	149171	149280	149004-149357	-
1027663	IR_ON	Peaxi162Scf00542g00315	Peaxi162Scf00542	363908	364049	363740-364180	-
1003875	IR_ON	Peaxi162Scf00034g00069	Peaxi162Scf00034	607860	607956	607796-608156	-
1023846	IR_ON	Peaxi162Scf00363g00019	Peaxi162Scf00363	183637	183724	183563-183860	+
1021010	IR_ON	Peaxi162Scf00391g00008	Peaxi162Scf00391	27209	27341	27046-27493	-
1025965	IR_ON	Peaxi162Scf00464g00016	Peaxi162Scf00464	58727	58823	58587-58888	+
1003910	IR_ON	Peaxi162Scf00034g01011	Peaxi162Scf00034	986604	986701	986428-986792	+
1026304	IR_ON	Peaxi162Scf00637g00213	Peaxi162Scf00637	191348	191441	191224-191686	-
1013563	IR_ON	Peaxi162Scf00139g00617	Peaxi162Scf00139	637225	637351	636987-637407	-
1007198	IR_ON	Peaxi162Scf00060g00026	Peaxi162Scf00060	47791	47873	47693-47998	+
1021288	IR_ON	Peaxi162Scf00401g00035	Peaxi162Scf00401	347210	347313	347123-347663	+
1016981	IR_ON	Peaxi162Scf00203g00812	Peaxi162Scf00203	821838	821959	821568-822031	-
1009782	IR_ON	Peaxi162Scf00092g01118	Peaxi162Scf00092	1145009	1145330	1144830-1145389	+
1024867	IR_ON	Peaxi162Scf00391g00434	Peaxi162Scf00391	405174	405278	405157-405335	-
1011287	IR_ON	Peaxi162Scf00119g00949	Peaxi162Scf00119	974525	974616	974414-974774	-
1001623	IR_ON	Peaxi162Scf00009g01531	Peaxi162Scf00009	1552632	1552712	1552459-1552792	+
1018320	IR_ON	Peaxi162Scf00228g00321	Peaxi162Scf00228	339377	339539	339296-339633	+
1008810	IR_ON	Peaxi162Scf00079g01916	Peaxi162Scf00079	1939619	1940440	1939471-1940643	-
1002832	IR_ON	Peaxi162Scf00016g02248	Peaxi162Scf00016	2208309	2208620	2208233-2208666	+
1001445	IR_ON	Peaxi162Scf00007g01417	Peaxi162Scf00007	1415544	1415643	1415488-1418222	-
1014034	IR_ON	Peaxi162Scf00150g00916	Peaxi162Scf00150	943612	943758	943493-944014	+
1028393	IR_ON	Peaxi162Scf00750g00035	Peaxi162Scf00750	302748	302902	302676-302947	-
1006333	IR_ON	Peaxi162Scf00064g01527	Peaxi162Scf00064	1490166	1490254	1490086-1490432	-
1025373	IR_ON	Peaxi162Scf00446g00212	Peaxi162Scf00446	185572	186184	185486-186465	-
1035698	IR_ON	Peaxi162Scf00893g00009	Peaxi162Scf00893	30574	30649	30549-30813	+
1003242	IR_ON	Peaxi162Scf00019g00284	Peaxi162Scf00019	2811501	2811584	2811372-2811652	-
1024983	IR_ON	Peaxi162Scf00394g00813	Peaxi162Scf00394	809057	809151	808958-809263	+
1030004	IR_ON	Peaxi162Scf00666g00008	Peaxi162Scf00666	63031	63222	62961-63306	+
1026231	IR_ON	Peaxi162Scf00476g00039	Peaxi162Scf00476	373226	373327	372707-373566	+
1022262	IR_ON	Peaxi162Scf00436g00515	Peaxi162Scf00436	541050	541476	540894-541561	+
1013916	IR_ON	Peaxi162Scf00147g00710	Peaxi162Scf00147	749211	749310	749037-749380	+
1023680	IR_ON	Peaxi162Scf00495g00216	Peaxi162Scf00495	284501	284634	284428-284717	-
1018825	IR_ON	Peaxi162Scf00327g00026	Peaxi162Scf00327	283301	283400	282851-283470	+
1007866	IR_ON	Peaxi162Scf00081g01329	Peaxi162Scf00081	1327726	1327810	1327631-1328402	-
1030247	IR_ON	Peaxi162Scf00680g00414	Peaxi162Scf00680	402997	403088	402656-403120	+
1009924	IR_ON	Peaxi162Scf00088g01322	Peaxi162Scf00088	1317102	1317348	1316972-1317530	+
1019322	IR_ON	Peaxi162Scf00253g01128	Peaxi162Scf00253	1132792	1132881	1132637-1133018	+
1001124	IR_ON	Peaxi162Scf00006g03619	Peaxi162Scf00006	3635198	3635334	3634960-3635501	-
1026733	IR_ON	Peaxi162Scf00444g00717	Peaxi162Scf00444	703425	703665	703327-703757	+
1010578	IR_ON	Peaxi162Scf00106g01318	Peaxi162Scf00106	1333796	1333923	1333625-1334045	+
1024979	IR_ON	Peaxi162Scf00437g00323	Peaxi162Scf00437	384463	384578	384274-384889	-
1033892	IR_ON	Peaxi162Scf00755g00019	Peaxi162Scf00755	177498	177612	177444-177700	-
1027192	IR_ON	Peaxi162Scf00455g00112	Peaxi162Scf00455	168697	168851	168626-168994	-
1011114	IR_ON	Peaxi162Scf00132g00119	Peaxi162Scf00132	125274	125351	125131-125416	-
1029012	IR_ON	Peaxi162Scf00801g00048	Peaxi162Scf00801	400306	400398	400192-400731	-
1002425	IR_ON	Peaxi162Scf00016g01034	Peaxi162Scf00016	1020958	1021058	1020920-1021095	+
1025751	IR_ON	Peaxi162Scf00597g00058	Peaxi162Scf00597	508744	508870	508705-508965	+
1013410	IR_ON	Peaxi162Scf00153g00079	Peaxi162Scf00153	726768	726850	726653-726904	+
1024935	IR_ON	Peaxi162Scf00436g00024	Peaxi162Scf00436	202428	202574	202229-202659	-
1003511	IR_ON	Peaxi162Scf00026g02312	Peaxi162Scf00026	2352874	2352945	2352738-2353068	+
1012867	IR_ON	Peaxi162Scf00170g00919	Peaxi162Scf00170	905494	905570	905337-905670	+
1008990	IR_ON	Peaxi162Scf00101g01522	Peaxi162Scf00101	1554302	1554462	1554092-1554556	-
1016317	IR_ON	Peaxi162Scf00190g01218	Peaxi162Scf00190	1237656	1237759	1237562-1238029	-
1014013	IR_ON	Peaxi162Scf00150g00139	Peaxi162Scf00150	1300977	1301149	1300594-1301394	+
1026328	IR_ON	Peaxi162Scf00481g00319	Peaxi162Scf00481	309247	309351	309106-309458	+
1014264	IR_ON	Peaxi162Scf00168g00009	Peaxi162Scf00168	85331	85421	85101-85547	+
1018602	IR_ON	Peaxi162Scf00264g00512	Peaxi162Scf00264	525131	525246	524479-525382	-
1023257	IR_ON	Peaxi162Scf00387g00613	Peaxi162Scf00387	653453	653544	653326-653700	+
1015541	IR_ON	Peaxi162Scf00173g00417	Peaxi162Scf00173	400382	400467	400253-400657	+
1023924	IR_ON	Peaxi162Scf00515g00132	Peaxi162Scf00515	147073	147197	146839-147347	+
1009333	IR_ON	Peaxi162Scf00080g01410	Peaxi162Scf00080	1408008	1408207	1407919-1408930	-
1027565	IR_ON	Peaxi162Scf00539g00036	Peaxi162Scf00539	310598	312025	310536-312150	-
1020872	IR_ON	Peaxi162Scf00324g00020	Peaxi162Scf00324	17781	17894	17637-18288	+
1005909	IR_ON	Peaxi162Scf00058g01717	Peaxi162Scf00058	1750075	1750403	1749557-1750478	+
1010519	IR_ON	Peaxi162Scf00096g00416	Peaxi162Scf00096	452767	452844	452612-452945	-
1026767	IR_ON	Peaxi162Scf00663g00009	Peaxi162Scf00663	55342	55411	55178-55490	-
1009847	IR_ON	Peaxi162Scf00088g00214	Peaxi162Scf00088	233447	234756	233336-234860	+
1013200	IR_ON	Peaxi162Scf00130g01016	Peaxi162Scf00130	1001134	1001293	1000868-1001372	-
1019640	IR_ON	Peaxi162Scf00352g00074	Peaxi162Scf00352	721435	721952	721290-722040	-
1006110	IR_ON	Peaxi162Scf00046g00120	Peaxi162Scf00046	169167	169248	168667-169502	+
1012187	IR_ON	Peaxi162Scf00159g00068	Peaxi162Scf00159	654930	655063	654845-655357	-
1014339	IR_ON	Peaxi162Scf00205g00219	Peaxi162Scf00205	274910	275027	274795-275102	-
1003507	IR_ON	Peaxi162Scf00021g00314	Peaxi162Scf00021	318697	318825	318617-318889	+
1015853	IR_ON	Peaxi162Scf00198g00513	Peaxi162Scf00198	519289	519377	519224-519520	+
1018368	IR_ON	Peaxi162Scf00228g00738	Peaxi162Scf00228	773379	773476	773230-773709	-
1030401	IR_ON	Peaxi162Scf00586g00027	Peaxi162Scf00586	228717	229082	228394-229222	-
1021060	IR_ON	Peaxi162Scf00392g00023	Peaxi162Scf00392	237832	237952	237639-238014	+
1004012	IR_ON	Peaxi162Scf00036g01015	Peaxi162Scf00036	1043424	1043503	1043323-1043763	-
1004876	IR_ON	Peaxi162Scf00037g00932	Peaxi162Scf00037	972791	972887	972704-972979	+
1024319	IR_ON	Peaxi162Scf00524g00056	Peaxi162Scf00524	526073	526158	526002-526458	+
1015950	IR_ON	Peaxi162Scf00241g00035	Peaxi162Scf00241	64523	64654	64444-64740	-
1024088	IR_ON	Peaxi162Scf00372g01015	Peaxi162Scf00372	1080657	1080773	1080399-1080861	-
1015667	IR_ON	Peaxi162Scf00232g00022	Peaxi162Scf00232	45601	45696	45334-45800	+
1008485	IR_ON	Peaxi162Scf00089g01433	Peaxi162Scf00089	1428301	1428389	1428116-1428482	-
1005831	IR_ON	Peaxi162Scf00046g00530	Peaxi162Scf00046	525106	525183	525041-525281	+
1003579	IR_ON	Peaxi162Scf00021g01412	Peaxi162Scf00021	1400281	1400420	1400147-1400554	+
1020038	IR_ON	Peaxi162Scf00301g00078	Peaxi162Scf00301	782387	782665	782328-782773	+
1020908	IR_ON	Peaxi162Scf00389g00425	Peaxi162Scf00389	486502	486576	486422-486776	-
1013188	IR_ON	Peaxi162Scf00175g00118	Peaxi162Scf00175	173180	173388	173088-173517	+
1025018	IR_ON	Peaxi162Scf00438g00049	Peaxi162Scf00438	477283	477356	477014-477430	+
1021401	IR_ON	Peaxi162Scf00404g00021	Peaxi162Scf00404	80763	80891	80659-81135	+
1016818	IR_ON	Peaxi162Scf00199g00517	Peaxi162Scf00199	561751	561874	561677-561983	-
1016362	IR_ON	Peaxi162Scf00256g00817	Peaxi162Scf00256	856183	856292	855975-856379	-
1018180	IR_ON	Peaxi162Scf00309g00013	Peaxi162Scf00309	8027	8139	7890-8340	-
1008006	IR_ON	Peaxi162Scf00073g01724	Peaxi162Scf00073	1784940	1785105	1784842-1785204	-
1009536	IR_ON	Peaxi162Scf00083g00426	Peaxi162Scf00083	417430	417513	417332-417683	-
1010736	IR_ON	Peaxi162Scf00110g00912	Peaxi162Scf00110	901821	901900	901573-901973	+
1017434	IR_ON	Peaxi162Scf00231g00021	Peaxi162Scf00231	56172	56858	55770-57050	+
1036518	IR_ON	Peaxi162Scf00947g00211	Peaxi162Scf00947	255700	255785	255634-255935	-
1009608	IR_ON	Peaxi162Scf00084g00118	Peaxi162Scf00084	165859	165969	165656-166172	-
1030653	IR_ON	Peaxi162Scf00951g00018	Peaxi162Scf00951	134312	134381	134180-134484	+
1014614	IR_ON	Peaxi162Scf00160g00521	Peaxi162Scf00160	532013	532151	531418-532304	-
1025197	IR_ON	Peaxi162Scf00443g00213	Peaxi162Scf00443	226141	226232	226019-226465	-
1017537	IR_ON	Peaxi162Scf00209g00325	Peaxi162Scf00209	327367	327469	327232-327806	-
1031702	IR_ON	Peaxi162Scf00745g00015	Peaxi162Scf00745	5305	5410	5247-5460	+
1025497	IR_ON	Peaxi162Scf00408g00523	Peaxi162Scf00408	517950	518050	517810-518094	-
1007580	IR_ON	Peaxi162Scf00078g00236	Peaxi162Scf00078	268540	268610	268458-268776	-
1012709	IR_ON	Peaxi162Scf00167g00092	Peaxi162Scf00167	980452	980542	979811-980767	+
1024124	IR_ON	Peaxi162Scf00374g00007	Peaxi162Scf00374	64665	64893	64446-65016	-
1036034	IR_ON	Peaxi162Scf01157g00110	Peaxi162Scf01157	94075	94214	93890-94274	+
1007648	IR_ON	Peaxi162Scf00078g00736	Peaxi162Scf00078	705793	705908	705741-706211	-
1023022	IR_ON	Peaxi162Scf00345g00811	Peaxi162Scf00345	845241	845406	845006-845537	-
1021660	IR_ON	Peaxi162Scf00416g00116	Peaxi162Scf00416	81062	81167	80835-81459	+
1013014	IR_ON	Peaxi162Scf00146g00109	Peaxi162Scf00146	1085516	1085619	1085202-1085744	-
1019796	IR_ON	Peaxi162Scf00266g00511	Peaxi162Scf00266	498223	498627	497399-498732	+
1034432	IR_ON	Peaxi162Scf00789g00216	Peaxi162Scf00789	221360	221466	220890-221494	-
1029342	IR_ON	Peaxi162Scf00542g00014	Peaxi162Scf00542	79705	79827	79615-79934	+
1004323	IR_ON	Peaxi162Scf00029g02524	Peaxi162Scf00029	2552064	2552254	2551898-2552601	+
1021868	IR_ON	Peaxi162Scf00351g00327	Peaxi162Scf00351	321445	321850	321309-322006	-
1032611	IR_ON	Peaxi162Scf00806g00011	Peaxi162Scf00806	20899	20988	20651-21216	-
1018889	IR_ON	Peaxi162Scf00271g00031	Peaxi162Scf00271	358527	358611	358459-358706	+
1019758	IR_ON	Peaxi162Scf00265g00006	Peaxi162Scf00265	15623	15823	15516-16035	+
1002899	IR_ON	Peaxi162Scf00016g02843	Peaxi162Scf00016	2878751	2878960	2878647-2879129	+
1020369	IR_ON	Peaxi162Scf00372g00719	Peaxi162Scf00372	696711	696831	696630-696930	+
1024394	IR_ON	Peaxi162Scf00420g00411	Peaxi162Scf00420	410441	410540	410320-410698	-
1030893	IR_ON	Peaxi162Scf00700g00151	Peaxi162Scf00700	146568	146716	146494-146895	-
1003999	IR_ON	Peaxi162Scf00027g00235	Peaxi162Scf00027	2360655	2360775	2360501-2360945	-
1013922	IR_ON	Peaxi162Scf00194g00323	Peaxi162Scf00194	301512	301732	301466-301783	+
1030418	IR_ON	Peaxi162Scf00684g00222	Peaxi162Scf00684	184306	184389	184177-184507	+
1017384	IR_ON	Peaxi162Scf00284g00818	Peaxi162Scf00284	818507	818612	818280-818691	-
1024090	IR_ON	Peaxi162Scf00409g00217	Peaxi162Scf00409	196224	196303	196165-196623	-
1005340	IR_ON	Peaxi162Scf00047g01821	Peaxi162Scf00047	1846744	1846820	1846657-1846936	+
1030945	IR_ON	Peaxi162Scf00701g00031	Peaxi162Scf00701	304270	304357	303854-304488	+
1007350	IR_ON	Peaxi162Scf00066g00524	Peaxi162Scf00066	577439	577517	577338-577611	-
1031468	IR_ON	Peaxi162Scf00739g00125	Peaxi162Scf00739	96097	96198	95980-96250	-
1007393	IR_ON	Peaxi162Scf00062g01919	Peaxi162Scf00062	1925224	1925325	1925146-1925496	+
1020694	IR_ON	Peaxi162Scf00316g00334	Peaxi162Scf00316	330960	331315	330864-331468	+
1014856	IR_ON	Peaxi162Scf00176g01415	Peaxi162Scf00176	1401981	1402085	1401874-1402150	-
1001790	IR_ON	Peaxi162Scf00011g00627	Peaxi162Scf00011	621930	622035	621486-622150	+
1009839	IR_ON	Peaxi162Scf00088g00096	Peaxi162Scf00088	943063	943164	943001-943238	+
1011237	IR_ON	Peaxi162Scf00119g00138	Peaxi162Scf00119	1339936	1340066	1339889-1340146	-
1011270	IR_ON	Peaxi162Scf00108g00912	Peaxi162Scf00108	939992	940078	939902-940124	-
1010451	IR_ON	Peaxi162Scf00104g00014	Peaxi162Scf00104	10672	10772	10476-10884	-
1037404	IR_ON	Peaxi162Scf01024g00009	Peaxi162Scf01024	48012	48121	47879-48282	-
1003868	IR_ON	Peaxi162Scf00025g10312	Peaxi162Scf00025	3132178	3132331	3132122-3132435	-
1006289	IR_ON	Peaxi162Scf00047g00732	Peaxi162Scf00047	768825	768938	768769-769048	-
1003594	IR_ON	Peaxi162Scf00020g01234	Peaxi162Scf00020	1271186	1271269	1271061-1271433	-
1005998	IR_ON	Peaxi162Scf00047g01223	Peaxi162Scf00047	1229239	1229556	1229156-1229753	+
1005557	IR_ON	Peaxi162Scf00051g00193	Peaxi162Scf00051	1901904	1902018	1901784-1902375	-
1002660	IR_ON	Peaxi162Scf00016g00516	Peaxi162Scf00016	514834	514925	514757-515026	+
1018145	IR_ON	Peaxi162Scf00305g00613	Peaxi162Scf00305	632995	633264	632919-633337	-
1023661	IR_ON	Peaxi162Scf00495g00010	Peaxi162Scf00495	17907	17991	17821-18140	+
1005086	IR_ON	Peaxi162Scf00038g01034	Peaxi162Scf00038	1084023	1084112	1083925-1084267	-
1032210	IR_ON	Peaxi162Scf00680g00118	Peaxi162Scf00680	135027	135381	133586-135615	-
1024906	IR_ON	Peaxi162Scf00434g00727	Peaxi162Scf00434	711405	711512	711160-712306	+
1005630	IR_ON	Peaxi162Scf00041g00215	Peaxi162Scf00041	283511	283586	283379-283742	-
1022075	IR_ON	Peaxi162Scf00428g00715	Peaxi162Scf00428	735775	735856	735430-735956	-
1006289	IR_ON	Peaxi162Scf00051g00109	Peaxi162Scf00051	1033009	1033089	1032872-1033208	+
1020033	IR_ON	Peaxi162Scf00362g00534	Peaxi162Scf00362	501108	501229	501049-501327	-
1013968	IR_ON	Peaxi162Scf00149g00722	Peaxi162Scf00149	716807	717266	716625-717366	-
1028953	IR_ON	Peaxi162Scf00611g00017	Peaxi162Scf00611	79862	79967	79548-80102	-
1012544	IR_ON	Peaxi162Scf00133g00721	Peaxi162Scf00133	710079	710173	709940-710440	+
1003007	IR_ON	Peaxi162Scf00016g02525	Peaxi162Scf00016	2570396	2570475	2570321-2570599	+
1013432	IR_ON	Peaxi162Scf00153g01027	Peaxi162Scf00153	1078922	1078998	1078845-1079142	-
1036433	IR_ON	Peaxi162Scf00942g00127	Peaxi162Scf00942	124344	124461	124234-124535	+
1035118	IR_ON	Peaxi162Scf00842g00018	Peaxi162Scf00842	42119	42206	41838-42294	+
1018705	IR_ON	Peaxi162Scf00267g01019	Peaxi162Scf00267	1012599	1012731	1012458-1012825	+
1030478	IR_ON	Peaxi162Scf00591g00412	Peaxi162Scf00591	475247	475344	475145-475502	+
1026597	IR_ON	Peaxi162Scf00496g00062	Peaxi162Scf00496	638548	638849	638448-639022	-
1001197	IR_ON	Peaxi162Scf00005g04511	Peaxi162Scf00005	4513543	4513635	4513467-4513897	+
1025423	IR_ON	Peaxi162Scf00407g00312	Peaxi162Scf00407	344489	344599	344274-344635	-
1016281	IR_ON	Peaxi162Scf00253g00825	Peaxi162Scf00253	869680	869759	869460-869866	-
1020322	IR_ON	Peaxi162Scf00311g01110	Peaxi162Scf00311	1163010	1163417	1162910-1163533	+
1015645	IR_ON	Peaxi162Scf00194g00019	Peaxi162Scf00194	8039	8133	7871-8172	+
1022180	IR_ON	Peaxi162Scf00433g00096	Peaxi162Scf00433	891798	891874	891718-891975	-
1001453	IR_ON	Peaxi162Scf00008g02025	Peaxi162Scf00008	1995749	1995831	1995637-1995904	-
1038311	IR_ON	Peaxi162Scf01149g00016	Peaxi162Scf01149	39037	39124	38878-39171	+
1019250	IR_ON	Peaxi162Scf00282g00418	Peaxi162Scf00282	442704	442835	441762-443841	+
1029858	IR_ON	Peaxi162Scf00879g00110	Peaxi162Scf00879	173273	173494	173166-173574	+
1015416	IR_ON	Peaxi162Scf00226g00823	Peaxi162Scf00226	763047	763141	762815-763241	-
1013460	IR_ON	Peaxi162Scf00183g00011	Peaxi162Scf00183	27026	27158	26887-27266	+
1031534	IR_ON	Peaxi162Scf00648g00013	Peaxi162Scf00648	25518	26456	25213-26595	-
1012928	IR_ON	Peaxi162Scf00141g01224	Peaxi162Scf00141	1220684	1220759	1220086-1220893	+
1008481	IR_ON	Peaxi162Scf00076g00111	Peaxi162Scf00076	131863	131967	131767-132077	+
1011558	IR_ON	Peaxi162Scf00111g01465	Peaxi162Scf00111	1467318	1467571	1467109-1467741	-
1020983	IR_ON	Peaxi162Scf00328g00218	Peaxi162Scf00328	261180	261257	261081-261317	+
1034222	IR_ON	Peaxi162Scf00941g00113	Peaxi162Scf00941	51641	51724	51497-51861	-
1035249	IR_ON	Peaxi162Scf01040g00010	Peaxi162Scf01040	31179	31279	31061-31480	+
1035660	IR_ON	Peaxi162Scf01093g00011	Peaxi162Scf01093	76462	76544	76256-76747	-
1010323	IR_ON	Peaxi162Scf00102g01356	Peaxi162Scf00102	1296409	1296646	1296324-1296693	-
1018883	IR_ON	Peaxi162Scf00328g00527	Peaxi162Scf00328	518571	518685	518461-518750	-
1005462	IR_ON	Peaxi162Scf00043g00247	Peaxi162Scf00043	2442042	2442190	2441347-2442354	+
1011260	IR_ON	Peaxi162Scf00108g00712	Peaxi162Scf00108	689175	689320	689097-689417	-
1015284	IR_ON	Peaxi162Scf00188g00545	Peaxi162Scf00188	583994	584073	583881-584268	-
1028749	IR_ON	Peaxi162Scf00780g00005	Peaxi162Scf00780	26613	26952	26550-27060	+
1008346	IR_ON	Peaxi162Scf00089g00334	Peaxi162Scf00089	346295	346444	345994-346537	+
1011747	IR_ON	Peaxi162Scf00127g00019	Peaxi162Scf00127	124484	124697	124326-124792	+
1014963	IR_ON	Peaxi162Scf00178g00216	Peaxi162Scf00178	235817	235902	235661-236044	-
1011407	IR_ON	Peaxi162Scf00111g00048	Peaxi162Scf00111	417551	417790	417412-417872	+
1024601	IR_ON	Peaxi162Scf00536g00422	Peaxi162Scf00536	445794	446196	445637-446375	-
1029467	IR_ON	Peaxi162Scf00546g00421	Peaxi162Scf00546	388562	388640	388271-388765	-
1029828	IR_ON	Peaxi162Scf00878g00111	Peaxi162Scf00878	106247	106464	105759-106502	-
1012453	IR_ON	Peaxi162Scf00164g00217	Peaxi162Scf00164	188624	188750	188516-188817	+
1028602	IR_ON	Peaxi162Scf00517g00032	Peaxi162Scf00517	55635	55836	55514-56007	-
1024641	IR_ON	Peaxi162Scf00386g00615	Peaxi162Scf00386	584480	584562	584430-584699	+
1015744	IR_ON	Peaxi162Scf00195g00313	Peaxi162Scf00195	379154	379270	379096-379350	+
1002871	IR_ON	Peaxi162Scf00018g00311	Peaxi162Scf00018	363296	363394	363224-363480	+
1012438	IR_ON	Peaxi162Scf00131g00081	Peaxi162Scf00131	865901	866013	865799-866358	+
1017082	IR_ON	Peaxi162Scf00274g00452	Peaxi162Scf00274	390729	390838	390505-390978	-
1013348	IR_ON	Peaxi162Scf00152g01227	Peaxi162Scf00152	1211855	1211957	1211760-1212031	+
1021016	IR_ON	Peaxi162Scf00328g00720	Peaxi162Scf00328	769862	769989	769556-770198	-
1020469	IR_ON	Peaxi162Scf00282g00225	Peaxi162Scf00282	200576	200647	200517-200702	-
1016143	IR_ON	Peaxi162Scf00205g00617	Peaxi162Scf00205	649518	649606	649445-649762	+
1006857	IR_ON	Peaxi162Scf00060g00438	Peaxi162Scf00060	419637	419719	419437-419894	-
1023152	IR_ON	Peaxi162Scf00469g00139	Peaxi162Scf00469	110543	110627	110151-110870	-
1016607	IR_ON	Peaxi162Scf00209g00610	Peaxi162Scf00209	622152	622221	621938-622382	-
1004576	IR_ON	Peaxi162Scf00039g00619	Peaxi162Scf00039	619535	619626	619356-619698	-
1037359	IR_ON	Peaxi162Scf01018g00118	Peaxi162Scf01018	134072	134424	133929-134513	-
1007479	IR_ON	Peaxi162Scf00076g00523	Peaxi162Scf00076	564401	564523	562432-564664	+
1006347	IR_ON	Peaxi162Scf00051g01311	Peaxi162Scf00051	1297143	1297241	1297039-1297413	+
1015643	IR_ON	Peaxi162Scf00231g00813	Peaxi162Scf00231	879600	879870	879266-880019	+
1002780	IR_ON	Peaxi162Scf00017g02715	Peaxi162Scf00017	2691708	2692134	2691571-2692271	+
1005914	IR_ON	Peaxi162Scf00047g00423	Peaxi162Scf00047	389758	390444	389606-390548	-
1038792	IR_ON	Peaxi162Scf01221g00029	Peaxi162Scf01221	103096	103209	103032-103274	+
1018378	IR_ON	Peaxi162Scf00258g00729	Peaxi162Scf00258	714828	714946	714737-715017	-
1022393	IR_ON	Peaxi162Scf00441g00216	Peaxi162Scf00441	228995	229081	228777-229217	+
1006465	IR_ON	Peaxi162Scf00048g00209	Peaxi162Scf00048	1997125	1997598	1997072-1997621	+
1001629	IR_ON	Peaxi162Scf00009g00232	Peaxi162Scf00009	244031	244583	243903-244667	-
1011900	IR_ON	Peaxi162Scf00152g00942	Peaxi162Scf00152	974170	974256	974112-974381	-
1020830	IR_ON	Peaxi162Scf00286g00825	Peaxi162Scf00286	848041	848129	847952-848200	+
1021605	IR_ON	Peaxi162Scf00309g00623	Peaxi162Scf00309	642090	642191	641943-642271	+
1029739	IR_ON	Peaxi162Scf00876g00018	Peaxi162Scf00876	63032	63120	62975-63228	+
1030193	IR_ON	Peaxi162Scf00577g00213	Peaxi162Scf00577	233708	233797	233606-233949	-
1022424	IR_ON	Peaxi162Scf00442g00413	Peaxi162Scf00442	421487	421568	421269-421692	+
1015006	IR_ON	Peaxi162Scf00166g00645	Peaxi162Scf00166	635263	635388	635208-635543	+
1000257	IR_ON	Peaxi162Scf00001g00433	Peaxi162Scf00001	4291324	4291474	4291194-4291611	+
1010246	IR_ON	Peaxi162Scf00126g00051	Peaxi162Scf00126	571191	571266	571081-571370	+
1008154	IR_ON	Peaxi162Scf00071g00129	Peaxi162Scf00071	105540	105681	105316-105779	-
1009692	IR_ON	Peaxi162Scf00091g00114	Peaxi162Scf00091	1122410	1122506	1122199-1122767	+
1030075	IR_ON	Peaxi162Scf00571g00036	Peaxi162Scf00571	314782	314930	314655-315338	-
1032007	IR_ON	Peaxi162Scf00672g00211	Peaxi162Scf00672	232140	232215	232026-232328	-
1036939	IR_ON	Peaxi162Scf00981g00112	Peaxi162Scf00981	107472	107578	107270-108107	+
1032159	IR_ON	Peaxi162Scf00677g00114	Peaxi162Scf00677	149347	149425	149237-149538	+
1004224	IR_ON	Peaxi162Scf00027g00213	Peaxi162Scf00027	278779	278859	278738-278932	+
1025021	IR_ON	Peaxi162Scf00553g00913	Peaxi162Scf00553	953646	954081	953299-954426	-
1004698	IR_ON	Peaxi162Scf00037g01515	Peaxi162Scf00037	1517872	1517963	1517810-1518032	-
1005035	IR_ON	Peaxi162Scf00038g00519	Peaxi162Scf00038	534722	535913	534366-536012	+
1033859	IR_ON	Peaxi162Scf00753g00115	Peaxi162Scf00753	176457	176566	176349-176714	+
1024881	IR_ON	Peaxi162Scf00434g00335	Peaxi162Scf00434	367445	367586	367377-367677	+
1006051	IR_ON	Peaxi162Scf00061g00226	Peaxi162Scf00061	2193012	2193121	2192860-2193613	+
1025277	IR_ON	Peaxi162Scf00403g00113	Peaxi162Scf00403	132040	132147	131747-132198	+
1008562	IR_ON	Peaxi162Scf00076g01042	Peaxi162Scf00076	1135799	1135921	1135578-1136034	-
1020893	IR_ON	Peaxi162Scf00324g00334	Peaxi162Scf00324	343676	343917	343568-344136	-
1021681	IR_ON	Peaxi162Scf00417g01021	Peaxi162Scf00417	1066286	1066369	1066125-1066563	-
1033151	IR_ON	Peaxi162Scf00853g00016	Peaxi162Scf00853	123732	123960	123685-124054	+
1000208	IR_ON	Peaxi162Scf00001g00222	Peaxi162Scf00001	2268081	2268106	2267628-2268215	-
1003051	IR_ON	Peaxi162Scf00020g01717	Peaxi162Scf00020	1693071	1693157	1693007-1693295	-
1019835	IR_ON	Peaxi162Scf00267g00817	Peaxi162Scf00267	785224	785293	784955-785378	+
1016723	IR_ON	Peaxi162Scf00198g00036	Peaxi162Scf00198	290910	291030	290822-291306	-
1005792	IR_ON	Peaxi162Scf00057g00207	Peaxi162Scf00057	2049992	2050070	2049752-2050315	+
1015080	IR_ON	Peaxi162Scf00180g00215	Peaxi162Scf00180	254849	255488	254709-255733	-
1031048	IR_ON	Peaxi162Scf00620g00621	Peaxi162Scf00620	610619	610898	610515-611077	+
1034375	IR_ON	Peaxi162Scf00953g00116	Peaxi162Scf00953	140269	140374	140071-140491	-
1013123	IR_ON	Peaxi162Scf00130g00011	Peaxi162Scf00130	97376	97691	97248-97838	+
1024934	IR_ON	Peaxi162Scf00392g00518	Peaxi162Scf00392	553679	554110	552973-554328	-
1025389	IR_ON	Peaxi162Scf00406g00414	Peaxi162Scf00406	385032	385248	384925-385352	-
1002369	IR_ON	Peaxi162Scf00015g00272	Peaxi162Scf00015	2731811	2731939	2731539-2732034	+
1000580	IR_ON	Peaxi162Scf00003g00497	Peaxi162Scf00003	4939983	4940097	4939816-4940159	-
1028729	IR_ON	Peaxi162Scf00778g00009	Peaxi162Scf00778	40006	40108	39866-40266	+
1003224	IR_ON	Peaxi162Scf00017g02238	Peaxi162Scf00017	2194276	2194591	2194061-2194645	-
1018153	IR_ON	Peaxi162Scf00225g00013	Peaxi162Scf00225	85012	85274	84609-85301	-
1004822	IR_ON	Peaxi162Scf00037g00231	Peaxi162Scf00037	262739	263347	262593-263578	-
1013344	IR_ON	Peaxi162Scf00179g00123	Peaxi162Scf00179	130754	130851	130601-131022	-
1018496	IR_ON	Peaxi162Scf00263g00229	Peaxi162Scf00263	272935	273048	272911-273178	-
1026424	IR_ON	Peaxi162Scf00645g00018	Peaxi162Scf00645	104017	104102	103905-104158	-
1022442	IR_ON	Peaxi162Scf00329g00617	Peaxi162Scf00329	591904	591984	591841-592195	-
1019187	IR_ON	Peaxi162Scf00281g00017	Peaxi162Scf00281	85856	85942	85714-86130	-
1021987	IR_ON	Peaxi162Scf00423g00410	Peaxi162Scf00423	465662	465823	465548-465952	+
1002085	IR_ON	Peaxi162Scf00013g00069	Peaxi162Scf00013	664636	664716	664553-664868	-
1032010	IR_ON	Peaxi162Scf01112g00017	Peaxi162Scf01112	42678	42811	42560-43167	-
1022159	IR_ON	Peaxi162Scf00320g00212	Peaxi162Scf00320	246928	247010	246730-247151	+
1037605	IR_ON	Peaxi162Scf01054g00026	Peaxi162Scf01054	87609	88035	87519-88123	-
1018845	IR_ON	Peaxi162Scf00328g00108	Peaxi162Scf00328	1014710	1014808	1014476-1014870	-
1020472	IR_ON	Peaxi162Scf00375g00416	Peaxi162Scf00375	413954	414054	413855-414180	+
1013372	IR_ON	Peaxi162Scf00180g00010	Peaxi162Scf00180	40361	40422	40052-40762	-
1029077	IR_ON	Peaxi162Scf00803g00223	Peaxi162Scf00803	215453	215556	215391-215738	-
1030270	IR_ON	Peaxi162Scf00916g00219	Peaxi162Scf00916	201492	201629	201196-201707	-
1027539	IR_ON	Peaxi162Scf00469g00530	Peaxi162Scf00469	566800	566894	566693-566936	+
1001369	IR_ON	Peaxi162Scf00007g01221	Peaxi162Scf00007	1202439	1202544	1202339-1202657	-
1017514	IR_ON	Peaxi162Scf00209g00122	Peaxi162Scf00209	106486	106556	106322-106720	-
1001922	IR_ON	Peaxi162Scf00013g03226	Peaxi162Scf00013	3258107	3259114	3257960-3259209	-
1024337	IR_ON	Peaxi162Scf00525g00073	Peaxi162Scf00525	699118	699373	699008-699643	-
1008388	IR_ON	Peaxi162Scf00073g00056	Peaxi162Scf00073	568345	568425	567736-568526	+
1001359	IR_ON	Peaxi162Scf00007g00833	Peaxi162Scf00007	880422	880515	880262-880607	+
1022073	IR_ON	Peaxi162Scf00357g00428	Peaxi162Scf00357	412300	412396	412184-412497	-
1008658	IR_ON	Peaxi162Scf00094g00116	Peaxi162Scf00094	1166305	1166426	1166184-1166544	-
1022060	IR_ON	Peaxi162Scf00357g00211	Peaxi162Scf00357	201187	201315	201065-201485	+
1020062	IR_ON	Peaxi162Scf00362g00720	Peaxi162Scf00362	775490	775577	775372-775678	+
1012463	IR_ON	Peaxi162Scf00164g00413	Peaxi162Scf00164	437478	437603	437362-437665	+
1028109	IR_ON	Peaxi162Scf00560g00629	Peaxi162Scf00560	639457	639770	639378-639895	-
1029683	IR_ON	Peaxi162Scf00553g00540	Peaxi162Scf00553	579634	579729	579548-579770	-
1034357	IR_ON	Peaxi162Scf00786g00322	Peaxi162Scf00786	251031	251437	250930-251572	+
1004301	IR_ON	Peaxi162Scf00033g00275	Peaxi162Scf00033	2777152	2777325	2777124-2777473	+
1012329	IR_ON	Peaxi162Scf00126g00811	Peaxi162Scf00126	848396	848535	848256-848582	+
1000913	IR_ON	Peaxi162Scf00004g04126	Peaxi162Scf00004	4145075	4145311	4144896-4145509	-
1025160	IR_ON	Peaxi162Scf00562g00218	Peaxi162Scf00562	233400	233483	233355-233580	-
1036013	IR_ON	Peaxi162Scf01156g00015	Peaxi162Scf01156	152226	152315	152091-152588	-
1020920	IR_ON	Peaxi162Scf00288g00814	Peaxi162Scf00288	855723	855900	855561-856023	+
1020261	IR_ON	Peaxi162Scf00274g00627	Peaxi162Scf00274	635969	636326	635898-636384	+
1016024	IR_ON	Peaxi162Scf00244g00029	Peaxi162Scf00244	234252	234452	234212-234573	-
1016245	IR_ON	Peaxi162Scf00189g00130	Peaxi162Scf00189	93524	93908	93470-93971	-
1004376	IR_ON	Peaxi162Scf00038g01820	Peaxi162Scf00038	1800487	1800609	1800354-1800755	-
1008214	IR_ON	Peaxi162Scf00071g00544	Peaxi162Scf00071	540955	541045	540586-541070	-
1015625	IR_ON	Peaxi162Scf00231g00617	Peaxi162Scf00231	674009	674109	673812-674178	-
1019038	IR_ON	Peaxi162Scf00332g00112	Peaxi162Scf00332	145115	145260	144936-145403	-
1001859	IR_ON	Peaxi162Scf00011g01437	Peaxi162Scf00011	1459991	1460072	1459932-1460164	-
1006554	IR_ON	Peaxi162Scf00067g00415	Peaxi162Scf00067	429689	429776	429665-429847	+
1026167	IR_ON	Peaxi162Scf00429g00026	Peaxi162Scf00429	248788	248865	248589-248940	+
1029174	IR_ON	Peaxi162Scf00536g00111	Peaxi162Scf00536	91505	91916	90788-92008	+
1021363	IR_ON	Peaxi162Scf00403g00031	Peaxi162Scf00403	360481	360586	360329-360699	+
1024051	IR_ON	Peaxi162Scf00371g00319	Peaxi162Scf00371	373867	374142	373811-374203	-
1023813	IR_ON	Peaxi162Scf00402g00076	Peaxi162Scf00402	773603	773738	773193-773815	+
1022888	IR_ON	Peaxi162Scf00454g00327	Peaxi162Scf00454	311109	311190	311032-311312	+
1014400	IR_ON	Peaxi162Scf00170g00717	Peaxi162Scf00170	703131	703233	703043-703332	-
1014335	IR_ON	Peaxi162Scf00154g00226	Peaxi162Scf00154	264215	264365	264198-264469	-
1010849	IR_ON	Peaxi162Scf00129g01327	Peaxi162Scf00129	1329893	1329994	1329790-1330082	-
1009011	IR_ON	Peaxi162Scf00083g00022	Peaxi162Scf00083	196287	196377	196229-196551	+
1029863	IR_ON	Peaxi162Scf00562g00024	Peaxi162Scf00562	31772	31944	31675-32092	-
1034863	IR_ON	Peaxi162Scf00818g00326	Peaxi162Scf00818	349285	349362	349193-349490	-
1028202	IR_ON	Peaxi162Scf00498g00119	Peaxi162Scf00498	120166	120246	120040-120430	+
1000233	IR_ON	Peaxi162Scf00001g00312	Peaxi162Scf00001	3099404	3099481	3099324-3099542	-
1002203	IR_ON	Peaxi162Scf00013g01234	Peaxi162Scf00013	1226539	1226757	1226409-1226892	+
1015766	IR_ON	Peaxi162Scf00177g00220	Peaxi162Scf00177	266061	266197	265900-266376	-
1018761	IR_ON	Peaxi162Scf00235g00521	Peaxi162Scf00235	518020	518096	517946-518160	-
1034792	IR_ON	Peaxi162Scf00988g00018	Peaxi162Scf00988	147683	147763	147649-147822	+
1000936	IR_ON	Peaxi162Scf00004g01611	Peaxi162Scf00004	1634315	1634527	1634124-1634617	+
1027443	IR_ON	Peaxi162Scf00535g00126	Peaxi162Scf00535	110571	110656	110545-110698	-
1019778	IR_ON	Peaxi162Scf00266g00035	Peaxi162Scf00266	297676	298570	297492-298643	-
1005750	IR_ON	Peaxi162Scf00056g00127	Peaxi162Scf00056	118804	118889	118634-119158	-
1004780	IR_ON	Peaxi162Scf00038g00328	Peaxi162Scf00038	338507	338604	338398-338677	-
1024934	IR_ON	Peaxi162Scf00549g00224	Peaxi162Scf00549	219938	220073	219892-220153	+
1018535	IR_ON	Peaxi162Scf00231g01116	Peaxi162Scf00231	1131309	1131400	1131173-1131485	-
1021220	IR_ON	Peaxi162Scf00299g00337	Peaxi162Scf00299	350314	350400	349992-350554	+
1004768	IR_ON	Peaxi162Scf00036g01311	Peaxi162Scf00036	1358863	1358942	1358133-1359458	-
1032042	IR_ON	Peaxi162Scf01115g00013	Peaxi162Scf01115	29567	29695	29482-29946	+
1000911	IR_ON	Peaxi162Scf00004g00138	Peaxi162Scf00004	1301016	1301132	1300918-1301251	-
1037431	IR_ON	Peaxi162Scf01807g00011	Peaxi162Scf01807	40199	40301	40018-40380	-
1001912	IR_ON	Peaxi162Scf00013g03018	Peaxi162Scf00013	3059900	3060094	3059691-3060204	+
1001539	IR_ON	Peaxi162Scf00011g00363	Peaxi162Scf00011	341065	341160	340697-341269	-
1016921	IR_ON	Peaxi162Scf00271g00133	Peaxi162Scf00271	163490	163573	163250-163913	-
1025500	IR_ON	Peaxi162Scf00450g00514	Peaxi162Scf00450	514797	514876	514498-515068	-
1009499	IR_ON	Peaxi162Scf00089g00935	Peaxi162Scf00089	964239	964328	964120-964375	+
1014200	IR_ON	Peaxi162Scf00166g01052	Peaxi162Scf00166	1080098	1080337	1080039-1080505	-
1017248	IR_ON	Peaxi162Scf00207g00533	Peaxi162Scf00207	551616	551704	551464-551988	+
1003680	IR_ON	Peaxi162Scf00021g00118	Peaxi162Scf00021	1161082	1161204	1160962-1161272	+
1027784	IR_ON	Peaxi162Scf00479g00119	Peaxi162Scf00479	148665	148794	148412-149064	+
1033493	IR_ON	Peaxi162Scf00888g00116	Peaxi162Scf00888	107991	108076	107869-108248	-
1005473	IR_ON	Peaxi162Scf00043g00272	Peaxi162Scf00043	2693823	2693935	2693409-2694201	+
1001465	IR_ON	Peaxi162Scf00008g02216	Peaxi162Scf00008	2255324	2255440	2255232-2255582	+
1018546	IR_ON	Peaxi162Scf00315g00026	Peaxi162Scf00315	224227	224589	224128-224645	+
1023978	IR_ON	Peaxi162Scf00516g00215	Peaxi162Scf00516	236577	236660	236386-236734	-
1016281	IR_ON	Peaxi162Scf00207g00231	Peaxi162Scf00207	219226	219308	218979-219427	+
1018308	IR_ON	Peaxi162Scf00312g00313	Peaxi162Scf00312	321015	321250	320919-321711	+
1010874	IR_ON	Peaxi162Scf00102g01135	Peaxi162Scf00102	1106189	1106306	1106147-1106361	+
1004292	IR_ON	Peaxi162Scf00029g00307	Peaxi162Scf00029	3015165	3015600	3015085-3015716	-
1020723	IR_ON	Peaxi162Scf00317g00114	Peaxi162Scf00317	137237	137340	137134-137383	+
1004953	IR_ON	Peaxi162Scf00045g00335	Peaxi162Scf00045	321903	322001	321829-322057	-
1018100	IR_ON	Peaxi162Scf00304g01020	Peaxi162Scf00304	1071710	1072293	1071663-1072364	+
1032411	IR_ON	Peaxi162Scf00791g00019	Peaxi162Scf00791	170633	170719	170499-170793	-
1008856	IR_ON	Peaxi162Scf00097g01013	Peaxi162Scf00097	1012799	1012902	1012120-1013060	+
1021704	IR_ON	Peaxi162Scf00417g01346	Peaxi162Scf00417	1300015	1300112	1299928-1300251	-
1025132	IR_ON	Peaxi162Scf00441g00415	Peaxi162Scf00441	466811	466893	466727-467017	+
1010031	IR_ON	Peaxi162Scf00097g01214	Peaxi162Scf00097	1201587	1201664	1201479-1201727	+
1036162	IR_ON	Peaxi162Scf00926g00006	Peaxi162Scf00926	36294	36377	36110-36901	+
1019101	IR_ON	Peaxi162Scf00332g00627	Peaxi162Scf00332	628644	628846	628546-628989	+
1006500	IR_ON	Peaxi162Scf00049g00209	Peaxi162Scf00049	2070321	2070597	2070129-2070627	+
1024193	IR_ON	Peaxi162Scf00519g00212	Peaxi162Scf00519	197303	197374	197085-197639	-
1026322	IR_ON	Peaxi162Scf00434g00216	Peaxi162Scf00434	182684	182792	182584-182980	-
1029147	IR_ON	Peaxi162Scf00618g00536	Peaxi162Scf00618	472524	472621	472443-472725	-
1018555	IR_ON	Peaxi162Scf00263g01019	Peaxi162Scf00263	1072285	1072379	1072139-1074481	-
1006397	IR_ON	Peaxi162Scf00065g00326	Peaxi162Scf00065	353070	353157	352939-353342	+
1024392	IR_ON	Peaxi162Scf00527g00015	Peaxi162Scf00527	67586	67823	67519-67871	+
1004621	IR_ON	Peaxi162Scf00037g00714	Peaxi162Scf00037	731840	731937	731694-732038	-
1004602	IR_ON	Peaxi162Scf00039g00818	Peaxi162Scf00039	861253	861314	860953-861467	-
1027718	IR_ON	Peaxi162Scf00703g00117	Peaxi162Scf00703	153388	153498	153320-153569	-
1003446	IR_ON	Peaxi162Scf00020g02136	Peaxi162Scf00020	2169093	2169179	2168857-2169215	-
1011606	IR_ON	Peaxi162Scf00112g01719	Peaxi162Scf00112	1722522	1722627	1722451-1722728	-
1002381	IR_ON	Peaxi162Scf00015g00308	Peaxi162Scf00015	3009000	3009101	3008878-3009133	-
1025711	IR_ON	Peaxi162Scf00595g00111	Peaxi162Scf00595	170581	170672	170402-170815	-
1007307	IR_ON	Peaxi162Scf00066g00010	Peaxi162Scf00066	49694	49908	49620-50132	-
1031207	IR_ON	Peaxi162Scf01003g00015	Peaxi162Scf01003	61031	61119	60759-61355	+
1020016	IR_ON	Peaxi162Scf00300g00721	Peaxi162Scf00300	679159	679261	679032-679317	+
1000143	IR_ON	Peaxi162Scf00001g00002	Peaxi162Scf00001	16987	17021	15902-17429	+
1021509	IR_ON	Peaxi162Scf00341g00049	Peaxi162Scf00341	404445	404551	404391-404670	-
1023280	IR_ON	Peaxi162Scf00389g00212	Peaxi162Scf00389	263932	264030	263788-264157	-
1029123	IR_ON	Peaxi162Scf00618g00326	Peaxi162Scf00618	291877	291962	290662-292052	+
1006462	IR_ON	Peaxi162Scf00066g00082	Peaxi162Scf00066	854664	854747	854490-854857	-
1031124	IR_ON	Peaxi162Scf00714g00327	Peaxi162Scf00714	386184	386272	386056-386466	+
1034435	IR_ON	Peaxi162Scf00957g00111	Peaxi162Scf00957	90054	90129	89824-90264	-
1000016	IR_ON	Peaxi162Scf00000g00262	Peaxi162Scf00000	2644593	2644697	2644426-2644776	-
1026466	IR_ON	Peaxi162Scf00438g00718	Peaxi162Scf00438	786958	787059	786772-787183	-
1018986	IR_ON	Peaxi162Scf00273g01016	Peaxi162Scf00273	1032889	1032964	1032824-1033128	+
1006203	IR_ON	Peaxi162Scf00047g00163	Peaxi162Scf00047	1641742	1641849	1641570-1641917	+
1019900	IR_ON	Peaxi162Scf00268g01133	Peaxi162Scf00268	1183369	1183829	1183080-1183999	-
1002515	IR_ON	Peaxi162Scf00015g00449	Peaxi162Scf00015	485421	485511	485284-485650	+
1012387	IR_ON	Peaxi162Scf00126g01316	Peaxi162Scf00126	1314970	1315107	1314437-1315319	+
1027329	IR_ON	Peaxi162Scf00689g00224	Peaxi162Scf00689	276837	276910	276763-277076	-
1015904	IR_ON	Peaxi162Scf00200g00064	Peaxi162Scf00200	602889	602989	602754-603296	-
1028736	IR_ON	Peaxi162Scf00519g00316	Peaxi162Scf00519	382845	382936	382704-383113	-
1019076	IR_ON	Peaxi162Scf00246g00023	Peaxi162Scf00246	254222	254358	253939-254580	-
1023132	IR_ON	Peaxi162Scf00385g00095	Peaxi162Scf00385	979830	980455	979684-980587	+
1025899	IR_ON	Peaxi162Scf00420g00850	Peaxi162Scf00420	814203	814305	814112-814382	-
1006633	IR_ON	Peaxi162Scf00051g00731	Peaxi162Scf00051	728395	728515	728277-728569	-
1029316	IR_ON	Peaxi162Scf00822g00313	Peaxi162Scf00822	304658	304729	304524-304842	-
1015277	IR_ON	Peaxi162Scf00188g00433	Peaxi162Scf00188	406443	406523	406327-406609	-
1001273	IR_ON	Peaxi162Scf00006g03411	Peaxi162Scf00006	3455954	3456109	3455896-3456230	-
1026877	IR_ON	Peaxi162Scf00450g00126	Peaxi162Scf00450	156394	156706	156296-156814	+
1002242	IR_ON	Peaxi162Scf00014g01622	Peaxi162Scf00014	1600247	1600339	1599957-1600695	+
1018647	IR_ON	Peaxi162Scf00232g00615	Peaxi162Scf00232	621841	622188	621731-622279	+
1023488	IR_ON	Peaxi162Scf00484g00020	Peaxi162Scf00484	62298	62426	62219-62534	-
1005188	IR_ON	Peaxi162Scf00047g00103	Peaxi162Scf00047	1052970	1053288	1052845-1053431	+
1014192	IR_ON	Peaxi162Scf00201g00132	Peaxi162Scf00201	103825	103949	103628-104026	+
1032472	IR_ON	Peaxi162Scf00688g00009	Peaxi162Scf00688	56739	56828	56586-56976	+
1007601	IR_ON	Peaxi162Scf00069g01722	Peaxi162Scf00069	1762912	1763001	1762785-1763139	+
1020171	IR_ON	Peaxi162Scf00305g00412	Peaxi162Scf00305	457708	457773	457583-457821	-
1007430	IR_ON	Peaxi162Scf00063g02322	Peaxi162Scf00063	2330077	2330214	2329974-2330282	+
1020198	IR_ON	Peaxi162Scf00274g00115	Peaxi162Scf00274	102356	102424	102276-102474	+
1023109	IR_ON	Peaxi162Scf00347g00517	Peaxi162Scf00347	547632	548550	547518-548582	+
1006389	IR_ON	Peaxi162Scf00065g00120	Peaxi162Scf00065	144537	144645	144476-144764	-
1011380	IR_ON	Peaxi162Scf00139g01026	Peaxi162Scf00139	1054403	1054492	1054362-1054573	+
1004241	IR_ON	Peaxi162Scf00038g00840	Peaxi162Scf00038	824442	824553	823922-824690	-
1030894	IR_ON	Peaxi162Scf00975g00132	Peaxi162Scf00975	101677	101759	101531-101845	+
1035907	IR_ON	Peaxi162Scf01131g00116	Peaxi162Scf01131	241794	241899	241321-241990	-
1028528	IR_ON	Peaxi162Scf00582g00064	Peaxi162Scf00582	652110	652189	651602-652317	-
1030305	IR_ON	Peaxi162Scf00920g00114	Peaxi162Scf00920	131220	131353	131085-131677	+
1024150	IR_ON	Peaxi162Scf00374g00321	Peaxi162Scf00374	363123	363220	363052-363303	+
1026075	IR_ON	Peaxi162Scf00424g00110	Peaxi162Scf00424	171276	171428	171150-171473	-
1026934	IR_ON	Peaxi162Scf00673g00327	Peaxi162Scf00673	299170	299279	298809-299394	+
1020277	IR_ON	Peaxi162Scf00310g00017	Peaxi162Scf00310	98109	98187	97966-99095	-
1025412	IR_ON	Peaxi162Scf00449g00212	Peaxi162Scf00449	206058	206132	203289-206186	-
1019150	IR_ON	Peaxi162Scf00334g00120	Peaxi162Scf00334	93370	93473	93343-93623	-
1002755	IR_ON	Peaxi162Scf00017g02427	Peaxi162Scf00017	2417180	2417277	2417041-2417384	+
1016553	IR_ON	Peaxi162Scf00263g00122	Peaxi162Scf00263	102837	102948	102599-103094	+
1002216	IR_ON	Peaxi162Scf00015g01517	Peaxi162Scf00015	1552004	1552087	1551704-1552102	-
1027823	IR_ON	Peaxi162Scf00714g00124	Peaxi162Scf00714	119782	120062	118733-120324	+
1031976	IR_ON	Peaxi162Scf00670g00216	Peaxi162Scf00670	195505	195673	195406-195816	-
1020440	IR_ON	Peaxi162Scf00314g00027	Peaxi162Scf00314	47302	47423	47156-47547	-
1034826	IR_ON	Peaxi162Scf00991g00113	Peaxi162Scf00991	136010	136112	135825-136172	+
1033685	IR_ON	Peaxi162Scf00744g00017	Peaxi162Scf00744	67090	67282	66988-67360	-
1014960	IR_ON	Peaxi162Scf00166g00342	Peaxi162Scf00166	340261	340348	340049-340486	-
1006314	IR_ON	Peaxi162Scf00064g01327	Peaxi162Scf00064	1316555	1316758	1316469-1316854	-
1010637	IR_ON	Peaxi162Scf00098g00079	Peaxi162Scf00098	695101	695566	695025-695631	+
1030752	IR_ON	Peaxi162Scf00608g00210	Peaxi162Scf00608	272844	273012	272594-273218	-
1016206	IR_ON	Peaxi162Scf00188g01025	Peaxi162Scf00188	1081091	1081192	1080645-1082341	-
1003423	IR_ON	Peaxi162Scf00020g01924	Peaxi162Scf00020	1920685	1920783	1920344-1921162	+
1019195	IR_ON	Peaxi162Scf00337g00112	Peaxi162Scf00337	157463	157547	157389-157620	-
1018664	IR_ON	Peaxi162Scf00320g00020	Peaxi162Scf00320	79373	79473	79042-80315	-
1016128	IR_ON	Peaxi162Scf00247g00516	Peaxi162Scf00247	497623	497728	497532-497813	-
1023051	IR_ON	Peaxi162Scf00346g00312	Peaxi162Scf00346	286250	286465	285963-286551	+
1017767	IR_ON	Peaxi162Scf00293g00816	Peaxi162Scf00293	818709	818803	818620-818927	+
1016311	IR_ON	Peaxi162Scf00190g01013	Peaxi162Scf00190	1072544	1072669	1072497-1072827	-
1016734	IR_ON	Peaxi162Scf00213g00074	Peaxi162Scf00213	784866	784996	784647-785106	+
1029703	IR_ON	Peaxi162Scf00553g00813	Peaxi162Scf00553	788693	789130	788612-789236	-
1002405	IR_ON	Peaxi162Scf00016g00832	Peaxi162Scf00016	856073	856150	855505-856316	-
1035288	IR_ON	Peaxi162Scf00855g00004	Peaxi162Scf00855	33075	33139	32968-33278	+
1010376	IR_ON	Peaxi162Scf00127g00166	Peaxi162Scf00127	1658489	1658588	1658416-1658852	+
1014238	IR_ON	Peaxi162Scf00167g00810	Peaxi162Scf00167	800693	800771	800641-800891	+
1025871	IR_ON	Peaxi162Scf00462g00038	Peaxi162Scf00462	311564	311712	311403-311896	-
1023878	IR_ON	Peaxi162Scf00403g00524	Peaxi162Scf00403	573057	573145	572845-573727	-
1015755	IR_ON	Peaxi162Scf00195g00616	Peaxi162Scf00195	625917	626015	625589-626082	-
1004094	IR_ON	Peaxi162Scf00025g02922	Peaxi162Scf00025	2968302	2968498	2967670-2968565	+
1030359	IR_ON	Peaxi162Scf00584g00112	Peaxi162Scf00584	156067	156159	155983-156232	-
1034712	IR_ON	Peaxi162Scf00809g00019	Peaxi162Scf00809	116028	116629	115957-116741	-
1035226	IR_ON	Peaxi162Scf00848g00217	Peaxi162Scf00848	194432	194550	193919-194637	-
1019900	IR_ON	Peaxi162Scf00298g00106	Peaxi162Scf00298	1063272	1063375	1063105-1063671	-
1033621	IR_ON	Peaxi162Scf00897g00114	Peaxi162Scf00897	175247	175407	175131-175470	-
1019528	IR_ON	Peaxi162Scf00286g00643	Peaxi162Scf00286	652360	652457	652240-652616	-
1000958	IR_ON	Peaxi162Scf00004g00117	Peaxi162Scf00004	169333	169410	169238-169523	+
1023412	IR_ON	Peaxi162Scf00481g00018	Peaxi162Scf00481	146246	146338	146154-146462	-
1028489	IR_ON	Peaxi162Scf00759g00211	Peaxi162Scf00759	205309	205379	204256-205554	+
1015010	IR_ON	Peaxi162Scf00179g00311	Peaxi162Scf00179	351946	352036	351861-352127	+
1016807	IR_ON	Peaxi162Scf00199g00049	Peaxi162Scf00199	401055	401302	400967-401950	+
1002390	IR_ON	Peaxi162Scf00015g00310	Peaxi162Scf00015	324983	325096	324852-325421	-
1007501	IR_ON	Peaxi162Scf00076g00918	Peaxi162Scf00076	895730	895816	895596-895994	+
1027528	IR_ON	Peaxi162Scf00469g00410	Peaxi162Scf00469	388383	388494	387292-389387	+
1026085	IR_ON	Peaxi162Scf00470g00026	Peaxi162Scf00470	246120	246220	245434-247604	-
1006485	IR_ON	Peaxi162Scf00066g00314	Peaxi162Scf00066	373896	373983	373165-374231	+
1005257	IR_ON	Peaxi162Scf00039g01118	Peaxi162Scf00039	1119226	1119294	1119161-1119414	+
1014550	IR_ON	Peaxi162Scf00159g01112	Peaxi162Scf00159	1139963	1140058	1139722-1140180	+
1030519	IR_ON	Peaxi162Scf00688g00361	Peaxi162Scf00688	301210	301325	301080-301465	-
1026436	IR_ON	Peaxi162Scf00486g00096	Peaxi162Scf00486	914298	914418	913844-914497	-
1024038	IR_ON	Peaxi162Scf00408g00320	Peaxi162Scf00408	360905	361020	360709-361070	+
1007504	IR_ON	Peaxi162Scf00064g00532	Peaxi162Scf00064	500895	500973	500806-501035	-
1018190	IR_ON	Peaxi162Scf00225g00310	Peaxi162Scf00225	314584	314811	314223-314904	+
1008730	IR_ON	Peaxi162Scf00074g00821	Peaxi162Scf00074	793957	794037	793874-795423	-
1006360	IR_ON	Peaxi162Scf00051g01516	Peaxi162Scf00051	1537341	1537477	1537108-1537703	-
1008818	IR_ON	Peaxi162Scf00079g02321	Peaxi162Scf00079	2304491	2304671	2304382-2304838	+
1014223	IR_ON	Peaxi162Scf00152g01428	Peaxi162Scf00152	1457152	1457233	1456963-1457337	+
1035767	IR_ON	Peaxi162Scf00900g00013	Peaxi162Scf00900	21665	21750	21080-21887	+
1035822	IR_ON	Peaxi162Scf00904g00127	Peaxi162Scf00904	147889	148072	147808-148444	+
1006794	IR_ON	Peaxi162Scf00059g00129	Peaxi162Scf00059	133177	133346	133120-133441	-
1018845	IR_ON	Peaxi162Scf00238g00097	Peaxi162Scf00238	916432	916551	916246-916689	-
1036820	IR_ON	Peaxi162Scf00970g00016	Peaxi162Scf00970	221209	221289	220945-221406	+
1015041	IR_ON	Peaxi162Scf00166g00825	Peaxi162Scf00166	872703	872843	872608-872965	+
1023353	IR_ON	Peaxi162Scf00477g00010	Peaxi162Scf00477	31152	31227	31102-31271	-
1007269	IR_ON	Peaxi162Scf00065g01031	Peaxi162Scf00065	1075636	1075728	1075520-1075970	-
1018187	IR_ON	Peaxi162Scf00253g00721	Peaxi162Scf00253	714995	715114	714944-715213	+
1034771	IR_ON	Peaxi162Scf00813g00016	Peaxi162Scf00813	180809	181044	178592-181202	-
1020148	IR_ON	Peaxi162Scf00272g00826	Peaxi162Scf00272	878704	878970	878641-879091	-
1025289	IR_ON	Peaxi162Scf00570g00314	Peaxi162Scf00570	366047	366144	365931-366317	-
1003598	IR_ON	Peaxi162Scf00020g01516	Peaxi162Scf00020	1539391	1539470	1539255-1540142	+
1019459	IR_ON	Peaxi162Scf00258g00211	Peaxi162Scf00258	193999	194088	193924-194284	-
1038702	IR_ON	Peaxi162Scf01208g00140	Peaxi162Scf01208	108430	108516	108315-108635	-
1019827	IR_ON	Peaxi162Scf00296g00910	Peaxi162Scf00296	981235	983641	981181-983694	+
1025604	IR_ON	Peaxi162Scf00589g00320	Peaxi162Scf00589	322582	322663	322502-322785	+
1023417	IR_ON	Peaxi162Scf00357g00065	Peaxi162Scf00357	623294	623727	623224-623846	+
1023125	IR_ON	Peaxi162Scf00385g00039	Peaxi162Scf00385	314542	314945	314361-315291	+
1029021	IR_ON	Peaxi162Scf00612g10027	Peaxi162Scf00612	210814	210896	210696-210979	-
1018034	IR_ON	Peaxi162Scf00301g00519	Peaxi162Scf00301	484625	484800	484586-484866	+
1003569	IR_ON	Peaxi162Scf00020g01119	Peaxi162Scf00020	1108419	1108506	1108290-1108715	+
1007476	IR_ON	Peaxi162Scf00064g00328	Peaxi162Scf00064	346808	346902	346454-347018	+
1004922	IR_ON	Peaxi162Scf00037g01329	Peaxi162Scf00037	1287966	1288037	1287933-1288095	-
1032665	IR_ON	Peaxi162Scf00811g00333	Peaxi162Scf00811	379565	379669	379383-379990	+
1015404	IR_ON	Peaxi162Scf00189g00920	Peaxi162Scf00189	907656	907906	907548-908034	-
1004601	IR_ON	Peaxi162Scf00037g00515	Peaxi162Scf00037	484513	484602	484359-484710	-
1006952	IR_ON	Peaxi162Scf00057g00322	Peaxi162Scf00057	294561	294653	294484-294829	+
1007673	IR_ON	Peaxi162Scf00078g01141	Peaxi162Scf00078	1119283	1119479	1119182-1119803	+
1003895	IR_ON	Peaxi162Scf00023g01212	Peaxi162Scf00023	1208794	1208886	1208594-1208961	-
1006415	IR_ON	Peaxi162Scf00052g02011	Peaxi162Scf00052	2008152	2008236	2008067-2008304	-
1011399	IR_ON	Peaxi162Scf00111g00027	Peaxi162Scf00111	63550	63696	63491-63823	-
1020553	IR_ON	Peaxi162Scf00377g00719	Peaxi162Scf00377	700589	700701	700504-700822	+
1032918	IR_ON	Peaxi162Scf00829g00008	Peaxi162Scf00829	43306	43442	42712-43624	-
1014472	IR_ON	Peaxi162Scf00157g00117	Peaxi162Scf00157	1169367	1169874	1169238-1169956	-
1005741	IR_ON	Peaxi162Scf00045g02238	Peaxi162Scf00045	2188652	2188734	2188418-2189104	+
1034609	IR_ON	Peaxi162Scf00802g00035	Peaxi162Scf00802	63375	64589	63319-64759	-
1025267	IR_ON	Peaxi162Scf00444g00531	Peaxi162Scf00444	518704	518789	518590-518864	-
1006155	IR_ON	Peaxi162Scf00062g00716	Peaxi162Scf00062	710970	711075	710718-711149	-
1017467	IR_ON	Peaxi162Scf00231g00322	Peaxi162Scf00231	379183	379288	379071-379381	+
1002162	IR_ON	Peaxi162Scf00013g02923	Peaxi162Scf00013	2910917	2911013	2910864-2911062	-
1007137	IR_ON	Peaxi162Scf00074g00140	Peaxi162Scf00074	134461	134578	134366-134639	-
1010029	IR_ON	Peaxi162Scf00089g00624	Peaxi162Scf00089	635579	635762	635464-635808	+
1006708	IR_ON	Peaxi162Scf00069g01630	Peaxi162Scf00069	1612568	1612648	1612450-1612757	-
1033707	IR_ON	Peaxi162Scf00904g00323	Peaxi162Scf00904	305212	305334	305153-305462	-
1026194	IR_ON	Peaxi162Scf00475g00041	Peaxi162Scf00475	399334	399462	399253-399525	+
1003469	IR_ON	Peaxi162Scf00020g00011	Peaxi162Scf00020	96195	96307	96005-96420	+
1010994	IR_ON	Peaxi162Scf00130g00834	Peaxi162Scf00130	853627	853784	853517-853984	-
1014745	IR_ON	Peaxi162Scf00161g01216	Peaxi162Scf00161	1237703	1237797	1237627-1238200	+
1029856	IR_ON	Peaxi162Scf00658g00426	Peaxi162Scf00658	424519	424610	423923-424741	-
1003744	IR_ON	Peaxi162Scf00021g00922	Peaxi162Scf00021	913416	913515	913315-913727	+
1018584	IR_ON	Peaxi162Scf00264g00325	Peaxi162Scf00264	307875	307977	307790-308061	+
1027399	IR_ON	Peaxi162Scf00463g00322	Peaxi162Scf00463	377335	377587	377205-377661	-
1013822	IR_ON	Peaxi162Scf00192g00922	Peaxi162Scf00192	893355	893429	893272-893497	+
1032189	IR_ON	Peaxi162Scf01133g00024	Peaxi162Scf01133	48675	48777	48522-48910	-
1014014	IR_ON	Peaxi162Scf00165g00615	Peaxi162Scf00165	648951	649121	648791-649238	-
1001896	IR_ON	Peaxi162Scf00011g01635	Peaxi162Scf00011	1666861	1666954	1666808-1667046	+
1014122	IR_ON	Peaxi162Scf00199g00027	Peaxi162Scf00199	255297	255384	255150-255547	-
1027387	IR_ON	Peaxi162Scf00463g00214	Peaxi162Scf00463	224408	224614	224267-224778	+
1011455	IR_ON	Peaxi162Scf00140g01220	Peaxi162Scf00140	1198577	1198653	1198502-1198708	-
1015618	IR_ON	Peaxi162Scf00231g00512	Peaxi162Scf00231	528044	528488	527673-528592	+
1021346	IR_ON	Peaxi162Scf00301g00615	Peaxi162Scf00301	637117	637201	636857-637311	-
1033922	IR_ON	Peaxi162Scf00921g00021	Peaxi162Scf00921	51773	51903	51624-51907	-
1027212	IR_ON	Peaxi162Scf00456g00038	Peaxi162Scf00456	86305	86773	86252-86992	-
1020570	IR_ON	Peaxi162Scf00284g00620	Peaxi162Scf00284	667688	667827	667593-667901	+
1003480	IR_ON	Peaxi162Scf00021g00116	Peaxi162Scf00021	171508	172229	171467-172324	-
1019487	IR_ON	Peaxi162Scf00347g00416	Peaxi162Scf00347	403863	403964	403789-404000	+
1004020	IR_ON	Peaxi162Scf00027g02616	Peaxi162Scf00027	2641169	2641256	2641030-2641307	+
1028383	IR_ON	Peaxi162Scf00575g00212	Peaxi162Scf00575	260541	260836	260439-260948	+
1016260	IR_ON	Peaxi162Scf00189g00319	Peaxi162Scf00189	328658	328752	328589-328864	-
1027110	IR_ON	Peaxi162Scf00683g00162	Peaxi162Scf00683	117321	117412	117223-117490	-
1015795	IR_ON	Peaxi162Scf00235g00215	Peaxi162Scf00235	180845	180930	180725-180998	+
1006899	IR_ON	Peaxi162Scf00057g00020	Peaxi162Scf00057	32775	32861	32694-32980	+
1002975	IR_ON	Peaxi162Scf00020g00328	Peaxi162Scf00020	371232	371343	371048-372993	-
1014504	IR_ON	Peaxi162Scf00171g00236	Peaxi162Scf00171	253845	254284	253309-254738	+
1018083	IR_ON	Peaxi162Scf00252g00019	Peaxi162Scf00252	24698	25084	23981-25770	-
1003102	IR_ON	Peaxi162Scf00016g03243	Peaxi162Scf00016	3192519	3192597	3192325-3192801	-
1003827	IR_ON	Peaxi162Scf00025g02619	Peaxi162Scf00025	2604089	2604223	2604028-2604296	-
1003537	IR_ON	Peaxi162Scf00021g00624	Peaxi162Scf00021	637454	637592	637179-637860	+
1034940	IR_ON	Peaxi162Scf01002g00117	Peaxi162Scf01002	141022	141133	140784-141336	+
1027309	IR_ON	Peaxi162Scf00689g00017	Peaxi162Scf00689	44750	44831	44660-44970	+
1007750	IR_ON	Peaxi162Scf00066g00223	Peaxi162Scf00066	232170	232272	232007-232351	+
1024135	IR_ON	Peaxi162Scf00411g00719	Peaxi162Scf00411	733382	733472	733287-733675	-
1012616	IR_ON	Peaxi162Scf00128g00648	Peaxi162Scf00128	681649	681870	681525-682108	-
1014522	IR_ON	Peaxi162Scf00159g00516	Peaxi162Scf00159	513487	513581	513395-513624	-
1011087	IR_ON	Peaxi162Scf00105g00616	Peaxi162Scf00105	635081	635191	635000-635228	-
1016312	IR_ON	Peaxi162Scf00207g00428	Peaxi162Scf00207	410273	410354	410145-410695	+
1033992	IR_ON	Peaxi162Scf00763g00232	Peaxi162Scf00763	244732	244855	244553-244924	-
1024602	IR_ON	Peaxi162Scf00386g00221	Peaxi162Scf00386	191210	191298	191027-191314	-
1016577	IR_ON	Peaxi162Scf00194g00726	Peaxi162Scf00194	742230	742572	741775-742882	-
1002456	IR_ON	Peaxi162Scf00015g00943	Peaxi162Scf00015	922978	923080	922894-923165	-
1022576	IR_ON	Peaxi162Scf00332g00337	Peaxi162Scf00332	349590	349707	349507-349767	+
1009150	IR_ON	Peaxi162Scf00102g01644	Peaxi162Scf00102	1659776	1659852	1659675-1659936	-
1011936	IR_ON	Peaxi162Scf00119g00838	Peaxi162Scf00119	781730	781815	781666-782022	-
1009861	IR_ON	Peaxi162Scf00088g00616	Peaxi162Scf00088	668091	668497	667979-668637	-
1033106	IR_ON	Peaxi162Scf01375g00012	Peaxi162Scf01375	21506	21597	21446-21649	-
1030892	IR_ON	Peaxi162Scf00616g00312	Peaxi162Scf00616	292663	292740	292585-292816	-
1009634	IR_ON	Peaxi162Scf00111g00826	Peaxi162Scf00111	831144	831221	831000-831323	+
1014145	IR_ON	Peaxi162Scf00152g00722	Peaxi162Scf00152	727783	727864	727709-727952	+
1010497	IR_ON	Peaxi162Scf00096g00313	Peaxi162Scf00096	287511	287611	287410-287715	+
1009147	IR_ON	Peaxi162Scf00084g00717	Peaxi162Scf00084	731967	732186	731816-732300	-
1012436	IR_ON	Peaxi162Scf00163g00910	Peaxi162Scf00163	911818	911914	911427-912077	+
1035982	IR_ON	Peaxi162Scf00915g00123	Peaxi162Scf00915	155537	155824	155463-156024	-
1010821	IR_ON	Peaxi162Scf00111g00222	Peaxi162Scf00111	279045	280386	278943-280483	+
1012696	IR_ON	Peaxi162Scf00128g01130	Peaxi162Scf00128	1174486	1174578	1174265-1174772	+
1005716	IR_ON	Peaxi162Scf00045g01947	Peaxi162Scf00045	1962173	1962251	1962006-1962369	-
1017972	IR_ON	Peaxi162Scf00220g00229	Peaxi162Scf00220	189274	189363	189225-189438	+
1011860	IR_ON	Peaxi162Scf00128g00538	Peaxi162Scf00128	505581	505660	505483-505764	-
1005103	IR_ON	Peaxi162Scf00045g02438	Peaxi162Scf00045	2446316	2446750	2446206-2447005	-
1032648	IR_ON	Peaxi162Scf00690g00117	Peaxi162Scf00690	126936	127026	126844-127126	+
1001004	IR_ON	Peaxi162Scf00004g01817	Peaxi162Scf00004	1835017	1835136	1834895-1835221	-
1015311	IR_ON	Peaxi162Scf00188g00931	Peaxi162Scf00188	918359	918430	918266-918555	-
1014640	IR_ON	Peaxi162Scf00160g00840	Peaxi162Scf00160	826932	827380	826839-827613	-
1015202	IR_ON	Peaxi162Scf00222g00121	Peaxi162Scf00222	114220	114303	113878-114386	-
1034049	IR_ON	Peaxi162Scf00766g00210	Peaxi162Scf00766	265352	265448	265287-265540	+
1001205	IR_ON	Peaxi162Scf00006g00409	Peaxi162Scf00006	4060505	4060595	4060462-4060657	+
1005441	IR_ON	Peaxi162Scf00048g01725	Peaxi162Scf00048	1725314	1725405	1725108-1725734	-
1037291	IR_ON	Peaxi162Scf01600g00023	Peaxi162Scf01600	36168	36275	35850-36356	-
1019842	IR_ON	Peaxi162Scf00296g01214	Peaxi162Scf00296	1259891	1260035	1259769-1260094	-
1031341	IR_ON	Peaxi162Scf00732g00211	Peaxi162Scf00732	209723	209821	209603-209903	-
1031065	IR_ON	Peaxi162Scf00711g00212	Peaxi162Scf00711	285336	285418	284382-285465	-
1016962	IR_ON	Peaxi162Scf00203g00110	Peaxi162Scf00203	173755	173864	173608-173951	-
1009406	IR_ON	Peaxi162Scf00089g00124	Peaxi162Scf00089	103586	103814	103470-103864	+
1010917	IR_ON	Peaxi162Scf00111g01241	Peaxi162Scf00111	1264659	1264761	1264540-1264919	-
1022134	IR_ON	Peaxi162Scf00430g00415	Peaxi162Scf00430	467787	467879	467633-468016	-
1030738	IR_ON	Peaxi162Scf00694g00218	Peaxi162Scf00694	204556	204677	204482-204973	+
1007461	IR_ON	Peaxi162Scf00076g00325	Peaxi162Scf00076	386945	387024	386796-387908	-
1009639	IR_ON	Peaxi162Scf00111g00921	Peaxi162Scf00111	970500	970625	970415-970787	+
1035273	IR_ON	Peaxi162Scf01049g00047	Peaxi162Scf01049	129629	129705	129389-129796	-
1026671	IR_ON	Peaxi162Scf00444g00318	Peaxi162Scf00444	386109	386258	386030-386489	-
1035774	IR_ON	Peaxi162Scf00900g00113	Peaxi162Scf00900	177642	177734	177566-177808	-
1004873	IR_ON	Peaxi162Scf00045g00007	Peaxi162Scf00045	75691	75844	75581-76013	+
1019695	IR_ON	Peaxi162Scf00290g00111	Peaxi162Scf00290	177752	177834	177690-177941	-
1016431	IR_ON	Peaxi162Scf00258g00523	Peaxi162Scf00258	488356	488495	488220-488593	+
1038620	IR_ON	Peaxi162Scf01195g00118	Peaxi162Scf01195	206548	206638	205741-206753	-
1025998	IR_ON	Peaxi162Scf00467g00017	Peaxi162Scf00467	131694	131810	131508-131917	+
1000803	IR_ON	Peaxi162Scf00004g00237	Peaxi162Scf00004	2370078	2370163	2369844-2370323	+
1005038	IR_ON	Peaxi162Scf00045g01740	Peaxi162Scf00045	1751163	1751256	1751057-1751374	-
1030786	IR_ON	Peaxi162Scf00959g00014	Peaxi162Scf00959	25874	25995	25725-26065	-
1006160	IR_ON	Peaxi162Scf00048g01820	Peaxi162Scf00048	1866867	1866995	1866581-1867131	+
1015575	IR_ON	Peaxi162Scf00174g00027	Peaxi162Scf00174	12902	13109	12816-13223	-
1007987	IR_ON	Peaxi162Scf00069g01333	Peaxi162Scf00069	1292711	1292824	1292644-1292884	+
1023633	IR_ON	Peaxi162Scf00398g00058	Peaxi162Scf00398	532220	532453	532005-532512	+
1016839	IR_ON	Peaxi162Scf00270g00111	Peaxi162Scf00270	160156	160268	160055-160381	+
1013475	IR_ON	Peaxi162Scf00136g00057	Peaxi162Scf00136	508773	508871	508685-508968	-
1023206	IR_ON	Peaxi162Scf00386g00415	Peaxi162Scf00386	454923	455006	454819-455104	+
1011810	IR_ON	Peaxi162Scf00128g00219	Peaxi162Scf00128	196350	196450	196280-196559	+
1022472	IR_ON	Peaxi162Scf00329g00938	Peaxi162Scf00329	937778	937878	937655-938219	+
1020092	IR_ON	Peaxi162Scf00362g01035	Peaxi162Scf00362	985529	985655	985441-985705	-
1031588	IR_ON	Peaxi162Scf00740g00423	Peaxi162Scf00740	415455	415684	415185-415852	-
1033252	IR_ON	Peaxi162Scf00860g00017	Peaxi162Scf00860	91196	92478	91128-92663	+
1006879	IR_ON	Peaxi162Scf00071g00827	Peaxi162Scf00071	791002	791242	790886-791337	+
1014682	IR_ON	Peaxi162Scf00160g01532	Peaxi162Scf00160	1558366	1558444	1558276-1558495	+
1012252	IR_ON	Peaxi162Scf00125g01025	Peaxi162Scf00125	1024742	1025287	1024629-1025366	-
1025915	IR_ON	Peaxi162Scf00612g00018	Peaxi162Scf00612	32048	32119	31926-32183	-
1017351	IR_ON	Peaxi162Scf00207g01130	Peaxi162Scf00207	1088232	1088385	1088114-1088508	+
1000764	IR_ON	Peaxi162Scf00003g05382	Peaxi162Scf00003	5291763	5291845	5291612-5292020	-
1009407	IR_ON	Peaxi162Scf00081g01225	Peaxi162Scf00081	1197244	1197366	1196612-1197480	-
1032095	IR_ON	Peaxi162Scf00770g00128	Peaxi162Scf00770	184746	184865	184679-184994	-
1026080	IR_ON	Peaxi162Scf00619g00214	Peaxi162Scf00619	269461	269623	269351-269676	+
1001686	IR_ON	Peaxi162Scf00011g01923	Peaxi162Scf00011	1985805	1985901	1985722-1986007	-
1018908	IR_ON	Peaxi162Scf00241g00319	Peaxi162Scf00241	379339	379471	379043-379590	+
1008229	IR_ON	Peaxi162Scf00088g00819	Peaxi162Scf00088	815186	815388	815134-815487	-
1011934	IR_ON	Peaxi162Scf00128g00930	Peaxi162Scf00128	936577	936705	936163-936779	+
1028895	IR_ON	Peaxi162Scf00525g00058	Peaxi162Scf00525	537061	537569	536848-537662	-
1020125	IR_ON	Peaxi162Scf00362g01188	Peaxi162Scf00362	1114780	1114900	1114699-1115082	+
1033217	IR_ON	Peaxi162Scf00716g00016	Peaxi162Scf00716	58210	58430	58109-58534	+
1021228	IR_ON	Peaxi162Scf00398g00725	Peaxi162Scf00398	757367	757439	757259-757540	-
1020544	IR_ON	Peaxi162Scf00314g00539	Peaxi162Scf00314	540053	540188	539997-540283	-
1022839	IR_ON	Peaxi162Scf00376g00214	Peaxi162Scf00376	199330	199437	199249-199612	+
1002753	IR_ON	Peaxi162Scf00016g00337	Peaxi162Scf00016	336396	336478	336249-336615	+
1013724	IR_ON	Peaxi162Scf00141g00342	Peaxi162Scf00141	359655	359739	359020-359899	-
1021644	IR_ON	Peaxi162Scf00310g00615	Peaxi162Scf00310	674979	675065	674356-675141	+
1020349	IR_ON	Peaxi162Scf00312g00220	Peaxi162Scf00312	196600	196679	196432-196785	+
1012891	IR_ON	Peaxi162Scf00141g00927	Peaxi162Scf00141	942021	942123	941905-942257	-
1009034	IR_ON	Peaxi162Scf00102g00730	Peaxi162Scf00102	718083	718162	718021-718233	+
1009642	IR_ON	Peaxi162Scf00084g00613	Peaxi162Scf00084	607900	607985	607730-608236	-
1032081	IR_ON	Peaxi162Scf01124g00013	Peaxi162Scf01124	67992	68177	67868-68369	+
1022282	IR_ON	Peaxi162Scf00437g00026	Peaxi162Scf00437	222933	223036	222829-223096	-
1030662	IR_ON	Peaxi162Scf00691g00123	Peaxi162Scf00691	130571	130660	130494-130769	-
1022308	IR_ON	Peaxi162Scf00362g00347	Peaxi162Scf00362	351230	351329	351121-351625	-
1022789	IR_ON	Peaxi162Scf00338g00218	Peaxi162Scf00338	186776	187161	186624-187596	+
1003165	IR_ON	Peaxi162Scf00021g00718	Peaxi162Scf00021	779506	779630	779296-779927	+
1017080	IR_ON	Peaxi162Scf00205g00928	Peaxi162Scf00205	891662	891778	891552-891835	+
1039144	IR_ON	Peaxi162Scf01312g00070	Peaxi162Scf01312	154192	154280	154112-154492	-
1000156	IR_ON	Peaxi162Scf00001g00023	Peaxi162Scf00001	198175	198296	198130-198735	+
1019465	IR_ON	Peaxi162Scf00286g00235	Peaxi162Scf00286	244687	244780	244587-244999	-
1006404	IR_ON	Peaxi162Scf00052g01817	Peaxi162Scf00052	1882236	1882329	1882171-1882394	-
1003270	IR_ON	Peaxi162Scf00023g00925	Peaxi162Scf00023	970721	970853	970459-970943	+
1028163	IR_ON	Peaxi162Scf00563g00415	Peaxi162Scf00563	440079	440347	439906-440453	+
1004913	IR_ON	Peaxi162Scf00038g01521	Peaxi162Scf00038	1563609	1563984	1563505-1564078	+
1021948	IR_ON	Peaxi162Scf00422g00413	Peaxi162Scf00422	413717	413794	413551-413917	+
1033300	IR_ON	Peaxi162Scf01514g00024	Peaxi162Scf01514	60818	60921	60701-61187	-
1023727	IR_ON	Peaxi162Scf00401g00003	Peaxi162Scf00401	21662	22674	21473-22798	+
1015786	IR_ON	Peaxi162Scf00177g00511	Peaxi162Scf00177	472903	473032	472841-473100	-
1031902	IR_ON	Peaxi162Scf01097g00023	Peaxi162Scf01097	222952	223190	222829-223429	+
1010776	IR_ON	Peaxi162Scf00129g00735	Peaxi162Scf00129	737051	737124	736861-737222	-
1010633	IR_ON	Peaxi162Scf00128g01632	Peaxi162Scf00128	1659431	1659526	1659270-1659736	-
1008673	IR_ON	Peaxi162Scf00078g00548	Peaxi162Scf00078	581353	581454	581255-581639	-
1012902	IR_ON	Peaxi162Scf00129g00533	Peaxi162Scf00129	527064	527178	526954-527382	+
1020922	IR_ON	Peaxi162Scf00389g00814	Peaxi162Scf00389	799950	800037	799787-800209	-
1031968	IR_ON	Peaxi162Scf01108g00012	Peaxi162Scf01108	91467	91545	91276-91701	+
1009528	IR_ON	Peaxi162Scf00110g01814	Peaxi162Scf00110	1872307	1872391	1872243-1872438	+
1001872	IR_ON	Peaxi162Scf00013g01020	Peaxi162Scf00013	999449	999559	999305-999669	+
1006213	IR_ON	Peaxi162Scf00047g00219	Peaxi162Scf00047	207555	207642	207479-207737	+
1002059	IR_ON	Peaxi162Scf00013g00440	Peaxi162Scf00013	402322	402474	402158-402656	-
1038988	IR_ON	Peaxi162Scf01286g00001	Peaxi162Scf01286	24913	24984	24469-25121	+
1010048	IR_ON	Peaxi162Scf00089g00837	Peaxi162Scf00089	845624	845980	845556-846058	-
1005250	IR_ON	Peaxi162Scf00047g00633	Peaxi162Scf00047	630334	630432	630199-630680	+
1001424	IR_ON	Peaxi162Scf00009g01921	Peaxi162Scf00009	1917797	1918017	1917720-1918073	+
1029160	IR_ON	Peaxi162Scf00536g00039	Peaxi162Scf00536	294458	294542	294391-294644	-
1006592	IR_ON	Peaxi162Scf00057g00143	Peaxi162Scf00057	176758	176840	176163-176900	-
1000929	IR_ON	Peaxi162Scf00004g01518	Peaxi162Scf00004	1514478	1514574	1514413-1514780	-
1027571	IR_ON	Peaxi162Scf00539g00614	Peaxi162Scf00539	638770	638881	638683-638946	+
1022749	IR_ON	Peaxi162Scf00374g00514	Peaxi162Scf00374	534476	534559	534352-534638	-
1006681	IR_ON	Peaxi162Scf00051g01715	Peaxi162Scf00051	1693783	1693868	1693420-1693941	+
1021104	IR_ON	Peaxi162Scf00296g00116	Peaxi162Scf00296	1143353	1143516	1143249-1143688	-
1033821	IR_ON	Peaxi162Scf00748g00111	Peaxi162Scf00748	184581	184681	184429-184892	-
1019500	IR_ON	Peaxi162Scf00286g00440	Peaxi162Scf00286	441101	441297	440998-441359	-
1014531	IR_ON	Peaxi162Scf00171g00430	Peaxi162Scf00171	453091	453198	453029-453340	-
1036249	IR_ON	Peaxi162Scf00930g00011	Peaxi162Scf00930	147574	147678	147538-147920	-
1030479	IR_ON	Peaxi162Scf00935g00015	Peaxi162Scf00935	13655	13732	13544-13875	+
1035208	IR_ON	Peaxi162Scf01038g00145	Peaxi162Scf01038	84732	84999	84648-85085	-
1017669	IR_ON	Peaxi162Scf00288g01016	Peaxi162Scf00288	1061973	1062072	1061812-1062220	-
1023778	IR_ON	Peaxi162Scf00498g00534	Peaxi162Scf00498	497106	497291	496883-497473	-
1018567	IR_ON	Peaxi162Scf00232g00036	Peaxi162Scf00232	358855	358931	357991-359592	+
1037020	IR_ON	Peaxi162Scf01390g00033	Peaxi162Scf01390	57674	57767	57402-57874	+
1008349	IR_ON	Peaxi162Scf00074g01922	Peaxi162Scf00074	1930988	1931568	1930928-1931950	-
1015736	IR_ON	Peaxi162Scf00232g00910	Peaxi162Scf00232	933074	933341	933013-933434	-
1014544	IR_ON	Peaxi162Scf00159g01029	Peaxi162Scf00159	1026747	1026839	1026580-1027043	-
1026246	IR_ON	Peaxi162Scf00431g00619	Peaxi162Scf00431	674259	674343	674174-674387	+
1008452	IR_ON	Peaxi162Scf00089g01227	Peaxi162Scf00089	1234413	1234510	1234316-1234612	+
1021554	IR_ON	Peaxi162Scf00309g00324	Peaxi162Scf00309	309619	309703	309488-309824	+
1000886	IR_ON	Peaxi162Scf00003g05131	Peaxi162Scf00003	5178522	5178958	5178071-5179384	+
1012637	IR_ON	Peaxi162Scf00128g00827	Peaxi162Scf00128	823391	823475	823249-823558	+
1034371	IR_ON	Peaxi162Scf00786g00440	Peaxi162Scf00786	459161	459256	458976-459358	-
1003663	IR_ON	Peaxi162Scf00023g00112	Peaxi162Scf00023	1092043	1092461	1091882-1093075	-
1003424	IR_ON	Peaxi162Scf00025g02825	Peaxi162Scf00025	2856035	2856156	2855947-2856351	-
1028211	IR_ON	Peaxi162Scf00566g00031	Peaxi162Scf00566	368256	368347	367895-368446	+
1021282	IR_ON	Peaxi162Scf00300g00012	Peaxi162Scf00300	46597	46813	46524-46988	+
1014074	IR_ON	Peaxi162Scf00152g00020	Peaxi162Scf00152	11199	11293	11014-11471	+
1007748	IR_ON	Peaxi162Scf00071g00318	Peaxi162Scf00071	356106	356237	355988-356318	+
1034154	IR_ON	Peaxi162Scf00937g00119	Peaxi162Scf00937	137591	137706	137398-137781	-
1017636	IR_ON	Peaxi162Scf00210g00093	Peaxi162Scf00210	916061	916150	915868-916303	-
1030147	IR_ON	Peaxi162Scf00674g00311	Peaxi162Scf00674	365232	365365	365113-365421	+
1001199	IR_ON	Peaxi162Scf00007g01112	Peaxi162Scf00007	1091975	1092100	1091915-1092282	+
1013604	IR_ON	Peaxi162Scf00157g00211	Peaxi162Scf00157	275560	275639	275446-275957	+
1025708	IR_ON	Peaxi162Scf00454g00225	Peaxi162Scf00454	187074	187167	186885-187967	-
1004015	IR_ON	Peaxi162Scf00025g00276	Peaxi162Scf00025	2746284	2746366	2746072-2746639	+
1016207	IR_ON	Peaxi162Scf00252g00118	Peaxi162Scf00252	167665	167761	167624-167841	+
1025141	IR_ON	Peaxi162Scf00400g00310	Peaxi162Scf00400	290171	290271	289988-290517	-
1032893	IR_ON	Peaxi162Scf00828g00019	Peaxi162Scf00828	61798	61905	61704-61963	+
1035865	IR_ON	Peaxi162Scf00904g00474	Peaxi162Scf00904	452968	453087	452918-453174	-
1032790	IR_ON	Peaxi162Scf00696g00027	Peaxi162Scf00696	195456	195633	195390-195773	-
1023888	IR_ON	Peaxi162Scf00363g00615	Peaxi162Scf00363	627518	627709	627334-627847	+
1028522	IR_ON	Peaxi162Scf00516g00515	Peaxi162Scf00516	553982	555010	553912-555054	+
1022681	IR_ON	Peaxi162Scf00450g00420	Peaxi162Scf00450	405990	406065	405881-406359	-
1015858	IR_ON	Peaxi162Scf00235g00727	Peaxi162Scf00235	718767	718872	718675-718964	+
1014302	IR_ON	Peaxi162Scf00204g00115	Peaxi162Scf00204	167783	168883	167561-168983	+
1018068	IR_ON	Peaxi162Scf00304g00091	Peaxi162Scf00304	963753	963848	963532-963922	+
1027015	IR_ON	Peaxi162Scf00517g00313	Peaxi162Scf00517	343451	343527	343308-343672	+
1009306	IR_ON	Peaxi162Scf00088g00520	Peaxi162Scf00088	557592	557665	557486-557731	-
1020958	IR_ON	Peaxi162Scf00290g00013	Peaxi162Scf00290	69781	69904	69594-70005	-
1013309	IR_ON	Peaxi162Scf00152g00829	Peaxi162Scf00152	866345	866425	866253-866562	+
1007992	IR_ON	Peaxi162Scf00073g01611	Peaxi162Scf00073	1628276	1628407	1628189-1628473	+
1024925	IR_ON	Peaxi162Scf00435g01013	Peaxi162Scf00435	976392	976467	976307-976538	-
1003229	IR_ON	Peaxi162Scf00021g02414	Peaxi162Scf00021	2441682	2441817	2441584-2441873	+
1009059	IR_ON	Peaxi162Scf00102g00931	Peaxi162Scf00102	936847	936958	936768-937250	-
1027045	IR_ON	Peaxi162Scf00517g00513	Peaxi162Scf00517	548520	548746	548053-548901	+
1030201	IR_ON	Peaxi162Scf00577g00411	Peaxi162Scf00577	469214	469298	469138-469389	-
1037066	IR_ON	Peaxi162Scf01415g00030	Peaxi162Scf01415	35793	35881	35636-35940	+
1029178	IR_ON	Peaxi162Scf00619g00117	Peaxi162Scf00619	163913	164567	163744-164640	+
1019484	IR_ON	Peaxi162Scf00258g00431	Peaxi162Scf00258	383566	383765	383516-383833	+
1015566	IR_ON	Peaxi162Scf00192g01018	Peaxi162Scf00192	1039656	1039722	1039591-1039802	-
1032155	IR_ON	Peaxi162Scf00776g00122	Peaxi162Scf00776	162877	163134	162678-163320	-
1021891	IR_ON	Peaxi162Scf00351g00625	Peaxi162Scf00351	672282	672465	671871-672592	-
1024965	IR_ON	Peaxi162Scf00437g00011	Peaxi162Scf00437	118837	119018	118721-119197	+
1021979	IR_ON	Peaxi162Scf00353g00740	Peaxi162Scf00353	715839	716079	715729-716301	+
1025119	IR_ON	Peaxi162Scf00560g00513	Peaxi162Scf00560	532426	532502	532279-532544	+
1004103	IR_ON	Peaxi162Scf00029g02913	Peaxi162Scf00029	2907278	2907450	2907185-2907532	+
1003328	IR_ON	Peaxi162Scf00017g03130	Peaxi162Scf00017	3143605	3143726	3143462-3143911	+
1012010	IR_ON	Peaxi162Scf00128g01524	Peaxi162Scf00128	1555923	1556006	1555774-1556126	+
1012993	IR_ON	Peaxi162Scf00129g01124	Peaxi162Scf00129	1084040	1084450	1083987-1084501	+
1006645	IR_ON	Peaxi162Scf00051g00911	Peaxi162Scf00051	914257	914468	914135-914534	-
1002067	IR_ON	Peaxi162Scf00013g00531	Peaxi162Scf00013	521170	521327	521040-521420	-
1019024	IR_ON	Peaxi162Scf00244g00115	Peaxi162Scf00244	131518	131662	131413-131735	-
1026910	IR_ON	Peaxi162Scf00673g00220	Peaxi162Scf00673	196606	196712	196414-196819	-
1007122	IR_ON	Peaxi162Scf00058g02631	Peaxi162Scf00058	2568374	2568459	2568261-2568662	-
[truncated: 3,532 more rows]

## Sheet: AE
event_id	event_type	gene_id	chrom	event_start	event_end	event_pattern	strand
[truncated: 1,143 more rows]

[truncated: 8 more sheets: XAE, XIR_ON, MIR_ON, SKIP_ON, MSKIP, XSKIP, XMIR, XMKIP]
