# Supplementary material for: Phosphoproteome analysis reveals the involvement of protein dephosphorylation in ethylene-induced corolla senescence in petunia
Source: BMC Plant Biol. 2021 Nov 3;21:512. doi: 10.1186/s12870-021-03286-x (PMC8565076; doi:10.1186/s12870-021-03286-x)
Supplement: Supplementary file 9 — Additional file 9. [file 12870_2021_3286_MOESM9_ESM.xls]

## Sheet: TSS
AS analysis of petunia corollas treated with ethylene
event_id	event_type	gene_id	chrom	event_start	event_end	event_pattern	strand
1007107	TSS	Peaxi162Scf00063g00616	Peaxi162Scf00063	629264	629400	629400	+
1012763	TSS	Peaxi162Scf00138g00012	Peaxi162Scf00138	8009	8105	8009	-
1004435	TSS	Peaxi162Scf00022g00612	Peaxi162Scf00022	585606	585647	585647	+
1029051	TSS	Peaxi162Scf00588g01218	Peaxi162Scf00588	1272428	1272686	1272686	+
1034686	TSS	Peaxi162Scf00588g00126	Peaxi162Scf00588	1201900	1203823	1201900	-
1033943	TSS	Peaxi162Scf00553g01116	Peaxi162Scf00553	1178358	1178413	1178413	+
1001887	TSS	Peaxi162Scf00012g00008	Peaxi162Scf00012	37320	37676	37676	+
1004113	TSS	Peaxi162Scf00029g00015	Peaxi162Scf00029	127190	127601	127601	+
1004506	TSS	Peaxi162Scf00035g00711	Peaxi162Scf00035	692563	692621	692621	+
1018897	TSS	Peaxi162Scf00219g00512	Peaxi162Scf00219	513561	513597	513561	-
1031948	TSS	Peaxi162Scf00588g01111	Peaxi162Scf00588	1106566	1106722	1106722	+
1031891	TSS	Peaxi162Scf00585g01021	Peaxi162Scf00585	1095372	1095690	1095690	+
1018400	TSS	Peaxi162Scf00208g00078	Peaxi162Scf00208	741639	741808	741808	+
1028378	TSS	Peaxi162Scf00555g00912	Peaxi162Scf00555	1010593	1010912	1010912	+
1040608	TSS	Peaxi162Scf00883g01014	Peaxi162Scf00883	988542	988906	988906	+
1014906	TSS	Peaxi162Scf00176g00036	Peaxi162Scf00176	301223	301535	301223	-
1021491	TSS	Peaxi162Scf00237g00312	Peaxi162Scf00237	293424	294160	293424	-
1029587	TSS	Peaxi162Scf00620g00918	Peaxi162Scf00620	966127	966373	966373	+
1003781	TSS	Peaxi162Scf00024g00053	Peaxi162Scf00024	532313	532408	532313	-
1011230	TSS	Peaxi162Scf00087g00043	Peaxi162Scf00087	434986	435337	435337	+
1019840	TSS	Peaxi162Scf00287g00115	Peaxi162Scf00287	186188	186457	186457	+
1008363	TSS	Peaxi162Scf00068g00085	Peaxi162Scf00068	873044	873871	873044	-
1003821	TSS	Peaxi162Scf00024g02411	Peaxi162Scf00024	2417392	2417553	2417392	-
1031656	TSS	Peaxi162Scf00574g00925	Peaxi162Scf00574	935477	935572	935572	+
1028761	TSS	Peaxi162Scf00574g00924	Peaxi162Scf00574	932494	932658	932658	+
1035627	TSS	Peaxi162Scf00635g00918	Peaxi162Scf00635	915741	915830	915830	+
1030907	TSS	Peaxi162Scf00544g00917	Peaxi162Scf00544	914786	915059	915059	+
1006105	TSS	Peaxi162Scf00042g01313	Peaxi162Scf00042	1332685	1333295	1333295	+
1000988	TSS	Peaxi162Scf00005g00229	Peaxi162Scf00005	2225942	2226008	2225942	-
1028368	TSS	Peaxi162Scf00554g00920	Peaxi162Scf00554	904835	904886	904886	+
1034371	TSS	Peaxi162Scf00574g00092	Peaxi162Scf00574	901437	901517	901437	-
1035181	TSS	Peaxi162Scf00745g00840	Peaxi162Scf00745	901321	901750	901750	+
1000012	TSS	Peaxi162Scf00000g00071	Peaxi162Scf00000	755412	755532	755412	-
1032014	TSS	Peaxi162Scf00745g00819	Peaxi162Scf00745	895073	895157	895157	+
1001614	TSS	Peaxi162Scf00010g01919	Peaxi162Scf00010	1955002	1955491	1955491	+
1012805	TSS	Peaxi162Scf00124g00613	Peaxi162Scf00124	682191	682769	682191	-
1040597	TSS	Peaxi162Scf00883g00910	Peaxi162Scf00883	881546	881924	881924	+
1012776	TSS	Peaxi162Scf00107g00211	Peaxi162Scf00107	241295	241514	241514	+
1022906	TSS	Peaxi162Scf00369g00015	Peaxi162Scf00369	2172	2832	2172	-
1004705	TSS	Peaxi162Scf00026g00055	Peaxi162Scf00026	492346	492382	492382	+
1034076	TSS	Peaxi162Scf00560g00735	Peaxi162Scf00560	845102	845170	845170	+
1005950	TSS	Peaxi162Scf00039g02111	Peaxi162Scf00039	2094781	2095244	2095244	+
1015216	TSS	Peaxi162Scf00158g00077	Peaxi162Scf00158	763699	764048	763699	-
1012542	TSS	Peaxi162Scf00103g00113	Peaxi162Scf00103	156877	156987	156877	-
1032885	TSS	Peaxi162Scf00801g00731	Peaxi162Scf00801	817218	817459	817459	+
1039490	TSS	Peaxi162Scf00801g00731	Peaxi162Scf00801	816857	817459	817459	+
1034578	TSS	Peaxi162Scf00582g00818	Peaxi162Scf00582	815737	816320	816320	+
1034577	TSS	Peaxi162Scf00582g00818	Peaxi162Scf00582	815883	816004	816004	+
1027898	TSS	Peaxi162Scf00537g00078	Peaxi162Scf00537	815806	815927	815927	+
1030184	TSS	Peaxi162Scf00658g00840	Peaxi162Scf00658	805141	805430	805430	+
1033886	TSS	Peaxi162Scf00553g00086	Peaxi162Scf00553	801366	801425	801425	+
1001887	TSS	Peaxi162Scf00010g01114	Peaxi162Scf00010	1156545	1156644	1156644	+
1030213	TSS	Peaxi162Scf00660g00816	Peaxi162Scf00660	794935	795117	795117	+
1004325	TSS	Peaxi162Scf00032g01117	Peaxi162Scf00032	1103563	1103825	1103563	-
1032111	TSS	Peaxi162Scf00596g00083	Peaxi162Scf00596	782353	782764	782764	+
1001951	TSS	Peaxi162Scf00009g03319	Peaxi162Scf00009	3348830	3348985	3348830	-
1039488	TSS	Peaxi162Scf00801g00730	Peaxi162Scf00801	767116	767416	767416	+
1033183	TSS	Peaxi162Scf00658g00730	Peaxi162Scf00658	762747	762948	762948	+
1032471	TSS	Peaxi162Scf00618g00726	Peaxi162Scf00618	760092	760137	760137	+
1026653	TSS	Peaxi162Scf00355g00023	Peaxi162Scf00355	220007	220240	220007	-
1035319	TSS	Peaxi162Scf00618g00726	Peaxi162Scf00618	758326	758450	758450	+
1031148	TSS	Peaxi162Scf00699g00636	Peaxi162Scf00699	755829	755871	755871	+
1029451	TSS	Peaxi162Scf00618g00079	Peaxi162Scf00618	752087	752618	752618	+
1031980	TSS	Peaxi162Scf00591g00715	Peaxi162Scf00591	750689	751152	750689	-
1018972	TSS	Peaxi162Scf00269g00514	Peaxi162Scf00269	495616	495718	495616	-
1035611	TSS	Peaxi162Scf00635g00714	Peaxi162Scf00635	750315	750398	750398	+
1032534	TSS	Peaxi162Scf00620g00714	Peaxi162Scf00620	745411	746049	746049	+
1031634	TSS	Peaxi162Scf00573g00063	Peaxi162Scf00573	737823	738402	738402	+
1019819	TSS	Peaxi162Scf00236g00034	Peaxi162Scf00236	300535	300623	300535	-
1008993	TSS	Peaxi162Scf00082g00217	Peaxi162Scf00082	218322	218513	218513	+
1013310	TSS	Peaxi162Scf00113g00085	Peaxi162Scf00113	855432	855476	855432	-
1017886	TSS	Peaxi162Scf00204g00097	Peaxi162Scf00204	901356	901820	901356	-
1032752	TSS	Peaxi162Scf00635g00717	Peaxi162Scf00635	725863	725936	725936	+
1036083	TSS	Peaxi162Scf00658g00728	Peaxi162Scf00658	723929	723994	723994	+
1034177	TSS	Peaxi162Scf00565g00827	Peaxi162Scf00565	855190	855649	855649	+
1029663	TSS	Peaxi162Scf00626g00718	Peaxi162Scf00626	720509	720943	720943	+
1016975	TSS	Peaxi162Scf00216g00033	Peaxi162Scf00216	346170	346293	346293	+
1004939	TSS	Peaxi162Scf00029g01718	Peaxi162Scf00029	1744889	1744944	1744889	-
1023310	TSS	Peaxi162Scf00321g00513	Peaxi162Scf00321	566753	569297	566753	-
1031807	TSS	Peaxi162Scf00581g00611	Peaxi162Scf00581	711913	712024	712024	+
1001213	TSS	Peaxi162Scf00005g01511	Peaxi162Scf00005	1517382	1517832	1517832	+
1002586	TSS	Peaxi162Scf00014g00212	Peaxi162Scf00014	2107602	2107858	2107602	-
1035320	TSS	Peaxi162Scf00753g00613	Peaxi162Scf00753	700005	700119	700119	+
1033176	TSS	Peaxi162Scf00529g00005	Peaxi162Scf00529	25722	26069	26069	+
1033990	TSS	Peaxi162Scf00557g00071	Peaxi162Scf00557	697314	697626	697626	+
1038555	TSS	Peaxi162Scf00751g00624	Peaxi162Scf00751	696889	697283	697283	+
1023860	TSS	Peaxi162Scf00335g00087	Peaxi162Scf00335	790704	791102	790704	-
1033334	TSS	Peaxi162Scf00536g00079	Peaxi162Scf00536	690845	690886	690886	+
1004561	TSS	Peaxi162Scf00028g02010	Peaxi162Scf00028	2032091	2032121	2032091	-
1027422	TSS	Peaxi162Scf00371g00319	Peaxi162Scf00371	375648	375905	375648	-
1030789	TSS	Peaxi162Scf00540g00623	Peaxi162Scf00540	683974	684043	684043	+
1036062	TSS	Peaxi162Scf00658g00631	Peaxi162Scf00658	681437	681729	681729	+
1032235	TSS	Peaxi162Scf00607g00058	Peaxi162Scf00607	681596	681795	681795	+
1032234	TSS	Peaxi162Scf00607g00058	Peaxi162Scf00607	680173	680448	680448	+
1029272	TSS	Peaxi162Scf00607g00058	Peaxi162Scf00607	680378	680448	680448	+
1033950	TSS	Peaxi162Scf00554g00067	Peaxi162Scf00554	678340	679105	679105	+
1028055	TSS	Peaxi162Scf00542g00625	Peaxi162Scf00542	677738	677933	677933	+
1028364	TSS	Peaxi162Scf00554g00067	Peaxi162Scf00554	676587	676897	676897	+
1022053	TSS	Peaxi162Scf00255g00026	Peaxi162Scf00255	247463	247667	247463	-
1033265	TSS	Peaxi162Scf00827g00063	Peaxi162Scf00827	671116	671237	671237	+
1001001	TSS	Peaxi162Scf00004g00041	Peaxi162Scf00004	444206	444263	444206	-
1037087	TSS	Peaxi162Scf00689g00558	Peaxi162Scf00689	666528	666606	666606	+
1031382	TSS	Peaxi162Scf00560g00619	Peaxi162Scf00560	666261	666381	666381	+
1029509	TSS	Peaxi162Scf00618g00630	Peaxi162Scf00618	664305	664510	664510	+
1013986	TSS	Peaxi162Scf00163g00105	Peaxi162Scf00163	1085533	1085785	1085533	-
1029840	TSS	Peaxi162Scf00643g00063	Peaxi162Scf00643	661883	662000	662000	+
1035370	TSS	Peaxi162Scf00620g00617	Peaxi162Scf00620	661474	661684	661684	+
1011019	TSS	Peaxi162Scf00112g00048	Peaxi162Scf00112	395614	396105	396105	+
1028208	TSS	Peaxi162Scf00548g00659	Peaxi162Scf00548	659308	659395	659308	-
1026328	TSS	Peaxi162Scf00471g00004	Peaxi162Scf00471	31165	31336	31336	+
1007688	TSS	Peaxi162Scf00061g00247	Peaxi162Scf00061	2425404	2425576	2425404	-
1018749	TSS	Peaxi162Scf00215g00053	Peaxi162Scf00215	525063	525302	525063	-
1014120	TSS	Peaxi162Scf00137g00312	Peaxi162Scf00137	359023	359231	359231	+
1029504	TSS	Peaxi162Scf00618g00629	Peaxi162Scf00618	653515	653793	653793	+
1032460	TSS	Peaxi162Scf00618g00629	Peaxi162Scf00618	653511	653793	653793	+
1035441	TSS	Peaxi162Scf00624g00067	Peaxi162Scf00624	652510	652539	652539	+
1010178	TSS	Peaxi162Scf00085g01319	Peaxi162Scf00085	1327486	1327958	1327486	-
1030845	TSS	Peaxi162Scf00542g00619	Peaxi162Scf00542	647729	648117	648117	+
1028047	TSS	Peaxi162Scf00542g00619	Peaxi162Scf00542	647944	648117	648117	+
1006840	TSS	Peaxi162Scf00059g00113	Peaxi162Scf00059	1120055	1120461	1120055	-
1039091	TSS	Peaxi162Scf00780g01020	Peaxi162Scf00780	1094245	1094518	1094518	+
1009158	TSS	Peaxi162Scf00085g00523	Peaxi162Scf00085	536748	536844	536844	+
1010710	TSS	Peaxi162Scf00109g00064	Peaxi162Scf00109	617984	618986	617984	-
1028512	TSS	Peaxi162Scf00560g00629	Peaxi162Scf00560	645588	645696	645588	-
1031200	TSS	Peaxi162Scf00553g00617	Peaxi162Scf00553	643654	643745	643745	+
1018190	TSS	Peaxi162Scf00246g00045	Peaxi162Scf00246	431298	431450	431450	+
1033686	TSS	Peaxi162Scf00547g00610	Peaxi162Scf00547	640134	642106	640134	-
1028155	TSS	Peaxi162Scf00547g00610	Peaxi162Scf00547	641777	642106	641777	-
1028020	TSS	Peaxi162Scf00541g00633	Peaxi162Scf00541	639981	640319	640319	+
1022902	TSS	Peaxi162Scf00368g00121	Peaxi162Scf00368	179130	179202	179202	+
1028019	TSS	Peaxi162Scf00541g00633	Peaxi162Scf00541	638049	638205	638205	+
1017827	TSS	Peaxi162Scf00202g01112	Peaxi162Scf00202	1176843	1176906	1176843	-
1027942	TSS	Peaxi162Scf00539g00614	Peaxi162Scf00539	636745	637016	637016	+
1001387	TSS	Peaxi162Scf00008g02716	Peaxi162Scf00008	2689253	2689554	2689554	+
1015179	TSS	Peaxi162Scf00134g00010	Peaxi162Scf00134	44333	44444	44333	-
1021847	TSS	Peaxi162Scf00251g00411	Peaxi162Scf00251	472298	472449	472298	-
1036493	TSS	Peaxi162Scf00675g00611	Peaxi162Scf00675	633249	633325	633325	+
1034224	TSS	Peaxi162Scf00914g00528	Peaxi162Scf00914	632481	632734	632734	+
1031377	TSS	Peaxi162Scf00560g00617	Peaxi162Scf00560	631144	631283	631283	+
1028502	TSS	Peaxi162Scf00560g00617	Peaxi162Scf00560	631001	631283	631283	+
1007766	TSS	Peaxi162Scf00053g00812	Peaxi162Scf00053	828040	828111	828040	-
1006217	TSS	Peaxi162Scf00049g00019	Peaxi162Scf00049	112662	112749	112662	-
1034247	TSS	Peaxi162Scf00699g00638	Peaxi162Scf00699	630748	630824	630748	-
1029656	TSS	Peaxi162Scf00626g00614	Peaxi162Scf00626	630317	630680	630680	+
1036170	TSS	Peaxi162Scf00661g00520	Peaxi162Scf00661	630108	630472	630472	+
1012228	TSS	Peaxi162Scf00100g00724	Peaxi162Scf00100	786608	787056	786608	-
1015361	TSS	Peaxi162Scf00137g00152	Peaxi162Scf00137	1534667	1535587	1535587	+
1025797	TSS	Peaxi162Scf00334g00421	Peaxi162Scf00334	477774	477951	477774	-
1002949	TSS	Peaxi162Scf00017g00118	Peaxi162Scf00017	1117361	1117391	1117391	+
1034507	TSS	Peaxi162Scf00711g00530	Peaxi162Scf00711	622404	623024	623024	+
1008305	TSS	Peaxi162Scf00061g00155	Peaxi162Scf00061	1516608	1516818	1516608	-
1005857	TSS	Peaxi162Scf00046g00168	Peaxi162Scf00046	1622004	1622139	1622004	-
1030168	TSS	Peaxi162Scf00658g00634	Peaxi162Scf00658	618779	619155	618779	-
1030484	TSS	Peaxi162Scf00675g00610	Peaxi162Scf00675	616261	616548	616548	+
1033492	TSS	Peaxi162Scf00675g00610	Peaxi162Scf00675	616191	616548	616548	+
1001322	TSS	Peaxi162Scf00006g00426	Peaxi162Scf00006	4268413	4268640	4268413	-
1033084	TSS	Peaxi162Scf00654g00610	Peaxi162Scf00654	616105	616545	616545	+
1036491	TSS	Peaxi162Scf00675g00610	Peaxi162Scf00675	616183	616548	616548	+
1031054	TSS	Peaxi162Scf00548g00653	Peaxi162Scf00548	615003	615365	615365	+
1013833	TSS	Peaxi162Scf00122g00811	Peaxi162Scf00122	868352	868794	868794	+
1030910	TSS	Peaxi162Scf00689g00542	Peaxi162Scf00689	613544	613678	613678	+
1030684	TSS	Peaxi162Scf00537g00066	Peaxi162Scf00537	612698	612779	612779	+
1010879	TSS	Peaxi162Scf00094g01313	Peaxi162Scf00094	1373578	1373796	1373796	+
1024529	TSS	Peaxi162Scf00311g00059	Peaxi162Scf00311	544653	544909	544653	-
1032523	TSS	Peaxi162Scf00620g00621	Peaxi162Scf00620	610275	611077	611077	+
1031689	TSS	Peaxi162Scf00575g00616	Peaxi162Scf00575	609704	609813	609813	+
1000143	TSS	Peaxi162Scf00000g61010	Peaxi162Scf00000	6110326	6110400	6110326	-
1012689	TSS	Peaxi162Scf00136g00620	Peaxi162Scf00136	654813	654889	654813	-
1030517	TSS	Peaxi162Scf00530g00218	Peaxi162Scf00530	248808	248972	248808	-
1031477	TSS	Peaxi162Scf00714g00618	Peaxi162Scf00714	604031	604357	604357	+
1032053	TSS	Peaxi162Scf00594g00525	Peaxi162Scf00594	603721	604244	604244	+
1026654	TSS	Peaxi162Scf00404g00079	Peaxi162Scf00404	718665	719010	718665	-
1034504	TSS	Peaxi162Scf00711g00512	Peaxi162Scf00711	598576	599031	599031	+
1013796	TSS	Peaxi162Scf00121g01710	Peaxi162Scf00121	1701628	1701715	1701715	+
1013042	TSS	Peaxi162Scf00145g00221	Peaxi162Scf00145	207597	207697	207597	-
1006269	TSS	Peaxi162Scf00050g00819	Peaxi162Scf00050	859082	859141	859141	+
1028925	TSS	Peaxi162Scf00582g00611	Peaxi162Scf00582	589700	590078	590078	+
1000052	TSS	Peaxi162Scf00000g00522	Peaxi162Scf00000	5203241	5203325	5203325	+
1031630	TSS	Peaxi162Scf00725g00522	Peaxi162Scf00725	589651	589750	589750	+
1037660	TSS	Peaxi162Scf00920g00613	Peaxi162Scf00920	589520	589628	589628	+
1041311	TSS	Peaxi162Scf00926g00514	Peaxi162Scf00926	589138	589322	589322	+
1029868	TSS	Peaxi162Scf00643g00641	Peaxi162Scf00643	589098	589178	589178	+
1035091	TSS	Peaxi162Scf00740g00556	Peaxi162Scf00740	589040	589059	589059	+
1035410	TSS	Peaxi162Scf00761g00071	Peaxi162Scf00761	700485	700695	700695	+
1031312	TSS	Peaxi162Scf00705g00617	Peaxi162Scf00705	588164	588425	588425	+
1033822	TSS	Peaxi162Scf00685g00059	Peaxi162Scf00685	587118	587295	587295	+
1022111	TSS	Peaxi162Scf00257g00112	Peaxi162Scf00257	151401	151682	151401	-
1026918	TSS	Peaxi162Scf00497g00022	Peaxi162Scf00497	280162	280251	280162	-
1036885	TSS	Peaxi162Scf00684g00571	Peaxi162Scf00684	583073	583549	583549	+
1030760	TSS	Peaxi162Scf00684g00571	Peaxi162Scf00684	583078	583549	583549	+
1018546	TSS	Peaxi162Scf00210g00107	Peaxi162Scf00210	1018928	1018979	1018979	+
1006519	TSS	Peaxi162Scf00054g00047	Peaxi162Scf00054	400712	401583	400712	-
1008296	TSS	Peaxi162Scf00061g00031	Peaxi162Scf00061	292260	292495	292495	+
1033870	TSS	Peaxi162Scf00551g00610	Peaxi162Scf00551	582634	582794	582794	+
1029317	TSS	Peaxi162Scf00417g00048	Peaxi162Scf00417	488396	488586	488396	-
1029270	TSS	Peaxi162Scf00607g00051	Peaxi162Scf00607	579988	580122	580122	+
1031134	TSS	Peaxi162Scf00699g00520	Peaxi162Scf00699	578755	579254	579254	+
1005971	TSS	Peaxi162Scf00040g00187	Peaxi162Scf00040	1862014	1862071	1862014	-
1038360	TSS	Peaxi162Scf00740g00551	Peaxi162Scf00740	577098	577353	577353	+
1016835	TSS	Peaxi162Scf00162g00092	Peaxi162Scf00162	920804	921248	920804	-
1031260	TSS	Peaxi162Scf00702g00059	Peaxi162Scf00702	575311	575407	575407	+
1010254	TSS	Peaxi162Scf00087g00149	Peaxi162Scf00087	1400540	1400899	1400899	+
1031371	TSS	Peaxi162Scf00560g00515	Peaxi162Scf00560	573399	573930	573930	+
1031138	TSS	Peaxi162Scf00550g00530	Peaxi162Scf00550	572539	572597	572597	+
1005547	TSS	Peaxi162Scf00044g00055	Peaxi162Scf00044	540096	540283	540096	-
1033986	TSS	Peaxi162Scf00556g00055	Peaxi162Scf00556	571775	571827	571827	+
1028494	TSS	Peaxi162Scf00560g00515	Peaxi162Scf00560	571041	571063	571063	+
1036485	TSS	Peaxi162Scf00675g00056	Peaxi162Scf00675	568273	569396	569396	+
1034205	TSS	Peaxi162Scf00568g00519	Peaxi162Scf00568	566442	566816	566816	+
1034034	TSS	Peaxi162Scf00559g00416	Peaxi162Scf00559	566192	566470	566470	+
1028459	TSS	Peaxi162Scf00559g00416	Peaxi162Scf00559	566325	566470	566470	+
1034658	TSS	Peaxi162Scf00585g00514	Peaxi162Scf00585	566177	566427	566427	+
1008851	TSS	Peaxi162Scf00080g00064	Peaxi162Scf00080	600949	601110	600949	-
1033243	TSS	Peaxi162Scf00661g00523	Peaxi162Scf00661	564838	565084	565084	+
1031340	TSS	Peaxi162Scf00710g00522	Peaxi162Scf00710	563952	564004	564004	+
1036480	TSS	Peaxi162Scf00827g00517	Peaxi162Scf00827	563032	563357	563357	+
1032175	TSS	Peaxi162Scf00600g00057	Peaxi162Scf00600	560710	560793	560710	-
1037275	TSS	Peaxi162Scf00893g00434	Peaxi162Scf00893	560169	560528	560528	+
1035074	TSS	Peaxi162Scf00740g00543	Peaxi162Scf00740	560431	560517	560517	+
1031461	TSS	Peaxi162Scf00563g00526	Peaxi162Scf00563	559015	559253	559253	+
1035348	TSS	Peaxi162Scf00620g00056	Peaxi162Scf00620	555688	555779	555779	+
1029232	TSS	Peaxi162Scf00477g00214	Peaxi162Scf00477	262088	263332	262088	-
1029619	TSS	Peaxi162Scf00623g00523	Peaxi162Scf00623	551810	554330	551810	-
1031459	TSS	Peaxi162Scf00563g00525	Peaxi162Scf00563	554001	554267	554267	+
1034733	TSS	Peaxi162Scf00950g00058	Peaxi162Scf00950	552816	553254	553254	+
1041686	TSS	Peaxi162Scf00950g00058	Peaxi162Scf00950	552777	553254	553254	+
1037637	TSS	Peaxi162Scf00710g00532	Peaxi162Scf00710	552929	553129	553129	+
1037968	TSS	Peaxi162Scf00725g00520	Peaxi162Scf00725	550833	551160	551160	+
1021424	TSS	Peaxi162Scf00280g00008	Peaxi162Scf00280	24709	24829	24709	-
1031798	TSS	Peaxi162Scf00580g00512	Peaxi162Scf00580	548309	548513	548513	+
1029676	TSS	Peaxi162Scf00627g00058	Peaxi162Scf00627	547726	548351	547726	-
1023068	TSS	Peaxi162Scf00275g00216	Peaxi162Scf00275	234857	235147	235147	+
1004088	TSS	Peaxi162Scf00028g00124	Peaxi162Scf00028	1251235	1252821	1252821	+
1034815	TSS	Peaxi162Scf00594g00524	Peaxi162Scf00594	544721	544894	544894	+
1022493	TSS	Peaxi162Scf00302g00311	Peaxi162Scf00302	353823	354137	353823	-
1029010	TSS	Peaxi162Scf00586g00512	Peaxi162Scf00586	544896	544923	544923	+
1028584	TSS	Peaxi162Scf00563g00529	Peaxi162Scf00563	544188	544682	544682	+
1028196	TSS	Peaxi162Scf00548g00537	Peaxi162Scf00548	544090	544664	544090	-
1032378	TSS	Peaxi162Scf00615g00523	Peaxi162Scf00615	543745	543835	543835	+
1036311	TSS	Peaxi162Scf00668g00444	Peaxi162Scf00668	543210	543544	543544	+
1018649	TSS	Peaxi162Scf00261g00047	Peaxi162Scf00261	469503	470547	469503	-
1039067	TSS	Peaxi162Scf01029g00418	Peaxi162Scf01029	542411	543010	543010	+
1039457	TSS	Peaxi162Scf01072g00410	Peaxi162Scf01072	541776	542473	541776	-
1032431	TSS	Peaxi162Scf00502g00215	Peaxi162Scf00502	232187	232658	232187	-
1036399	TSS	Peaxi162Scf00818g00532	Peaxi162Scf00818	538340	538945	538945	+
1033962	TSS	Peaxi162Scf00689g00546	Peaxi162Scf00689	537185	537494	537185	-
1004891	TSS	Peaxi162Scf00033g01410	Peaxi162Scf00033	1397108	1397327	1397108	-
1034102	TSS	Peaxi162Scf00691g00516	Peaxi162Scf00691	535119	537214	535119	-
1033424	TSS	Peaxi162Scf00840g00421	Peaxi162Scf00840	534323	535365	535365	+
1026238	TSS	Peaxi162Scf00467g00017	Peaxi162Scf00467	125344	125565	125565	+
1015536	TSS	Peaxi162Scf00191g00046	Peaxi162Scf00191	453833	454673	453833	-
1027918	TSS	Peaxi162Scf00538g00518	Peaxi162Scf00538	532952	532975	532975	+
1023436	TSS	Peaxi162Scf00384g00069	Peaxi162Scf00384	687198	687727	687727	+
1040942	TSS	Peaxi162Scf00904g00468	Peaxi162Scf00904	531904	532603	532603	+
1037363	TSS	Peaxi162Scf00699g00515	Peaxi162Scf00699	532299	532355	532355	+
1031130	TSS	Peaxi162Scf00699g00515	Peaxi162Scf00699	532291	532355	532355	+
1004232	TSS	Peaxi162Scf00030g01110	Peaxi162Scf00030	1153631	1154271	1153631	-
1018292	TSS	Peaxi162Scf00183g00923	Peaxi162Scf00183	962277	962361	962277	-
1033067	TSS	Peaxi162Scf00811g00442	Peaxi162Scf00811	531384	531572	531572	+
1032577	TSS	Peaxi162Scf00623g00519	Peaxi162Scf00623	530486	530706	530486	-
1001222	TSS	Peaxi162Scf00005g03215	Peaxi162Scf00005	3277439	3277609	3277609	+
1029061	TSS	Peaxi162Scf00589g00517	Peaxi162Scf00589	528737	528851	528851	+
1006898	TSS	Peaxi162Scf00048g00089	Peaxi162Scf00048	842335	842351	842351	+
1037219	TSS	Peaxi162Scf00692g00520	Peaxi162Scf00692	525620	527040	525620	-
1034053	TSS	Peaxi162Scf00560g00513	Peaxi162Scf00560	526288	526440	526440	+
1010436	TSS	Peaxi162Scf00077g00034	Peaxi162Scf00077	362962	363087	363087	+
1037273	TSS	Peaxi162Scf00893g00433	Peaxi162Scf00893	525734	525799	525799	+
1040796	TSS	Peaxi162Scf00893g00433	Peaxi162Scf00893	525676	525799	525799	+
1034274	TSS	Peaxi162Scf00570g00059	Peaxi162Scf00570	525070	525179	525179	+
1028143	TSS	Peaxi162Scf00546g00526	Peaxi162Scf00546	525005	525051	525051	+
1017739	TSS	Peaxi162Scf00200g00710	Peaxi162Scf00200	780239	780343	780343	+
1000530	TSS	Peaxi162Scf00002g02826	Peaxi162Scf00002	2811760	2811803	2811803	+
1007892	TSS	Peaxi162Scf00071g01413	Peaxi162Scf00071	1464094	1464835	1464094	-
1020525	TSS	Peaxi162Scf00221g00002	Peaxi162Scf00221	23779	24417	24417	+
1026682	TSS	Peaxi162Scf00485g00410	Peaxi162Scf00485	481115	481241	481115	-
1017047	TSS	Peaxi162Scf00218g01216	Peaxi162Scf00218	1172836	1172899	1172836	-
1023138	TSS	Peaxi162Scf00376g00329	Peaxi162Scf00376	371462	372755	371462	-
1007680	TSS	Peaxi162Scf00052g01011	Peaxi162Scf00052	1078804	1078906	1078906	+
1007828	TSS	Peaxi162Scf00054g01111	Peaxi162Scf00054	1187115	1187219	1187219	+
1021458	TSS	Peaxi162Scf00331g00311	Peaxi162Scf00331	327383	327973	327973	+
1035357	TSS	Peaxi162Scf00757g00420	Peaxi162Scf00757	517183	517817	517817	+
1032854	TSS	Peaxi162Scf00643g00537	Peaxi162Scf00643	517485	517583	517583	+
1035749	TSS	Peaxi162Scf00643g00537	Peaxi162Scf00643	517500	517583	517583	+
1032730	TSS	Peaxi162Scf00635g00621	Peaxi162Scf00635	590797	591000	590797	-
1003846	TSS	Peaxi162Scf00018g00105	Peaxi162Scf00018	999981	1000330	1000330	+
1039159	TSS	Peaxi162Scf00784g00045	Peaxi162Scf00784	516152	516367	516367	+
1028641	TSS	Peaxi162Scf00455g00910	Peaxi162Scf00455	915579	915707	915579	-
1032509	TSS	Peaxi162Scf00777g00053	Peaxi162Scf00777	512915	512965	512965	+
1004444	TSS	Peaxi162Scf00034g00176	Peaxi162Scf00034	1701394	1705068	1705068	+
1013666	TSS	Peaxi162Scf00157g00066	Peaxi162Scf00157	659117	659275	659117	-
1034582	TSS	Peaxi162Scf00938g00430	Peaxi162Scf00938	509971	510105	510105	+
1037945	TSS	Peaxi162Scf00938g00430	Peaxi162Scf00938	509640	510105	510105	+
1029175	TSS	Peaxi162Scf00597g00058	Peaxi162Scf00597	508169	508744	508744	+
1015509	TSS	Peaxi162Scf00162g00415	Peaxi162Scf00162	414849	415059	415059	+
1011570	TSS	Peaxi162Scf00104g00331	Peaxi162Scf00104	297055	297148	297055	-
1015227	TSS	Peaxi162Scf00184g00109	Peaxi162Scf00184	1002575	1002706	1002575	-
1036266	TSS	Peaxi162Scf00811g00441	Peaxi162Scf00811	503736	503845	503845	+
1001946	TSS	Peaxi162Scf00011g00224	Peaxi162Scf00011	2226272	2226589	2226272	-
1020321	TSS	Peaxi162Scf00214g00069	Peaxi162Scf00214	655374	656985	655374	-
1007880	TSS	Peaxi162Scf00055g00143	Peaxi162Scf00055	1435684	1435737	1435737	+
1037540	TSS	Peaxi162Scf00701g00514	Peaxi162Scf00701	502110	502254	502254	+
1033798	TSS	Peaxi162Scf00684g00567	Peaxi162Scf00684	501697	501833	501833	+
1028652	TSS	Peaxi162Scf00569g00526	Peaxi162Scf00569	499215	499948	499948	+
1024060	TSS	Peaxi162Scf00400g00512	Peaxi162Scf00400	559415	559532	559415	-
1029419	TSS	Peaxi162Scf00615g00516	Peaxi162Scf00615	498732	499127	499127	+
1037775	TSS	Peaxi162Scf00714g00528	Peaxi162Scf00714	498368	498809	498368	-
1034142	TSS	Peaxi162Scf00904g00466	Peaxi162Scf00904	497407	497656	497656	+
1031921	TSS	Peaxi162Scf00740g00517	Peaxi162Scf00740	496615	496727	496727	+
1032517	TSS	Peaxi162Scf00777g00519	Peaxi162Scf00777	495992	496197	496197	+
1031515	TSS	Peaxi162Scf00568g00523	Peaxi162Scf00568	496032	496058	496058	+
1035741	TSS	Peaxi162Scf00643g00534	Peaxi162Scf00643	495166	495755	495755	+
1004164	TSS	Peaxi162Scf00023g01330	Peaxi162Scf00023	1371841	1371952	1371952	+
1031850	TSS	Peaxi162Scf00583g00537	Peaxi162Scf00583	495290	495518	495518	+
1034613	TSS	Peaxi162Scf00583g00537	Peaxi162Scf00583	495331	495518	495518	+
1029222	TSS	Peaxi162Scf00599g00511	Peaxi162Scf00599	493858	494025	493858	-
1035893	TSS	Peaxi162Scf00649g00057	Peaxi162Scf00649	491564	491676	491676	+
1032778	TSS	Peaxi162Scf00638g00419	Peaxi162Scf00638	490946	491365	491365	+
1029802	TSS	Peaxi162Scf00638g00419	Peaxi162Scf00638	491296	491365	491365	+
1033378	TSS	Peaxi162Scf00537g00517	Peaxi162Scf00537	491170	492015	492015	+
1032384	TSS	Peaxi162Scf00767g00524	Peaxi162Scf00767	491130	491376	491376	+
1011474	TSS	Peaxi162Scf00121g00617	Peaxi162Scf00121	617396	617765	617396	-
1036466	TSS	Peaxi162Scf00675g00049	Peaxi162Scf00675	489797	490091	489797	-
1009274	TSS	Peaxi162Scf00075g00013	Peaxi162Scf00075	128012	130422	130422	+
1005969	TSS	Peaxi162Scf00040g00138	Peaxi162Scf00040	1371840	1372000	1371840	-
1007552	TSS	Peaxi162Scf00068g00034	Peaxi162Scf00068	385625	385708	385708	+
1018865	TSS	Peaxi162Scf00218g00174	Peaxi162Scf00218	1693811	1693830	1693830	+
1032558	TSS	Peaxi162Scf00621g00412	Peaxi162Scf00621	486308	487645	487645	+
1030806	TSS	Peaxi162Scf00541g00523	Peaxi162Scf00541	485723	486064	486064	+
1004284	TSS	Peaxi162Scf00031g00822	Peaxi162Scf00031	880607	880799	880799	+
1018592	TSS	Peaxi162Scf00212g00073	Peaxi162Scf00212	734901	735008	735008	+
1007859	TSS	Peaxi162Scf00055g00057	Peaxi162Scf00055	574713	574862	574862	+
1035520	TSS	Peaxi162Scf00767g00518	Peaxi162Scf00767	482584	482770	482770	+
1012665	TSS	Peaxi162Scf00136g00006	Peaxi162Scf00136	26152	26667	26667	+
1038127	TSS	Peaxi162Scf00737g00412	Peaxi162Scf00737	481643	481868	481868	+
1021446	TSS	Peaxi162Scf00330g00810	Peaxi162Scf00330	815112	815369	815112	-
1025060	TSS	Peaxi162Scf00319g00113	Peaxi162Scf00319	131237	131837	131837	+
1009830	TSS	Peaxi162Scf00094g00037	Peaxi162Scf00094	333522	333683	333522	-
1029597	TSS	Peaxi162Scf00621g00412	Peaxi162Scf00621	477502	477616	477616	+
1035504	TSS	Peaxi162Scf00628g00412	Peaxi162Scf00628	477558	477860	477860	+
1035404	TSS	Peaxi162Scf00621g00412	Peaxi162Scf00621	477424	477616	477616	+
1034905	TSS	Peaxi162Scf00736g00421	Peaxi162Scf00736	477362	477403	477403	+
1028380	TSS	Peaxi162Scf00555g00913	Peaxi162Scf00555	981656	981986	981656	-
1035652	TSS	Peaxi162Scf00638g00414	Peaxi162Scf00638	476348	476555	476555	+
1030676	TSS	Peaxi162Scf00536g00415	Peaxi162Scf00536	473972	474265	474265	+
1031972	TSS	Peaxi162Scf00591g00412	Peaxi162Scf00591	473064	473461	473461	+
1003855	TSS	Peaxi162Scf00025g01520	Peaxi162Scf00025	1527492	1528011	1527492	-
1009728	TSS	Peaxi162Scf00091g01310	Peaxi162Scf00091	1373092	1373321	1373092	-
1033869	TSS	Peaxi162Scf00883g00811	Peaxi162Scf00883	804375	804424	804424	+
1041598	TSS	Peaxi162Scf00943g00418	Peaxi162Scf00943	468125	468163	468163	+
1040936	TSS	Peaxi162Scf00904g00463	Peaxi162Scf00904	467989	469779	469779	+
1032200	TSS	Peaxi162Scf00602g00420	Peaxi162Scf00602	467931	468089	468089	+
1032933	TSS	Peaxi162Scf00803g00420	Peaxi162Scf00803	467309	467447	467447	+
1005328	TSS	Peaxi162Scf00040g00245	Peaxi162Scf00040	2441526	2441596	2441526	-
1038884	TSS	Peaxi162Scf00767g00521	Peaxi162Scf00767	466410	466633	466633	+
1019965	TSS	Peaxi162Scf00291g00310	Peaxi162Scf00291	325535	325801	325535	-
1031583	TSS	Peaxi162Scf00723g00045	Peaxi162Scf00723	465493	465660	465660	+
1034739	TSS	Peaxi162Scf00723g00045	Peaxi162Scf00723	465470	465660	465660	+
1020022	TSS	Peaxi162Scf00295g00016	Peaxi162Scf00295	29284	29337	29337	+
1031039	TSS	Peaxi162Scf00548g00425	Peaxi162Scf00548	462454	463470	463470	+
1033788	TSS	Peaxi162Scf00684g00421	Peaxi162Scf00684	462386	463443	463443	+
1017122	TSS	Peaxi162Scf00220g00417	Peaxi162Scf00220	425254	425324	425254	-
1003148	TSS	Peaxi162Scf00018g00154	Peaxi162Scf00018	1518338	1518632	1518338	-
1029164	TSS	Peaxi162Scf00595g00425	Peaxi162Scf00595	460381	460576	460576	+
1033766	TSS	Peaxi162Scf00876g00441	Peaxi162Scf00876	459451	459568	459568	+
1010136	TSS	Peaxi162Scf00099g00079	Peaxi162Scf00099	738390	738669	738390	-
1021522	TSS	Peaxi162Scf00238g00413	Peaxi162Scf00238	406423	406690	406423	-
1007769	TSS	Peaxi162Scf00053g01517	Peaxi162Scf00053	1535900	1536659	1536659	+
1035735	TSS	Peaxi162Scf00643g00431	Peaxi162Scf00643	456424	456753	456753	+
1034758	TSS	Peaxi162Scf00723g00428	Peaxi162Scf00723	456411	456445	456445	+
1012402	TSS	Peaxi162Scf00117g00415	Peaxi162Scf00117	467485	467560	467485	-
1033575	TSS	Peaxi162Scf00543g00420	Peaxi162Scf00543	455046	455175	455175	+
1010733	TSS	Peaxi162Scf00090g00073	Peaxi162Scf00090	716900	717562	717562	+
1039549	TSS	Peaxi162Scf00803g00424	Peaxi162Scf00803	452190	452401	452401	+
1036158	TSS	Peaxi162Scf00803g00424	Peaxi162Scf00803	452127	452401	452401	+
1011085	TSS	Peaxi162Scf00114g00310	Peaxi162Scf00114	337051	337414	337051	-
1032391	TSS	Peaxi162Scf00616g00418	Peaxi162Scf00616	451883	451971	451971	+
1035052	TSS	Peaxi162Scf00740g00421	Peaxi162Scf00740	451967	452187	452187	+
1017560	TSS	Peaxi162Scf00230g00029	Peaxi162Scf00230	215617	215970	215617	-
1004446	TSS	Peaxi162Scf00034g00221	Peaxi162Scf00034	2216717	2216860	2216717	-
1037296	TSS	Peaxi162Scf00695g00048	Peaxi162Scf00695	445091	447035	447035	+
1035840	TSS	Peaxi162Scf00786g00435	Peaxi162Scf00786	445615	445993	445993	+
1029160	TSS	Peaxi162Scf00595g00424	Peaxi162Scf00595	445823	445956	445956	+
1032190	TSS	Peaxi162Scf00757g00049	Peaxi162Scf00757	444919	445487	445487	+
1032372	TSS	Peaxi162Scf00767g00417	Peaxi162Scf00767	444606	444775	444775	+
1038871	TSS	Peaxi162Scf00767g00417	Peaxi162Scf00767	444590	444775	444775	+
1023763	TSS	Peaxi162Scf00289g00112	Peaxi162Scf00289	122795	124585	124585	+
1018402	TSS	Peaxi162Scf00208g00211	Peaxi162Scf00208	197575	197817	197575	-
1029766	TSS	Peaxi162Scf00500g00313	Peaxi162Scf00500	351457	351487	351487	+
1028620	TSS	Peaxi162Scf00568g00417	Peaxi162Scf00568	480390	480486	480390	-
1031738	TSS	Peaxi162Scf00734g00047	Peaxi162Scf00734	441727	441927	441927	+
1036859	TSS	Peaxi162Scf00684g00414	Peaxi162Scf00684	440673	440754	440754	+
1034459	TSS	Peaxi162Scf00709g00320	Peaxi162Scf00709	439779	439920	439920	+
1034726	TSS	Peaxi162Scf00589g00413	Peaxi162Scf00589	438244	438413	438244	-
1028567	TSS	Peaxi162Scf00563g00415	Peaxi162Scf00563	437997	438312	438312	+
1020145	TSS	Peaxi162Scf00298g00612	Peaxi162Scf00298	610433	610470	610433	-
1000092	TSS	Peaxi162Scf00000g01611	Peaxi162Scf00000	1654136	1654701	1654136	-
1037896	TSS	Peaxi162Scf00936g00314	Peaxi162Scf00936	435972	436123	436123	+
1033882	TSS	Peaxi162Scf00688g00425	Peaxi162Scf00688	434848	435876	435876	+
1006522	TSS	Peaxi162Scf00043g00132	Peaxi162Scf00043	1324463	1324857	1324463	-
1013957	TSS	Peaxi162Scf00133g00916	Peaxi162Scf00133	979295	979496	979295	-
1034597	TSS	Peaxi162Scf00940g00412	Peaxi162Scf00940	433360	433892	433892	+
1012166	TSS	Peaxi162Scf00099g00127	Peaxi162Scf00099	1196353	1196409	1196353	-
1038641	TSS	Peaxi162Scf00987g00418	Peaxi162Scf00987	432707	432985	432985	+
1006235	TSS	Peaxi162Scf00049g01513	Peaxi162Scf00049	1578254	1578480	1578254	-
1032099	TSS	Peaxi162Scf00751g00044	Peaxi162Scf00751	430985	431964	431964	+
1034915	TSS	Peaxi162Scf00738g00041	Peaxi162Scf00738	431026	431466	431466	+
1031329	TSS	Peaxi162Scf00709g00320	Peaxi162Scf00709	439742	439920	439920	+
1035210	TSS	Peaxi162Scf00616g00417	Peaxi162Scf00616	429564	429864	429864	+
1028577	TSS	Peaxi162Scf00563g00418	Peaxi162Scf00563	427564	428210	428210	+
1036575	TSS	Peaxi162Scf00679g00410	Peaxi162Scf00679	427386	427496	427496	+
1032412	TSS	Peaxi162Scf00618g00048	Peaxi162Scf00618	427232	427298	427298	+
1033164	TSS	Peaxi162Scf00658g00426	Peaxi162Scf00658	427269	427371	427269	-
1030234	TSS	Peaxi162Scf00662g00415	Peaxi162Scf00662	426166	426610	426166	-
1030976	TSS	Peaxi162Scf00546g00420	Peaxi162Scf00546	425286	426158	426158	+
1039342	TSS	Peaxi162Scf00793g00345	Peaxi162Scf00793	424784	425728	424784	-
1004360	TSS	Peaxi162Scf00033g00005	Peaxi162Scf00033	42808	42840	42840	+
1032298	TSS	Peaxi162Scf00763g00427	Peaxi162Scf00763	424877	424969	424969	+
1013036	TSS	Peaxi162Scf00145g00144	Peaxi162Scf00145	1392409	1392889	1392409	-
1032440	TSS	Peaxi162Scf00618g00415	Peaxi162Scf00618	423784	423903	423903	+
1013812	TSS	Peaxi162Scf00131g00015	Peaxi162Scf00131	160057	160290	160057	-
1015817	TSS	Peaxi162Scf00147g00012	Peaxi162Scf00147	85684	85756	85684	-
1037876	TSS	Peaxi162Scf00719g00049	Peaxi162Scf00719	420522	420805	420805	+
1018300	TSS	Peaxi162Scf00249g00811	Peaxi162Scf00249	817863	818162	818162	+
1036465	TSS	Peaxi162Scf01132g00347	Peaxi162Scf01132	419855	420287	420287	+
1034688	TSS	Peaxi162Scf00719g00049	Peaxi162Scf00719	420185	420356	420356	+
1042425	TSS	Peaxi162Scf00995g00323	Peaxi162Scf00995	418660	418730	418730	+
1038765	TSS	Peaxi162Scf00995g00323	Peaxi162Scf00995	418592	418730	418730	+
1034744	TSS	Peaxi162Scf00723g00420	Peaxi162Scf00723	418645	418878	418878	+
1004217	TSS	Peaxi162Scf00030g00611	Peaxi162Scf00030	626912	627627	626912	-
1020022	TSS	Peaxi162Scf00244g00071	Peaxi162Scf00244	738493	738792	738792	+
1032784	TSS	Peaxi162Scf00640g00042	Peaxi162Scf00640	415891	416639	416639	+
1032214	TSS	Peaxi162Scf00604g00421	Peaxi162Scf00604	415539	415694	415694	+
1034295	TSS	Peaxi162Scf00918g00414	Peaxi162Scf00918	414442	414800	414800	+
1041138	TSS	Peaxi162Scf00918g00414	Peaxi162Scf00918	414395	414800	414800	+
1006549	TSS	Peaxi162Scf00055g00018	Peaxi162Scf00055	158795	159172	158795	-
1033322	TSS	Peaxi162Scf00667g00045	Peaxi162Scf00667	413898	414182	414182	+
1031824	TSS	Peaxi162Scf00582g00611	Peaxi162Scf00582	589649	590078	590078	+
1042411	TSS	Peaxi162Scf00993g00338	Peaxi162Scf00993	413718	414133	414133	+
1035409	TSS	Peaxi162Scf00993g00338	Peaxi162Scf00993	413697	414133	414133	+
1038501	TSS	Peaxi162Scf00746g00410	Peaxi162Scf00746	413305	413623	413623	+
1023884	TSS	Peaxi162Scf00296g00028	Peaxi162Scf00296	229181	229362	229181	-
1032931	TSS	Peaxi162Scf00803g00412	Peaxi162Scf00803	413015	413134	413015	-
1034995	TSS	Peaxi162Scf00603g00413	Peaxi162Scf00603	412417	412597	412597	+
1039440	TSS	Peaxi162Scf01071g00046	Peaxi162Scf01071	534473	534622	534622	+
1031593	TSS	Peaxi162Scf00723g00420	Peaxi162Scf00723	411263	411454	411454	+
1037924	TSS	Peaxi162Scf00723g00420	Peaxi162Scf00723	411256	411454	411454	+
1035067	TSS	Peaxi162Scf00740g00427	Peaxi162Scf00740	410979	411033	411033	+
1035203	TSS	Peaxi162Scf00981g00421	Peaxi162Scf00981	410213	411019	410213	-
1015325	TSS	Peaxi162Scf00187g00613	Peaxi162Scf00187	655249	655498	655498	+
1034513	TSS	Peaxi162Scf00936g00034	Peaxi162Scf00936	408826	409044	409044	+
1024138	TSS	Peaxi162Scf00402g00019	Peaxi162Scf00402	153938	154873	154873	+
1034108	TSS	Peaxi162Scf00562g00411	Peaxi162Scf00562	407545	407703	407703	+
1021633	TSS	Peaxi162Scf00242g00913	Peaxi162Scf00242	951297	951624	951297	-
1008303	TSS	Peaxi162Scf00061g00119	Peaxi162Scf00061	1110058	1110354	1110058	-
1036795	TSS	Peaxi162Scf00851g00425	Peaxi162Scf00851	473131	473405	473405	+
1012116	TSS	Peaxi162Scf00098g00024	Peaxi162Scf00098	190527	192401	190527	-
1030670	TSS	Peaxi162Scf00536g00414	Peaxi162Scf00536	405154	406407	406407	+
1040779	TSS	Peaxi162Scf00893g00431	Peaxi162Scf00893	405319	405439	405439	+
1037265	TSS	Peaxi162Scf00893g00431	Peaxi162Scf00893	405286	405439	405439	+
1017127	TSS	Peaxi162Scf00221g00078	Peaxi162Scf00221	787324	788042	787324	-
1012555	TSS	Peaxi162Scf00103g01216	Peaxi162Scf00103	1247426	1247638	1247426	-
1036608	TSS	Peaxi162Scf00680g00415	Peaxi162Scf00680	404442	404644	404644	+
1025067	TSS	Peaxi162Scf00432g00043	Peaxi162Scf00432	447373	447431	447431	+
1042328	TSS	Peaxi162Scf00988g00323	Peaxi162Scf00988	401982	403225	403225	+
1032208	TSS	Peaxi162Scf00757g00421	Peaxi162Scf00757	402731	402939	402939	+
1038593	TSS	Peaxi162Scf00753g00428	Peaxi162Scf00753	402802	402845	402845	+
1036120	TSS	Peaxi162Scf00660g00046	Peaxi162Scf00660	402002	402184	402002	-
1033573	TSS	Peaxi162Scf00543g00414	Peaxi162Scf00543	401675	401701	401701	+
1030347	TSS	Peaxi162Scf00670g00345	Peaxi162Scf00670	400730	400993	400993	+
1031217	TSS	Peaxi162Scf00700g00430	Peaxi162Scf00700	400750	400938	400938	+
1034329	TSS	Peaxi162Scf00700g00430	Peaxi162Scf00700	400636	400938	400938	+
1043399	TSS	Peaxi162Scf01099g00322	Peaxi162Scf01099	400119	400568	400568	+
1006030	TSS	Peaxi162Scf00041g00209	Peaxi162Scf00041	2047637	2047775	2047637	-
1030294	TSS	Peaxi162Scf00665g00340	Peaxi162Scf00665	400352	400617	400352	-
1036604	TSS	Peaxi162Scf00680g00414	Peaxi162Scf00680	399095	399191	399191	+
1030789	TSS	Peaxi162Scf00687g00041	Peaxi162Scf00687	397871	399269	399269	+
1022086	TSS	Peaxi162Scf00256g00035	Peaxi162Scf00256	333821	334086	334086	+
1022062	TSS	Peaxi162Scf00290g00084	Peaxi162Scf00290	811871	812005	812005	+
1029526	TSS	Peaxi162Scf00619g00047	Peaxi162Scf00619	396706	396951	396706	-
1034737	TSS	Peaxi162Scf00723g00041	Peaxi162Scf00723	396159	396275	396275	+
1029403	TSS	Peaxi162Scf00614g00078	Peaxi162Scf00614	778331	778518	778331	-
1012714	TSS	Peaxi162Scf00106g00208	Peaxi162Scf00106	2006038	2006065	2006038	-
1037914	TSS	Peaxi162Scf00723g00041	Peaxi162Scf00723	395605	396275	396275	+
1036612	TSS	Peaxi162Scf00680g00417	Peaxi162Scf00680	394750	395018	395018	+
1007341	TSS	Peaxi162Scf00065g00521	Peaxi162Scf00065	539408	539960	539408	-
1013308	TSS	Peaxi162Scf00113g00047	Peaxi162Scf00113	460921	460953	460953	+
1018417	TSS	Peaxi162Scf00186g00065	Peaxi162Scf00186	620553	620714	620714	+
1012371	TSS	Peaxi162Scf00116g01621	Peaxi162Scf00116	1680844	1681158	1680844	-
1034634	TSS	Peaxi162Scf00585g00044	Peaxi162Scf00585	393246	393296	393296	+
1031871	TSS	Peaxi162Scf00585g00044	Peaxi162Scf00585	393166	393296	393296	+
1036264	TSS	Peaxi162Scf00665g00326	Peaxi162Scf00665	392566	392660	392660	+
1006520	TSS	Peaxi162Scf00043g00098	Peaxi162Scf00043	914337	914990	914337	-
1033795	TSS	Peaxi162Scf00878g00327	Peaxi162Scf00878	390536	390855	390536	-
1032314	TSS	Peaxi162Scf00763g00434	Peaxi162Scf00763	390657	390854	390854	+
1029229	TSS	Peaxi162Scf00413g00012	Peaxi162Scf00413	183272	183652	183652	+
1038833	TSS	Peaxi162Scf00765g00049	Peaxi162Scf00765	390288	390668	390668	+
1034595	TSS	Peaxi162Scf00714g00429	Peaxi162Scf00714	390386	390659	390659	+
1021954	TSS	Peaxi162Scf00346g00073	Peaxi162Scf00346	720875	721142	720875	-
1022919	TSS	Peaxi162Scf00369g00812	Peaxi162Scf00369	879455	879553	879553	+
1033807	TSS	Peaxi162Scf00549g00430	Peaxi162Scf00549	389146	389306	389306	+
1004850	TSS	Peaxi162Scf00033g00092	Peaxi162Scf00033	908893	909125	909125	+
1034784	TSS	Peaxi162Scf00592g00451	Peaxi162Scf00592	387023	387558	387558	+
1033139	TSS	Peaxi162Scf00815g00359	Peaxi162Scf00815	387279	387299	387279	-
1040121	TSS	Peaxi162Scf01161g00326	Peaxi162Scf01161	386837	387160	387160	+
1010726	TSS	Peaxi162Scf00110g00028	Peaxi162Scf00110	284677	285820	285820	+
1015225	TSS	Peaxi162Scf00184g00013	Peaxi162Scf00184	70394	70865	70394	-
1039072	TSS	Peaxi162Scf00779g00412	Peaxi162Scf00779	384952	385121	385121	+
1003585	TSS	Peaxi162Scf00018g00064	Peaxi162Scf00018	610295	610675	610675	+
1014111	TSS	Peaxi162Scf00165g00021	Peaxi162Scf00165	236307	236339	236339	+
1029168	TSS	Peaxi162Scf00596g00036	Peaxi162Scf00596	382958	385922	382958	-
1034013	TSS	Peaxi162Scf00893g00037	Peaxi162Scf00893	383347	383738	383738	+
1040768	TSS	Peaxi162Scf00893g00037	Peaxi162Scf00893	383300	383738	383738	+
1032151	TSS	Peaxi162Scf00599g00047	Peaxi162Scf00599	382526	383301	383301	+
1039097	TSS	Peaxi162Scf00781g00047	Peaxi162Scf00781	475158	475353	475353	+
1028866	TSS	Peaxi162Scf00579g00317	Peaxi162Scf00579	386838	387253	387253	+
1034690	TSS	Peaxi162Scf00588g00811	Peaxi162Scf00588	850121	850529	850121	-
1036902	TSS	Peaxi162Scf00858g00315	Peaxi162Scf00858	382113	382479	382479	+
1035174	TSS	Peaxi162Scf00614g00046	Peaxi162Scf00614	382088	382410	382410	+
1033639	TSS	Peaxi162Scf00858g00315	Peaxi162Scf00858	381893	382479	382479	+
1043821	TSS	Peaxi162Scf01159g00228	Peaxi162Scf01159	381445	381506	381506	+
1016858	TSS	Peaxi162Scf00163g00523	Peaxi162Scf00163	527286	527477	527286	-
1030947	TSS	Peaxi162Scf00546g00321	Peaxi162Scf00546	380844	381051	381051	+
1033613	TSS	Peaxi162Scf00545g00034	Peaxi162Scf00545	380668	380792	380792	+
1032587	TSS	Peaxi162Scf00624g00046	Peaxi162Scf00624	379961	380104	380104	+
1003898	TSS	Peaxi162Scf00019g00174	Peaxi162Scf00019	1723407	1723435	1723435	+
1036753	TSS	Peaxi162Scf00683g00341	Peaxi162Scf00683	378741	378782	378782	+
1036259	TSS	Peaxi162Scf00811g00333	Peaxi162Scf00811	378574	378959	378959	+
1036979	TSS	Peaxi162Scf00688g00358	Peaxi162Scf00688	377774	377918	377918	+
1027528	TSS	Peaxi162Scf00523g00026	Peaxi162Scf00523	203253	203448	203253	-
1041886	TSS	Peaxi162Scf00959g00317	Peaxi162Scf00959	377595	377643	377643	+
1027369	TSS	Peaxi162Scf00422g00065	Peaxi162Scf00422	615372	615612	615372	-
1037530	TSS	Peaxi162Scf00701g00032	Peaxi162Scf00701	375734	376264	376264	+
1028563	TSS	Peaxi162Scf00563g00315	Peaxi162Scf00563	375737	375846	375846	+
1036544	TSS	Peaxi162Scf01156g00315	Peaxi162Scf01156	376183	376621	376183	-
1036107	TSS	Peaxi162Scf00803g00032	Peaxi162Scf00803	375379	375452	375452	+
1016515	TSS	Peaxi162Scf00158g00319	Peaxi162Scf00158	387437	387606	387606	+
1016964	TSS	Peaxi162Scf00187g00127	Peaxi162Scf00187	1224321	1224510	1224510	+
1020251	TSS	Peaxi162Scf00300g00123	Peaxi162Scf00300	158400	158624	158624	+
1028644	TSS	Peaxi162Scf00569g00419	Peaxi162Scf00569	374243	374396	374243	-
1037207	TSS	Peaxi162Scf00692g00318	Peaxi162Scf00692	374105	374234	374234	+
1031009	TSS	Peaxi162Scf00692g00318	Peaxi162Scf00692	374145	374234	374234	+
1006216	TSS	Peaxi162Scf00044g01218	Peaxi162Scf00044	1230676	1232495	1232495	+
1002064	TSS	Peaxi162Scf00013g01518	Peaxi162Scf00013	1518342	1519164	1518342	-
1029848	TSS	Peaxi162Scf00643g00324	Peaxi162Scf00643	373362	373443	373443	+
1038763	TSS	Peaxi162Scf00995g00322	Peaxi162Scf00995	407773	407907	407907	+
1042187	TSS	Peaxi162Scf00981g00314	Peaxi162Scf00981	372705	372910	372910	+
1034981	TSS	Peaxi162Scf00602g00315	Peaxi162Scf00602	372533	372591	372591	+
1038469	TSS	Peaxi162Scf00978g00317	Peaxi162Scf00978	372194	372212	372212	+
1007075	TSS	Peaxi162Scf00062g01420	Peaxi162Scf00062	1481043	1481166	1481043	-
1034970	TSS	Peaxi162Scf00739g00321	Peaxi162Scf00739	371168	371574	371574	+
1018552	TSS	Peaxi162Scf00210g00224	Peaxi162Scf00210	263558	263894	263894	+
1034586	TSS	Peaxi162Scf00714g00334	Peaxi162Scf00714	370685	371301	370685	-
1010206	TSS	Peaxi162Scf00075g00618	Peaxi162Scf00075	683953	684143	683953	-
1043863	TSS	Peaxi162Scf01161g00325	Peaxi162Scf01161	370105	370387	370387	+
1029397	TSS	Peaxi162Scf00613g00077	Peaxi162Scf00613	730502	730804	730804	+
1034898	TSS	Peaxi162Scf00597g00310	Peaxi162Scf00597	369052	369620	369620	+
1028007	TSS	Peaxi162Scf00383g00055	Peaxi162Scf00383	539214	539359	539214	-
1029523	TSS	Peaxi162Scf00491g00038	Peaxi162Scf00491	315634	316035	315634	-
1019160	TSS	Peaxi162Scf00272g00049	Peaxi162Scf00272	407281	407951	407281	-
1017307	TSS	Peaxi162Scf00168g00521	Peaxi162Scf00168	522844	528071	522844	-
1032012	TSS	Peaxi162Scf00745g00719	Peaxi162Scf00745	731082	731149	731149	+
1006572	TSS	Peaxi162Scf00055g00202	Peaxi162Scf00055	2023177	2023441	2023177	-
1040198	TSS	Peaxi162Scf00847g00313	Peaxi162Scf00847	365587	365837	365837	+
1028605	TSS	Peaxi162Scf00566g00031	Peaxi162Scf00566	365351	365664	365664	+
1000163	TSS	Peaxi162Scf00000g03512	Peaxi162Scf00000	3562845	3562921	3562845	-
1038715	TSS	Peaxi162Scf00760g00326	Peaxi162Scf00760	365300	365474	365474	+
1026922	TSS	Peaxi162Scf00497g00098	Peaxi162Scf00497	900949	901129	900949	-
1017825	TSS	Peaxi162Scf00233g00069	Peaxi162Scf00233	674256	674566	674566	+
1028187	TSS	Peaxi162Scf00548g00320	Peaxi162Scf00548	364497	364951	364951	+
1018675	TSS	Peaxi162Scf00262g00619	Peaxi162Scf00262	653617	653801	653617	-
1038790	TSS	Peaxi162Scf00763g00327	Peaxi162Scf00763	364142	364270	364270	+
1033347	TSS	Peaxi162Scf00832g00315	Peaxi162Scf00832	364011	364061	364011	-
1013169	TSS	Peaxi162Scf00147g01111	Peaxi162Scf00147	1103006	1103450	1103006	-
1035835	TSS	Peaxi162Scf00647g00320	Peaxi162Scf00647	362206	362672	362672	+
1036519	TSS	Peaxi162Scf01149g00318	Peaxi162Scf01149	362096	362410	362410	+
1043738	TSS	Peaxi162Scf01149g00318	Peaxi162Scf01149	362055	362410	362410	+
1029614	TSS	Peaxi162Scf00623g00313	Peaxi162Scf00623	361978	362075	362075	+
1033687	TSS	Peaxi162Scf00683g00328	Peaxi162Scf00683	361847	361894	361894	+
1036033	TSS	Peaxi162Scf00798g00318	Peaxi162Scf00798	360609	360992	360992	+
1030221	TSS	Peaxi162Scf00661g00035	Peaxi162Scf00661	360861	361230	361230	+
1000427	TSS	Peaxi162Scf00002g01216	Peaxi162Scf00002	1232659	1232876	1232659	-
1031901	TSS	Peaxi162Scf00740g00329	Peaxi162Scf00740	360256	360432	360432	+
1028767	TSS	Peaxi162Scf00575g00039	Peaxi162Scf00575	360346	360410	360410	+
1030461	TSS	Peaxi162Scf00674g00311	Peaxi162Scf00674	360014	360305	360305	+
1010983	TSS	Peaxi162Scf00095g10135	Peaxi162Scf00095	1343145	1343425	1343145	-
1013522	TSS	Peaxi162Scf00118g00042	Peaxi162Scf00118	463696	463751	463751	+
1022651	TSS	Peaxi162Scf00307g00117	Peaxi162Scf00307	1122148	1122237	1122237	+
1032575	TSS	Peaxi162Scf00783g00337	Peaxi162Scf00783	358631	358767	358767	+
1016801	TSS	Peaxi162Scf00161g00124	Peaxi162Scf00161	90761	90907	90761	-
1008305	TSS	Peaxi162Scf00067g01119	Peaxi162Scf00067	1115454	1116105	1115454	-
1033372	TSS	Peaxi162Scf00670g00344	Peaxi162Scf00670	356941	357090	357090	+
1023812	TSS	Peaxi162Scf00333g00213	Peaxi162Scf00333	194894	194980	194980	+
1033745	TSS	Peaxi162Scf00876g00315	Peaxi162Scf00876	355964	356056	356056	+
1033196	TSS	Peaxi162Scf00820g00042	Peaxi162Scf00820	453534	453631	453534	-
1030815	TSS	Peaxi162Scf00688g00310	Peaxi162Scf00688	355228	355367	355367	+
1001318	TSS	Peaxi162Scf00006g00099	Peaxi162Scf00006	970625	970919	970625	-
1021841	TSS	Peaxi162Scf00250g00029	Peaxi162Scf00250	198140	198589	198589	+
1008991	TSS	Peaxi162Scf00082g00177	Peaxi162Scf00082	1731371	1731478	1731478	+
1018093	TSS	Peaxi162Scf00178g00615	Peaxi162Scf00178	648752	648897	648752	-
1035490	TSS	Peaxi162Scf00765g00314	Peaxi162Scf00765	354233	354328	354328	+
1013714	TSS	Peaxi162Scf00159g00112	Peaxi162Scf00159	158938	159081	158938	-
1016703	TSS	Peaxi162Scf00179g00536	Peaxi162Scf00179	579849	580792	579849	-
1033783	TSS	Peaxi162Scf00878g00036	Peaxi162Scf00878	353967	354021	353967	-
1031731	TSS	Peaxi162Scf00578g00032	Peaxi162Scf00578	353756	353902	353902	+
1034477	TSS	Peaxi162Scf00578g00032	Peaxi162Scf00578	353602	353659	353659	+
1043456	TSS	Peaxi162Scf01108g00331	Peaxi162Scf01108	353203	353618	353618	+
1001991	TSS	Peaxi162Scf00010g00816	Peaxi162Scf00010	803106	803223	803106	-
1042737	TSS	Peaxi162Scf01026g00260	Peaxi162Scf01026	352405	352508	352508	+
1026757	TSS	Peaxi162Scf00358g00097	Peaxi162Scf00358	890810	890833	890810	-
1029761	TSS	Peaxi162Scf00634g00325	Peaxi162Scf00634	352224	352259	352259	+
1035402	TSS	Peaxi162Scf00760g00324	Peaxi162Scf00760	351319	351373	351373	+
1001859	TSS	Peaxi162Scf00010g00306	Peaxi162Scf00010	3006840	3006894	3006840	-
1019266	TSS	Peaxi162Scf00227g00310	Peaxi162Scf00227	291523	291602	291602	+
1021158	TSS	Peaxi162Scf00322g01116	Peaxi162Scf00322	1132875	1133044	1132875	-
1036331	TSS	Peaxi162Scf00670g00332	Peaxi162Scf00670	350084	350296	350296	+
1028067	TSS	Peaxi162Scf00543g00310	Peaxi162Scf00543	348979	349070	349070	+
1034862	TSS	Peaxi162Scf00595g00310	Peaxi162Scf00595	348402	348757	348757	+
1000004	TSS	Peaxi162Scf00000g00022	Peaxi162Scf00000	188177	188282	188282	+
1007915	TSS	Peaxi162Scf00056g00123	Peaxi162Scf00056	1159609	1159920	1159920	+
1033538	TSS	Peaxi162Scf00848g00317	Peaxi162Scf00848	346718	346790	346790	+
1033315	TSS	Peaxi162Scf00665g00334	Peaxi162Scf00665	345363	345400	345400	+
1036412	TSS	Peaxi162Scf00821g00315	Peaxi162Scf00821	345270	345345	345345	+
1037649	TSS	Peaxi162Scf00919g00313	Peaxi162Scf00919	345341	345418	345418	+
1015819	TSS	Peaxi162Scf00147g00075	Peaxi162Scf00147	758028	758123	758028	-
1035163	TSS	Peaxi162Scf00745g00038	Peaxi162Scf00745	344462	344564	344564	+
1027590	TSS	Peaxi162Scf00375g00079	Peaxi162Scf00375	754384	754677	754384	-
1033574	TSS	Peaxi162Scf00853g00316	Peaxi162Scf00853	343733	343764	343764	+
1035093	TSS	Peaxi162Scf00611g00324	Peaxi162Scf00611	343075	343335	343335	+
1018838	TSS	Peaxi162Scf00265g00412	Peaxi162Scf00265	436446	436499	436446	-
1036126	TSS	Peaxi162Scf00660g00075	Peaxi162Scf00660	744731	744792	744731	-
1041169	TSS	Peaxi162Scf00919g00310	Peaxi162Scf00919	338137	341495	341495	+
1031305	TSS	Peaxi162Scf00705g00312	Peaxi162Scf00705	340714	340854	340854	+
1010753	TSS	Peaxi162Scf00091g00074	Peaxi162Scf00091	780794	780871	780871	+
1030523	TSS	Peaxi162Scf00445g00068	Peaxi162Scf00445	614526	614660	614660	+
1031993	TSS	Peaxi162Scf00744g00339	Peaxi162Scf00744	339201	340179	340179	+
1041835	TSS	Peaxi162Scf00957g00328	Peaxi162Scf00957	339699	339916	339916	+
1013288	TSS	Peaxi162Scf00112g01910	Peaxi162Scf00112	1965317	1965360	1965360	+
1001955	TSS	Peaxi162Scf00010g00029	Peaxi162Scf00010	204311	204491	204311	-
1030895	TSS	Peaxi162Scf00544g00316	Peaxi162Scf00544	338586	339008	338586	-
1013995	TSS	Peaxi162Scf00164g00073	Peaxi162Scf00164	777215	777325	777325	+
1025983	TSS	Peaxi162Scf00455g00112	Peaxi162Scf00455	172040	172166	172040	-
1002068	TSS	Peaxi162Scf00013g02116	Peaxi162Scf00013	2096984	2097364	2096984	-
1034857	TSS	Peaxi162Scf00956g00310	Peaxi162Scf00956	335289	335618	335618	+
1029406	TSS	Peaxi162Scf00484g00215	Peaxi162Scf00484	259938	260481	259938	-
1011534	TSS	Peaxi162Scf00103g01924	Peaxi162Scf00103	1899424	1899539	1899539	+
1033859	TSS	Peaxi162Scf00883g00035	Peaxi162Scf00883	334725	334841	334841	+
1016088	TSS	Peaxi162Scf00202g00057	Peaxi162Scf00202	546061	546200	546200	+
1042182	TSS	Peaxi162Scf00981g00312	Peaxi162Scf00981	334475	334824	334824	+
1027791	TSS	Peaxi162Scf00436g00024	Peaxi162Scf00436	204721	204926	204721	-
1033126	TSS	Peaxi162Scf00815g00338	Peaxi162Scf00815	331978	332269	332269	+
1026756	TSS	Peaxi162Scf00488g00011	Peaxi162Scf00488	101846	102430	102430	+
1012592	TSS	Peaxi162Scf00134g00912	Peaxi162Scf00134	891436	891878	891878	+
1016270	TSS	Peaxi162Scf00206g00710	Peaxi162Scf00206	715937	717031	717031	+
1021850	TSS	Peaxi162Scf00344g00056	Peaxi162Scf00344	524783	525326	524783	-
1040347	TSS	Peaxi162Scf00858g00312	Peaxi162Scf00858	331618	331641	331618	-
1037519	TSS	Peaxi162Scf01391g00216	Peaxi162Scf01391	331564	331640	331564	-
1021242	TSS	Peaxi162Scf00325g00034	Peaxi162Scf00325	384247	384511	384247	-
1034470	TSS	Peaxi162Scf00929g00314	Peaxi162Scf00929	330456	330725	330725	+
1029952	TSS	Peaxi162Scf00647g00319	Peaxi162Scf00647	329744	330333	330333	+
1025569	TSS	Peaxi162Scf00445g00117	Peaxi162Scf00445	146272	146303	146272	-
1021835	TSS	Peaxi162Scf00343g00019	Peaxi162Scf00343	196246	196392	196246	-
1022258	TSS	Peaxi162Scf00259g00710	Peaxi162Scf00259	716964	717249	716964	-
1017543	TSS	Peaxi162Scf00229g01212	Peaxi162Scf00229	1220458	1220584	1220458	-
1015162	TSS	Peaxi162Scf00180g00711	Peaxi162Scf00180	766554	766883	766554	-
1018653	TSS	Peaxi162Scf00190g01218	Peaxi162Scf00190	1241089	1241118	1241089	-
1017811	TSS	Peaxi162Scf00174g00314	Peaxi162Scf00174	307055	307440	307055	-
1034863	TSS	Peaxi162Scf00732g00334	Peaxi162Scf00732	326934	327286	327286	+
1024528	TSS	Peaxi162Scf00353g00026	Peaxi162Scf00353	288503	289215	288503	-
1040852	TSS	Peaxi162Scf00899g00310	Peaxi162Scf00899	326728	326871	326871	+
1000308	TSS	Peaxi162Scf00001g00912	Peaxi162Scf00001	882361	882662	882662	+
1040205	TSS	Peaxi162Scf01169g00214	Peaxi162Scf01169	325723	325939	325939	+
1036686	TSS	Peaxi162Scf01169g00214	Peaxi162Scf01169	325820	325939	325939	+
1003958	TSS	Peaxi162Scf00019g02515	Peaxi162Scf00019	2488678	2488964	2488964	+
1035433	TSS	Peaxi162Scf00763g00325	Peaxi162Scf00763	325168	325234	325234	+
1007505	TSS	Peaxi162Scf00067g00620	Peaxi162Scf00067	669375	669977	669977	+
1040338	TSS	Peaxi162Scf01192g00317	Peaxi162Scf01192	324246	324450	324450	+
1012764	TSS	Peaxi162Scf00106g01615	Peaxi162Scf00106	1680890	1680988	1680988	+
1005115	TSS	Peaxi162Scf00036g00711	Peaxi162Scf00036	718546	719689	719689	+
1017749	TSS	Peaxi162Scf00200g01315	Peaxi162Scf00200	1357793	1357899	1357793	-
1040343	TSS	Peaxi162Scf00858g00310	Peaxi162Scf00858	323449	323504	323504	+
1009148	TSS	Peaxi162Scf00085g00115	Peaxi162Scf00085	177657	177790	177657	-
1019906	TSS	Peaxi162Scf00289g00084	Peaxi162Scf00289	850701	850713	850713	+
1031960	TSS	Peaxi162Scf00589g00320	Peaxi162Scf00589	322385	322785	322785	+
1037948	TSS	Peaxi162Scf00724g00037	Peaxi162Scf00724	322202	322265	322265	+
1013270	TSS	Peaxi162Scf00150g01312	Peaxi162Scf00150	1307109	1307131	1307131	+
1003837	TSS	Peaxi162Scf00025g00094	Peaxi162Scf00025	975505	975663	975505	-
1016266	TSS	Peaxi162Scf00206g00036	Peaxi162Scf00206	297988	298169	297988	-
1008646	TSS	Peaxi162Scf00071g00201	Peaxi162Scf00071	1993051	1993243	1993051	-
1035139	TSS	Peaxi162Scf00744g00336	Peaxi162Scf00744	319700	319794	319794	+
1000316	TSS	Peaxi162Scf00001g00369	Peaxi162Scf00001	3607429	3607921	3607921	+
1001499	TSS	Peaxi162Scf00007g01823	Peaxi162Scf00007	1849879	1849938	1849938	+
1020626	TSS	Peaxi162Scf00262g00127	Peaxi162Scf00262	1192936	1193214	1192936	-
1038373	TSS	Peaxi162Scf00742g00028	Peaxi162Scf00742	317797	318526	318526	+
1038275	TSS	Peaxi162Scf00957g00326	Peaxi162Scf00957	318401	318570	318570	+
1020474	TSS	Peaxi162Scf00257g00139	Peaxi162Scf00257	1341063	1341470	1341063	-
1005985	TSS	Peaxi162Scf00040g00620	Peaxi162Scf00040	625260	625438	625438	+
1016755	TSS	Peaxi162Scf00211g00089	Peaxi162Scf00211	889984	890159	889984	-
1007991	TSS	Peaxi162Scf00073g00720	Peaxi162Scf00073	783244	783387	783244	-
1034527	TSS	Peaxi162Scf00713g00031	Peaxi162Scf00713	316519	316983	316983	+
1002994	TSS	Peaxi162Scf00017g01719	Peaxi162Scf00017	1769539	1769699	1769539	-
1023440	TSS	Peaxi162Scf00384g00127	Peaxi162Scf00384	104678	104727	104678	-
1022129	TSS	Peaxi162Scf00350g00217	Peaxi162Scf00350	239227	239283	239283	+
1021530	TSS	Peaxi162Scf00239g00098	Peaxi162Scf00239	897037	897569	897037	-
1020108	TSS	Peaxi162Scf00297g00048	Peaxi162Scf00297	440497	440616	440497	-
1033419	TSS	Peaxi162Scf00539g00614	Peaxi162Scf00539	634757	634856	634856	+
1031586	TSS	Peaxi162Scf00571g00036	Peaxi162Scf00571	314930	315878	314930	-
1025801	TSS	Peaxi162Scf00335g00009	Peaxi162Scf00335	7799	7898	7799	-
1035172	TSS	Peaxi162Scf00614g00038	Peaxi162Scf00614	315148	315192	315148	-
1034715	TSS	Peaxi162Scf00589g00320	Peaxi162Scf00589	313056	314783	314783	+
1029816	TSS	Peaxi162Scf00427g00113	Peaxi162Scf00427	110296	110614	110614	+
1003913	TSS	Peaxi162Scf00019g00411	Peaxi162Scf00019	457125	457174	457125	-
1030785	TSS	Peaxi162Scf00685g00413	Peaxi162Scf00685	449707	449768	449768	+
1012705	TSS	Peaxi162Scf00106g00017	Peaxi162Scf00106	25042	25257	25042	-
1001480	TSS	Peaxi162Scf00009g00262	Peaxi162Scf00009	2672158	2672202	2672158	-
1031320	TSS	Peaxi162Scf00558g00317	Peaxi162Scf00558	312231	312309	312309	+
1031063	TSS	Peaxi162Scf00694g00318	Peaxi162Scf00694	311432	311741	311741	+
1005946	TSS	Peaxi162Scf00039g01318	Peaxi162Scf00039	1340065	1340126	1340126	+
1021206	TSS	Peaxi162Scf00273g00320	Peaxi162Scf00273	379605	380711	379605	-
1012687	TSS	Peaxi162Scf00121g10119	Peaxi162Scf00121	1108080	1108406	1108080	-
1034080	TSS	Peaxi162Scf00901g00032	Peaxi162Scf00901	307746	307769	307769	+
1032502	TSS	Peaxi162Scf00776g00326	Peaxi162Scf00776	307543	307789	307789	+
1013915	TSS	Peaxi162Scf00132g00910	Peaxi162Scf00132	984118	984424	984424	+
1011498	TSS	Peaxi162Scf00122g00048	Peaxi162Scf00122	393495	393798	393798	+
1033604	TSS	Peaxi162Scf00855g00228	Peaxi162Scf00855	306896	307020	307020	+
1004458	TSS	Peaxi162Scf00027g00057	Peaxi162Scf00027	510372	512211	510372	-
1003221	TSS	Peaxi162Scf00019g00715	Peaxi162Scf00019	770241	770322	770322	+
1037191	TSS	Peaxi162Scf00889g00228	Peaxi162Scf00889	305873	306216	305873	-
1027478	TSS	Peaxi162Scf00373g00048	Peaxi162Scf00373	422484	422804	422804	+
1039356	TSS	Peaxi162Scf00795g00039	Peaxi162Scf00795	304597	305435	305435	+
1019425	TSS	Peaxi162Scf00280g00811	Peaxi162Scf00280	801133	801504	801133	-
1009840	TSS	Peaxi162Scf00081g00189	Peaxi162Scf00081	1857252	1857582	1857252	-
1001904	TSS	Peaxi162Scf00012g02112	Peaxi162Scf00012	2139665	2140626	2139665	-
1030885	TSS	Peaxi162Scf00689g00323	Peaxi162Scf00689	303514	303614	303614	+
1037032	TSS	Peaxi162Scf00689g00323	Peaxi162Scf00689	303230	303614	303614	+
1011186	TSS	Peaxi162Scf00099g01816	Peaxi162Scf00099	1808817	1809005	1808817	-
1012573	TSS	Peaxi162Scf00133g01415	Peaxi162Scf00133	1427392	1427484	1427484	+
1040996	TSS	Peaxi162Scf00911g00035	Peaxi162Scf00911	302593	302906	302906	+
1023481	TSS	Peaxi162Scf00385g00068	Peaxi162Scf00385	676079	676553	676079	-
1037858	TSS	Peaxi162Scf00932g00044	Peaxi162Scf00932	407288	407481	407481	+
1036852	TSS	Peaxi162Scf00855g00233	Peaxi162Scf00855	302106	302174	302174	+
1001949	TSS	Peaxi162Scf00009g03021	Peaxi162Scf00009	3047445	3047634	3047445	-
1037596	TSS	Peaxi162Scf00705g00311	Peaxi162Scf00705	301154	301351	301351	+
1010154	TSS	Peaxi162Scf00085g00199	Peaxi162Scf00085	1980320	1980392	1980320	-
1037651	TSS	Peaxi162Scf00920g00034	Peaxi162Scf00920	301089	301255	301255	+
1008849	TSS	Peaxi162Scf00080g00036	Peaxi162Scf00080	300336	300385	300385	+
1016515	TSS	Peaxi162Scf00175g00525	Peaxi162Scf00175	586396	586490	586396	-
1036238	TSS	Peaxi162Scf01097g00315	Peaxi162Scf01097	297602	300680	300680	+
1030149	TSS	Peaxi162Scf00658g00313	Peaxi162Scf00658	300411	300624	300624	+
1036053	TSS	Peaxi162Scf00658g00313	Peaxi162Scf00658	300441	300624	300624	+
1036034	TSS	Peaxi162Scf00656g00311	Peaxi162Scf00656	300058	300172	300172	+
1039681	TSS	Peaxi162Scf00814g00241	Peaxi162Scf00814	299555	300155	299555	-
1041805	TSS	Peaxi162Scf00956g00310	Peaxi162Scf00956	330419	330652	330652	+
1036549	TSS	Peaxi162Scf00678g00310	Peaxi162Scf00678	299479	299599	299599	+
1001254	TSS	Peaxi162Scf00007g00318	Peaxi162Scf00007	348259	348778	348778	+
1032596	TSS	Peaxi162Scf00785g00316	Peaxi162Scf00785	298401	298596	298596	+
1022452	TSS	Peaxi162Scf00301g00012	Peaxi162Scf00301	4437	4557	4557	+
1026937	TSS	Peaxi162Scf00415g00079	Peaxi162Scf00415	707532	708143	707532	-
1040812	TSS	Peaxi162Scf00895g00310	Peaxi162Scf00895	297242	297304	297304	+
1004571	TSS	Peaxi162Scf00024g01922	Peaxi162Scf00024	1895709	1895809	1895809	+
1035307	TSS	Peaxi162Scf00753g00332	Peaxi162Scf00753	296203	296466	296466	+
1032904	TSS	Peaxi162Scf00802g00234	Peaxi162Scf00802	295043	295203	295203	+
1033440	TSS	Peaxi162Scf00673g00320	Peaxi162Scf00673	294661	294985	294985	+
1026069	TSS	Peaxi162Scf00459g00510	Peaxi162Scf00459	521465	522217	521465	-
1021846	TSS	Peaxi162Scf00344g00015	Peaxi162Scf00344	152089	152237	152237	+
1005380	TSS	Peaxi162Scf00041g00179	Peaxi162Scf00041	1753339	1753384	1753339	-
1042726	TSS	Peaxi162Scf01026g00025	Peaxi162Scf01026	293685	293892	293892	+
1004058	TSS	Peaxi162Scf00027g01311	Peaxi162Scf00027	1340589	1340977	1340589	-
1041032	TSS	Peaxi162Scf00914g00528	Peaxi162Scf00914	632223	632283	632283	+
1023213	TSS	Peaxi162Scf00378g00215	Peaxi162Scf00378	200510	200651	200651	+
1035831	TSS	Peaxi162Scf00647g00318	Peaxi162Scf00647	292282	293138	293138	+
1008151	TSS	Peaxi162Scf00058g02630	Peaxi162Scf00058	2674485	2675278	2675278	+
1037704	TSS	Peaxi162Scf00714g00034	Peaxi162Scf00714	292298	292611	292611	+
1035039	TSS	Peaxi162Scf00740g00327	Peaxi162Scf00740	292153	292555	292555	+
1035713	TSS	Peaxi162Scf01035g00220	Peaxi162Scf01035	291454	291954	291954	+
1009659	TSS	Peaxi162Scf00090g00046	Peaxi162Scf00090	423615	423773	423773	+
1020969	TSS	Peaxi162Scf00315g00041	Peaxi162Scf00315	465102	467972	467972	+
1043385	TSS	Peaxi162Scf01097g00315	Peaxi162Scf01097	291072	291513	291513	+
1034258	TSS	Peaxi162Scf00915g00249	Peaxi162Scf00915	291350	291415	291415	+
1017360	TSS	Peaxi162Scf00169g00225	Peaxi162Scf00169	227226	227250	227226	-
1010475	TSS	Peaxi162Scf00104g01110	Peaxi162Scf00104	1107922	1108002	1107922	-
1035400	TSS	Peaxi162Scf00760g00322	Peaxi162Scf00760	290653	290793	290793	+
1002466	TSS	Peaxi162Scf00014g00107	Peaxi162Scf00014	1040710	1040809	1040710	-
1005117	TSS	Peaxi162Scf00036g01013	Peaxi162Scf00036	1071643	1071742	1071643	-
1007594	TSS	Peaxi162Scf00059g00318	Peaxi162Scf00059	323174	323281	323174	-
1032432	TSS	Peaxi162Scf00618g00326	Peaxi162Scf00618	288983	289094	289094	+
1035259	TSS	Peaxi162Scf00618g00326	Peaxi162Scf00618	288793	289094	289094	+
1028091	TSS	Peaxi162Scf00544g00917	Peaxi162Scf00544	914757	915059	915059	+
1030891	TSS	Peaxi162Scf00544g00313	Peaxi162Scf00544	289052	289092	289092	+
1000926	TSS	Peaxi162Scf00004g03412	Peaxi162Scf00004	3399723	3399880	3399880	+
1016086	TSS	Peaxi162Scf00202g00001	Peaxi162Scf00202	73707	73800	73707	-
1012205	TSS	Peaxi162Scf00112g01216	Peaxi162Scf00112	1223301	1223511	1223301	-
1042075	TSS	Peaxi162Scf00978g00036	Peaxi162Scf00978	287105	287185	287185	+
1037808	TSS	Peaxi162Scf00715g00310	Peaxi162Scf00715	286696	286931	286931	+
1011262	TSS	Peaxi162Scf00118g01412	Peaxi162Scf00118	1438277	1438418	1438277	-
1029694	TSS	Peaxi162Scf00628g00412	Peaxi162Scf00628	476116	476137	476137	+
1037151	TSS	Peaxi162Scf00690g00216	Peaxi162Scf00690	286108	286428	286428	+
1031384	TSS	Peaxi162Scf00466g00111	Peaxi162Scf00466	106834	106968	106834	-
1038702	TSS	Peaxi162Scf00991g00324	Peaxi162Scf00991	285927	286072	286072	+
1034195	TSS	Peaxi162Scf00566g00220	Peaxi162Scf00566	285454	285693	285454	-
1035495	TSS	Peaxi162Scf01006g00312	Peaxi162Scf01006	285522	285772	285772	+
1034833	TSS	Peaxi162Scf00954g00227	Peaxi162Scf00954	285610	286215	285610	-
1011247	TSS	Peaxi162Scf00101g00166	Peaxi162Scf00101	1604332	1604564	1604332	-
1037569	TSS	Peaxi162Scf00915g00248	Peaxi162Scf00915	284675	285007	285007	+
1037294	TSS	Peaxi162Scf01313g00241	Peaxi162Scf01313	284423	284972	284972	+
1033139	TSS	Peaxi162Scf00658g00031	Peaxi162Scf00658	283921	284535	284535	+
1011226	TSS	Peaxi162Scf00117g01519	Peaxi162Scf00117	1543951	1544189	1543951	-
1018212	TSS	Peaxi162Scf00247g00005	Peaxi162Scf00247	15165	15463	15165	-
1027091	TSS	Peaxi162Scf00419g00069	Peaxi162Scf00419	663918	664056	663918	-
1038810	TSS	Peaxi162Scf01002g00214	Peaxi162Scf01002	282337	282660	282660	+
1007253	TSS	Peaxi162Scf00053g02216	Peaxi162Scf00053	2234536	2234808	2234536	-
1039269	TSS	Peaxi162Scf01056g00249	Peaxi162Scf01056	282158	282259	282259	+
1027334	TSS	Peaxi162Scf00367g00015	Peaxi162Scf00367	154894	154996	154996	+
1023951	TSS	Peaxi162Scf00397g00111	Peaxi162Scf00397	111649	111879	111649	-
1025048	TSS	Peaxi162Scf00318g00510	Peaxi162Scf00318	504279	504373	504279	-
1019345	TSS	Peaxi162Scf00202g00089	Peaxi162Scf00202	880631	880990	880631	-
1013794	TSS	Peaxi162Scf00121g01412	Peaxi162Scf00121	1418740	1418883	1418883	+
1006330	TSS	Peaxi162Scf00039g01625	Peaxi162Scf00039	1652163	1652514	1652163	-
1030114	TSS	Peaxi162Scf00655g00327	Peaxi162Scf00655	280991	281080	281080	+
1020102	TSS	Peaxi162Scf00210g00617	Peaxi162Scf00210	634795	635125	635125	+
1039639	TSS	Peaxi162Scf01097g00310	Peaxi162Scf01097	280510	280817	280817	+
1020324	TSS	Peaxi162Scf00302g00910	Peaxi162Scf00302	899603	899776	899603	-
1040916	TSS	Peaxi162Scf01315g00113	Peaxi162Scf01315	280758	281039	281039	+
1035654	TSS	Peaxi162Scf01024g00323	Peaxi162Scf01024	280523	280683	280683	+
1000319	TSS	Peaxi162Scf00001g02516	Peaxi162Scf00001	2547882	2548133	2548133	+
1039142	TSS	Peaxi162Scf01044g00225	Peaxi162Scf01044	280020	280137	280137	+
1006359	TSS	Peaxi162Scf00040g00214	Peaxi162Scf00040	206818	207008	207008	+
1039665	TSS	Peaxi162Scf00813g00221	Peaxi162Scf00813	279486	279871	279871	+
1027241	TSS	Peaxi162Scf00364g00029	Peaxi162Scf00364	282156	283476	282156	-
1012053	TSS	Peaxi162Scf00097g00159	Peaxi162Scf00097	1532842	1533130	1533130	+
1040121	TSS	Peaxi162Scf00842g00214	Peaxi162Scf00842	278709	278835	278835	+
1029987	TSS	Peaxi162Scf00648g00223	Peaxi162Scf00648	278293	278392	278392	+
1026114	TSS	Peaxi162Scf00461g00610	Peaxi162Scf00461	607502	608218	608218	+
1035017	TSS	Peaxi162Scf00606g00511	Peaxi162Scf00606	531891	532038	532038	+
1034848	TSS	Peaxi162Scf00955g00219	Peaxi162Scf00955	276983	277244	277244	+
1041796	TSS	Peaxi162Scf00955g00219	Peaxi162Scf00955	276939	277244	277244	+
1017684	TSS	Peaxi162Scf00198g01017	Peaxi162Scf00198	1035560	1035671	1035560	-
1028982	TSS	Peaxi162Scf00585g00081	Peaxi162Scf00585	843089	843281	843281	+
1028275	TSS	Peaxi162Scf00449g00512	Peaxi162Scf00449	585727	585838	585838	+
1016953	TSS	Peaxi162Scf00186g01212	Peaxi162Scf00186	1252448	1252809	1252448	-
1041095	TSS	Peaxi162Scf00915g00247	Peaxi162Scf00915	275857	275878	275878	+
1032770	TSS	Peaxi162Scf00638g00024	Peaxi162Scf00638	275494	275666	275666	+
1036160	TSS	Peaxi162Scf00661g00027	Peaxi162Scf00661	275099	275508	275508	+
1035588	TSS	Peaxi162Scf01013g00235	Peaxi162Scf01013	275513	275534	275534	+
1004038	TSS	Peaxi162Scf00027g00211	Peaxi162Scf00027	2090103	2090214	2090214	+
1040914	TSS	Peaxi162Scf01315g00112	Peaxi162Scf01315	275334	275375	275375	+
1029244	TSS	Peaxi162Scf00479g00065	Peaxi162Scf00479	668577	668711	668711	+
1031728	TSS	Peaxi162Scf00478g00110	Peaxi162Scf00478	185120	185293	185293	+
1032896	TSS	Peaxi162Scf00646g00226	Peaxi162Scf00646	273649	274600	274600	+
1029786	TSS	Peaxi162Scf00501g00035	Peaxi162Scf00501	354740	355067	354740	-
1036004	TSS	Peaxi162Scf00655g00023	Peaxi162Scf00655	274166	274358	274358	+
1009191	TSS	Peaxi162Scf00086g00431	Peaxi162Scf00086	410289	410375	410375	+
1026230	TSS	Peaxi162Scf00393g00027	Peaxi162Scf00393	191695	191780	191695	-
1001097	TSS	Peaxi162Scf00006g00174	Peaxi162Scf00006	1725660	1725726	1725660	-
1033679	TSS	Peaxi162Scf00683g00247	Peaxi162Scf00683	273461	273832	273832	+
1030651	TSS	Peaxi162Scf00683g00247	Peaxi162Scf00683	273494	273832	273832	+
1008663	TSS	Peaxi162Scf00078g00146	Peaxi162Scf00078	1486691	1486845	1486691	-
1029365	TSS	Peaxi162Scf00418g00037	Peaxi162Scf00418	341328	342606	342606	+
1017835	TSS	Peaxi162Scf00203g00052	Peaxi162Scf00203	502124	502237	502237	+
1010694	TSS	Peaxi162Scf00108g00912	Peaxi162Scf00108	940446	940507	940446	-
1033252	TSS	Peaxi162Scf00825g00235	Peaxi162Scf00825	272585	272644	272644	+
1034283	TSS	Peaxi162Scf00570g00213	Peaxi162Scf00570	271922	272021	272021	+
1013347	TSS	Peaxi162Scf00115g00062	Peaxi162Scf00115	600621	600700	600621	-
1002259	TSS	Peaxi162Scf00012g02716	Peaxi162Scf00012	2776112	2776146	2776146	+
1027448	TSS	Peaxi162Scf00372g00716	Peaxi162Scf00372	706742	706894	706894	+
1033593	TSS	Peaxi162Scf00681g00221	Peaxi162Scf00681	269866	270167	270167	+
1030512	TSS	Peaxi162Scf00677g00223	Peaxi162Scf00677	269241	269680	269241	-
1016759	TSS	Peaxi162Scf00211g00144	Peaxi162Scf00211	1444476	1445653	1444476	-
1021628	TSS	Peaxi162Scf00335g00310	Peaxi162Scf00335	322813	323298	323298	+
1039759	TSS	Peaxi162Scf01111g00310	Peaxi162Scf01111	268587	268609	268609	+
1036092	TSS	Peaxi162Scf00802g00233	Peaxi162Scf00802	266995	268202	268202	+
1030704	TSS	Peaxi162Scf00538g00229	Peaxi162Scf00538	267917	268018	268018	+
1039492	TSS	Peaxi162Scf01079g00219	Peaxi162Scf01079	267682	267949	267949	+
1036094	TSS	Peaxi162Scf01079g00219	Peaxi162Scf01079	267623	267949	267949	+
1034221	TSS	Peaxi162Scf00914g00315	Peaxi162Scf00914	267685	267753	267753	+
1042728	TSS	Peaxi162Scf01026g00243	Peaxi162Scf01026	267431	267651	267651	+
1039043	TSS	Peaxi162Scf01026g00243	Peaxi162Scf01026	267339	267651	267651	+
1029536	TSS	Peaxi162Scf00619g00214	Peaxi162Scf00619	266987	267606	267606	+
1030214	TSS	Peaxi162Scf00521g00036	Peaxi162Scf00521	293951	293987	293951	-
1036467	TSS	Peaxi162Scf00675g00049	Peaxi162Scf00675	486248	486659	486248	-
1037187	TSS	Peaxi162Scf00889g00224	Peaxi162Scf00889	266913	266939	266939	+
1029412	TSS	Peaxi162Scf00485g00109	Peaxi162Scf00485	1017278	1017395	1017278	-
1018863	TSS	Peaxi162Scf00218g00096	Peaxi162Scf00218	906222	906717	906222	-
1022925	TSS	Peaxi162Scf00370g00117	Peaxi162Scf00370	181228	181326	181228	-
1007042	TSS	Peaxi162Scf00051g00193	Peaxi162Scf00051	1903966	1904201	1903966	-
1034979	TSS	Peaxi162Scf00963g00029	Peaxi162Scf00963	265734	265890	265890	+
1022954	TSS	Peaxi162Scf00372g00210	Peaxi162Scf00372	198372	198860	198372	-
1038353	TSS	Peaxi162Scf00963g00029	Peaxi162Scf00963	265592	265654	265654	+
1037125	TSS	Peaxi162Scf00690g00025	Peaxi162Scf00690	264149	265328	264149	-
1020316	TSS	Peaxi162Scf00302g00002	Peaxi162Scf00302	45769	45832	45832	+
1001651	TSS	Peaxi162Scf00008g00611	Peaxi162Scf00008	662752	663338	662752	-
1029331	TSS	Peaxi162Scf00611g00220	Peaxi162Scf00611	264758	264851	264758	-
1034488	TSS	Peaxi162Scf00711g00211	Peaxi162Scf00711	264581	264648	264648	+
1033411	TSS	Peaxi162Scf00839g00233	Peaxi162Scf00839	263234	264084	264084	+
1000632	TSS	Peaxi162Scf00003g00813	Peaxi162Scf00003	807451	807510	807451	-
1028608	TSS	Peaxi162Scf00566g00064	Peaxi162Scf00566	630879	631109	630879	-
1010849	TSS	Peaxi162Scf00092g01520	Peaxi162Scf00092	1568058	1568262	1568058	-
1031804	TSS	Peaxi162Scf00581g00212	Peaxi162Scf00581	262463	262704	262704	+
1013651	TSS	Peaxi162Scf00119g00949	Peaxi162Scf00119	976028	976200	976028	-
1027666	TSS	Peaxi162Scf00433g00067	Peaxi162Scf00433	592658	593012	592658	-
1035791	TSS	Peaxi162Scf01051g00130	Peaxi162Scf01051	261633	261676	261676	+
1001932	TSS	Peaxi162Scf00009g02022	Peaxi162Scf00009	2042769	2042981	2042769	-
1016908	TSS	Peaxi162Scf00213g01514	Peaxi162Scf00213	1532973	1533208	1532973	-
1002225	TSS	Peaxi162Scf00012g00141	Peaxi162Scf00012	1201757	1201837	1201837	+
1021450	TSS	Peaxi162Scf00331g00014	Peaxi162Scf00331	38290	38474	38290	-
1021141	TSS	Peaxi162Scf00322g00010	Peaxi162Scf00322	29247	29371	29371	+
1026662	TSS	Peaxi162Scf00404g00218	Peaxi162Scf00404	254838	254915	254838	-
1034500	TSS	Peaxi162Scf00934g00136	Peaxi162Scf00934	259713	259787	259787	+
1024149	TSS	Peaxi162Scf00345g00027	Peaxi162Scf00345	220344	220601	220344	-
1035723	TSS	Peaxi162Scf00779g00210	Peaxi162Scf00779	259223	259405	259405	+
1036027	TSS	Peaxi162Scf00798g00027	Peaxi162Scf00798	258025	258457	258457	+
1011241	TSS	Peaxi162Scf00118g00109	Peaxi162Scf00118	1083130	1083335	1083335	+
1036036	TSS	Peaxi162Scf01070g00226	Peaxi162Scf01070	258081	258272	258272	+
1030960	TSS	Peaxi162Scf00690g00215	Peaxi162Scf00690	257832	258208	258208	+
1036917	TSS	Peaxi162Scf00860g00212	Peaxi162Scf00860	257809	257995	257995	+
1013662	TSS	Peaxi162Scf00157g00039	Peaxi162Scf00157	386058	386589	386589	+
1000460	TSS	Peaxi162Scf00002g05210	Peaxi162Scf00002	5195695	5196557	5195695	-
1035091	TSS	Peaxi162Scf00977g00312	Peaxi162Scf00977	256848	257445	257445	+
1000986	TSS	Peaxi162Scf00005g00118	Peaxi162Scf00005	1118854	1119275	1118854	-
1011725	TSS	Peaxi162Scf00107g00133	Peaxi162Scf00107	1357047	1357139	1357139	+
1035367	TSS	Peaxi162Scf00758g00412	Peaxi162Scf00758	465558	466209	466209	+
1000413	TSS	Peaxi162Scf00002g00511	Peaxi162Scf00002	515203	515778	515778	+
1018835	TSS	Peaxi162Scf00217g00911	Peaxi162Scf00217	975447	975557	975447	-
1030613	TSS	Peaxi162Scf00683g00027	Peaxi162Scf00683	256741	256836	256836	+
1027283	TSS	Peaxi162Scf00365g00618	Peaxi162Scf00365	592361	593135	592361	-
1000014	TSS	Peaxi162Scf00000g00221	Peaxi162Scf00000	2277299	2277427	2277299	-
1041220	TSS	Peaxi162Scf00921g00239	Peaxi162Scf00921	255425	256179	256179	+
1002970	TSS	Peaxi162Scf00015g01919	Peaxi162Scf00015	1914150	1914193	1914150	-
1011588	TSS	Peaxi162Scf00105g00026	Peaxi162Scf00105	203002	203075	203075	+
1013647	TSS	Peaxi162Scf00156g00915	Peaxi162Scf00156	908977	909331	909331	+
1036840	TSS	Peaxi162Scf01205g00019	Peaxi162Scf01205	254333	254611	254611	+
1004075	TSS	Peaxi162Scf00027g02811	Peaxi162Scf00027	2823449	2823792	2823449	-
1042330	TSS	Peaxi162Scf00989g00014	Peaxi162Scf00989	254283	254331	254331	+
1035020	TSS	Peaxi162Scf00968g00210	Peaxi162Scf00968	253629	253706	253706	+
1035326	TSS	Peaxi162Scf00989g00014	Peaxi162Scf00989	254220	254331	254331	+
1022871	TSS	Peaxi162Scf00367g00410	Peaxi162Scf00367	462735	462908	462908	+
1028610	TSS	Peaxi162Scf00566g00218	Peaxi162Scf00566	252846	253013	253013	+
1031491	TSS	Peaxi162Scf00566g00218	Peaxi162Scf00566	252798	253013	253013	+
1023987	TSS	Peaxi162Scf00398g00211	Peaxi162Scf00398	210604	211157	210604	-
1037033	TSS	Peaxi162Scf00878g00026	Peaxi162Scf00878	251665	252282	252282	+
1032084	TSS	Peaxi162Scf00595g00216	Peaxi162Scf00595	251960	252145	252145	+
1025610	TSS	Peaxi162Scf00446g00212	Peaxi162Scf00446	186539	186617	186539	-
1040500	TSS	Peaxi162Scf00878g00026	Peaxi162Scf00878	251881	252274	252274	+
1009595	TSS	Peaxi162Scf00071g02312	Peaxi162Scf00071	2313236	2313380	2313236	-
1036959	TSS	Peaxi162Scf00688g00227	Peaxi162Scf00688	251299	251398	251398	+
1033858	TSS	Peaxi162Scf00688g00227	Peaxi162Scf00688	251326	251398	251398	+
1035014	TSS	Peaxi162Scf00606g00025	Peaxi162Scf00606	251111	251335	251335	+
1039298	TSS	Peaxi162Scf01058g00167	Peaxi162Scf01058	250766	251147	251147	+
1043024	TSS	Peaxi162Scf01058g00167	Peaxi162Scf01058	250718	251147	251147	+
1044826	TSS	Peaxi162Scf01333g00136	Peaxi162Scf01333	250455	250930	250930	+
1010929	TSS	Peaxi162Scf00083g00091	Peaxi162Scf00083	893029	893060	893060	+
1030984	TSS	Peaxi162Scf00691g00219	Peaxi162Scf00691	250007	250352	250352	+
1031652	TSS	Peaxi162Scf00475g00516	Peaxi162Scf00475	556119	556245	556245	+
1037809	TSS	Peaxi162Scf00928g00230	Peaxi162Scf00928	249851	249972	249972	+
1040297	TSS	Peaxi162Scf00854g00221	Peaxi162Scf00854	248556	250135	250135	+
1030545	TSS	Peaxi162Scf00531g00049	Peaxi162Scf00531	406596	406770	406596	-
1015025	TSS	Peaxi162Scf00131g00081	Peaxi162Scf00131	863698	864493	864493	+
1016001	TSS	Peaxi162Scf00151g00313	Peaxi162Scf00151	327210	327355	327355	+
1034455	TSS	Peaxi162Scf00928g00230	Peaxi162Scf00928	249156	249374	249374	+
1031625	TSS	Peaxi162Scf00725g00411	Peaxi162Scf00725	408609	408799	408799	+
1007533	TSS	Peaxi162Scf00058g01716	Peaxi162Scf00058	1769077	1769338	1769077	-
1025073	TSS	Peaxi162Scf00433g00028	Peaxi162Scf00433	224639	225121	224639	-
1036098	TSS	Peaxi162Scf00802g00239	Peaxi162Scf00802	249206	250221	250221	+
1022983	TSS	Peaxi162Scf00373g00096	Peaxi162Scf00373	960897	961098	960897	-
1012737	TSS	Peaxi162Scf00106g00614	Peaxi162Scf00106	593400	593575	593575	+
1041463	TSS	Peaxi162Scf00937g00028	Peaxi162Scf00937	247466	247876	247876	+
1034526	TSS	Peaxi162Scf00937g00028	Peaxi162Scf00937	247383	247876	247876	+
1034465	TSS	Peaxi162Scf00710g00415	Peaxi162Scf00710	417886	418057	418057	+
1020617	TSS	Peaxi162Scf00262g00038	Peaxi162Scf00262	329404	329440	329404	-
1037235	TSS	Peaxi162Scf00891g00221	Peaxi162Scf00891	247338	247425	247425	+
1035765	TSS	Peaxi162Scf00783g00216	Peaxi162Scf00783	246309	246414	246414	+
1037143	TSS	Peaxi162Scf00884g00213	Peaxi162Scf00884	316153	316306	316306	+
1015009	TSS	Peaxi162Scf00177g00916	Peaxi162Scf00177	922865	922926	922926	+
1018437	TSS	Peaxi162Scf00253g01129	Peaxi162Scf00253	1178063	1178214	1178214	+
1043276	TSS	Peaxi162Scf01086g00140	Peaxi162Scf01086	245551	245649	245649	+
1037004	TSS	Peaxi162Scf01238g00222	Peaxi162Scf01238	245408	246064	245408	-
1013947	TSS	Peaxi162Scf00133g00721	Peaxi162Scf00133	708496	709026	709026	+
1015248	TSS	Peaxi162Scf00159g00143	Peaxi162Scf00159	1457384	1457640	1457640	+
1000574	TSS	Peaxi162Scf00003g02037	Peaxi162Scf00003	2070456	2070635	2070635	+
1026848	TSS	Peaxi162Scf00494g00089	Peaxi162Scf00494	884976	885102	885102	+
1027113	TSS	Peaxi162Scf00504g00017	Peaxi162Scf00504	125349	125893	125349	-
1031995	TSS	Peaxi162Scf00592g00212	Peaxi162Scf00592	243176	243621	243621	+
1025800	TSS	Peaxi162Scf00385g00019	Peaxi162Scf00385	70388	70466	70388	-
1029980	TSS	Peaxi162Scf00648g00219	Peaxi162Scf00648	271613	271727	271613	-
1036417	TSS	Peaxi162Scf00822g00210	Peaxi162Scf00822	242492	242862	242862	+
1030315	TSS	Peaxi162Scf00525g00018	Peaxi162Scf00525	136437	136794	136437	-
1040949	TSS	Peaxi162Scf00905g00018	Peaxi162Scf00905	242328	242699	242699	+
1039908	TSS	Peaxi162Scf01131g00116	Peaxi162Scf01131	241899	242429	241899	-
1038848	TSS	Peaxi162Scf01004g00211	Peaxi162Scf01004	241584	242272	242272	+
1026559	TSS	Peaxi162Scf00480g00036	Peaxi162Scf00480	294228	294532	294228	-
1040400	TSS	Peaxi162Scf01205g00158	Peaxi162Scf01205	241577	242044	242044	+
1035485	TSS	Peaxi162Scf00765g00214	Peaxi162Scf00765	242062	242337	242062	-
1018368	TSS	Peaxi162Scf00252g00918	Peaxi162Scf00252	967724	968189	967724	-
1018818	TSS	Peaxi162Scf00192g01212	Peaxi162Scf00192	1199464	1199681	1199464	-
1000076	TSS	Peaxi162Scf00000g00708	Peaxi162Scf00000	7018223	7018364	7018223	-
1040377	TSS	Peaxi162Scf01205g00019	Peaxi162Scf01205	241615	241824	241824	+
1040106	TSS	Peaxi162Scf00841g00211	Peaxi162Scf00841	241459	241630	241630	+
1006659	TSS	Peaxi162Scf00057g00154	Peaxi162Scf00057	1539545	1539626	1539545	-
1014216	TSS	Peaxi162Scf00127g00018	Peaxi162Scf00127	129852	130578	130578	+
1038847	TSS	Peaxi162Scf01004g00211	Peaxi162Scf01004	241131	241397	241397	+
1015042	TSS	Peaxi162Scf00131g00175	Peaxi162Scf00131	1698131	1698203	1698203	+
1034725	TSS	Peaxi162Scf00947g00422	Peaxi162Scf00947	498106	498405	498405	+
1014400	TSS	Peaxi162Scf00168g01127	Peaxi162Scf00168	1167949	1168361	1167949	-
1000207	TSS	Peaxi162Scf00001g00283	Peaxi162Scf00001	2856349	2856750	2856750	+
1032046	TSS	Peaxi162Scf00746g00028	Peaxi162Scf00746	240391	240916	240391	-
1030561	TSS	Peaxi162Scf00533g00077	Peaxi162Scf00533	702425	702927	702425	-
1034600	TSS	Peaxi162Scf00583g00227	Peaxi162Scf00583	239557	239676	239676	+
1015195	TSS	Peaxi162Scf00183g00011	Peaxi162Scf00183	33432	33563	33563	+
1039789	TSS	Peaxi162Scf00821g00315	Peaxi162Scf00821	341645	341767	341767	+
1041688	TSS	Peaxi162Scf00950g00310	Peaxi162Scf00950	334424	334579	334579	+
1033400	TSS	Peaxi162Scf00836g00219	Peaxi162Scf00836	238956	241036	241036	+
1006337	TSS	Peaxi162Scf00051g00317	Peaxi162Scf00051	343034	343620	343620	+
1030399	TSS	Peaxi162Scf00443g00512	Peaxi162Scf00443	523321	523524	523321	-
1010448	TSS	Peaxi162Scf00077g00146	Peaxi162Scf00077	1468398	1468683	1468398	-
1031688	TSS	Peaxi162Scf00732g00251	Peaxi162Scf00732	237842	238152	238152	+
1039031	TSS	Peaxi162Scf00777g00029	Peaxi162Scf00777	237890	238090	238090	+
1034453	TSS	Peaxi162Scf00708g00211	Peaxi162Scf00708	237749	237922	237922	+
1015346	TSS	Peaxi162Scf00137g00128	Peaxi162Scf00137	1254207	1254535	1254207	-
1029559	TSS	Peaxi162Scf00620g00231	Peaxi162Scf00620	237440	237538	237538	+
1032507	TSS	Peaxi162Scf00620g00231	Peaxi162Scf00620	237437	237538	237538	+
1033733	TSS	Peaxi162Scf00683g10026	Peaxi162Scf00683	237050	237299	237299	+
1042277	TSS	Peaxi162Scf00984g10024	Peaxi162Scf00984	237097	237255	237255	+
1031865	TSS	Peaxi162Scf00740g00225	Peaxi162Scf00740	237049	237142	237142	+
1040564	TSS	Peaxi162Scf00881g00239	Peaxi162Scf00881	237236	237625	237236	-
1008072	TSS	Peaxi162Scf00058g00138	Peaxi162Scf00058	1293382	1293436	1293382	-
1033221	TSS	Peaxi162Scf00823g00310	Peaxi162Scf00823	365029	365132	365132	+
1040580	TSS	Peaxi162Scf01238g00224	Peaxi162Scf01238	235847	236981	236981	+
1005314	TSS	Peaxi162Scf00034g01115	Peaxi162Scf00034	1099496	1100174	1099496	-
1011812	TSS	Peaxi162Scf00127g00146	Peaxi162Scf00127	1420312	1420403	1420403	+
1023108	TSS	Peaxi162Scf00276g01115	Peaxi162Scf00276	1083851	1084130	1084130	+
1013988	TSS	Peaxi162Scf00163g00217	Peaxi162Scf00163	254256	254599	254256	-
1038597	TSS	Peaxi162Scf00753g00613	Peaxi162Scf00753	697750	698006	698006	+
1034515	TSS	Peaxi162Scf00936g00210	Peaxi162Scf00936	236060	236138	236138	+
1039405	TSS	Peaxi162Scf00799g00218	Peaxi162Scf00799	235016	235960	235960	+
1037864	TSS	Peaxi162Scf00934g00135	Peaxi162Scf00934	235305	235428	235428	+
1041545	TSS	Peaxi162Scf00939g00215	Peaxi162Scf00939	234951	235634	235634	+
1034498	TSS	Peaxi162Scf00934g00135	Peaxi162Scf00934	235130	235190	235190	+
1017530	TSS	Peaxi162Scf00229g00412	Peaxi162Scf00229	462875	463558	463558	+
1024922	TSS	Peaxi162Scf00315g00099	Peaxi162Scf00315	942061	942256	942256	+
1031345	TSS	Peaxi162Scf00464g00014	Peaxi162Scf00464	122070	122143	122143	+
1024467	TSS	Peaxi162Scf00309g00623	Peaxi162Scf00309	640590	641209	641209	+
1006955	TSS	Peaxi162Scf00049g01112	Peaxi162Scf00049	1117087	1117268	1117268	+
1021936	TSS	Peaxi162Scf00345g00816	Peaxi162Scf00345	869587	870316	869587	-
1037756	TSS	Peaxi162Scf00926g00027	Peaxi162Scf00926	234034	234475	234475	+
1008111	TSS	Peaxi162Scf00058g00612	Peaxi162Scf00058	608802	609074	608802	-
1030733	TSS	Peaxi162Scf00539g00210	Peaxi162Scf00539	234288	234390	234390	+
1040579	TSS	Peaxi162Scf01238g00224	Peaxi162Scf01238	234024	234352	234352	+
1031868	TSS	Peaxi162Scf00483g00315	Peaxi162Scf00483	318035	318134	318035	-
1040351	TSS	Peaxi162Scf00859g00028	Peaxi162Scf00859	234255	234298	234298	+
1034742	TSS	Peaxi162Scf00591g00413	Peaxi162Scf00591	469110	469683	469683	+
1027773	TSS	Peaxi162Scf00435g01012	Peaxi162Scf00435	1088551	1088733	1088551	-
1005562	TSS	Peaxi162Scf00044g01821	Peaxi162Scf00044	1838998	1839228	1838998	-
1012962	TSS	Peaxi162Scf00110g01617	Peaxi162Scf00110	1636242	1637432	1636242	-
1005560	TSS	Peaxi162Scf00044g01613	Peaxi162Scf00044	1605884	1606446	1605884	-
1007963	TSS	Peaxi162Scf00073g00038	Peaxi162Scf00073	329742	329796	329742	-
1041228	TSS	Peaxi162Scf00921g00250	Peaxi162Scf00921	232224	232446	232446	+
1031883	TSS	Peaxi162Scf00585g00318	Peaxi162Scf00585	231956	232557	232557	+
1036847	TSS	Peaxi162Scf00684g00236	Peaxi162Scf00684	232244	232342	232342	+
1035717	TSS	Peaxi162Scf01038g00137	Peaxi162Scf01038	232087	232162	232162	+
1006451	TSS	Peaxi162Scf00053g00006	Peaxi162Scf00053	79718	79889	79718	-
1043126	TSS	Peaxi162Scf01069g00214	Peaxi162Scf01069	237878	237935	237878	-
1022202	TSS	Peaxi162Scf00352g00047	Peaxi162Scf00352	457748	458122	458122	+
1021236	TSS	Peaxi162Scf00325g00007	Peaxi162Scf00325	16020	16238	16238	+
1020312	TSS	Peaxi162Scf00214g00048	Peaxi162Scf00214	387134	387458	387458	+
1044273	TSS	Peaxi162Scf01211g00117	Peaxi162Scf01211	230645	230787	230787	+
1035362	TSS	Peaxi162Scf00620g00237	Peaxi162Scf00620	230543	230672	230672	+
1009973	TSS	Peaxi162Scf00096g01311	Peaxi162Scf00096	1287514	1290103	1290103	+
1039911	TSS	Peaxi162Scf01131g00117	Peaxi162Scf01131	230264	230538	230538	+
1043635	TSS	Peaxi162Scf01131g00117	Peaxi162Scf01131	230295	230538	230538	+
1015698	TSS	Peaxi162Scf00193g00220	Peaxi162Scf00193	246553	246619	246553	-
1004429	TSS	Peaxi162Scf00022g00217	Peaxi162Scf00022	2167139	2167388	2167139	-
1002233	TSS	Peaxi162Scf00012g00308	Peaxi162Scf00012	3047163	3047367	3047367	+
1006936	TSS	Peaxi162Scf00061g00228	Peaxi162Scf00061	2192894	2193613	2193613	+
1032961	TSS	Peaxi162Scf00524g00026	Peaxi162Scf00524	270480	270782	270480	-
1018479	TSS	Peaxi162Scf00254g00712	Peaxi162Scf00254	774336	774778	774336	-
1011064	TSS	Peaxi162Scf00113g01510	Peaxi162Scf00113	1587876	1588049	1587876	-
1012584	TSS	Peaxi162Scf00104g00156	Peaxi162Scf00104	1566550	1567034	1566550	-
1004809	TSS	Peaxi162Scf00027g00089	Peaxi162Scf00027	818791	819186	818791	-
1034285	TSS	Peaxi162Scf00570g00214	Peaxi162Scf00570	228803	229388	228803	-
1031364	TSS	Peaxi162Scf00465g00066	Peaxi162Scf00465	612540	613212	612540	-
1004474	TSS	Peaxi162Scf00027g00184	Peaxi162Scf00027	1861400	1861528	1861528	+
1011121	TSS	Peaxi162Scf00097g02012	Peaxi162Scf00097	2058246	2058577	2058577	+
1038084	TSS	Peaxi162Scf00945g00216	Peaxi162Scf00945	227916	228448	228448	+
1009706	TSS	Peaxi162Scf00091g00118	Peaxi162Scf00091	127767	127838	127838	+
1033629	TSS	Peaxi162Scf00858g00217	Peaxi162Scf00858	227340	227527	227527	+
1040341	TSS	Peaxi162Scf00858g00217	Peaxi162Scf00858	227346	227527	227527	+
1020953	TSS	Peaxi162Scf00229g00076	Peaxi162Scf00229	698381	698622	698381	-
1021774	TSS	Peaxi162Scf00340g00111	Peaxi162Scf00340	99353	99418	99353	-
1009368	TSS	Peaxi162Scf00075g01928	Peaxi162Scf00075	1914856	1914910	1914856	-
1010427	TSS	Peaxi162Scf00103g01615	Peaxi162Scf00103	1661779	1662018	1662018	+
1037806	TSS	Peaxi162Scf00928g00213	Peaxi162Scf00928	226637	226796	226796	+
1036617	TSS	Peaxi162Scf00836g00219	Peaxi162Scf00836	236090	236410	236410	+
1012701	TSS	Peaxi162Scf00136g01214	Peaxi162Scf00136	1282361	1282710	1282361	-
1019970	TSS	Peaxi162Scf00241g01211	Peaxi162Scf00241	1243578	1244906	1244906	+
1004550	TSS	Peaxi162Scf00024g00315	Peaxi162Scf00024	300112	300464	300112	-
1029114	TSS	Peaxi162Scf00593g00026	Peaxi162Scf00593	225615	225710	225615	-
1011370	TSS	Peaxi162Scf00119g01313	Peaxi162Scf00119	1374781	1375090	1375090	+
1011174	TSS	Peaxi162Scf00086g00615	Peaxi162Scf00086	686493	686863	686493	-
1028125	TSS	Peaxi162Scf00546g00223	Peaxi162Scf00546	225134	225282	225282	+
1024006	TSS	Peaxi162Scf00340g00412	Peaxi162Scf00340	449455	449682	449455	-
1043567	TSS	Peaxi162Scf01123g00222	Peaxi162Scf01123	225084	225212	225212	+
1036058	TSS	Peaxi162Scf00801g00061	Peaxi162Scf00801	626689	627449	627449	+
1003171	TSS	Peaxi162Scf00019g00016	Peaxi162Scf00019	102450	102966	102966	+
1027914	TSS	Peaxi162Scf00538g00237	Peaxi162Scf00538	224248	225513	225513	+
1020698	TSS	Peaxi162Scf00313g00210	Peaxi162Scf00313	237458	237557	237458	-
1033029	TSS	Peaxi162Scf00809g00418	Peaxi162Scf00809	528933	529025	528933	-
1004184	TSS	Peaxi162Scf00030g00012	Peaxi162Scf00030	9288	9380	9380	+
1032281	TSS	Peaxi162Scf00763g00229	Peaxi162Scf00763	224262	224532	224532	+
1020454	TSS	Peaxi162Scf00219g00019	Peaxi162Scf00219	120066	120297	120066	-
1034616	TSS	Peaxi162Scf00715g00026	Peaxi162Scf00715	224305	224370	224370	+
1043574	TSS	Peaxi162Scf01123g00228	Peaxi162Scf01123	223687	223917	223917	+
1035108	TSS	Peaxi162Scf00742g00213	Peaxi162Scf00742	223534	223707	223707	+
1022406	TSS	Peaxi162Scf00358g00619	Peaxi162Scf00358	597364	597447	597364	-
1031770	TSS	Peaxi162Scf00738g00214	Peaxi162Scf00738	222299	223671	223671	+
1038395	TSS	Peaxi162Scf00968g00210	Peaxi162Scf00968	253480	253706	253706	+
1026859	TSS	Peaxi162Scf00494g00510	Peaxi162Scf00494	536632	536822	536822	+
1036735	TSS	Peaxi162Scf00845g00232	Peaxi162Scf00845	222560	222768	222768	+
1039385	TSS	Peaxi162Scf00798g00028	Peaxi162Scf00798	222219	222255	222255	+
1012710	TSS	Peaxi162Scf00122g01723	Peaxi162Scf00122	1749458	1749625	1749458	-
1000486	TSS	Peaxi162Scf00002g00492	Peaxi162Scf00002	4974120	4974272	4974272	+
1036882	TSS	Peaxi162Scf01205g00180	Peaxi162Scf01205	221724	221780	221780	+
1036836	TSS	Peaxi162Scf00684g00224	Peaxi162Scf00684	220989	221486	221486	+
1041960	TSS	Peaxi162Scf00964g00160	Peaxi162Scf00964	220600	221011	221011	+
1000136	TSS	Peaxi162Scf00000g00814	Peaxi162Scf00000	8155277	8155715	8155277	-
1032101	TSS	Peaxi162Scf00751g00063	Peaxi162Scf00751	659797	659991	659991	+
1033154	TSS	Peaxi162Scf00658g00212	Peaxi162Scf00658	220519	220550	220550	+
1008346	TSS	Peaxi162Scf00067g02119	Peaxi162Scf00067	2132839	2132869	2132839	-
1010659	TSS	Peaxi162Scf00108g00148	Peaxi162Scf00108	1430814	1430931	1430814	-
1026680	TSS	Peaxi162Scf00485g00211	Peaxi162Scf00485	261208	261245	261245	+
1031367	TSS	Peaxi162Scf00560g00223	Peaxi162Scf00560	219745	219800	219800	+
1011237	TSS	Peaxi162Scf00118g00085	Peaxi162Scf00118	859665	860038	859665	-
1028174	TSS	Peaxi162Scf00386g00616	Peaxi162Scf00386	603075	603104	603075	-
1028247	TSS	Peaxi162Scf00549g00224	Peaxi162Scf00549	219258	219675	219675	+
1024121	TSS	Peaxi162Scf00299g00850	Peaxi162Scf00299	859247	859516	859247	-
1035601	TSS	Peaxi162Scf00774g00021	Peaxi162Scf00774	219231	219426	219426	+
1041959	TSS	Peaxi162Scf00964g00160	Peaxi162Scf00964	218308	218600	218600	+
1022273	TSS	Peaxi162Scf00261g00109	Peaxi162Scf00261	1030826	1030897	1030826	-
1033325	TSS	Peaxi162Scf00828g00210	Peaxi162Scf00828	217970	218758	218758	+
1019877	TSS	Peaxi162Scf00288g00513	Peaxi162Scf00288	580658	580903	580903	+
1035674	TSS	Peaxi162Scf00776g00228	Peaxi162Scf00776	218014	218318	218318	+
1010201	TSS	Peaxi162Scf00086g00916	Peaxi162Scf00086	967710	967829	967710	-
1022896	TSS	Peaxi162Scf00273g00019	Peaxi162Scf00273	132370	132504	132504	+
1040009	TSS	Peaxi162Scf01149g00326	Peaxi162Scf01149	299973	300329	299973	-
1000512	TSS	Peaxi162Scf00002g02012	Peaxi162Scf00002	2017243	2017291	2017243	-
1036843	TSS	Peaxi162Scf00684g00229	Peaxi162Scf00684	216647	216894	216647	-
1006979	TSS	Peaxi162Scf00049g02410	Peaxi162Scf00049	2429681	2430271	2430271	+
1002299	TSS	Peaxi162Scf00012g00153	Peaxi162Scf00012	1496041	1496217	1496041	-
1035257	TSS	Peaxi162Scf00618g00222	Peaxi162Scf00618	215960	216221	216221	+
1032430	TSS	Peaxi162Scf00618g00222	Peaxi162Scf00618	215957	216221	216221	+
1005058	TSS	Peaxi162Scf00035g02310	Peaxi162Scf00035	2290379	2290467	2290379	-
1042750	TSS	Peaxi162Scf01029g00416	Peaxi162Scf01029	465414	465493	465493	+
1023854	TSS	Peaxi162Scf00294g01215	Peaxi162Scf00294	1197646	1198076	1198076	+
1023097	TSS	Peaxi162Scf00276g00623	Peaxi162Scf00276	657205	657242	657205	-
1032103	TSS	Peaxi162Scf00751g00215	Peaxi162Scf00751	215549	216024	216024	+
1012240	TSS	Peaxi162Scf00101g00079	Peaxi162Scf00101	701578	701830	701578	-
1031398	TSS	Peaxi162Scf00561g00021	Peaxi162Scf00561	236860	238065	236860	-
1032707	TSS	Peaxi162Scf00634g00025	Peaxi162Scf00634	215213	215323	215323	+
1040308	TSS	Peaxi162Scf00855g00230	Peaxi162Scf00855	258567	258654	258567	-
1026694	TSS	Peaxi162Scf00486g00056	Peaxi162Scf00486	495846	496260	495846	-
1029281	TSS	Peaxi162Scf00608g00211	Peaxi162Scf00608	214965	215044	215044	+
1023425	TSS	Peaxi162Scf00383g00311	Peaxi162Scf00383	322958	323125	322958	-
1008820	TSS	Peaxi162Scf00073g00056	Peaxi162Scf00073	568053	568526	568526	+
1035211	TSS	Peaxi162Scf00982g00216	Peaxi162Scf00982	214785	214923	214923	+
1007269	TSS	Peaxi162Scf00054g01713	Peaxi162Scf00054	1764572	1764845	1764572	-
1031350	TSS	Peaxi162Scf00560g00042	Peaxi162Scf00560	437425	438967	438967	+
1020333	TSS	Peaxi162Scf00215g00114	Peaxi162Scf00215	110324	110375	110324	-
1006533	TSS	Peaxi162Scf00046g00226	Peaxi162Scf00046	219961	220707	219961	-
1008893	TSS	Peaxi162Scf00081g00024	Peaxi162Scf00081	222598	222727	222598	-
1013689	TSS	Peaxi162Scf00158g00115	Peaxi162Scf00158	92308	92599	92599	+
1028530	TSS	Peaxi162Scf00394g00212	Peaxi162Scf00394	198922	199116	198922	-
1040046	TSS	Peaxi162Scf01157g00213	Peaxi162Scf01157	213651	213673	213673	+
1003853	TSS	Peaxi162Scf00025g01317	Peaxi162Scf00025	1313641	1314104	1313641	-
1001966	TSS	Peaxi162Scf00013g00269	Peaxi162Scf00013	2679385	2679543	2679543	+
1020067	TSS	Peaxi162Scf00245g00417	Peaxi162Scf00245	451916	452461	452461	+
1013995	TSS	Peaxi162Scf00125g00234	Peaxi162Scf00125	216645	216687	216645	-
1033489	TSS	Peaxi162Scf00845g00022	Peaxi162Scf00845	212432	212516	212516	+
1035362	TSS	Peaxi162Scf00991g00217	Peaxi162Scf00991	212153	212216	212216	+
1036759	TSS	Peaxi162Scf01184g00135	Peaxi162Scf01184	211320	211834	211834	+
1036719	TSS	Peaxi162Scf00845g00022	Peaxi162Scf00845	211608	211737	211737	+
1034780	TSS	Peaxi162Scf00953g00217	Peaxi162Scf00953	211490	211800	211800	+
1032324	TSS	Peaxi162Scf00499g00414	Peaxi162Scf00499	414788	414883	414788	-
1041995	TSS	Peaxi162Scf00970g00016	Peaxi162Scf00970	211130	211281	211281	+
1001015	TSS	Peaxi162Scf00004g00138	Peaxi162Scf00004	1301704	1302282	1301704	-
1017646	TSS	Peaxi162Scf00198g00137	Peaxi162Scf00198	1369295	1369918	1369918	+
1006470	TSS	Peaxi162Scf00053g00316	Peaxi162Scf00053	351275	351987	351275	-
1030303	TSS	Peaxi162Scf00667g00045	Peaxi162Scf00667	413765	414182	414182	+
1040396	TSS	Peaxi162Scf01205g00156	Peaxi162Scf01205	210854	210984	210984	+
1007437	TSS	Peaxi162Scf00049g01318	Peaxi162Scf00049	1367197	1368044	1368044	+
1018820	TSS	Peaxi162Scf00192g01414	Peaxi162Scf00192	1441488	1441605	1441605	+
1037717	TSS	Peaxi162Scf00922g00210	Peaxi162Scf00922	210441	210781	210781	+
1016882	TSS	Peaxi162Scf00185g00039	Peaxi162Scf00185	373998	374219	374219	+
1039262	TSS	Peaxi162Scf00789g00218	Peaxi162Scf00789	209457	209614	209614	+
1006964	TSS	Peaxi162Scf00046g00248	Peaxi162Scf00046	2400733	2401112	2400733	-
1038374	TSS	Peaxi162Scf00964g00144	Peaxi162Scf00964	208557	209268	209268	+
1024108	TSS	Peaxi162Scf00344g01114	Peaxi162Scf00344	1156971	1157266	1156971	-
1002524	TSS	Peaxi162Scf00013g02411	Peaxi162Scf00013	2463338	2463593	2463338	-
1015037	TSS	Peaxi162Scf00131g00138	Peaxi162Scf00131	1309869	1309994	1309994	+
1041018	TSS	Peaxi162Scf00912g00125	Peaxi162Scf00912	208835	208933	208933	+
1017044	TSS	Peaxi162Scf00218g00728	Peaxi162Scf00218	694536	696109	694536	-
1017985	TSS	Peaxi162Scf00238g00097	Peaxi162Scf00238	917922	917962	917922	-
1007684	TSS	Peaxi162Scf00052g01611	Peaxi162Scf00052	1598812	1598898	1598812	-
1024443	TSS	Peaxi162Scf00413g00514	Peaxi162Scf00413	584396	584489	584396	-
1022646	TSS	Peaxi162Scf00307g00095	Peaxi162Scf00307	913229	913490	913229	-
1002139	TSS	Peaxi162Scf00014g00192	Peaxi162Scf00014	1897194	1897850	1897850	+
1028779	TSS	Peaxi162Scf00575g00211	Peaxi162Scf00575	208060	208159	208159	+
1006059	TSS	Peaxi162Scf00041g00810	Peaxi162Scf00041	797736	797788	797788	+
1004971	TSS	Peaxi162Scf00029g02619	Peaxi162Scf00029	2621025	2622413	2621025	-
1045681	TSS	Peaxi162Scf02754g00118	Peaxi162Scf02754	207712	207880	207880	+
1026398	TSS	Peaxi162Scf00349g00037	Peaxi162Scf00349	328851	328909	328851	-
1034692	TSS	Peaxi162Scf00719g00312	Peaxi162Scf00719	355791	357150	355791	-
1020345	TSS	Peaxi162Scf00254g00117	Peaxi162Scf00254	1101171	1101333	1101333	+
1043815	TSS	Peaxi162Scf01159g00227	Peaxi162Scf01159	207404	207615	207615	+
1037631	TSS	Peaxi162Scf00919g00027	Peaxi162Scf00919	207174	207417	207417	+
1005320	TSS	Peaxi162Scf00034g01413	Peaxi162Scf00034	1455616	1455747	1455747	+
1015621	TSS	Peaxi162Scf00192g00611	Peaxi162Scf00192	598626	599139	599139	+
1006990	TSS	Peaxi162Scf00062g00113	Peaxi162Scf00062	1122256	1122992	1122256	-
1038690	TSS	Peaxi162Scf00991g00210	Peaxi162Scf00991	206853	206933	206933	+
1025157	TSS	Peaxi162Scf00435g00079	Peaxi162Scf00435	609187	609409	609187	-
1038238	TSS	Peaxi162Scf00740g00023	Peaxi162Scf00740	206514	206652	206652	+
1020474	TSS	Peaxi162Scf00306g00611	Peaxi162Scf00306	666247	666589	666589	+
1005239	TSS	Peaxi162Scf00033g02314	Peaxi162Scf00033	2315535	2315652	2315535	-
1022393	TSS	Peaxi162Scf00358g00023	Peaxi162Scf00358	258621	258881	258881	+
1031366	TSS	Peaxi162Scf00711g00214	Peaxi162Scf00711	206210	206455	206455	+
1038035	TSS	Peaxi162Scf00943g00215	Peaxi162Scf00943	230948	231169	231169	+
1015593	TSS	Peaxi162Scf00192g00028	Peaxi162Scf00192	270217	271246	271246	+
1013173	TSS	Peaxi162Scf00147g01412	Peaxi162Scf00147	1469716	1469962	1469962	+
1035238	TSS	Peaxi162Scf00983g00415	Peaxi162Scf00983	397537	397587	397537	-
1024308	TSS	Peaxi162Scf00348g00032	Peaxi162Scf00348	283788	284021	283788	-
1032875	TSS	Peaxi162Scf00801g00218	Peaxi162Scf00801	205638	205720	205720	+
1032198	TSS	Peaxi162Scf00602g00315	Peaxi162Scf00602	372507	372591	372591	+
1043073	TSS	Peaxi162Scf01064g00237	Peaxi162Scf01064	204774	205079	205079	+
1034999	TSS	Peaxi162Scf00740g00023	Peaxi162Scf00740	205020	205054	205054	+
1000131	TSS	Peaxi162Scf00000g07410	Peaxi162Scf00000	7414527	7414767	7414527	-
1013998	TSS	Peaxi162Scf00125g00414	Peaxi162Scf00125	468464	469443	468464	-
1037232	TSS	Peaxi162Scf00891g00220	Peaxi162Scf00891	203545	204722	204722	+
1014417	TSS	Peaxi162Scf00141g01221	Peaxi162Scf00141	1274825	1274899	1274899	+
1042148	TSS	Peaxi162Scf00981g00215	Peaxi162Scf00981	203530	204524	203530	-
1033990	TSS	Peaxi162Scf00891g00220	Peaxi162Scf00891	203614	204722	204722	+
1028414	TSS	Peaxi162Scf00556g00517	Peaxi162Scf00556	504604	504731	504731	+
1006348	TSS	Peaxi162Scf00040g00096	Peaxi162Scf00040	944279	944504	944504	+
1012066	TSS	Peaxi162Scf00097g00712	Peaxi162Scf00097	779374	779609	779374	-
1011614	TSS	Peaxi162Scf00124g01514	Peaxi162Scf00124	1571714	1572425	1572425	+
1037498	TSS	Peaxi162Scf00912g00144	Peaxi162Scf00912	203718	203741	203741	+
1030686	TSS	Peaxi162Scf00537g00078	Peaxi162Scf00537	815786	815927	815927	+
1000546	TSS	Peaxi162Scf00003g01433	Peaxi162Scf00003	1400396	1400468	1400468	+
1027905	TSS	Peaxi162Scf00380g00818	Peaxi162Scf00380	858553	858871	858553	-
1036823	TSS	Peaxi162Scf01198g00213	Peaxi162Scf01198	276296	276381	276296	-
1019129	TSS	Peaxi162Scf00198g00015	Peaxi162Scf00198	38984	39727	38984	-
1037467	TSS	Peaxi162Scf00910g00220	Peaxi162Scf00910	202180	202375	202180	-
1038895	TSS	Peaxi162Scf01011g00211	Peaxi162Scf01011	307626	307743	307743	+
1033208	TSS	Peaxi162Scf00660g00038	Peaxi162Scf00660	361889	362131	361889	-
1028914	TSS	Peaxi162Scf00581g00021	Peaxi162Scf00581	201550	201704	201704	+
1017915	TSS	Peaxi162Scf00176g00015	Peaxi162Scf00176	99797	99902	99797	-
1032135	TSS	Peaxi162Scf00597g00827	Peaxi162Scf00597	785090	785165	785165	+
1015140	TSS	Peaxi162Scf00156g00075	Peaxi162Scf00156	693273	693375	693273	-
1041024	TSS	Peaxi162Scf00912g00144	Peaxi162Scf00912	201224	201384	201384	+
1011231	TSS	Peaxi162Scf00118g00003	Peaxi162Scf00118	1677	1727	1727	+
1003182	TSS	Peaxi162Scf00019g00128	Peaxi162Scf00019	1258789	1259100	1259100	+
1038310	TSS	Peaxi162Scf00959g00022	Peaxi162Scf00959	200944	201086	201086	+
1016250	TSS	Peaxi162Scf00153g00312	Peaxi162Scf00153	367625	367929	367929	+
1031176	TSS	Peaxi162Scf00552g00512	Peaxi162Scf00552	513234	513286	513234	-
1001602	TSS	Peaxi162Scf00007g02126	Peaxi162Scf00007	2169399	2169432	2169399	-
1013350	TSS	Peaxi162Scf00115g00081	Peaxi162Scf00115	875545	875694	875545	-
1037902	TSS	Peaxi162Scf00722g00210	Peaxi162Scf00722	235453	235479	235453	-
1032989	TSS	Peaxi162Scf00807g00217	Peaxi162Scf00807	221998	222124	221998	-
1038449	TSS	Peaxi162Scf00745g00321	Peaxi162Scf00745	287503	287616	287616	+
1019689	TSS	Peaxi162Scf00234g00073	Peaxi162Scf00234	749576	749906	749906	+
1009162	TSS	Peaxi162Scf00068g00110	Peaxi162Scf00068	186424	186562	186562	+
1036450	TSS	Peaxi162Scf00674g00213	Peaxi162Scf00674	199073	199283	199283	+
1031765	TSS	Peaxi162Scf00480g00059	Peaxi162Scf00480	572709	572908	572709	-
1026891	TSS	Peaxi162Scf00496g00014	Peaxi162Scf00496	175582	175635	175635	+
1023339	TSS	Peaxi162Scf00323g00037	Peaxi162Scf00323	304341	304564	304341	-
1000098	TSS	Peaxi162Scf00000g00791	Peaxi162Scf00000	7921018	7921252	7921018	-
1036051	TSS	Peaxi162Scf00658g00212	Peaxi162Scf00658	217607	218011	218011	+
1034596	TSS	Peaxi162Scf00583g00221	Peaxi162Scf00583	198442	198507	198507	+
1035955	TSS	Peaxi162Scf01063g00213	Peaxi162Scf01063	323197	323368	323197	-
1026901	TSS	Peaxi162Scf00412g00043	Peaxi162Scf00412	463643	463673	463673	+
1035895	TSS	Peaxi162Scf01058g00147	Peaxi162Scf01058	198094	198335	198335	+
1035719	TSS	Peaxi162Scf01038g00142	Peaxi162Scf01038	197994	198060	198060	+
1039696	TSS	Peaxi162Scf00815g00227	Peaxi162Scf00815	198078	198172	198172	+
1025096	TSS	Peaxi162Scf00433g00099	Peaxi162Scf00433	958299	958355	958299	-
1016753	TSS	Peaxi162Scf00211g00079	Peaxi162Scf00211	690009	692310	692310	+
1032673	TSS	Peaxi162Scf00789g00212	Peaxi162Scf00789	197526	198029	198029	+
1027554	TSS	Peaxi162Scf00524g00007	Peaxi162Scf00524	72529	72947	72947	+
1039397	TSS	Peaxi162Scf01067g00032	Peaxi162Scf01067	376996	377146	376996	-
1018102	TSS	Peaxi162Scf00244g00029	Peaxi162Scf00244	235014	235784	235014	-
1038543	TSS	Peaxi162Scf00751g00215	Peaxi162Scf00751	214852	214936	214936	+
1027850	TSS	Peaxi162Scf00437g00514	Peaxi162Scf00437	517213	517388	517213	-
1028239	TSS	Peaxi162Scf00447g00091	Peaxi162Scf00447	939784	940022	939784	-
1041236	TSS	Peaxi162Scf00921g00256	Peaxi162Scf00921	197213	197510	197213	-
1015244	TSS	Peaxi162Scf00185g00057	Peaxi162Scf00185	583805	583937	583805	-
1024910	TSS	Peaxi162Scf00424g00069	Peaxi162Scf00424	669581	670353	669581	-
1029585	TSS	Peaxi162Scf00494g00210	Peaxi162Scf00494	208265	208370	208265	-
1007265	TSS	Peaxi162Scf00054g00197	Peaxi162Scf00054	1979193	1979667	1979193	-
1033494	TSS	Peaxi162Scf00676g00219	Peaxi162Scf00676	196454	196670	196670	+
1007622	TSS	Peaxi162Scf00060g00023	Peaxi162Scf00060	220073	220172	220073	-
1001633	TSS	Peaxi162Scf00008g00112	Peaxi162Scf00008	88418	89039	88418	-
1023471	TSS	Peaxi162Scf00328g00108	Peaxi162Scf00328	1016737	1016941	1016737	-
1040918	TSS	Peaxi162Scf00904g00217	Peaxi162Scf00904	196131	196220	196220	+
1008146	TSS	Peaxi162Scf00058g02212	Peaxi162Scf00058	2227229	2227567	2227229	-
1015116	TSS	Peaxi162Scf00155g00315	Peaxi162Scf00155	349842	350590	350590	+
1022493	TSS	Peaxi162Scf00361g00079	Peaxi162Scf00361	752265	752622	752265	-
1028675	TSS	Peaxi162Scf00399g00016	Peaxi162Scf00399	137989	138139	137989	-
1002757	TSS	Peaxi162Scf00015g00178	Peaxi162Scf00015	1717065	1718612	1718612	+
1043705	TSS	Peaxi162Scf01141g00124	Peaxi162Scf01141	195347	195527	195527	+
1028728	TSS	Peaxi162Scf00400g00113	Peaxi162Scf00400	86906	87038	86906	-
1038618	TSS	Peaxi162Scf00986g00227	Peaxi162Scf00986	322951	323368	322951	-
1034895	TSS	Peaxi162Scf00736g00213	Peaxi162Scf00736	195162	195236	195236	+
1018413	TSS	Peaxi162Scf00186g00048	Peaxi162Scf00186	425235	425547	425235	-
1040674	TSS	Peaxi162Scf01261g00128	Peaxi162Scf01261	194404	194985	194985	+
1039073	TSS	Peaxi162Scf01030g00120	Peaxi162Scf01030	226856	227051	226856	-
1024008	TSS	Peaxi162Scf00341g00012	Peaxi162Scf00341	34622	34820	34622	-
1022194	TSS	Peaxi162Scf00351g00911	Peaxi162Scf00351	924663	924877	924663	-
1000440	TSS	Peaxi162Scf00002g00108	Peaxi162Scf00002	1038031	1038300	1038031	-
1038860	TSS	Peaxi162Scf00767g00022	Peaxi162Scf00767	194364	194452	194452	+
1023279	TSS	Peaxi162Scf00379g00211	Peaxi162Scf00379	287179	287426	287179	-
1020627	TSS	Peaxi162Scf00223g01210	Peaxi162Scf00223	1194532	1194698	1194532	-
1006920	TSS	Peaxi162Scf00060g01215	Peaxi162Scf00060	1246755	1246846	1246846	+
1036885	TSS	Peaxi162Scf00858g00216	Peaxi162Scf00858	193246	193400	193400	+
1008860	TSS	Peaxi162Scf00073g01120	Peaxi162Scf00073	1152145	1152361	1152145	-
1019844	TSS	Peaxi162Scf00287g00141	Peaxi162Scf00287	1390592	1391717	1390592	-
1016363	TSS	Peaxi162Scf00173g00822	Peaxi162Scf00173	884571	884747	884571	-
1004571	TSS	Peaxi162Scf00036g01311	Peaxi162Scf00036	1361314	1361590	1361314	-
1009775	TSS	Peaxi162Scf00092g00123	Peaxi162Scf00092	1271366	1271400	1271366	-
1010019	TSS	Peaxi162Scf00097g00610	Peaxi162Scf00097	585475	585675	585675	+
1018074	TSS	Peaxi162Scf00178g00161	Peaxi162Scf00178	1595746	1595910	1595910	+
1010256	TSS	Peaxi162Scf00087g00199	Peaxi162Scf00087	1974619	1974969	1974969	+
1040656	TSS	Peaxi162Scf01258g00118	Peaxi162Scf01258	192199	192634	192634	+
1029972	TSS	Peaxi162Scf00431g00415	Peaxi162Scf00431	428427	428521	428427	-
1037950	TSS	Peaxi162Scf00724g00059	Peaxi162Scf00724	517137	517396	517137	-
1000065	TSS	Peaxi162Scf00000g00284	Peaxi162Scf00000	2832733	2832945	2832945	+
1040643	TSS	Peaxi162Scf01256g00224	Peaxi162Scf01256	192481	192541	192541	+
1022831	TSS	Peaxi162Scf00366g00026	Peaxi162Scf00366	272019	272254	272019	-
1019994	TSS	Peaxi162Scf00294g00006	Peaxi162Scf00294	44541	44641	44641	+
1036499	TSS	Peaxi162Scf00676g00220	Peaxi162Scf00676	192654	193640	193640	+
1013785	TSS	Peaxi162Scf00121g00417	Peaxi162Scf00121	425508	425690	425508	-
1011537	TSS	Peaxi162Scf00123g00069	Peaxi162Scf00123	659815	659951	659815	-
1041226	TSS	Peaxi162Scf00921g00249	Peaxi162Scf00921	191659	191777	191777	+
1034354	TSS	Peaxi162Scf00921g00249	Peaxi162Scf00921	191575	191777	191777	+
1008039	TSS	Peaxi162Scf00057g02318	Peaxi162Scf00057	2320561	2321078	2320561	-
1021870	TSS	Peaxi162Scf00344g01511	Peaxi162Scf00344	1517322	1517537	1517537	+
1009862	TSS	Peaxi162Scf00081g01321	Peaxi162Scf00081	1381401	1381632	1381632	+
1025418	TSS	Peaxi162Scf00442g00003	Peaxi162Scf00442	31070	31258	31070	-
1014045	TSS	Peaxi162Scf00135g00913	Peaxi162Scf00135	941820	941998	941998	+
1005553	TSS	Peaxi162Scf00044g00221	Peaxi162Scf00044	2203932	2204272	2203932	-
1020012	TSS	Peaxi162Scf00294g01013	Peaxi162Scf00294	1007311	1007395	1007395	+
1037619	TSS	Peaxi162Scf00708g00211	Peaxi162Scf00708	237715	237922	237922	+
1037199	TSS	Peaxi162Scf01294g00224	Peaxi162Scf01294	189963	190312	190312	+
1045518	TSS	Peaxi162Scf01810g00112	Peaxi162Scf01810	233982	234292	233982	-
1021485	TSS	Peaxi162Scf00237g00110	Peaxi162Scf00237	102815	103823	103823	+
1014380	TSS	Peaxi162Scf00168g00009	Peaxi162Scf00168	84000	84149	84149	+
1026644	TSS	Peaxi162Scf00354g00225	Peaxi162Scf00354	255791	256578	256578	+
1038351	TSS	Peaxi162Scf00962g00311	Peaxi162Scf00962	399993	400068	399993	-
1010894	TSS	Peaxi162Scf00082g00151	Peaxi162Scf00082	1541768	1541901	1541901	+
1025962	TSS	Peaxi162Scf00339g00047	Peaxi162Scf00339	333742	334317	334317	+
1026104	TSS	Peaxi162Scf00461g00010	Peaxi162Scf00461	19665	19904	19904	+
1039167	TSS	Peaxi162Scf00785g00316	Peaxi162Scf00785	297117	297345	297345	+
1027916	TSS	Peaxi162Scf00538g00414	Peaxi162Scf00538	457254	457385	457385	+
1012581	TSS	Peaxi162Scf00104g00094	Peaxi162Scf00104	918729	918854	918729	-
1020833	TSS	Peaxi162Scf00266g00097	Peaxi162Scf00266	895778	896420	896420	+
1006518	TSS	Peaxi162Scf00043g00076	Peaxi162Scf00043	724715	725029	725029	+
1005331	TSS	Peaxi162Scf00035g00021	Peaxi162Scf00035	228804	228852	228852	+
1040053	TSS	Peaxi162Scf01159g00226	Peaxi162Scf01159	188641	188852	188852	+
1020507	TSS	Peaxi162Scf00309g00111	Peaxi162Scf00309	120113	120169	120169	+
1022944	TSS	Peaxi162Scf00372g00004	Peaxi162Scf00372	9829	10175	9829	-
1031745	TSS	Peaxi162Scf00479g00422	Peaxi162Scf00479	479975	480068	479975	-
1004123	TSS	Peaxi162Scf00029g00307	Peaxi162Scf00029	3018054	3018148	3018054	-
1043033	TSS	Peaxi162Scf01060g00132	Peaxi162Scf01060	188414	188541	188541	+
1030606	TSS	Peaxi162Scf00447g00215	Peaxi162Scf00447	268464	268686	268464	-
1015501	TSS	Peaxi162Scf00140g00812	Peaxi162Scf00140	821549	821852	821549	-
1012736	TSS	Peaxi162Scf00123g00047	Peaxi162Scf00123	460141	460161	460141	-
1012710	TSS	Peaxi162Scf00137g00016	Peaxi162Scf00137	113538	113915	113915	+
1040955	TSS	Peaxi162Scf01327g00137	Peaxi162Scf01327	188260	188405	188405	+
1004502	TSS	Peaxi162Scf00035g00513	Peaxi162Scf00035	503241	503677	503241	-
1006993	TSS	Peaxi162Scf00050g00214	Peaxi162Scf00050	222615	223323	222615	-
1036815	TSS	Peaxi162Scf01195g00116	Peaxi162Scf01195	187322	187622	187622	+
1025859	TSS	Peaxi162Scf00452g00411	Peaxi162Scf00452	477225	477428	477428	+
1035328	TSS	Peaxi162Scf00756g00211	Peaxi162Scf00756	224725	225300	224725	-
1037425	TSS	Peaxi162Scf00906g00224	Peaxi162Scf00906	187054	187290	187290	+
1024059	TSS	Peaxi162Scf00342g00111	Peaxi162Scf00342	1052339	1052699	1052699	+
1040951	TSS	Peaxi162Scf00906g00224	Peaxi162Scf00906	187059	187290	187290	+
1029724	TSS	Peaxi162Scf00630g00026	Peaxi162Scf00630	240037	240228	240228	+
1025009	TSS	Peaxi162Scf00429g00211	Peaxi162Scf00429	258047	258094	258047	-
1036422	TSS	Peaxi162Scf01128g00018	Peaxi162Scf01128	186905	186936	186936	+
1030793	TSS	Peaxi162Scf00541g00029	Peaxi162Scf00541	186877	186921	186921	+
1030541	TSS	Peaxi162Scf00680g00036	Peaxi162Scf00680	324411	324558	324411	-
1002332	TSS	Peaxi162Scf00012g02523	Peaxi162Scf00012	2589406	2589464	2589406	-
1028862	TSS	Peaxi162Scf00579g00212	Peaxi162Scf00579	269638	269908	269638	-
1025197	TSS	Peaxi162Scf00323g00112	Peaxi162Scf00323	115110	115295	115295	+
1025071	TSS	Peaxi162Scf00319g00811	Peaxi162Scf00319	786819	787409	787409	+
1020438	TSS	Peaxi162Scf00305g00099	Peaxi162Scf00305	909756	910343	909756	-
1017027	TSS	Peaxi162Scf00218g00013	Peaxi162Scf00218	72529	72897	72529	-
1020881	TSS	Peaxi162Scf00267g01017	Peaxi162Scf00267	1079001	1079449	1079449	+
1034673	TSS	Peaxi162Scf00586g00512	Peaxi162Scf00586	544578	544923	544923	+
1022759	TSS	Peaxi162Scf00363g00329	Peaxi162Scf00363	379747	380233	379747	-
1015334	TSS	Peaxi162Scf00136g01810	Peaxi162Scf00136	1867152	1867606	1867152	-
1045002	TSS	Peaxi162Scf01378g00115	Peaxi162Scf01378	185021	185091	185091	+
1023818	TSS	Peaxi162Scf00293g00320	Peaxi162Scf00293	326854	327114	326854	-
1036963	TSS	Peaxi162Scf00875g00226	Peaxi162Scf00875	184926	185045	185045	+
1040412	TSS	Peaxi162Scf00875g00226	Peaxi162Scf00875	184875	185045	185045	+
1026366	TSS	Peaxi162Scf00348g00051	Peaxi162Scf00348	489523	489748	489748	+
1016126	TSS	Peaxi162Scf00170g10129	Peaxi162Scf00170	1280450	1280804	1280450	-
1016843	TSS	Peaxi162Scf00183g00421	Peaxi162Scf00183	441100	441176	441100	-
1031434	TSS	Peaxi162Scf00713g00019	Peaxi162Scf00713	184621	184707	184707	+
1016092	TSS	Peaxi162Scf00202g00314	Peaxi162Scf00202	361654	361761	361761	+
1042526	TSS	Peaxi162Scf01009g00219	Peaxi162Scf01009	288705	288814	288814	+
1004256	TSS	Peaxi162Scf00021g00313	Peaxi162Scf00021	351692	351763	351692	-
1004192	TSS	Peaxi162Scf00024g00157	Peaxi162Scf00024	1496394	1498060	1498060	+
1021785	TSS	Peaxi162Scf00341g00049	Peaxi162Scf00341	406568	406589	406568	-
1015038	TSS	Peaxi162Scf00178g01410	Peaxi162Scf00178	1411870	1412038	1412038	+
1042810	TSS	Peaxi162Scf01039g00135	Peaxi162Scf01039	183523	183812	183812	+
1009796	TSS	Peaxi162Scf00092g00717	Peaxi162Scf00092	721626	721743	721743	+
1007133	TSS	Peaxi162Scf00052g00329	Peaxi162Scf00052	384128	384239	384128	-
1019464	TSS	Peaxi162Scf00205g00039	Peaxi162Scf00205	324120	324389	324389	+
1036607	TSS	Peaxi162Scf01161g00122	Peaxi162Scf01161	183335	183439	183439	+
1000012	TSS	Peaxi162Scf00000g00214	Peaxi162Scf00000	2091942	2091983	2091942	-
1039731	TSS	Peaxi162Scf00817g00117	Peaxi162Scf00817	183061	183369	183369	+
1024306	TSS	Peaxi162Scf00348g00017	Peaxi162Scf00348	71761	71791	71791	+
1001346	TSS	Peaxi162Scf00008g00441	Peaxi162Scf00008	4395890	4396666	4396666	+
1016935	TSS	Peaxi162Scf00214g01114	Peaxi162Scf00214	1177218	1177759	1177759	+
1032208	TSS	Peaxi162Scf00603g00516	Peaxi162Scf00603	595379	595499	595499	+
1001348	TSS	Peaxi162Scf00006g00249	Peaxi162Scf00006	2432878	2433079	2432878	-
1033451	TSS	Peaxi162Scf00540g00123	Peaxi162Scf00540	183019	183084	183084	+
1011774	TSS	Peaxi162Scf00092g00119	Peaxi162Scf00092	116740	116956	116740	-
1031784	TSS	Peaxi162Scf00580g00110	Peaxi162Scf00580	182162	182382	182162	-
1004568	TSS	Peaxi162Scf00029g00127	Peaxi162Scf00029	1282953	1283083	1282953	-
1028750	TSS	Peaxi162Scf00573g00063	Peaxi162Scf00573	735971	736050	736050	+
1035909	TSS	Peaxi162Scf00789g00113	Peaxi162Scf00789	180497	181927	181927	+
1039648	TSS	Peaxi162Scf01097g00414	Peaxi162Scf01097	499231	499609	499609	+
1028679	TSS	Peaxi162Scf00457g00318	Peaxi162Scf00457	365722	365800	365722	-
1018159	TSS	Peaxi162Scf00245g00069	Peaxi162Scf00245	668308	668512	668512	+
1016757	TSS	Peaxi162Scf00211g00129	Peaxi162Scf00211	1261638	1261801	1261801	+
1023627	TSS	Peaxi162Scf00330g00006	Peaxi162Scf00330	74263	74415	74263	-
1017234	TSS	Peaxi162Scf00223g01011	Peaxi162Scf00223	1012464	1013180	1013180	+
1007464	TSS	Peaxi162Scf00066g01315	Peaxi162Scf00066	1307784	1308008	1308008	+
1030628	TSS	Peaxi162Scf00683g00157	Peaxi162Scf00683	180933	181376	181376	+
1024570	TSS	Peaxi162Scf00312g00313	Peaxi162Scf00312	321570	321711	321711	+
1031513	TSS	Peaxi162Scf00717g00016	Peaxi162Scf00717	181217	181472	181472	+
1020456	TSS	Peaxi162Scf00257g00118	Peaxi162Scf00257	1158852	1160183	1158852	-
1002972	TSS	Peaxi162Scf00017g00412	Peaxi162Scf00017	443530	443731	443530	-
1021909	TSS	Peaxi162Scf00345g00066	Peaxi162Scf00345	615098	615328	615328	+
1011298	TSS	Peaxi162Scf00088g00214	Peaxi162Scf00088	232543	233221	233221	+
1003272	TSS	Peaxi162Scf00020g00131	Peaxi162Scf00020	1343185	1343267	1343267	+
1040808	TSS	Peaxi162Scf00895g00113	Peaxi162Scf00895	180313	180570	180570	+
1000454	TSS	Peaxi162Scf00002g03712	Peaxi162Scf00002	3762947	3763015	3763015	+
1014460	TSS	Peaxi162Scf00170g00124	Peaxi162Scf00170	173112	173292	173112	-
1022729	TSS	Peaxi162Scf00310g00017	Peaxi162Scf00310	99856	100285	99856	-
1022204	TSS	Peaxi162Scf00352g00074	Peaxi162Scf00352	726411	726454	726411	-
1041475	TSS	Peaxi162Scf01607g00112	Peaxi162Scf01607	180308	180429	180429	+
1005497	TSS	Peaxi162Scf00043g00215	Peaxi162Scf00043	2123860	2123954	2123954	+
1016773	TSS	Peaxi162Scf00211g00312	Peaxi162Scf00211	334882	335128	334882	-
1003829	TSS	Peaxi162Scf00025g00059	Peaxi162Scf00025	539391	539623	539391	-
1022615	TSS	Peaxi162Scf00305g00613	Peaxi162Scf00305	636339	636537	636339	-
1026533	TSS	Peaxi162Scf00479g00121	Peaxi162Scf00479	163946	164014	163946	-
1019381	TSS	Peaxi162Scf00276g00412	Peaxi162Scf00276	429699	431405	429699	-
1005406	TSS	Peaxi162Scf00041g01510	Peaxi162Scf00041	1527753	1527860	1527860	+
1001570	TSS	Peaxi162Scf00008g02216	Peaxi162Scf00008	2250979	2251134	2251134	+
1023868	TSS	Peaxi162Scf00295g00510	Peaxi162Scf00295	582337	582499	582337	-
1039161	TSS	Peaxi162Scf00784g00049	Peaxi162Scf00784	439681	440286	440286	+
1039872	TSS	Peaxi162Scf01128g00018	Peaxi162Scf01128	178818	179037	179037	+
1008325	TSS	Peaxi162Scf00061g00917	Peaxi162Scf00061	931200	931374	931200	-
1011518	TSS	Peaxi162Scf00122g02215	Peaxi162Scf00122	2185131	2185182	2185182	+
1023145	TSS	Peaxi162Scf00316g00086	Peaxi162Scf00316	839712	839981	839712	-
1022461	TSS	Peaxi162Scf00360g00011	Peaxi162Scf00360	15830	16025	16025	+
1006872	TSS	Peaxi162Scf00059g01919	Peaxi162Scf00059	1964845	1964997	1964845	-
1042341	TSS	Peaxi162Scf00990g00122	Peaxi162Scf00990	178120	178416	178416	+
1008162	TSS	Peaxi162Scf00065g01219	Peaxi162Scf00065	1276756	1276815	1276815	+
1028237	TSS	Peaxi162Scf00447g00074	Peaxi162Scf00447	761854	762028	762028	+
1013746	TSS	Peaxi162Scf00120g01317	Peaxi162Scf00120	1321776	1322098	1321776	-
1040283	TSS	Peaxi162Scf01181g00210	Peaxi162Scf01181	178066	178327	178327	+
1013837	TSS	Peaxi162Scf00122g01510	Peaxi162Scf00122	1558332	1558435	1558332	-
1041415	TSS	Peaxi162Scf01553g00114	Peaxi162Scf01553	177624	178039	177624	-
1010990	TSS	Peaxi162Scf00096g00099	Peaxi162Scf00096	962607	963207	962607	-
1006538	TSS	Peaxi162Scf00043g00189	Peaxi162Scf00043	1820820	1821202	1820820	-
1020854	TSS	Peaxi162Scf00267g00035	Peaxi162Scf00267	353392	353636	353392	-
1027502	TSS	Peaxi162Scf00373g01211	Peaxi162Scf00373	1208424	1209375	1209375	+
1026707	TSS	Peaxi162Scf00486g00116	Peaxi162Scf00486	159066	159260	159066	-
1021759	TSS	Peaxi162Scf00339g00512	Peaxi162Scf00339	524238	524569	524569	+
1017138	TSS	Peaxi162Scf00190g00087	Peaxi162Scf00190	804821	804847	804821	-
1007094	TSS	Peaxi162Scf00062g02216	Peaxi162Scf00062	2214861	2215186	2214861	-
1030324	TSS	Peaxi162Scf00441g00215	Peaxi162Scf00441	278142	278310	278142	-
1029595	TSS	Peaxi162Scf00621g00116	Peaxi162Scf00621	175704	176799	175704	-
1034917	TSS	Peaxi162Scf00738g00121	Peaxi162Scf00738	176629	176671	176671	+
1030862	TSS	Peaxi162Scf00543g00019	Peaxi162Scf00543	176394	176580	176580	+
1013266	TSS	Peaxi162Scf00150g00919	Peaxi162Scf00150	984154	984297	984154	-
1018814	TSS	Peaxi162Scf00217g00412	Peaxi162Scf00217	443397	443794	443397	-
1025057	TSS	Peaxi162Scf00319g00067	Peaxi162Scf00319	610548	611361	610548	-
1028920	TSS	Peaxi162Scf00582g00015	Peaxi162Scf00582	175828	175957	175828	-
1036727	TSS	Peaxi162Scf00845g00118	Peaxi162Scf00845	175480	175552	175552	+
1045040	TSS	Peaxi162Scf01391g00116	Peaxi162Scf01391	174263	175458	174263	-
1040873	TSS	Peaxi162Scf00901g00110	Peaxi162Scf00901	175207	175450	175450	+
1042641	TSS	Peaxi162Scf01021g00124	Peaxi162Scf01021	175072	175298	175298	+
1012212	TSS	Peaxi162Scf00112g01719	Peaxi162Scf00112	1726410	1726466	1726410	-
1030566	TSS	Peaxi162Scf00533g00510	Peaxi162Scf00533	526989	527356	526989	-
1004511	TSS	Peaxi162Scf00035g02017	Peaxi162Scf00035	2052180	2052503	2052180	-
1023293	TSS	Peaxi162Scf00321g00008	Peaxi162Scf00321	50333	50906	50906	+
1004462	TSS	Peaxi162Scf00034g00611	Peaxi162Scf00034	638679	638844	638679	-
1011565	TSS	Peaxi162Scf00123g00214	Peaxi162Scf00123	284561	285110	284561	-
1015199	TSS	Peaxi162Scf00134g00614	Peaxi162Scf00134	677978	679650	677978	-
1006453	TSS	Peaxi162Scf00041g02416	Peaxi162Scf00041	2448558	2448919	2448558	-
1001228	TSS	Peaxi162Scf00005g04018	Peaxi162Scf00005	4053320	4053979	4053320	-
1021746	TSS	Peaxi162Scf00338g00812	Peaxi162Scf00338	790375	790826	790826	+
1029466	TSS	Peaxi162Scf00487g00058	Peaxi162Scf00487	509059	509237	509237	+
1023636	TSS	Peaxi162Scf00389g00212	Peaxi162Scf00389	265824	265929	265824	-
1036558	TSS	Peaxi162Scf00832g00326	Peaxi162Scf00832	318133	318630	318630	+
1034641	TSS	Peaxi162Scf00716g00037	Peaxi162Scf00716	348561	348636	348561	-
1000910	TSS	Peaxi162Scf00004g02726	Peaxi162Scf00004	2709721	2709822	2709822	+
1037738	TSS	Peaxi162Scf00924g00123	Peaxi162Scf00924	174096	174259	174259	+
1041644	TSS	Peaxi162Scf00946g00016	Peaxi162Scf00946	173890	174159	174159	+
1016665	TSS	Peaxi162Scf00178g01014	Peaxi162Scf00178	1003056	1003305	1003056	-
1011816	TSS	Peaxi162Scf00127g00166	Peaxi162Scf00127	1656668	1656891	1656891	+
1014080	TSS	Peaxi162Scf00126g00322	Peaxi162Scf00126	294656	294802	294802	+
1035605	TSS	Peaxi162Scf00774g00121	Peaxi162Scf00774	173694	173991	173991	+
1037401	TSS	Peaxi162Scf01343g00148	Peaxi162Scf01343	173530	173930	173930	+
1035544	TSS	Peaxi162Scf01012g00123	Peaxi162Scf01012	173919	173962	173962	+
1044897	TSS	Peaxi162Scf01343g00148	Peaxi162Scf01343	173493	173930	173930	+
1004143	TSS	Peaxi162Scf00029g01511	Peaxi162Scf00029	1570224	1571335	1570224	-
1028809	TSS	Peaxi162Scf00462g00711	Peaxi162Scf00462	749781	750174	749781	-
1020843	TSS	Peaxi162Scf00266g00717	Peaxi162Scf00266	708545	709465	709465	+
1039415	TSS	Peaxi162Scf00801g00033	Peaxi162Scf00801	386676	387069	386676	-
1012521	TSS	Peaxi162Scf00132g00138	Peaxi162Scf00132	1292884	1292912	1292912	+
1028435	TSS	Peaxi162Scf00558g00111	Peaxi162Scf00558	173043	173086	173086	+
1034435	TSS	Peaxi162Scf00705g00617	Peaxi162Scf00705	588152	588425	588425	+
1018678	TSS	Peaxi162Scf00262g01012	Peaxi162Scf00262	1019910	1020143	1020143	+
1040025	TSS	Peaxi162Scf00835g00312	Peaxi162Scf00835	318077	318168	318168	+
1022398	TSS	Peaxi162Scf00263g01019	Peaxi162Scf00263	1079411	1079834	1079411	-
1001063	TSS	Peaxi162Scf00004g01611	Peaxi162Scf00004	1633417	1634315	1634315	+
1040538	TSS	Peaxi162Scf00879g00110	Peaxi162Scf00879	171623	172105	172105	+
1003592	TSS	Peaxi162Scf00017g00097	Peaxi162Scf00017	940254	940284	940284	+
1039886	TSS	Peaxi162Scf00828g00015	Peaxi162Scf00828	171235	171980	171235	-
1021738	TSS	Peaxi162Scf00338g00426	Peaxi162Scf00338	429019	429188	429019	-
1020027	TSS	Peaxi162Scf00295g00510	Peaxi162Scf00295	761610	761637	761610	-
1013702	TSS	Peaxi162Scf00130g00011	Peaxi162Scf00130	96576	96894	96894	+
1024418	TSS	Peaxi162Scf00411g00310	Peaxi162Scf00411	296345	296574	296345	-
1035953	TSS	Peaxi162Scf00790g00017	Peaxi162Scf00790	171275	171630	171630	+
1039296	TSS	Peaxi162Scf00790g00017	Peaxi162Scf00790	171261	171630	171630	+
1029051	TSS	Peaxi162Scf00472g00007	Peaxi162Scf00472	61637	61748	61637	-
1036256	TSS	Peaxi162Scf00811g00219	Peaxi162Scf00811	279042	279226	279226	+
1026785	TSS	Peaxi162Scf00489g00021	Peaxi162Scf00489	18294	19335	18294	-
1028934	TSS	Peaxi162Scf00467g00610	Peaxi162Scf00467	659972	660323	660323	+
1020106	TSS	Peaxi162Scf00211g00058	Peaxi162Scf00211	520547	521277	520547	-
1038559	TSS	Peaxi162Scf00753g00115	Peaxi162Scf00753	170764	170891	170891	+
1045453	TSS	Peaxi162Scf01662g00119	Peaxi162Scf01662	171021	171212	171021	-
1004079	TSS	Peaxi162Scf00022g00204	Peaxi162Scf00022	1994820	1994922	1994820	-
1040406	TSS	Peaxi162Scf01205g00165	Peaxi162Scf01205	170637	170926	170637	-
1030002	TSS	Peaxi162Scf00649g00027	Peaxi162Scf00649	225530	225634	225530	-
1013593	TSS	Peaxi162Scf00155g00018	Peaxi162Scf00155	68871	69102	69102	+
1038089	TSS	Peaxi162Scf00946g00016	Peaxi162Scf00946	169909	170391	170391	+
1021069	TSS	Peaxi162Scf00318g00726	Peaxi162Scf00318	785345	785728	785345	-
1004425	TSS	Peaxi162Scf00026g02513	Peaxi162Scf00026	2509841	2509877	2509877	+
1022692	TSS	Peaxi162Scf00269g01526	Peaxi162Scf00269	1547464	1547650	1547464	-
1006246	TSS	Peaxi162Scf00049g02229	Peaxi162Scf00049	2260100	2260403	2260100	-
1022100	TSS	Peaxi162Scf00257g00093	Peaxi162Scf00257	909404	909653	909653	+
1029009	TSS	Peaxi162Scf00406g00716	Peaxi162Scf00406	752648	752718	752648	-
1039767	TSS	Peaxi162Scf00818g00531	Peaxi162Scf00818	522022	522093	522093	+
1004819	TSS	Peaxi162Scf00027g00176	Peaxi162Scf00027	1691577	1691891	1691891	+
1017839	TSS	Peaxi162Scf00203g00101	Peaxi162Scf00203	1000556	1000725	1000556	-
1026795	TSS	Peaxi162Scf00491g00110	Peaxi162Scf00491	145244	145447	145244	-
1036262	TSS	Peaxi162Scf01100g00118	Peaxi162Scf01100	169474	169615	169615	+
1039678	TSS	Peaxi162Scf01100g00118	Peaxi162Scf01100	169344	169615	169615	+
1034454	TSS	Peaxi162Scf00576g00122	Peaxi162Scf00576	169152	169416	169152	-
1043591	TSS	Peaxi162Scf01124g00124	Peaxi162Scf01124	168782	169149	168782	-
1018037	TSS	Peaxi162Scf00241g00221	Peaxi162Scf00241	193568	193676	193676	+
1020458	TSS	Peaxi162Scf00219g00048	Peaxi162Scf00219	344551	344794	344794	+
1043926	TSS	Peaxi162Scf01167g00122	Peaxi162Scf01167	167415	168880	167415	-
1036540	TSS	Peaxi162Scf01153g00036	Peaxi162Scf01153	292299	292579	292579	+
1000189	TSS	Peaxi162Scf00000g07614	Peaxi162Scf00000	7650446	7650522	7650446	-
1018524	TSS	Peaxi162Scf00257g00078	Peaxi162Scf00257	737401	737872	737401	-
1034638	TSS	Peaxi162Scf00585g00110	Peaxi162Scf00585	168534	168592	168592	+
1006373	TSS	Peaxi162Scf00040g01212	Peaxi162Scf00040	1197615	1197975	1197975	+
1026222	TSS	Peaxi162Scf00465g00095	Peaxi162Scf00465	919072	919612	919072	-
1028212	TSS	Peaxi162Scf00387g00313	Peaxi162Scf00387	318781	319705	318781	-
1036355	TSS	Peaxi162Scf00672g00047	Peaxi162Scf00672	463075	463657	463657	+
1006863	TSS	Peaxi162Scf00059g00919	Peaxi162Scf00059	951886	952214	951886	-
1030668	TSS	Peaxi162Scf00536g00312	Peaxi162Scf00536	291558	291787	291558	-
1029219	TSS	Peaxi162Scf00412g00015	Peaxi162Scf00412	171499	171759	171759	+
1040687	TSS	Peaxi162Scf01269g00015	Peaxi162Scf01269	167693	168159	168159	+
1012776	TSS	Peaxi162Scf00139g00016	Peaxi162Scf00139	134876	135241	134876	-
1000480	TSS	Peaxi162Scf00003g00219	Peaxi162Scf00003	239014	239161	239014	-
1034157	TSS	Peaxi162Scf00564g00034	Peaxi162Scf00564	372168	372767	372168	-
1027243	TSS	Peaxi162Scf00364g00057	Peaxi162Scf00364	562207	562636	562207	-
1031691	TSS	Peaxi162Scf00575g00619	Peaxi162Scf00575	585552	585631	585631	+
1012700	TSS	Peaxi162Scf00122g00723	Peaxi162Scf00122	700686	700831	700686	-
1033697	TSS	Peaxi162Scf00875g00318	Peaxi162Scf00875	372206	372254	372254	+
1037325	TSS	Peaxi162Scf01327g00135	Peaxi162Scf01327	166407	167298	167298	+
1022256	TSS	Peaxi162Scf00259g00513	Peaxi162Scf00259	549959	549998	549959	-
1015418	TSS	Peaxi162Scf00139g00312	Peaxi162Scf00139	305172	305298	305172	-
1040949	TSS	Peaxi162Scf01327g00135	Peaxi162Scf01327	166308	167298	167298	+
1005019	TSS	Peaxi162Scf00035g00184	Peaxi162Scf00035	1849703	1849785	1849703	-
1023827	TSS	Peaxi162Scf00293g00512	Peaxi162Scf00293	569222	569620	569620	+
1021626	TSS	Peaxi162Scf00335g00069	Peaxi162Scf00335	593877	594113	594113	+
1019402	TSS	Peaxi162Scf00203g00812	Peaxi162Scf00203	822526	823116	822526	-
1000268	TSS	Peaxi162Scf00001g00452	Peaxi162Scf00001	4532928	4533490	4533490	+
1010750	TSS	Peaxi162Scf00080g01518	Peaxi162Scf00080	1531294	1531662	1531294	-
1027106	TSS	Peaxi162Scf00503g00427	Peaxi162Scf00503	459173	459374	459173	-
1016799	TSS	Peaxi162Scf00182g00059	Peaxi162Scf00182	501522	501712	501522	-
1037067	TSS	Peaxi162Scf00879g00110	Peaxi162Scf00879	164670	165948	165948	+
1033816	TSS	Peaxi162Scf00879g00110	Peaxi162Scf00879	165588	165948	165948	+
1010453	TSS	Peaxi162Scf00104g00142	Peaxi162Scf00104	1398996	1399025	1398996	-
1007497	TSS	Peaxi162Scf00067g00414	Peaxi162Scf00067	464974	465537	464974	-
1032613	TSS	Peaxi162Scf00786g00128	Peaxi162Scf00786	165983	166249	165983	-
1001878	TSS	Peaxi162Scf00010g00610	Peaxi162Scf00010	610574	611495	611495	+
1008400	TSS	Peaxi162Scf00075g00107	Peaxi162Scf00075	1054926	1055005	1054926	-
1025785	TSS	Peaxi162Scf00384g00517	Peaxi162Scf00384	521626	522061	521626	-
1012413	TSS	Peaxi162Scf00117g01123	Peaxi162Scf00117	1173244	1173308	1173308	+
1041906	TSS	Peaxi162Scf00961g00038	Peaxi162Scf00961	337631	337650	337650	+
1044542	TSS	Peaxi162Scf01270g00126	Peaxi162Scf01270	165340	165530	165340	-
1029349	TSS	Peaxi162Scf00482g00026	Peaxi162Scf00482	187501	187558	187558	+
1005223	TSS	Peaxi162Scf00037g00714	Peaxi162Scf00037	749568	749985	749568	-
1043652	TSS	Peaxi162Scf01132g00140	Peaxi162Scf01132	164267	164653	164653	+
1023440	TSS	Peaxi162Scf00326g00710	Peaxi162Scf00326	715819	716137	716137	+
1022971	TSS	Peaxi162Scf00372g01015	Peaxi162Scf00372	1082958	1083473	1082958	-
1023850	TSS	Peaxi162Scf00392g00518	Peaxi162Scf00392	554860	555740	554860	-
1029852	TSS	Peaxi162Scf00428g00418	Peaxi162Scf00428	463112	463228	463228	+
1028933	TSS	Peaxi162Scf00404g00058	Peaxi162Scf00404	516161	516242	516161	-
1029125	TSS	Peaxi162Scf00474g00312	Peaxi162Scf00474	350249	350420	350249	-
1023164	TSS	Peaxi162Scf00377g00416	Peaxi162Scf00377	469915	470079	469915	-
1022342	TSS	Peaxi162Scf00357g00218	Peaxi162Scf00357	252439	252574	252574	+
1030364	TSS	Peaxi162Scf00672g00018	Peaxi162Scf00672	172667	172950	172950	+
1039427	TSS	Peaxi162Scf01070g10014	Peaxi162Scf01070	162875	163068	163068	+
1039748	TSS	Peaxi162Scf00818g00127	Peaxi162Scf00818	162802	163079	163079	+
1000344	TSS	Peaxi162Scf00001g04320	Peaxi162Scf00001	4361290	4362031	4361290	-
1035001	TSS	Peaxi162Scf00604g00415	Peaxi162Scf00604	404169	404904	404904	+
1014757	TSS	Peaxi162Scf00173g01010	Peaxi162Scf00173	1077982	1078069	1078069	+
1028548	TSS	Peaxi162Scf00562g00214	Peaxi162Scf00562	223311	223341	223311	-
1008751	TSS	Peaxi162Scf00071g10138	Peaxi162Scf00071	1302926	1303360	1302926	-
1014224	TSS	Peaxi162Scf00140g00022	Peaxi162Scf00140	69250	69458	69458	+
1011605	TSS	Peaxi162Scf00124g00110	Peaxi162Scf00124	180356	181084	180356	-
1015470	TSS	Peaxi162Scf00189g00922	Peaxi162Scf00189	972424	972997	972424	-
1044295	TSS	Peaxi162Scf01216g00030	Peaxi162Scf01216	161109	162059	162059	+
1030394	TSS	Peaxi162Scf00527g00015	Peaxi162Scf00527	67813	68076	68076	+
1011906	TSS	Peaxi162Scf00110g01214	Peaxi162Scf00110	1230133	1230293	1230133	-
1038059	TSS	Peaxi162Scf00944g00151	Peaxi162Scf00944	161346	161469	161469	+
1006238	TSS	Peaxi162Scf00039g00199	Peaxi162Scf00039	1932166	1933984	1932166	-
1032033	TSS	Peaxi162Scf00488g00416	Peaxi162Scf00488	487067	487190	487067	-
1001575	TSS	Peaxi162Scf00009g02317	Peaxi162Scf00009	2305267	2305356	2305356	+
1001528	TSS	Peaxi162Scf00008g00097	Peaxi162Scf00008	928338	928436	928436	+
1004711	TSS	Peaxi162Scf00026g00178	Peaxi162Scf00026	1789273	1789388	1789273	-
1018926	TSS	Peaxi162Scf00194g00323	Peaxi162Scf00194	298132	298180	298180	+
1025714	TSS	Peaxi162Scf00382g00043	Peaxi162Scf00382	441717	441927	441927	+
1008397	TSS	Peaxi162Scf00069g00043	Peaxi162Scf00069	409225	409462	409462	+
1015844	TSS	Peaxi162Scf00195g00616	Peaxi162Scf00195	626347	626468	626347	-
1013971	TSS	Peaxi162Scf00162g00213	Peaxi162Scf00162	254131	254170	254131	-
1021502	TSS	Peaxi162Scf00281g00059	Peaxi162Scf00281	534149	534210	534210	+
1035013	TSS	Peaxi162Scf00966g00044	Peaxi162Scf00966	436654	436825	436654	-
1015340	TSS	Peaxi162Scf00160g00315	Peaxi162Scf00160	332577	332638	332638	+
1030210	TSS	Peaxi162Scf00660g00120	Peaxi162Scf00660	160067	160206	160206	+
1020523	TSS	Peaxi162Scf00220g01015	Peaxi162Scf00220	997914	997960	997914	-
1033652	TSS	Peaxi162Scf00860g00212	Peaxi162Scf00860	257731	257995	257995	+
1034667	TSS	Peaxi162Scf00944g00151	Peaxi162Scf00944	159304	159717	159717	+
1016948	TSS	Peaxi162Scf00215g00125	Peaxi162Scf00215	1183959	1184223	1184223	+
1033941	TSS	Peaxi162Scf00889g00224	Peaxi162Scf00889	265124	265652	265652	+
1002514	TSS	Peaxi162Scf00014g01621	Peaxi162Scf00014	1615092	1615258	1615092	-
1015997	TSS	Peaxi162Scf00151g00110	Peaxi162Scf00151	164704	164819	164704	-
1011084	TSS	Peaxi162Scf00097g01013	Peaxi162Scf00097	1012115	1012799	1012799	+
1029377	TSS	Peaxi162Scf00484g00005	Peaxi162Scf00484	76815	76899	76815	-
1034462	TSS	Peaxi162Scf00577g00210	Peaxi162Scf00577	226301	226602	226602	+
1027409	TSS	Peaxi162Scf00371g00017	Peaxi162Scf00371	182305	182461	182305	-
1013718	TSS	Peaxi162Scf00159g00137	Peaxi162Scf00159	1298249	1298452	1298452	+
1012924	TSS	Peaxi162Scf00126g00624	Peaxi162Scf00126	639058	639240	639058	-
1023366	TSS	Peaxi162Scf00323g00817	Peaxi162Scf00323	875386	875963	875963	+
1017796	TSS	Peaxi162Scf00174g00148	Peaxi162Scf00174	147766	148919	147766	-
1024335	TSS	Peaxi162Scf00348g00818	Peaxi162Scf00348	835059	836721	835059	-
1024190	TSS	Peaxi162Scf00301g00519	Peaxi162Scf00301	484374	484681	484681	+
1041449	TSS	Peaxi162Scf00936g00034	Peaxi162Scf00936	408764	409044	409044	+
1029368	TSS	Peaxi162Scf00612g00126	Peaxi162Scf00612	158193	158304	158304	+
1017999	TSS	Peaxi162Scf00238g01311	Peaxi162Scf00238	1318861	1318920	1318920	+
1037046	TSS	Peaxi162Scf01248g00213	Peaxi162Scf01248	199944	202073	199944	-
1035821	TSS	Peaxi162Scf00647g00136	Peaxi162Scf00647	157888	158022	158022	+
1003747	TSS	Peaxi162Scf00020g00511	Peaxi162Scf00020	534912	534926	534912	-
1032220	TSS	Peaxi162Scf00760g00015	Peaxi162Scf00760	157544	157749	157749	+
1003626	TSS	Peaxi162Scf00017g00617	Peaxi162Scf00017	660617	660839	660617	-
1016419	TSS	Peaxi162Scf00174g00159	Peaxi162Scf00174	1501862	1502178	1502178	+
1006599	TSS	Peaxi162Scf00046g10227	Peaxi162Scf00046	2243245	2243644	2243644	+
1008473	TSS	Peaxi162Scf00062g02012	Peaxi162Scf00062	2045351	2045481	2045351	-
1040803	TSS	Peaxi162Scf00895g00019	Peaxi162Scf00895	157355	157384	157384	+
1022130	TSS	Peaxi162Scf00294g00412	Peaxi162Scf00294	236951	237057	237057	+
1018504	TSS	Peaxi162Scf00255g01119	Peaxi162Scf00255	1154880	1155234	1155234	+
1017620	TSS	Peaxi162Scf00231g00125	Peaxi162Scf00231	117578	117749	117578	-
1010650	TSS	Peaxi162Scf00108g00110	Peaxi162Scf00108	89536	89706	89706	+
1014547	TSS	Peaxi162Scf00146g01120	Peaxi162Scf00146	1141054	1141473	1141473	+
1001599	TSS	Peaxi162Scf00010g00351	Peaxi162Scf00010	3497382	3498260	3497382	-
1021264	TSS	Peaxi162Scf00327g00079	Peaxi162Scf00327	779415	779633	779415	-
1001409	TSS	Peaxi162Scf00006g04812	Peaxi162Scf00006	4884770	4885144	4884770	-
1028590	TSS	Peaxi162Scf00395g00513	Peaxi162Scf00395	493710	494156	494156	+
1023484	TSS	Peaxi162Scf00385g00095	Peaxi162Scf00385	979112	979532	979532	+
1011397	TSS	Peaxi162Scf00120g00213	Peaxi162Scf00120	225607	225778	225607	-
1018544	TSS	Peaxi162Scf00210g00018	Peaxi162Scf00210	78802	78947	78947	+
1017283	TSS	Peaxi162Scf00224g00717	Peaxi162Scf00224	708545	708635	708635	+
1032253	TSS	Peaxi162Scf00610g00126	Peaxi162Scf00610	155680	155963	155963	+
1035049	TSS	Peaxi162Scf00610g00126	Peaxi162Scf00610	155764	155963	155963	+
1030309	TSS	Peaxi162Scf00440g00111	Peaxi162Scf00440	107090	107223	107223	+
1019920	TSS	Peaxi162Scf00290g00046	Peaxi162Scf00290	406601	408816	406601	-
1033966	TSS	Peaxi162Scf00555g00048	Peaxi162Scf00555	435687	435877	435877	+
1010441	TSS	Peaxi162Scf00104g00014	Peaxi162Scf00104	23418	23953	23418	-
1019904	TSS	Peaxi162Scf00289g00074	Peaxi162Scf00289	694981	695520	694981	-
1037440	TSS	Peaxi162Scf00700g00129	Peaxi162Scf00700	155169	155193	155193	+
1029375	TSS	Peaxi162Scf00483g00513	Peaxi162Scf00483	552269	552547	552269	-
1024167	TSS	Peaxi162Scf00402g00814	Peaxi162Scf00402	792355	792551	792551	+
1019368	TSS	Peaxi162Scf00276g00010	Peaxi162Scf00276	9077	9123	9077	-
1005104	TSS	Peaxi162Scf00032g00215	Peaxi162Scf00032	2182930	2183320	2183320	+
1016005	TSS	Peaxi162Scf00200g00064	Peaxi162Scf00200	604604	604759	604604	-
1013981	TSS	Peaxi162Scf00163g00009	Peaxi162Scf00163	82747	82826	82747	-
1009002	TSS	Peaxi162Scf00066g00717	Peaxi162Scf00066	701586	701672	701586	-
1022481	TSS	Peaxi162Scf00360g00418	Peaxi162Scf00360	414080	414325	414080	-
1004243	TSS	Peaxi162Scf00025g00312	Peaxi162Scf00025	384830	385015	384830	-
1013264	TSS	Peaxi162Scf00112g00104	Peaxi162Scf00112	1057072	1057249	1057072	-
1036753	TSS	Peaxi162Scf01183g00136	Peaxi162Scf01183	154411	154614	154614	+
1039578	TSS	Peaxi162Scf00808g00011	Peaxi162Scf00808	154461	154606	154461	-
1024788	TSS	Peaxi162Scf00421g00412	Peaxi162Scf00421	403986	404157	404157	+
1040557	TSS	Peaxi162Scf01227g00036	Peaxi162Scf01227	154284	155060	154284	-
1034979	TSS	Peaxi162Scf00602g00112	Peaxi162Scf00602	153981	154179	154179	+
1004327	TSS	Peaxi162Scf00032g02025	Peaxi162Scf00032	2028783	2029228	2028783	-
1003881	TSS	Peaxi162Scf00021g00015	Peaxi162Scf00021	23737	23809	23809	+
1035524	TSS	Peaxi162Scf00629g00121	Peaxi162Scf00629	153950	154134	154134	+
1000027	TSS	Peaxi162Scf00000g00314	Peaxi162Scf00000	3160821	3160942	3160942	+
1002939	TSS	Peaxi162Scf00017g00015	Peaxi162Scf00017	139242	139453	139242	-
1033469	TSS	Peaxi162Scf00674g00311	Peaxi162Scf00674	359974	360305	360305	+
1008011	TSS	Peaxi162Scf00073g01421	Peaxi162Scf00073	1467000	1468716	1468716	+
1005396	TSS	Peaxi162Scf00041g00612	Peaxi162Scf00041	643708	643979	643708	-
1026065	TSS	Peaxi162Scf00390g00326	Peaxi162Scf00390	359023	359527	359527	+
1035657	TSS	Peaxi162Scf00776g00113	Peaxi162Scf00776	153930	153975	153975	+
1016009	TSS	Peaxi162Scf00200g00419	Peaxi162Scf00200	451189	451327	451189	-
1044993	TSS	Peaxi162Scf01378g00012	Peaxi162Scf01378	153465	153667	153667	+
1041116	TSS	Peaxi162Scf01378g00012	Peaxi162Scf01378	153054	153415	153415	+
1019290	TSS	Peaxi162Scf00228g00020	Peaxi162Scf00228	53099	53130	53130	+
1001311	TSS	Peaxi162Scf00006g00409	Peaxi162Scf00006	4059261	4059644	4059644	+
1015878	TSS	Peaxi162Scf00196g00087	Peaxi162Scf00196	866994	867375	867375	+
1038312	TSS	Peaxi162Scf00959g00124	Peaxi162Scf00959	152570	152930	152930	+
1032329	TSS	Peaxi162Scf00612g00038	Peaxi162Scf00612	366950	366988	366950	-
1028884	TSS	Peaxi162Scf00403g00212	Peaxi162Scf00403	204807	205066	205066	+
1031597	TSS	Peaxi162Scf00571g00412	Peaxi162Scf00571	468870	469105	468870	-
1010617	TSS	Peaxi162Scf00107g01117	Peaxi162Scf00107	1170042	1170432	1170042	-
1022027	TSS	Peaxi162Scf00288g00912	Peaxi162Scf00288	901085	901111	901085	-
1021757	TSS	Peaxi162Scf00339g00098	Peaxi162Scf00339	896987	897200	896987	-
1020079	TSS	Peaxi162Scf00296g00910	Peaxi162Scf00296	975482	975710	975710	+
1020826	TSS	Peaxi162Scf00226g00815	Peaxi162Scf00226	865003	865880	865880	+
1015974	TSS	Peaxi162Scf00168g00920	Peaxi162Scf00168	948558	948966	948966	+
1014977	TSS	Peaxi162Scf00153g00057	Peaxi162Scf00153	568414	568864	568414	-
1031081	TSS	Peaxi162Scf00549g00113	Peaxi162Scf00549	152177	152423	152423	+
1025244	TSS	Peaxi162Scf00324g00023	Peaxi162Scf00324	55880	56008	56008	+
1017232	TSS	Peaxi162Scf00223g00811	Peaxi162Scf00223	859712	860979	859712	-
1016845	TSS	Peaxi162Scf00183g00711	Peaxi162Scf00183	757529	759356	757529	-
1005386	TSS	Peaxi162Scf00035g02910	Peaxi162Scf00035	2969190	2969225	2969225	+
1037333	TSS	Peaxi162Scf00698g00119	Peaxi162Scf00698	150724	151881	151881	+
1021330	TSS	Peaxi162Scf00233g00044	Peaxi162Scf00233	404497	405089	404497	-
1029242	TSS	Peaxi162Scf00602g00062	Peaxi162Scf00602	665486	665695	665695	+
1018384	TSS	Peaxi162Scf00185g00821	Peaxi162Scf00185	832892	832980	832980	+
1006766	TSS	Peaxi162Scf00058g00410	Peaxi162Scf00058	393711	394082	393711	-
1006084	TSS	Peaxi162Scf00047g01631	Peaxi162Scf00047	1676058	1676223	1676223	+
1002216	TSS	Peaxi162Scf00011g02814	Peaxi162Scf00011	2828451	2828552	2828451	-
1020077	TSS	Peaxi162Scf00296g00811	Peaxi162Scf00296	802084	802549	802549	+
1036634	TSS	Peaxi162Scf01164g00128	Peaxi162Scf01164	150976	151175	151175	+
1019201	TSS	Peaxi162Scf00226g00059	Peaxi162Scf00226	548722	549186	549186	+
1041061	TSS	Peaxi162Scf00915g00120	Peaxi162Scf00915	150764	151030	151030	+
1008715	TSS	Peaxi162Scf00078g00824	Peaxi162Scf00078	806148	806713	806713	+
1038267	TSS	Peaxi162Scf00957g00225	Peaxi162Scf00957	242712	242945	242945	+
1040898	TSS	Peaxi162Scf00904g00110	Peaxi162Scf00904	149850	150683	150683	+
1040368	TSS	Peaxi162Scf01204g00119	Peaxi162Scf01204	150179	150483	150483	+
1003827	TSS	Peaxi162Scf00025g00011	Peaxi162Scf00025	152691	152867	152691	-
1004880	TSS	Peaxi162Scf00028g00273	Peaxi162Scf00028	2722478	2722818	2722818	+
1018742	TSS	Peaxi162Scf00263g00614	Peaxi162Scf00263	649851	652671	649851	-
1024904	TSS	Peaxi162Scf00424g00027	Peaxi162Scf00424	276537	277000	276537	-
1031753	TSS	Peaxi162Scf00579g00055	Peaxi162Scf00579	554132	554153	554132	-
1006380	TSS	Peaxi162Scf00051g01516	Peaxi162Scf00051	1539432	1539677	1539432	-
1031355	TSS	Peaxi162Scf00560g00124	Peaxi162Scf00560	149280	149800	149280	-
1011736	TSS	Peaxi162Scf00107g00176	Peaxi162Scf00107	1748991	1749499	1749499	+
1005233	TSS	Peaxi162Scf00033g01916	Peaxi162Scf00033	1974752	1975193	1974752	-
1031556	TSS	Peaxi162Scf00570g00069	Peaxi162Scf00570	673781	674335	673781	-
1002321	TSS	Peaxi162Scf00012g01927	Peaxi162Scf00012	1982690	1982729	1982690	-
1021109	TSS	Peaxi162Scf00320g00316	Peaxi162Scf00320	307206	307856	307856	+
1018276	TSS	Peaxi162Scf00183g00024	Peaxi162Scf00183	286638	287134	286638	-
1012198	TSS	Peaxi162Scf00112g00158	Peaxi162Scf00112	1512501	1512694	1512694	+
1032721	TSS	Peaxi162Scf00634g00518	Peaxi162Scf00634	529904	530046	529904	-
1001577	TSS	Peaxi162Scf00009g02527	Peaxi162Scf00009	2503251	2503712	2503712	+
1023522	TSS	Peaxi162Scf00328g00826	Peaxi162Scf00328	867664	868210	867664	-
1000414	TSS	Peaxi162Scf00001g10217	Peaxi162Scf00001	2106540	2106629	2106629	+
1032454	TSS	Peaxi162Scf00774g00120	Peaxi162Scf00774	148666	148829	148829	+
1038618	TSS	Peaxi162Scf00756g00434	Peaxi162Scf00756	391735	391834	391735	-
1014612	TSS	Peaxi162Scf00148g00093	Peaxi162Scf00148	938313	938476	938476	+
1004526	TSS	Peaxi162Scf00028g00119	Peaxi162Scf00028	1104378	1104581	1104581	+
1015720	TSS	Peaxi162Scf00165g01517	Peaxi162Scf00165	1544283	1544584	1544283	-
1037458	TSS	Peaxi162Scf00700g00151	Peaxi162Scf00700	147922	148217	147922	-
1044532	TSS	Peaxi162Scf01269g00014	Peaxi162Scf01269	147849	148074	148074	+
1033290	TSS	Peaxi162Scf00664g00028	Peaxi162Scf00664	196289	196960	196960	+
1020476	TSS	Peaxi162Scf00307g00074	Peaxi162Scf00307	748952	749019	749019	+
1011295	TSS	Peaxi162Scf00088g00143	Peaxi162Scf00088	1421934	1422192	1422192	+
1010134	TSS	Peaxi162Scf00099g00061	Peaxi162Scf00099	588478	591076	591076	+
1002066	TSS	Peaxi162Scf00013g01911	Peaxi162Scf00013	1892513	1892765	1892513	-
1039137	TSS	Peaxi162Scf01044g00110	Peaxi162Scf01044	147563	147629	147629	+
1030277	TSS	Peaxi162Scf00665g00146	Peaxi162Scf00665	147599	148094	148094	+
1018145	TSS	Peaxi162Scf00244g00413	Peaxi162Scf00244	457715	458000	457715	-
1001609	TSS	Peaxi162Scf00008g03517	Peaxi162Scf00008	3569612	3569897	3569897	+
1023870	TSS	Peaxi162Scf00336g00036	Peaxi162Scf00336	302152	302281	302281	+
1001344	TSS	Peaxi162Scf00008g00428	Peaxi162Scf00008	4224903	4225018	4224903	-
1020608	TSS	Peaxi162Scf00222g00716	Peaxi162Scf00222	724724	724894	724724	-
1023956	TSS	Peaxi162Scf00338g00618	Peaxi162Scf00338	643430	643663	643430	-
1033245	TSS	Peaxi162Scf00534g00007	Peaxi162Scf00534	65038	65152	65152	+
1001445	TSS	Peaxi162Scf00007g00638	Peaxi162Scf00007	648669	648742	648669	-
1015302	TSS	Peaxi162Scf00136g00166	Peaxi162Scf00136	1599291	1599569	1599569	+
1005455	TSS	Peaxi162Scf00036g01811	Peaxi162Scf00036	1789477	1789527	1789477	-
1028640	TSS	Peaxi162Scf00569g00116	Peaxi162Scf00569	146687	146918	146687	-
1030400	TSS	Peaxi162Scf00673g00126	Peaxi162Scf00673	146955	146981	146981	+
1036751	TSS	Peaxi162Scf00848g00115	Peaxi162Scf00848	146619	146998	146998	+
1002491	TSS	Peaxi162Scf00014g00222	Peaxi162Scf00014	215061	215234	215061	-
1015886	TSS	Peaxi162Scf00196g00318	Peaxi162Scf00196	309067	309211	309067	-
1004143	TSS	Peaxi162Scf00023g01212	Peaxi162Scf00023	1211917	1212049	1211917	-
1038656	TSS	Peaxi162Scf00988g00018	Peaxi162Scf00988	146206	146323	146323	+
1011410	TSS	Peaxi162Scf00120g00521	Peaxi162Scf00120	562957	563047	563047	+
1042318	TSS	Peaxi162Scf00988g00018	Peaxi162Scf00988	146149	146323	146323	+
1036527	TSS	Peaxi162Scf00677g00114	Peaxi162Scf00677	146168	146287	146287	+
1000126	TSS	Peaxi162Scf00000g00728	Peaxi162Scf00000	7268562	7268689	7268689	+
1015114	TSS	Peaxi162Scf00155g00068	Peaxi162Scf00155	591102	591500	591102	-
1018836	TSS	Peaxi162Scf00193g00044	Peaxi162Scf00193	476975	477059	476975	-
1006802	TSS	Peaxi162Scf00058g02410	Peaxi162Scf00058	2422908	2423563	2422908	-
1036096	TSS	Peaxi162Scf00802g00238	Peaxi162Scf00802	215617	215825	215825	+
1001475	TSS	Peaxi162Scf00006g03625	Peaxi162Scf00006	3648946	3649039	3648946	-
1036163	TSS	Peaxi162Scf01086g00149	Peaxi162Scf01086	145328	145506	145506	+
1019114	TSS	Peaxi162Scf00271g00218	Peaxi162Scf00271	209044	209417	209044	-
1015188	TSS	Peaxi162Scf00182g00214	Peaxi162Scf00182	231681	231793	231793	+
1031069	TSS	Peaxi162Scf00456g00038	Peaxi162Scf00456	88865	89026	88865	-
1026356	TSS	Peaxi162Scf00472g00610	Peaxi162Scf00472	631481	631638	631481	-
1006395	TSS	Peaxi162Scf00052g00098	Peaxi162Scf00052	929077	929239	929239	+
1035047	TSS	Peaxi162Scf00610g00120	Peaxi162Scf00610	145085	145220	145220	+
1007390	TSS	Peaxi162Scf00057g00179	Peaxi162Scf00057	1781494	1782008	1782008	+
1035580	TSS	Peaxi162Scf01013g00126	Peaxi162Scf01013	144721	144878	144878	+
1036233	TSS	Peaxi162Scf00665g00146	Peaxi162Scf00665	144382	144823	144823	+
1033299	TSS	Peaxi162Scf00665g00146	Peaxi162Scf00665	144373	144823	144823	+
1018598	TSS	Peaxi162Scf00258g00731	Peaxi162Scf00258	762458	762521	762458	-
1028724	TSS	Peaxi162Scf00400g00047	Peaxi162Scf00400	406392	406501	406392	-
1032832	TSS	Peaxi162Scf00519g00619	Peaxi162Scf00519	607110	607591	607591	+
1028362	TSS	Peaxi162Scf00390g00531	Peaxi162Scf00390	558366	558437	558437	+
1030332	TSS	Peaxi162Scf00525g00079	Peaxi162Scf00525	719115	719234	719234	+
1031735	TSS	Peaxi162Scf00578g00317	Peaxi162Scf00578	304494	304532	304532	+
1001152	TSS	Peaxi162Scf00006g00535	Peaxi162Scf00006	570348	570577	570348	-
1029796	TSS	Peaxi162Scf00424g00516	Peaxi162Scf00424	513731	513766	513766	+
1030046	TSS	Peaxi162Scf00434g00216	Peaxi162Scf00434	187873	188145	187873	-
1008832	TSS	Peaxi162Scf00079g02119	Peaxi162Scf00079	2131644	2132156	2131644	-
1008965	TSS	Peaxi162Scf00081g02729	Peaxi162Scf00081	2744128	2744376	2744128	-
1043970	TSS	Peaxi162Scf01169g00214	Peaxi162Scf01169	325618	325939	325939	+
1035565	TSS	Peaxi162Scf00632g00029	Peaxi162Scf00632	238353	239486	238353	-
1034155	TSS	Peaxi162Scf00564g00029	Peaxi162Scf00564	205144	205186	205144	-
1005118	TSS	Peaxi162Scf00032g00422	Peaxi162Scf00032	482208	482380	482208	-
1029811	TSS	Peaxi162Scf00427g00048	Peaxi162Scf00427	423898	423987	423898	-
1026012	TSS	Peaxi162Scf00456g00213	Peaxi162Scf00456	257323	257522	257323	-
1011830	TSS	Peaxi162Scf00094g00087	Peaxi162Scf00094	812439	812490	812490	+
1013988	TSS	Peaxi162Scf00125g00089	Peaxi162Scf00125	884961	885093	884961	-
1012615	TSS	Peaxi162Scf00120g00814	Peaxi162Scf00120	875812	876181	876181	+
1018082	TSS	Peaxi162Scf00242g00110	Peaxi162Scf00242	70966	71042	71042	+
1024402	TSS	Peaxi162Scf00351g00119	Peaxi162Scf00351	96945	97025	96945	-
1019219	TSS	Peaxi162Scf00199g00612	Peaxi162Scf00199	681916	682257	682257	+
1028799	TSS	Peaxi162Scf00462g00061	Peaxi162Scf00462	606392	606710	606710	+
1034043	TSS	Peaxi162Scf00560g00113	Peaxi162Scf00560	142879	143134	143134	+
1039084	TSS	Peaxi162Scf00780g00014	Peaxi162Scf00780	169245	169956	169956	+
1012476	TSS	Peaxi162Scf00131g00715	Peaxi162Scf00131	710732	711439	710732	-
1036181	TSS	Peaxi162Scf00661g00523	Peaxi162Scf00661	564780	565084	565084	+
1014417	TSS	Peaxi162Scf00168g01523	Peaxi162Scf00168	1572487	1572692	1572692	+
1023144	TSS	Peaxi162Scf00377g00013	Peaxi162Scf00377	75113	75522	75113	-
1040544	TSS	Peaxi162Scf00880g00018	Peaxi162Scf00880	142404	142725	142725	+
1037377	TSS	Peaxi162Scf00904g00127	Peaxi162Scf00904	142565	142642	142642	+
1023456	TSS	Peaxi162Scf00327g00614	Peaxi162Scf00327	636967	637152	636967	-
1009971	TSS	Peaxi162Scf00096g01114	Peaxi162Scf00096	1147364	1147852	1147364	-
1010934	TSS	Peaxi162Scf00083g00169	Peaxi162Scf00083	1646918	1646998	1646918	-
1041106	TSS	Peaxi162Scf01372g00046	Peaxi162Scf01372	142162	142195	142195	+
1027609	TSS	Peaxi162Scf00525g00411	Peaxi162Scf00525	379213	379349	379213	-
1023975	TSS	Peaxi162Scf00339g00079	Peaxi162Scf00339	707865	708028	708028	+
1001657	TSS	Peaxi162Scf00011g00097	Peaxi162Scf00011	981735	981967	981735	-
1010206	TSS	Peaxi162Scf00102g00045	Peaxi162Scf00102	405829	405857	405829	-
1012778	TSS	Peaxi162Scf00139g00049	Peaxi162Scf00139	472433	472909	472433	-
1034165	TSS	Peaxi162Scf00907g00115	Peaxi162Scf00907	141203	141695	141695	+
1013063	TSS	Peaxi162Scf00145g00917	Peaxi162Scf00145	890093	890223	890093	-
1032968	TSS	Peaxi162Scf00524g00056	Peaxi162Scf00524	522685	523185	523185	+
1013720	TSS	Peaxi162Scf00159g00516	Peaxi162Scf00159	516022	516157	516022	-
1000576	TSS	Peaxi162Scf00003g00002	Peaxi162Scf00003	20980	21337	21337	+
1015713	TSS	Peaxi162Scf00165g01317	Peaxi162Scf00165	1361099	1361167	1361167	+
1011919	TSS	Peaxi162Scf00095g00528	Peaxi162Scf00095	535487	536564	535487	-
1021990	TSS	Peaxi162Scf00287g01719	Peaxi162Scf00287	1764511	1764763	1764511	-
1041344	TSS	Peaxi162Scf00928g00129	Peaxi162Scf00928	140698	141062	141062	+
1037583	TSS	Peaxi162Scf01416g00120	Peaxi162Scf01416	140802	141065	141065	+
1012540	TSS	Peaxi162Scf00103g00109	Peaxi162Scf00103	998468	998686	998686	+
1007086	TSS	Peaxi162Scf00051g01310	Peaxi162Scf00051	1301487	1302002	1301487	-
1014979	TSS	Peaxi162Scf00153g00073	Peaxi162Scf00153	733899	733959	733899	-
1026128	TSS	Peaxi162Scf00462g00038	Peaxi162Scf00462	314324	314575	314324	-
1008422	TSS	Peaxi162Scf00069g00214	Peaxi162Scf00069	200442	200552	200552	+
1032705	TSS	Peaxi162Scf00789g00411	Peaxi162Scf00789	442706	442899	442899	+
1020427	TSS	Peaxi162Scf00305g00018	Peaxi162Scf00305	168184	168356	168356	+
1016583	TSS	Peaxi162Scf00159g01110	Peaxi162Scf00159	1156475	1156660	1156660	+
1004142	TSS	Peaxi162Scf00020g01711	Peaxi162Scf00020	1778189	1778250	1778189	-
1031215	TSS	Peaxi162Scf00553g00913	Peaxi162Scf00553	953299	954721	953299	-
1020681	TSS	Peaxi162Scf00312g00727	Peaxi162Scf00312	713705	713779	713705	-
1026067	TSS	Peaxi162Scf00459g00310	Peaxi162Scf00459	355762	355986	355762	-
1000006	TSS	Peaxi162Scf00000g00052	Peaxi162Scf00000	535589	535818	535589	-
1004326	TSS	Peaxi162Scf00021g01219	Peaxi162Scf00021	1205351	1205629	1205351	-
1017221	TSS	Peaxi162Scf00167g00009	Peaxi162Scf00167	22712	22763	22763	+
1000596	TSS	Peaxi162Scf00003g00306	Peaxi162Scf00003	3058565	3059425	3058565	-
1003902	TSS	Peaxi162Scf00019g00237	Peaxi162Scf00019	2349000	2349351	2349351	+
1012703	TSS	Peaxi162Scf00136g02012	Peaxi162Scf00136	2058026	2059494	2058026	-
1015458	TSS	Peaxi162Scf00189g00319	Peaxi162Scf00189	330401	330430	330401	-
1039967	TSS	Peaxi162Scf01141g00123	Peaxi162Scf01141	137742	139539	139539	+
1039077	TSS	Peaxi162Scf01035g00220	Peaxi162Scf01035	291449	291954	291954	+
1015737	TSS	Peaxi162Scf00146g00026	Peaxi162Scf00146	220133	221411	221411	+
1019095	TSS	Peaxi162Scf00271g00059	Peaxi162Scf00271	502335	502582	502582	+
1021250	TSS	Peaxi162Scf00274g00118	Peaxi162Scf00274	136591	137609	136591	-
1008787	TSS	Peaxi162Scf00079g00092	Peaxi162Scf00079	927471	928030	928030	+
1012810	TSS	Peaxi162Scf00108g00048	Peaxi162Scf00108	484448	484696	484696	+
1007049	TSS	Peaxi162Scf00062g00716	Peaxi162Scf00062	714404	714894	714404	-
1038151	TSS	Peaxi162Scf00951g00215	Peaxi162Scf00951	273356	274283	274283	+
1001121	TSS	Peaxi162Scf00006g00389	Peaxi162Scf00006	3794291	3794522	3794522	+
1030586	TSS	Peaxi162Scf00534g00216	Peaxi162Scf00534	230305	230431	230305	-
1011141	TSS	Peaxi162Scf00098g00113	Peaxi162Scf00098	1161417	1161883	1161883	+
1014024	TSS	Peaxi162Scf00135g00138	Peaxi162Scf00135	1304949	1305100	1304949	-
1007460	TSS	Peaxi162Scf00066g01129	Peaxi162Scf00066	1163269	1163409	1163409	+
1000183	TSS	Peaxi162Scf00000g06812	Peaxi162Scf00000	6880523	6880828	6880523	-
1001069	TSS	Peaxi162Scf00004g01817	Peaxi162Scf00004	1836122	1836258	1836122	-
1001003	TSS	Peaxi162Scf00005g00439	Peaxi162Scf00005	4305613	4305802	4305802	+
1000820	TSS	Peaxi162Scf00004g00027	Peaxi162Scf00004	194779	194902	194779	-
1037298	TSS	Peaxi162Scf00695g00213	Peaxi162Scf00695	218880	218901	218880	-
1043369	TSS	Peaxi162Scf01097g00111	Peaxi162Scf01097	137323	137501	137501	+
1044554	TSS	Peaxi162Scf01276g00036	Peaxi162Scf01276	136679	137160	137160	+
1007917	TSS	Peaxi162Scf00056g00127	Peaxi162Scf00056	121146	121733	121146	-
1026112	TSS	Peaxi162Scf00461g00310	Peaxi162Scf00461	331431	332179	331431	-
1026332	TSS	Peaxi162Scf00471g00710	Peaxi162Scf00471	690396	690585	690585	+
1028009	TSS	Peaxi162Scf00541g00118	Peaxi162Scf00541	163765	163787	163765	-
1030802	TSS	Peaxi162Scf00541g00329	Peaxi162Scf00541	325785	325833	325833	+
1001193	TSS	Peaxi162Scf00005g00318	Peaxi162Scf00005	3136968	3137060	3137060	+
1006122	TSS	Peaxi162Scf00042g02623	Peaxi162Scf00042	2675619	2675647	2675647	+
1013409	TSS	Peaxi162Scf00116g00311	Peaxi162Scf00116	385265	385417	385265	-
1014513	TSS	Peaxi162Scf00170g01010	Peaxi162Scf00170	997556	997798	997798	+
1012925	TSS	Peaxi162Scf00110g00146	Peaxi162Scf00110	1391737	1391790	1391790	+
1042322	TSS	Peaxi162Scf00988g00110	Peaxi162Scf00988	136195	136246	136246	+
1010124	TSS	Peaxi162Scf00098g01531	Peaxi162Scf00098	1500956	1501006	1500956	-
1022843	TSS	Peaxi162Scf00313g00003	Peaxi162Scf00313	13942	14279	13942	-
1041419	TSS	Peaxi162Scf00932g00518	Peaxi162Scf00932	545356	545807	545356	-
1009828	TSS	Peaxi162Scf00081g00049	Peaxi162Scf00081	439067	439170	439170	+
1004707	TSS	Peaxi162Scf00026g00138	Peaxi162Scf00026	1356338	1356573	1356573	+
1032482	TSS	Peaxi162Scf00619g00113	Peaxi162Scf00619	135742	135931	135931	+
1028546	TSS	Peaxi162Scf00562g00052	Peaxi162Scf00562	543332	543510	543510	+
1013314	TSS	Peaxi162Scf00113g00317	Peaxi162Scf00113	325089	325205	325089	-
1032115	TSS	Peaxi162Scf00597g00058	Peaxi162Scf00597	505516	505566	505566	+
1021240	TSS	Peaxi162Scf00325g00025	Peaxi162Scf00325	248790	248919	248919	+
1035471	TSS	Peaxi162Scf00764g00112	Peaxi162Scf00764	157540	157723	157723	+
1020961	TSS	Peaxi162Scf00315g00029	Peaxi162Scf00315	237720	237972	237720	-
1040441	TSS	Peaxi162Scf00876g00115	Peaxi162Scf00876	135283	135502	135502	+
1026368	TSS	Peaxi162Scf00348g00062	Peaxi162Scf00348	674464	674743	674743	+
1024278	TSS	Peaxi162Scf00406g00414	Peaxi162Scf00406	388644	389132	388644	-
1021966	TSS	Peaxi162Scf00346g00315	Peaxi162Scf00346	308497	308591	308591	+
1037459	TSS	Peaxi162Scf00907g00220	Peaxi162Scf00907	320195	320474	320474	+
1036151	TSS	Peaxi162Scf00661g00017	Peaxi162Scf00661	135143	135202	135202	+
1008895	TSS	Peaxi162Scf00081g00088	Peaxi162Scf00081	823878	824035	823878	-
1041455	TSS	Peaxi162Scf00936g00219	Peaxi162Scf00936	196703	196730	196730	+
1008335	TSS	Peaxi162Scf00062g00056	Peaxi162Scf00062	497761	497907	497761	-
1021818	TSS	Peaxi162Scf00342g00025	Peaxi162Scf00342	191452	191554	191554	+
1026127	TSS	Peaxi162Scf00344g00811	Peaxi162Scf00344	856107	857008	857008	+
1027732	TSS	Peaxi162Scf00528g00226	Peaxi162Scf00528	280810	281070	281070	+
1027798	TSS	Peaxi162Scf00436g00515	Peaxi162Scf00436	541972	542494	542494	+
1007255	TSS	Peaxi162Scf00054g00025	Peaxi162Scf00054	266732	266945	266732	-
1034611	TSS	Peaxi162Scf00942g00121	Peaxi162Scf00942	134611	134676	134676	+
1041575	TSS	Peaxi162Scf00942g00121	Peaxi162Scf00942	134591	134676	134676	+
1044918	TSS	Peaxi162Scf01347g00132	Peaxi162Scf01347	134334	134649	134649	+
1037434	TSS	Peaxi162Scf01347g00132	Peaxi162Scf01347	134388	134649	134649	+
1028914	TSS	Peaxi162Scf00465g00045	Peaxi162Scf00465	433368	433479	433479	+
1001891	TSS	Peaxi162Scf00012g00179	Peaxi162Scf00012	1712337	1712463	1712463	+
1031502	TSS	Peaxi162Scf00716g00019	Peaxi162Scf00716	134264	134358	134358	+
1042584	TSS	Peaxi162Scf01013g00014	Peaxi162Scf01013	133820	134175	134175	+
1017846	TSS	Peaxi162Scf00235g00011	Peaxi162Scf00235	44425	44822	44425	-
1028597	TSS	Peaxi162Scf00564g00519	Peaxi162Scf00564	526925	527721	526925	-
1005286	TSS	Peaxi162Scf00034g00413	Peaxi162Scf00034	442234	442465	442234	-
1029456	TSS	Peaxi162Scf00618g00124	Peaxi162Scf00618	133512	133629	133629	+
1038144	TSS	Peaxi162Scf00951g00018	Peaxi162Scf00951	133415	133603	133603	+
1041692	TSS	Peaxi162Scf00951g00018	Peaxi162Scf00951	133425	133603	133603	+
1004480	TSS	Peaxi162Scf00027g00214	Peaxi162Scf00027	285955	286434	285955	-
1033527	TSS	Peaxi162Scf00678g00046	Peaxi162Scf00678	432584	433082	433082	+
1023954	TSS	Peaxi162Scf00296g01214	Peaxi162Scf00296	1265854	1266024	1265854	-
1000450	TSS	Peaxi162Scf00002g00191	Peaxi162Scf00002	1883840	1883963	1883840	-
1040697	TSS	Peaxi162Scf00890g00115	Peaxi162Scf00890	133214	133241	133241	+
1000523	TSS	Peaxi162Scf00002g02511	Peaxi162Scf00002	2510427	2510664	2510427	-
1024706	TSS	Peaxi162Scf00357g00830	Peaxi162Scf00357	817744	817964	817744	-
1030887	TSS	Peaxi162Scf00544g00118	Peaxi162Scf00544	132952	133143	133143	+
1028079	TSS	Peaxi162Scf00544g00118	Peaxi162Scf00544	132972	133143	133143	+
1020127	TSS	Peaxi162Scf00247g00514	Peaxi162Scf00247	518898	519080	518898	-
1006918	TSS	Peaxi162Scf00060g01112	Peaxi162Scf00060	1089548	1089876	1089876	+
1021910	TSS	Peaxi162Scf00252g00712	Peaxi162Scf00252	770919	771013	771013	+
1010457	TSS	Peaxi162Scf00104g00187	Peaxi162Scf00104	1803536	1803743	1803743	+
1004411	TSS	Peaxi162Scf00033g02610	Peaxi162Scf00033	2633802	2633891	2633891	+
1037904	TSS	Peaxi162Scf00722g00412	Peaxi162Scf00722	555420	555447	555447	+
1006282	TSS	Peaxi162Scf00050g02113	Peaxi162Scf00050	2108074	2108301	2108074	-
1015984	TSS	Peaxi162Scf00199g00111	Peaxi162Scf00199	127610	127695	127610	-
1008811	TSS	Peaxi162Scf00079g01418	Peaxi162Scf00079	1444019	1444063	1444063	+
1002456	TSS	Peaxi162Scf00015g02321	Peaxi162Scf00015	2291885	2291911	2291911	+
1042485	TSS	Peaxi162Scf01003g00120	Peaxi162Scf01003	131780	132014	132014	+
1001776	TSS	Peaxi162Scf00009g00102	Peaxi162Scf00009	1068334	1068419	1068419	+
1003142	TSS	Peaxi162Scf00018g00027	Peaxi162Scf00018	207498	207846	207498	-
1040452	TSS	Peaxi162Scf01208g00148	Peaxi162Scf01208	240490	240896	240896	+
1037547	TSS	Peaxi162Scf00702g00059	Peaxi162Scf00702	575268	575407	575407	+
1025158	TSS	Peaxi162Scf00365g00112	Peaxi162Scf00365	131951	132106	131951	-
1009144	TSS	Peaxi162Scf00067g02422	Peaxi162Scf00067	2384355	2384396	2384396	+
1033754	TSS	Peaxi162Scf00684g00122	Peaxi162Scf00684	131332	131652	131652	+
1028691	TSS	Peaxi162Scf00570g00116	Peaxi162Scf00570	131478	131603	131603	+
1022199	TSS	Peaxi162Scf00352g00039	Peaxi162Scf00352	324165	324284	324284	+
[truncated: 26,084 more rows]

## Sheet: TTS
1007838	TTS	Peaxi162Scf00063g00616	Peaxi162Scf00063	635710	635991	635710	+
1014132	TTS	Peaxi162Scf00138g00012	Peaxi162Scf00138	5662	6041	6041	-
1004088	TTS	Peaxi162Scf00022g00612	Peaxi162Scf00022	598219	598447	598219	+
1021794	TTS	Peaxi162Scf00248g00011	Peaxi162Scf00248	97145	97635	97145	+
1004567	TTS	Peaxi162Scf00029g00015	Peaxi162Scf00029	132287	132617	132287	+
1002222	TTS	Peaxi162Scf00012g00008	Peaxi162Scf00012	103968	104663	103968	+
1016617	TTS	Peaxi162Scf00208g00078	Peaxi162Scf00208	743696	744050	743696	+
1010228	TTS	Peaxi162Scf00086g01511	Peaxi162Scf00086	1518612	1518915	1518612	+
1004191	TTS	Peaxi162Scf00024g00053	Peaxi162Scf00024	526088	526289	526289	-
1016535	TTS	Peaxi162Scf00176g00036	Peaxi162Scf00176	299278	299711	299711	-
1019839	TTS	Peaxi162Scf00237g00312	Peaxi162Scf00237	290845	290915	290915	-
1021944	TTS	Peaxi162Scf00287g00115	Peaxi162Scf00287	187402	187704	187402	+
1010236	TTS	Peaxi162Scf00087g00043	Peaxi162Scf00087	437591	438015	437591	+
1008364	TTS	Peaxi162Scf00068g00085	Peaxi162Scf00068	870111	870595	870595	-
1000990	TTS	Peaxi162Scf00005g00229	Peaxi162Scf00005	2221365	2221593	2221593	-
1012807	TTS	Peaxi162Scf00124g00613	Peaxi162Scf00124	680741	680890	680890	-
1001890	TTS	Peaxi162Scf00010g01919	Peaxi162Scf00010	1959660	1960115	1959660	+
1012777	TTS	Peaxi162Scf00107g00211	Peaxi162Scf00107	241622	241646	241622	+
1025244	TTS	Peaxi162Scf00369g00015	Peaxi162Scf00369	910	1697	1697	-
1004706	TTS	Peaxi162Scf00026g00055	Peaxi162Scf00026	493178	493198	493178	+
1011803	TTS	Peaxi162Scf00127g00035	Peaxi162Scf00127	383991	384185	383991	+
1019841	TTS	Peaxi162Scf00237g01510	Peaxi162Scf00237	1518055	1519130	1518055	+
1005951	TTS	Peaxi162Scf00039g02111	Peaxi162Scf00039	2113077	2113325	2113077	+
1012543	TTS	Peaxi162Scf00103g00113	Peaxi162Scf00103	152458	152491	152491	-
1004807	TTS	Peaxi162Scf00032g01117	Peaxi162Scf00032	1095887	1096443	1096443	-
1001994	TTS	Peaxi162Scf00010g01114	Peaxi162Scf00010	1162839	1163079	1162839	+
1001952	TTS	Peaxi162Scf00009g03319	Peaxi162Scf00009	3348091	3348340	3348340	-
1020969	TTS	Peaxi162Scf00269g00514	Peaxi162Scf00269	494083	494441	494441	-
1000364	TTS	Peaxi162Scf00001g01310	Peaxi162Scf00001	1362068	1362741	1362068	+
1017958	TTS	Peaxi162Scf00236g00034	Peaxi162Scf00236	291396	291433	291433	-
1017887	TTS	Peaxi162Scf00204g00097	Peaxi162Scf00204	897815	898001	898001	-
1011058	TTS	Peaxi162Scf00113g00085	Peaxi162Scf00113	850979	851411	851411	-
1009948	TTS	Peaxi162Scf00082g00217	Peaxi162Scf00082	220363	220827	220363	+
1028604	TTS	Peaxi162Scf00565g00015	Peaxi162Scf00565	130352	130408	130408	-
1004760	TTS	Peaxi162Scf00031g01316	Peaxi162Scf00031	1368489	1368542	1368489	+
1004940	TTS	Peaxi162Scf00029g01718	Peaxi162Scf00029	1739156	1739434	1739434	-
1023311	TTS	Peaxi162Scf00321g00513	Peaxi162Scf00321	566087	566478	566478	-
1020368	TTS	Peaxi162Scf00216g00033	Peaxi162Scf00216	349494	349561	349494	+
1010738	TTS	Peaxi162Scf00090g00126	Peaxi162Scf00090	1188557	1188642	1188557	+
1002476	TTS	Peaxi162Scf00014g00212	Peaxi162Scf00014	2104760	2104837	2104837	-
1030494	TTS	Peaxi162Scf00529g00005	Peaxi162Scf00529	29953	30493	29953	+
1023861	TTS	Peaxi162Scf00335g00087	Peaxi162Scf00335	784842	785095	785095	-
1001215	TTS	Peaxi162Scf00005g01511	Peaxi162Scf00005	1521740	1522101	1521740	+
1022939	TTS	Peaxi162Scf00371g00319	Peaxi162Scf00371	366424	366562	366562	-
1004563	TTS	Peaxi162Scf00028g02010	Peaxi162Scf00028	2030327	2031044	2031044	-
1022054	TTS	Peaxi162Scf00255g00026	Peaxi162Scf00255	247330	247359	247359	-
1016851	TTS	Peaxi162Scf00163g00105	Peaxi162Scf00163	1078322	1078819	1078819	-
1016944	TTS	Peaxi162Scf00215g00053	Peaxi162Scf00215	521265	522429	522429	-
1004554	TTS	Peaxi162Scf00028g00419	Peaxi162Scf00028	447004	447456	447456	-
1011020	TTS	Peaxi162Scf00112g00048	Peaxi162Scf00112	399754	399832	399754	+
1026329	TTS	Peaxi162Scf00471g00004	Peaxi162Scf00471	35935	36258	35935	+
1014121	TTS	Peaxi162Scf00137g00312	Peaxi162Scf00137	368740	369016	368740	+
1011153	TTS	Peaxi162Scf00085g01319	Peaxi162Scf00085	1319235	1319407	1319407	-
1001002	TTS	Peaxi162Scf00004g00041	Peaxi162Scf00004	439620	439703	439703	-
1009159	TTS	Peaxi162Scf00085g00523	Peaxi162Scf00085	538167	538625	538167	+
1000429	TTS	Peaxi162Scf00001g04919	Peaxi162Scf00001	4965814	4965960	4965960	-
1013985	TTS	Peaxi162Scf00134g01212	Peaxi162Scf00134	1240365	1240914	1240365	+
1035736	TTS	Peaxi162Scf00780g00412	Peaxi162Scf00780	457988	458765	457988	+
1020086	TTS	Peaxi162Scf00246g00045	Peaxi162Scf00246	435905	436405	435905	+
1006218	TTS	Peaxi162Scf00049g00019	Peaxi162Scf00049	107655	108030	108030	-
1001446	TTS	Peaxi162Scf00006g02614	Peaxi162Scf00006	2650018	2650600	2650018	+
1011228	TTS	Peaxi162Scf00100g00724	Peaxi162Scf00100	780836	781013	781013	-
1007671	TTS	Peaxi162Scf00061g00155	Peaxi162Scf00061	1515546	1515946	1515946	-
1015362	TTS	Peaxi162Scf00137g00152	Peaxi162Scf00137	1536533	1536581	1536533	+
1007767	TTS	Peaxi162Scf00053g00812	Peaxi162Scf00053	826272	826519	826519	-
1012578	TTS	Peaxi162Scf00134g00010	Peaxi162Scf00134	42295	42394	42394	-
1021625	TTS	Peaxi162Scf00334g00421	Peaxi162Scf00334	472942	472986	472986	-
1022903	TTS	Peaxi162Scf00368g00121	Peaxi162Scf00368	181641	181953	181641	+
1001708	TTS	Peaxi162Scf00008g02716	Peaxi162Scf00008	2692347	2692632	2692347	+
1006098	TTS	Peaxi162Scf00042g00059	Peaxi162Scf00042	583213	583271	583213	+
1005912	TTS	Peaxi162Scf00046g00823	Peaxi162Scf00046	855190	855265	855265	-
1002950	TTS	Peaxi162Scf00017g00118	Peaxi162Scf00017	1117879	1118059	1117879	+
1020622	TTS	Peaxi162Scf00311g00059	Peaxi162Scf00311	539714	539819	539819	-
1030518	TTS	Peaxi162Scf00530g00218	Peaxi162Scf00530	246113	246943	246943	-
1012703	TTS	Peaxi162Scf00122g00811	Peaxi162Scf00122	870213	870400	870213	+
1013797	TTS	Peaxi162Scf00121g01710	Peaxi162Scf00121	1701821	1702272	1701821	+
1004100	TTS	Peaxi162Scf00023g00012	Peaxi162Scf00023	89446	89528	89446	+
1035233	TTS	Peaxi162Scf00748g00037	Peaxi162Scf00748	331811	331845	331811	+
1026919	TTS	Peaxi162Scf00497g00022	Peaxi162Scf00497	273314	274465	274465	-
1014444	TTS	Peaxi162Scf00145g00221	Peaxi162Scf00145	205635	206096	206096	-
1035409	TTS	Peaxi162Scf00761g00018	Peaxi162Scf00761	112860	113661	112860	+
1006270	TTS	Peaxi162Scf00050g00819	Peaxi162Scf00050	859251	859658	859251	+
1022114	TTS	Peaxi162Scf00257g00112	Peaxi162Scf00257	148530	148593	148593	-
1014082	TTS	Peaxi162Scf00136g00620	Peaxi162Scf00136	651016	651530	651530	-
1008297	TTS	Peaxi162Scf00061g00031	Peaxi162Scf00061	294815	295081	294815	+
1000055	TTS	Peaxi162Scf00000g00522	Peaxi162Scf00000	5204537	5205388	5204537	+
1031228	TTS	Peaxi162Scf00554g00019	Peaxi162Scf00554	100921	101053	101053	-
1005972	TTS	Peaxi162Scf00040g00187	Peaxi162Scf00040	1859904	1859936	1859936	-
1016836	TTS	Peaxi162Scf00162g00092	Peaxi162Scf00162	919720	920675	920675	-
1010255	TTS	Peaxi162Scf00087g00149	Peaxi162Scf00087	1401276	1401632	1401276	+
1005548	TTS	Peaxi162Scf00044g00055	Peaxi162Scf00044	538157	538278	538278	-
1000199	TTS	Peaxi162Scf00000g43013	Peaxi162Scf00000	4295658	4295899	4295658	+
1009793	TTS	Peaxi162Scf00080g00064	Peaxi162Scf00080	597142	597390	597390	-
1034702	TTS	Peaxi162Scf00720g10014	Peaxi162Scf00720	118098	118417	118098	+
1029233	TTS	Peaxi162Scf00477g00214	Peaxi162Scf00477	256734	257024	257024	-
1031713	TTS	Peaxi162Scf00576g00210	Peaxi162Scf00576	186506	186950	186950	-
1000485	TTS	Peaxi162Scf00002g00419	Peaxi162Scf00002	4147496	4147656	4147656	-
1015537	TTS	Peaxi162Scf00191g00046	Peaxi162Scf00191	444139	444183	444183	-
1029852	TTS	Peaxi162Scf00504g00036	Peaxi162Scf00504	368895	369422	369422	-
1004529	TTS	Peaxi162Scf00028g00124	Peaxi162Scf00028	1253449	1254078	1253449	+
1004687	TTS	Peaxi162Scf00030g01110	Peaxi162Scf00030	1152464	1152904	1152904	-
1009536	TTS	Peaxi162Scf00077g00034	Peaxi162Scf00077	363901	364018	363901	+
1001223	TTS	Peaxi162Scf00005g03215	Peaxi162Scf00005	3277868	3277891	3277868	+
1016848	TTS	Peaxi162Scf00183g00923	Peaxi162Scf00183	961598	961823	961823	-
1016933	TTS	Peaxi162Scf00214g00069	Peaxi162Scf00214	653007	653220	653220	-
1028933	TTS	Peaxi162Scf00467g00017	Peaxi162Scf00467	132799	133226	132799	+
1008746	TTS	Peaxi162Scf00071g01413	Peaxi162Scf00071	1458018	1458130	1458130	-
1017740	TTS	Peaxi162Scf00200g00710	Peaxi162Scf00200	782996	783583	782996	+
1019985	TTS	Peaxi162Scf00242g00415	Peaxi162Scf00242	414576	415027	414576	+
1029427	TTS	Peaxi162Scf00485g00410	Peaxi162Scf00485	477654	477984	477984	-
1000531	TTS	Peaxi162Scf00002g02826	Peaxi162Scf00002	2812372	2812594	2812372	+
1018877	TTS	Peaxi162Scf00218g01216	Peaxi162Scf00218	1171950	1172117	1172117	-
1006899	TTS	Peaxi162Scf00048g00089	Peaxi162Scf00048	845464	845931	845464	+
1007681	TTS	Peaxi162Scf00052g01011	Peaxi162Scf00052	1078999	1079119	1078999	+
1025496	TTS	Peaxi162Scf00376g00329	Peaxi162Scf00376	369603	370153	370153	-
1018969	TTS	Peaxi162Scf00221g00002	Peaxi162Scf00221	27125	27680	27125	+
1023669	TTS	Peaxi162Scf00331g00311	Peaxi162Scf00331	329450	329865	329450	+
1034368	TTS	Peaxi162Scf00574g00011	Peaxi162Scf00574	58609	58746	58609	+
1004952	TTS	Peaxi162Scf00034g00176	Peaxi162Scf00034	1705159	1705281	1705159	+
1032724	TTS	Peaxi162Scf00635g00019	Peaxi162Scf00635	79789	80434	79789	+
1025990	TTS	Peaxi162Scf00455g00910	Peaxi162Scf00455	910151	910318	910318	-
1024061	TTS	Peaxi162Scf00400g00512	Peaxi162Scf00400	556576	556840	556840	-
1011571	TTS	Peaxi162Scf00104g00331	Peaxi162Scf00104	296611	296720	296720	-
1015229	TTS	Peaxi162Scf00184g00109	Peaxi162Scf00184	999575	1000610	1000610	-
1001947	TTS	Peaxi162Scf00011g00224	Peaxi162Scf00011	2225029	2225370	2225370	-
1001531	TTS	Peaxi162Scf00008g00117	Peaxi162Scf00008	1090473	1091026	1090473	+
1036026	TTS	Peaxi162Scf00797g00111	Peaxi162Scf00797	104395	104695	104395	+
1028952	TTS	Peaxi162Scf00468g10023	Peaxi162Scf00468	266521	267517	266521	+
1015510	TTS	Peaxi162Scf00162g00415	Peaxi162Scf00162	424988	425478	424988	+
1005970	TTS	Peaxi162Scf00040g00138	Peaxi162Scf00040	1366264	1366563	1366563	-
1003857	TTS	Peaxi162Scf00025g01520	Peaxi162Scf00025	1523070	1523274	1523274	-
1009275	TTS	Peaxi162Scf00075g00013	Peaxi162Scf00075	130519	130717	130519	+
1025171	TTS	Peaxi162Scf00322g00417	Peaxi162Scf00322	404763	404786	404763	+
1023656	TTS	Peaxi162Scf00330g00810	Peaxi162Scf00330	812403	812523	812523	-
1004165	TTS	Peaxi162Scf00023g01330	Peaxi162Scf00023	1379860	1380148	1379860	+
1008362	TTS	Peaxi162Scf00068g00034	Peaxi162Scf00068	385808	385863	385808	+
1018866	TTS	Peaxi162Scf00218g00174	Peaxi162Scf00218	1694656	1695687	1694656	+
1004757	TTS	Peaxi162Scf00031g00822	Peaxi162Scf00031	885092	885195	885092	+
1031239	TTS	Peaxi162Scf00555g00055	Peaxi162Scf00555	501241	501508	501508	-
1031299	TTS	Peaxi162Scf00557g00212	Peaxi162Scf00557	230642	230852	230642	+
1015290	TTS	Peaxi162Scf00136g00006	Peaxi162Scf00136	28266	29267	28266	+
1007287	TTS	Peaxi162Scf00055g00057	Peaxi162Scf00055	576359	576577	576359	+
1011755	TTS	Peaxi162Scf00091g01310	Peaxi162Scf00091	1366903	1367325	1367325	-
1023232	TTS	Peaxi162Scf00319g00113	Peaxi162Scf00319	134128	134492	134128	+
1020520	TTS	Peaxi162Scf00220g00417	Peaxi162Scf00220	418741	419036	419036	-
1033860	TTS	Peaxi162Scf00883g00035	Peaxi162Scf00883	337090	338319	337090	+
1005977	TTS	Peaxi162Scf00040g00245	Peaxi162Scf00040	2439719	2439970	2439970	-
1003849	TTS	Peaxi162Scf00018g00154	Peaxi162Scf00018	1518059	1518120	1518120	-
1012403	TTS	Peaxi162Scf00117g00415	Peaxi162Scf00117	459187	459247	459247	-
1022158	TTS	Peaxi162Scf00295g00016	Peaxi162Scf00295	30234	30557	30234	+
1030039	TTS	Peaxi162Scf00651g00025	Peaxi162Scf00651	199467	200000	200000	-
1018593	TTS	Peaxi162Scf00212g00073	Peaxi162Scf00212	737278	737409	737278	+
1010734	TTS	Peaxi162Scf00090g00073	Peaxi162Scf00090	725057	725446	725057	+
1005478	TTS	Peaxi162Scf00043g00014	Peaxi162Scf00043	134127	134333	134127	+
1021523	TTS	Peaxi162Scf00238g00413	Peaxi162Scf00238	406218	406341	406341	-
1012163	TTS	Peaxi162Scf00099g00079	Peaxi162Scf00099	733963	734850	734850	-
1007224	TTS	Peaxi162Scf00053g01517	Peaxi162Scf00053	1538299	1538840	1538299	+
1019389	TTS	Peaxi162Scf00230g00029	Peaxi162Scf00230	213242	213416	213416	-
1032819	TTS	Peaxi162Scf00642g00111	Peaxi162Scf00642	123768	123940	123940	-
1042280	TTS	Peaxi162Scf00985g00004	Peaxi162Scf00985	52824	53016	52824	+
1012759	TTS	Peaxi162Scf00123g00129	Peaxi162Scf00123	1230295	1231014	1230295	+
1004377	TTS	Peaxi162Scf00033g00415	Peaxi162Scf00033	474454	474889	474889	-
1020146	TTS	Peaxi162Scf00298g00612	Peaxi162Scf00298	602710	603028	603028	-
1029767	TTS	Peaxi162Scf00500g00313	Peaxi162Scf00500	354756	355006	354756	+
1023764	TTS	Peaxi162Scf00289g00112	Peaxi162Scf00289	125640	125688	125640	+
1032246	TTS	Peaxi162Scf00608g00317	Peaxi162Scf00608	340443	341137	341137	-
1012249	TTS	Peaxi162Scf00101g00910	Peaxi162Scf00101	962775	962820	962820	-
1034458	TTS	Peaxi162Scf00709g00003	Peaxi162Scf00709	9693	10423	9693	+
1018404	TTS	Peaxi162Scf00208g00211	Peaxi162Scf00208	195651	195804	195804	-
1000146	TTS	Peaxi162Scf00000g01611	Peaxi162Scf00000	1652606	1653377	1653377	-
1006237	TTS	Peaxi162Scf00049g01513	Peaxi162Scf00049	1573264	1573774	1573774	-
1013958	TTS	Peaxi162Scf00133g00916	Peaxi162Scf00133	976519	977006	977006	-
1028615	TTS	Peaxi162Scf00568g00013	Peaxi162Scf00568	39411	39472	39411	+
1019966	TTS	Peaxi162Scf00291g00310	Peaxi162Scf00291	320184	320276	320276	-
1006530	TTS	Peaxi162Scf00043g00132	Peaxi162Scf00043	1318637	1319516	1319516	-
1036470	TTS	Peaxi162Scf00827g00010	Peaxi162Scf00827	53650	54071	53650	+
1008885	TTS	Peaxi162Scf00080g01724	Peaxi162Scf00080	1735939	1736041	1736041	-
1011845	TTS	Peaxi162Scf00109g00029	Peaxi162Scf00109	59826	60552	59826	+
1036047	TTS	Peaxi162Scf01071g00113	Peaxi162Scf01071	115649	116433	116433	-
1004849	TTS	Peaxi162Scf00033g00005	Peaxi162Scf00033	44651	44896	44651	+
1015010	TTS	Peaxi162Scf00153g01321	Peaxi162Scf00153	1357201	1357553	1357553	-
1018093	TTS	Peaxi162Scf00242g00913	Peaxi162Scf00242	941940	942171	942171	-
1013037	TTS	Peaxi162Scf00145g00144	Peaxi162Scf00145	1389301	1390594	1390594	-
1023941	TTS	Peaxi162Scf00395g00717	Peaxi162Scf00395	755885	756438	756438	-
1023885	TTS	Peaxi162Scf00296g00028	Peaxi162Scf00296	228949	229093	229093	-
1031803	TTS	Peaxi162Scf00581g00039	Peaxi162Scf00581	299975	300257	300257	-
1012117	TTS	Peaxi162Scf00098g00024	Peaxi162Scf00098	189673	189715	189715	-
1020175	TTS	Peaxi162Scf00249g00811	Peaxi162Scf00249	827433	828055	827433	+
1018972	TTS	Peaxi162Scf00221g00078	Peaxi162Scf00221	784356	784618	784618	-
1040230	TTS	Peaxi162Scf00849g00006	Peaxi162Scf00849	74314	74546	74314	+
1007669	TTS	Peaxi162Scf00061g00119	Peaxi162Scf00061	1108877	1109031	1109031	-
1012556	TTS	Peaxi162Scf00103g01216	Peaxi162Scf00103	1246724	1247192	1247192	-
1024203	TTS	Peaxi162Scf00346g00073	Peaxi162Scf00346	719111	719438	719438	-
1016967	TTS	Peaxi162Scf00187g00613	Peaxi162Scf00187	662422	662840	662422	+
1019882	TTS	Peaxi162Scf00240g00106	Peaxi162Scf00240	1073409	1073836	1073409	+
1012372	TTS	Peaxi162Scf00116g01621	Peaxi162Scf00116	1678798	1678887	1678887	-
1006472	TTS	Peaxi162Scf00042g00014	Peaxi162Scf00042	100080	100363	100080	+
1022087	TTS	Peaxi162Scf00256g00035	Peaxi162Scf00256	337417	337513	337417	+
1035741	TTS	Peaxi162Scf00781g00011	Peaxi162Scf00781	92549	92601	92549	+
1011869	TTS	Peaxi162Scf00110g00028	Peaxi162Scf00110	286339	286694	286339	+
1007342	TTS	Peaxi162Scf00065g00521	Peaxi162Scf00065	536636	536859	536859	-
1011683	TTS	Peaxi162Scf00106g00208	Peaxi162Scf00106	2004571	2004707	2004707	-
1016858	TTS	Peaxi162Scf00184g00013	Peaxi162Scf00184	66173	66254	66254	-
1026910	TTS	Peaxi162Scf00413g00012	Peaxi162Scf00413	184402	184593	184402	+
1006415	TTS	Peaxi162Scf00041g00209	Peaxi162Scf00041	2047211	2047550	2047550	-
1015528	TTS	Peaxi162Scf00163g00523	Peaxi162Scf00163	522880	523255	523255	-
1029983	TTS	Peaxi162Scf00432g00043	Peaxi162Scf00432	449402	449791	449402	+
1024139	TTS	Peaxi162Scf00402g00019	Peaxi162Scf00402	161005	161215	161005	+
1042420	TTS	Peaxi162Scf00994g00010	Peaxi162Scf00994	24653	24868	24868	-
1009894	TTS	Peaxi162Scf00081g02226	Peaxi162Scf00081	2228111	2228263	2228111	+
1003587	TTS	Peaxi162Scf00018g00064	Peaxi162Scf00018	614323	615588	614323	+
1013309	TTS	Peaxi162Scf00113g00047	Peaxi162Scf00113	462026	462109	462026	+
1001337	TTS	Peaxi162Scf00006g00206	Peaxi162Scf00006	1997648	1998527	1998527	-
1005485	TTS	Peaxi162Scf00043g00098	Peaxi162Scf00043	913658	913760	913760	-
1015673	TTS	Peaxi162Scf00165g00021	Peaxi162Scf00165	237740	238192	237740	+
1035169	TTS	Peaxi162Scf00745g00320	Peaxi162Scf00745	356283	356678	356678	-
1022404	TTS	Peaxi162Scf00300g00123	Peaxi162Scf00300	158800	159372	158800	+
1025256	TTS	Peaxi162Scf00369g00812	Peaxi162Scf00369	879678	879974	879678	+
1004851	TTS	Peaxi162Scf00033g00092	Peaxi162Scf00033	919855	920073	919855	+
1027530	TTS	Peaxi162Scf00523g00026	Peaxi162Scf00523	200709	201351	201351	-
1014593	TTS	Peaxi162Scf00147g01111	Peaxi162Scf00147	1097830	1098227	1098227	-
1002065	TTS	Peaxi162Scf00013g01518	Peaxi162Scf00013	1514890	1515163	1515163	-
1007797	TTS	Peaxi162Scf00062g01420	Peaxi162Scf00062	1477092	1477166	1477166	-
1035460	TTS	Peaxi162Scf00625g00037	Peaxi162Scf00625	57050	57337	57050	+
1027370	TTS	Peaxi162Scf00422g00065	Peaxi162Scf00422	614136	614606	614606	-
1015973	TTS	Peaxi162Scf00168g00521	Peaxi162Scf00168	522140	522211	522211	-
1029022	TTS	Peaxi162Scf00587g00057	Peaxi162Scf00587	465917	465940	465940	-
1011962	TTS	Peaxi162Scf00095g10135	Peaxi162Scf00095	1333068	1333288	1333288	-
1010149	TTS	Peaxi162Scf00084g01221	Peaxi162Scf00084	1281892	1282785	1281892	+
1016516	TTS	Peaxi162Scf00158g00319	Peaxi162Scf00158	388876	389028	388876	+
1017245	TTS	Peaxi162Scf00167g00216	Peaxi162Scf00167	180662	181161	180662	+
1020638	TTS	Peaxi162Scf00262g00619	Peaxi162Scf00262	652902	653321	653321	-
1016965	TTS	Peaxi162Scf00187g00127	Peaxi162Scf00187	1229774	1229983	1229774	+
1014307	TTS	Peaxi162Scf00140g10025	Peaxi162Scf00140	231654	231929	231654	+
1022874	TTS	Peaxi162Scf00272g00049	Peaxi162Scf00272	405228	405450	405450	-
1006217	TTS	Peaxi162Scf00044g01218	Peaxi162Scf00044	1234512	1234696	1234512	+
1035171	TTS	Peaxi162Scf00613g00312	Peaxi162Scf00613	361575	362127	361575	+
1003627	TTS	Peaxi162Scf00019g00174	Peaxi162Scf00019	1730996	1731798	1730996	+
1025432	TTS	Peaxi162Scf00375g00079	Peaxi162Scf00375	735284	735439	735439	-
1000129	TTS	Peaxi162Scf00000g03512	Peaxi162Scf00000	3561600	3561764	3561764	-
1009076	TTS	Peaxi162Scf00067g01414	Peaxi162Scf00067	1475350	1476330	1475350	+
1016894	TTS	Peaxi162Scf00185g00115	Peaxi162Scf00185	1172781	1173546	1172781	+
1000509	TTS	Peaxi162Scf00002g01216	Peaxi162Scf00002	1228420	1228753	1228753	-
1013715	TTS	Peaxi162Scf00159g00112	Peaxi162Scf00159	148210	148487	148487	-
1020484	TTS	Peaxi162Scf00307g00117	Peaxi162Scf00307	1123730	1123812	1123730	+
1013416	TTS	Peaxi162Scf00116g00510	Peaxi162Scf00116	514861	514883	514883	-
1026053	TTS	Peaxi162Scf00342g00036	Peaxi162Scf00342	362862	363128	362862	+
1008306	TTS	Peaxi162Scf00067g01119	Peaxi162Scf00067	1112176	1112546	1112546	-
1033508	TTS	Peaxi162Scf00847g00008	Peaxi162Scf00847	13501	14799	14799	-
1036008	TTS	Peaxi162Scf00795g00039	Peaxi162Scf00795	311122	311529	311122	+
1015477	TTS	Peaxi162Scf00161g00124	Peaxi162Scf00161	85901	86207	86207	-
1023331	TTS	Peaxi162Scf00322g01116	Peaxi162Scf00322	1122996	1123489	1123489	-
1019684	TTS	Peaxi162Scf00233g00069	Peaxi162Scf00233	681424	682096	681424	+
1026794	TTS	Peaxi162Scf00491g00038	Peaxi162Scf00491	314343	314723	314723	-
1001965	TTS	Peaxi162Scf00010g00306	Peaxi162Scf00010	3004358	3004728	3004728	-
1037253	TTS	Peaxi162Scf00893g00009	Peaxi162Scf00893	32083	32210	32083	+
1018553	TTS	Peaxi162Scf00210g00224	Peaxi162Scf00210	280750	281147	280750	+
1015035	TTS	Peaxi162Scf00178g00615	Peaxi162Scf00178	646162	646245	646245	-
1001085	TTS	Peaxi162Scf00006g00099	Peaxi162Scf00006	967439	967650	967650	-
1009946	TTS	Peaxi162Scf00082g00177	Peaxi162Scf00082	1735833	1735972	1735833	+
1004186	TTS	Peaxi162Scf00023g02534	Peaxi162Scf00023	2563040	2563731	2563731	-
1001992	TTS	Peaxi162Scf00010g00816	Peaxi162Scf00010	801886	802027	802027	-
1001260	TTS	Peaxi162Scf00005g00618	Peaxi162Scf00005	680417	680468	680468	-
1036633	TTS	Peaxi162Scf00840g00114	Peaxi162Scf00840	165204	165374	165204	+
1037757	TTS	Peaxi162Scf00926g00027	Peaxi162Scf00926	234987	235158	234987	+
1020179	TTS	Peaxi162Scf00250g00029	Peaxi162Scf00250	199694	200150	199694	+
1016704	TTS	Peaxi162Scf00179g00536	Peaxi162Scf00179	578531	579401	579401	-
1025984	TTS	Peaxi162Scf00455g00112	Peaxi162Scf00455	159880	160131	160131	-
1013289	TTS	Peaxi162Scf00112g01910	Peaxi162Scf00112	1969488	1969598	1969488	+
1022399	TTS	Peaxi162Scf00358g00097	Peaxi162Scf00358	886724	887376	887376	-
1023870	TTS	Peaxi162Scf00295g00510	Peaxi162Scf00295	582134	582239	582239	-
1025564	TTS	Peaxi162Scf00445g00068	Peaxi162Scf00445	615005	615410	615005	+
1012445	TTS	Peaxi162Scf00118g00042	Peaxi162Scf00118	475035	475223	475035	+
1039128	TTS	Peaxi162Scf01040g00010	Peaxi162Scf01040	31652	31970	31652	+
1002069	TTS	Peaxi162Scf00013g02116	Peaxi162Scf00013	2085654	2085753	2085753	-
1013255	TTS	Peaxi162Scf00150g00411	Peaxi162Scf00150	393785	394023	394023	-
1021837	TTS	Peaxi162Scf00343g00019	Peaxi162Scf00343	183106	183414	183414	-
1026117	TTS	Peaxi162Scf00344g00056	Peaxi162Scf00344	519021	519158	519158	-
1010754	TTS	Peaxi162Scf00091g00074	Peaxi162Scf00091	781052	781556	781052	+
1030204	TTS	Peaxi162Scf00660g00046	Peaxi162Scf00660	401398	401431	401431	-
1000004	TTS	Peaxi162Scf00000g00022	Peaxi162Scf00000	193509	193547	193509	+
1001845	TTS	Peaxi162Scf00009g02613	Peaxi162Scf00009	2649532	2650054	2650054	-
1031908	TTS	Peaxi162Scf00484g00210	Peaxi162Scf00484	254416	254662	254416	+
1032804	TTS	Peaxi162Scf00641g00417	Peaxi162Scf00641	483933	483972	483972	-
1039784	TTS	Peaxi162Scf00820g00119	Peaxi162Scf00820	116849	116870	116849	+
1032524	TTS	Peaxi162Scf00778g00014	Peaxi162Scf00778	69511	70117	69511	+
1030529	TTS	Peaxi162Scf00445g00117	Peaxi162Scf00445	138505	138522	138522	-
1015163	TTS	Peaxi162Scf00180g00711	Peaxi162Scf00180	761979	762479	762479	-
1023428	TTS	Peaxi162Scf00325g00034	Peaxi162Scf00325	380732	381274	381274	-
1019367	TTS	Peaxi162Scf00229g01212	Peaxi162Scf00229	1216854	1217726	1217726	-
1029484	TTS	Peaxi162Scf00488g00011	Peaxi162Scf00488	102631	103139	102631	+
1014810	TTS	Peaxi162Scf00174g00314	Peaxi162Scf00174	305268	305417	305417	-
1013996	TTS	Peaxi162Scf00164g00073	Peaxi162Scf00164	777535	777908	777535	+
1024529	TTS	Peaxi162Scf00353g00026	Peaxi162Scf00353	288056	288119	288119	-
1017750	TTS	Peaxi162Scf00200g01315	Peaxi162Scf00200	1351540	1351909	1351909	-
1039468	TTS	Peaxi162Scf01073g00115	Peaxi162Scf01073	102349	102709	102709	-
1015980	TTS	Peaxi162Scf00150g01312	Peaxi162Scf00150	1307409	1307649	1307409	+
1000354	TTS	Peaxi162Scf00001g00912	Peaxi162Scf00001	883549	884049	883549	+
1003838	TTS	Peaxi162Scf00025g00094	Peaxi162Scf00025	973724	973868	973868	-
1017818	TTS	Peaxi162Scf00202g00057	Peaxi162Scf00202	546668	547292	546668	+
1033416	TTS	Peaxi162Scf00539g00036	Peaxi162Scf00539	312275	312735	312735	-
1022259	TTS	Peaxi162Scf00259g00710	Peaxi162Scf00259	716681	716727	716727	-
1018034	TTS	Peaxi162Scf00206g00036	Peaxi162Scf00206	295977	296156	296156	-
1005114	TTS	Peaxi162Scf00036g00414	Peaxi162Scf00036	397684	398200	397684	+
1009697	TTS	Peaxi162Scf00073g00720	Peaxi162Scf00073	777827	778194	778194	-
1017444	TTS	Peaxi162Scf00227g00310	Peaxi162Scf00227	295169	295966	295169	+
1022298	TTS	Peaxi162Scf00262g00127	Peaxi162Scf00262	1186283	1186382	1186382	-
1003649	TTS	Peaxi162Scf00019g00411	Peaxi162Scf00019	452955	453532	453532	-
1018038	TTS	Peaxi162Scf00206g00710	Peaxi162Scf00206	718210	718631	718210	+
1008304	TTS	Peaxi162Scf00067g00620	Peaxi162Scf00067	672242	673039	672242	+
1021531	TTS	Peaxi162Scf00239g00098	Peaxi162Scf00239	890925	891014	891014	-
1020475	TTS	Peaxi162Scf00257g00139	Peaxi162Scf00257	1340148	1340807	1340807	-
1022038	TTS	Peaxi162Scf00289g00084	Peaxi162Scf00289	855002	855734	855002	+
1027412	TTS	Peaxi162Scf00518g00512	Peaxi162Scf00518	546703	546937	546703	+
1013983	TTS	Peaxi162Scf00134g00912	Peaxi162Scf00134	896740	897199	896740	+
1035413	TTS	Peaxi162Scf00623g00009	Peaxi162Scf00623	45994	46335	45994	+
1023441	TTS	Peaxi162Scf00384g00127	Peaxi162Scf00384	103038	103293	103293	-
1006580	TTS	Peaxi162Scf00055g01011	Peaxi162Scf00055	1080552	1080879	1080879	-
1020109	TTS	Peaxi162Scf00297g00048	Peaxi162Scf00297	437556	437803	437803	-
1002995	TTS	Peaxi162Scf00017g01719	Peaxi162Scf00017	1768273	1768776	1768776	-
1030782	TTS	Peaxi162Scf00685g00122	Peaxi162Scf00685	132304	132612	132612	-
1030195	TTS	Peaxi162Scf00438g00019	Peaxi162Scf00438	161396	161792	161396	+
1005986	TTS	Peaxi162Scf00040g00620	Peaxi162Scf00040	625758	625905	625758	+
1011717	TTS	Peaxi162Scf00106g01318	Peaxi162Scf00106	1357890	1358412	1357890	+
1001500	TTS	Peaxi162Scf00007g01823	Peaxi162Scf00007	1851626	1851719	1851626	+
1024182	TTS	Peaxi162Scf00301g00078	Peaxi162Scf00301	785931	786809	785931	+
1012688	TTS	Peaxi162Scf00121g10119	Peaxi162Scf00121	1101930	1102215	1102215	-
1025802	TTS	Peaxi162Scf00335g00009	Peaxi162Scf00335	7261	7354	7354	-
1024226	TTS	Peaxi162Scf00302g00910	Peaxi162Scf00302	898020	898554	898554	-
1000267	TTS	Peaxi162Scf00001g00369	Peaxi162Scf00001	3612047	3612443	3612047	+
1015255	TTS	Peaxi162Scf00135g00056	Peaxi162Scf00135	519771	519967	519967	-
1022130	TTS	Peaxi162Scf00350g00217	Peaxi162Scf00350	240509	241062	240509	+
1005116	TTS	Peaxi162Scf00036g00711	Peaxi162Scf00036	722514	723715	722514	+
1011719	TTS	Peaxi162Scf00106g01615	Peaxi162Scf00106	1681852	1682081	1681852	+
1011536	TTS	Peaxi162Scf00103g01924	Peaxi162Scf00103	1907804	1908385	1907804	+
1021207	TTS	Peaxi162Scf00273g00320	Peaxi162Scf00273	379173	379546	379546	-
1038249	TTS	Peaxi162Scf00956g00017	Peaxi162Scf00956	24517	24564	24564	-
1018568	TTS	Peaxi162Scf00211g00089	Peaxi162Scf00211	887762	888839	888839	-
1012706	TTS	Peaxi162Scf00106g00017	Peaxi162Scf00106	24894	24945	24945	-
1010025	TTS	Peaxi162Scf00083g01313	Peaxi162Scf00083	1332603	1333170	1332603	+
1018781	TTS	Peaxi162Scf00216g00115	Peaxi162Scf00216	1066647	1066881	1066647	+
1029817	TTS	Peaxi162Scf00427g00113	Peaxi162Scf00427	111111	111425	111111	+
1034216	TTS	Peaxi162Scf00914g00033	Peaxi162Scf00914	324587	324827	324827	-
1013916	TTS	Peaxi162Scf00132g00910	Peaxi162Scf00132	985380	985629	985380	+
1023971	TTS	Peaxi162Scf00339g00004	Peaxi162Scf00339	24555	24748	24555	+
1005167	TTS	Peaxi162Scf00032g02720	Peaxi162Scf00032	2707684	2707919	2707684	+
1014882	TTS	Peaxi162Scf00175g00525	Peaxi162Scf00175	584285	584387	584387	-
1009155	TTS	Peaxi162Scf00085g00199	Peaxi162Scf00085	1977224	1978309	1978309	-
1008906	TTS	Peaxi162Scf00081g00189	Peaxi162Scf00081	1855709	1855806	1855806	-
1035994	TTS	Peaxi162Scf00654g00310	Peaxi162Scf00654	307450	307666	307666	-
1023155	TTS	Peaxi162Scf00280g00811	Peaxi162Scf00280	798152	798444	798444	-
1017902	TTS	Peaxi162Scf00204g00312	Peaxi162Scf00204	347924	348299	347924	+
1004020	TTS	Peaxi162Scf00027g00057	Peaxi162Scf00027	508663	508771	508771	-
1034492	TTS	Peaxi162Scf00932g00016	Peaxi162Scf00932	103797	103966	103966	-
1001584	TTS	Peaxi162Scf00009g03021	Peaxi162Scf00009	3043938	3044050	3044050	-
1011187	TTS	Peaxi162Scf00099g01816	Peaxi162Scf00099	1808043	1808340	1808340	-
1032550	TTS	Peaxi162Scf00621g00014	Peaxi162Scf00621	170780	171127	171127	-
1003659	TTS	Peaxi162Scf00019g00715	Peaxi162Scf00019	777134	777988	777134	+
1011499	TTS	Peaxi162Scf00122g00048	Peaxi162Scf00122	396600	397471	396600	+
1031628	TTS	Peaxi162Scf00572g00215	Peaxi162Scf00572	249857	250161	250161	-
1004059	TTS	Peaxi162Scf00027g01311	Peaxi162Scf00027	1339247	1339444	1339444	-
1024911	TTS	Peaxi162Scf00315g00041	Peaxi162Scf00315	471240	471423	471240	+
1012245	TTS	Peaxi162Scf00101g00166	Peaxi162Scf00101	1591563	1591743	1591743	-
1026938	TTS	Peaxi162Scf00415g00079	Peaxi162Scf00415	701996	702331	702331	-
1021847	TTS	Peaxi162Scf00344g00015	Peaxi162Scf00344	152511	152537	152511	+
1006342	TTS	Peaxi162Scf00045g00725	Peaxi162Scf00045	778928	779030	778928	+
1007518	TTS	Peaxi162Scf00058g00820	Peaxi162Scf00058	847900	848468	847900	+
1015473	TTS	Peaxi162Scf00161g00099	Peaxi162Scf00161	943041	943536	943041	+
1005947	TTS	Peaxi162Scf00039g01318	Peaxi162Scf00039	1342454	1342850	1342454	+
1030224	TTS	Peaxi162Scf00521g00613	Peaxi162Scf00521	606651	607552	607552	-
1028734	TTS	Peaxi162Scf00459g00510	Peaxi162Scf00459	520496	520921	520921	-
1034204	TTS	Peaxi162Scf00698g00117	Peaxi162Scf00698	166807	167130	167130	-
1012574	TTS	Peaxi162Scf00133g01415	Peaxi162Scf00133	1430797	1430858	1430797	+
1011694	TTS	Peaxi162Scf00090g00046	Peaxi162Scf00090	426216	426294	426216	+
1016954	TTS	Peaxi162Scf00186g01212	Peaxi162Scf00186	1239368	1239516	1239516	-
1001905	TTS	Peaxi162Scf00012g02112	Peaxi162Scf00012	2138089	2138590	2138590	-
1030584	TTS	Peaxi162Scf00447g00048	Peaxi162Scf00447	466612	466792	466612	+
1012206	TTS	Peaxi162Scf00112g01216	Peaxi162Scf00112	1216892	1217052	1217052	-
1010477	TTS	Peaxi162Scf00104g01110	Peaxi162Scf00104	1102918	1103633	1103633	-
1007595	TTS	Peaxi162Scf00059g00318	Peaxi162Scf00059	319929	320313	320313	-
1002137	TTS	Peaxi162Scf00014g00107	Peaxi162Scf00014	1040293	1040532	1040532	-
1001444	TTS	Peaxi162Scf00007g00318	Peaxi162Scf00007	355242	355515	355242	+
1014436	TTS	Peaxi162Scf00169g00225	Peaxi162Scf00169	220555	220769	220769	-
1022453	TTS	Peaxi162Scf00301g00012	Peaxi162Scf00301	7918	8316	7918	+
1016087	TTS	Peaxi162Scf00202g00001	Peaxi162Scf00202	73198	73433	73433	-
1036839	TTS	Peaxi162Scf00854g00221	Peaxi162Scf00854	255044	255206	255044	+
1003811	TTS	Peaxi162Scf00024g01922	Peaxi162Scf00024	1901552	1901647	1901552	+
1025458	TTS	Peaxi162Scf00443g00213	Peaxi162Scf00443	223293	223444	223444	-
1028760	TTS	Peaxi162Scf00460g00022	Peaxi162Scf00460	218621	218690	218621	+
1007552	TTS	Peaxi162Scf00058g02630	Peaxi162Scf00058	2682002	2682304	2682002	+
1029689	TTS	Peaxi162Scf00628g00029	Peaxi162Scf00628	189825	190074	189825	+
1017820	TTS	Peaxi162Scf00202g00089	Peaxi162Scf00202	874358	874790	874790	-
1037652	TTS	Peaxi162Scf00920g00034	Peaxi162Scf00920	305094	305170	305094	+
1015964	TTS	Peaxi162Scf00198g01017	Peaxi162Scf00198	1027924	1028260	1028260	-
1028088	TTS	Peaxi162Scf00544g00616	Peaxi162Scf00544	630341	630485	630341	+
1012463	TTS	Peaxi162Scf00118g01412	Peaxi162Scf00118	1436065	1436374	1436374	-
1033905	TTS	Peaxi162Scf00553g00216	Peaxi162Scf00553	236927	237274	237274	-
1022492	TTS	Peaxi162Scf00302g00126	Peaxi162Scf00302	1216319	1216343	1216319	+
1032213	TTS	Peaxi162Scf00758g00214	Peaxi162Scf00758	190976	191203	191203	-
1020144	TTS	Peaxi162Scf00247g00720	Peaxi162Scf00247	754822	754924	754822	+
1011823	TTS	Peaxi162Scf00108g00912	Peaxi162Scf00108	927721	927820	927820	-
1000459	TTS	Peaxi162Scf00002g04713	Peaxi162Scf00002	4697022	4697093	4697022	+
1042029	TTS	Peaxi162Scf00972g00037	Peaxi162Scf00972	91607	91779	91779	-
1005118	TTS	Peaxi162Scf00036g01013	Peaxi162Scf00036	1070908	1070978	1070978	-
1026343	TTS	Peaxi162Scf00397g00111	Peaxi162Scf00397	103923	104285	104285	-
1022866	TTS	Peaxi162Scf00367g00015	Peaxi162Scf00367	156024	156402	156024	+
1020811	TTS	Peaxi162Scf00265g00006	Peaxi162Scf00265	19291	19695	19291	+
1025049	TTS	Peaxi162Scf00318g00510	Peaxi162Scf00318	502063	502132	502132	-
1007587	TTS	Peaxi162Scf00059g00069	Peaxi162Scf00059	642786	643162	642786	+
1010010	TTS	Peaxi162Scf00097g00159	Peaxi162Scf00097	1534182	1534572	1534182	+
1006331	TTS	Peaxi162Scf00039g01625	Peaxi162Scf00039	1650662	1650770	1650770	-
1000320	TTS	Peaxi162Scf00001g02516	Peaxi162Scf00001	2550487	2550674	2550487	+
1032229	TTS	Peaxi162Scf00606g00025	Peaxi162Scf00606	256525	256691	256525	+
1045175	TTS	Peaxi162Scf01452g00006	Peaxi162Scf01452	13446	13615	13615	-
1028277	TTS	Peaxi162Scf00449g00512	Peaxi162Scf00449	588551	588882	588551	+
1017836	TTS	Peaxi162Scf00203g00052	Peaxi162Scf00203	502818	502946	502818	+
1020076	TTS	Peaxi162Scf00245g01012	Peaxi162Scf00245	990294	990640	990640	-
1018557	TTS	Peaxi162Scf00210g00617	Peaxi162Scf00210	637586	638080	637586	+
1029245	TTS	Peaxi162Scf00479g00065	Peaxi162Scf00479	669444	669707	669444	+
1011477	TTS	Peaxi162Scf00121g01412	Peaxi162Scf00121	1423565	1423915	1423565	+
1023630	TTS	Peaxi162Scf00388g00078	Peaxi162Scf00388	709083	709149	709149	-
1034659	TTS	Peaxi162Scf00585g00514	Peaxi162Scf00585	567567	567959	567567	+
1018213	TTS	Peaxi162Scf00247g00005	Peaxi162Scf00247	14895	15028	15028	-
1027242	TTS	Peaxi162Scf00364g00029	Peaxi162Scf00364	281751	281772	281772	-
1004753	TTS	Peaxi162Scf00031g00241	Peaxi162Scf00031	2436639	2437087	2436639	+
1028779	TTS	Peaxi162Scf00461g00610	Peaxi162Scf00461	609263	609529	609263	+
1011054	TTS	Peaxi162Scf00097g00032	Peaxi162Scf00097	319980	320729	320729	-
1029413	TTS	Peaxi162Scf00485g00109	Peaxi162Scf00485	1015057	1015295	1015295	-
1001292	TTS	Peaxi162Scf00006g00174	Peaxi162Scf00006	1724347	1724392	1724392	-
1030427	TTS	Peaxi162Scf00527g00322	Peaxi162Scf00527	336259	336455	336259	+
1005975	TTS	Peaxi162Scf00040g00214	Peaxi162Scf00040	213785	213820	213785	+
1001352	TTS	Peaxi162Scf00008g00611	Peaxi162Scf00008	656556	656888	656888	-
1029787	TTS	Peaxi162Scf00501g00035	Peaxi162Scf00501	353971	354285	354285	-
1002260	TTS	Peaxi162Scf00012g02716	Peaxi162Scf00012	2776985	2777004	2776985	+
1033883	TTS	Peaxi162Scf00884g00004	Peaxi162Scf00884	68242	69218	69218	-
1020432	TTS	Peaxi162Scf00218g00096	Peaxi162Scf00218	900338	900561	900561	-
1029366	TTS	Peaxi162Scf00418g00037	Peaxi162Scf00418	343059	343627	343059	+
1004438	TTS	Peaxi162Scf00022g02413	Peaxi162Scf00022	2437122	2437252	2437122	+
1021057	TTS	Peaxi162Scf00270g00420	Peaxi162Scf00270	450392	451110	451110	-
1001933	TTS	Peaxi162Scf00009g02022	Peaxi162Scf00009	2035541	2035956	2035956	-
1034994	TTS	Peaxi162Scf00603g00016	Peaxi162Scf00603	142994	143139	142994	+
1031843	TTS	Peaxi162Scf00583g00227	Peaxi162Scf00583	242749	242875	242749	+
1025262	TTS	Peaxi162Scf00370g00117	Peaxi162Scf00370	171937	172243	172243	-
1023863	TTS	Peaxi162Scf00335g00310	Peaxi162Scf00335	323849	324141	323849	+
1030828	TTS	Peaxi162Scf00542g00014	Peaxi162Scf00542	82529	82806	82529	+
1011349	TTS	Peaxi162Scf00119g00949	Peaxi162Scf00119	971857	971941	971941	-
1008664	TTS	Peaxi162Scf00078g00146	Peaxi162Scf00078	1484987	1485828	1485828	-
1007563	TTS	Peaxi162Scf00051g00193	Peaxi162Scf00051	1899101	1899843	1899843	-
1026978	TTS	Peaxi162Scf00416g00116	Peaxi162Scf00416	81755	82269	81755	+
1021451	TTS	Peaxi162Scf00331g00014	Peaxi162Scf00331	35029	35239	35239	-
1011173	TTS	Peaxi162Scf00086g00431	Peaxi162Scf00086	417173	417231	417173	+
1029632	TTS	Peaxi162Scf00624g00046	Peaxi162Scf00624	390603	390678	390603	+
1026231	TTS	Peaxi162Scf00393g00027	Peaxi162Scf00393	191292	191454	191454	-
1000569	TTS	Peaxi162Scf00002g05210	Peaxi162Scf00002	5187785	5188207	5188207	-
1013948	TTS	Peaxi162Scf00133g00721	Peaxi162Scf00133	710586	710697	710586	+
1000633	TTS	Peaxi162Scf00003g00813	Peaxi162Scf00003	806975	807324	807324	-
1025801	TTS	Peaxi162Scf00385g00019	Peaxi162Scf00385	50967	51139	51139	-
1025307	TTS	Peaxi162Scf00372g00210	Peaxi162Scf00372	197362	197749	197749	-
1035482	TTS	Peaxi162Scf00627g00018	Peaxi162Scf00627	85863	86477	86477	-
1003625	TTS	Peaxi162Scf00019g00142	Peaxi162Scf00019	1460731	1461413	1460731	+
1020317	TTS	Peaxi162Scf00302g00002	Peaxi162Scf00302	46032	46252	46032	+
1002298	TTS	Peaxi162Scf00012g00141	Peaxi162Scf00012	1203760	1204120	1203760	+
1031432	TTS	Peaxi162Scf00563g00009	Peaxi162Scf00563	29967	30585	29967	+
1007895	TTS	Peaxi162Scf00071g02312	Peaxi162Scf00071	2310504	2310933	2310933	-
1025167	TTS	Peaxi162Scf00365g00618	Peaxi162Scf00365	590319	590695	590695	-
1024241	TTS	Peaxi162Scf00404g00218	Peaxi162Scf00404	252308	253067	253067	-
1017022	TTS	Peaxi162Scf00217g00911	Peaxi162Scf00217	974417	974610	974610	-
1009959	TTS	Peaxi162Scf00096g00416	Peaxi162Scf00096	451526	451544	451544	-
1006788	TTS	Peaxi162Scf00058g01716	Peaxi162Scf00058	1763982	1764010	1764010	-
1031490	TTS	Peaxi162Scf00566g00031	Peaxi162Scf00566	369310	369721	369310	+
1000016	TTS	Peaxi162Scf00000g00221	Peaxi162Scf00000	2275449	2275820	2275820	-
1012454	TTS	Peaxi162Scf00118g00109	Peaxi162Scf00118	1083931	1084048	1083931	+
1011726	TTS	Peaxi162Scf00107g00133	Peaxi162Scf00107	1357268	1357494	1357268	+
1032962	TTS	Peaxi162Scf00524g00026	Peaxi162Scf00524	270158	270221	270221	-
1000491	TTS	Peaxi162Scf00002g00511	Peaxi162Scf00002	516782	517145	516782	+
1023988	TTS	Peaxi162Scf00398g00211	Peaxi162Scf00398	209742	209798	209798	-
1037629	TTS	Peaxi162Scf00710g00019	Peaxi162Scf00710	169521	170108	170108	-
1007106	TTS	Peaxi162Scf00063g00310	Peaxi162Scf00063	379419	379687	379419	+
1000078	TTS	Peaxi162Scf00000g00708	Peaxi162Scf00000	7012414	7012972	7012972	-
1004430	TTS	Peaxi162Scf00022g00217	Peaxi162Scf00022	2165542	2165820	2165820	-
1028229	TTS	Peaxi162Scf00446g00212	Peaxi162Scf00446	182741	183124	183124	-
1027481	TTS	Peaxi162Scf00373g00096	Peaxi162Scf00373	954599	954657	954657	-
1004076	TTS	Peaxi162Scf00027g02811	Peaxi162Scf00027	2822145	2823021	2823021	-
1015189	TTS	Peaxi162Scf00157g00039	Peaxi162Scf00157	388753	389255	388753	+
1002805	TTS	Peaxi162Scf00015g01919	Peaxi162Scf00015	1911937	1912136	1912136	-
1013014	TTS	Peaxi162Scf00127g00018	Peaxi162Scf00127	131250	131940	131250	+
1010930	TTS	Peaxi162Scf00083g00091	Peaxi162Scf00083	893200	893875	893200	+
1010494	TTS	Peaxi162Scf00105g00026	Peaxi162Scf00105	205123	205547	205123	+
1001617	TTS	Peaxi162Scf00008g03715	Peaxi162Scf00008	3746709	3746818	3746818	-
1038133	TTS	Peaxi162Scf00949g00112	Peaxi162Scf00949	86031	86074	86074	-
1023313	TTS	Peaxi162Scf00322g00010	Peaxi162Scf00322	30682	30935	30682	+
1034777	TTS	Peaxi162Scf00725g00019	Peaxi162Scf00725	161037	161292	161037	+
1007435	TTS	Peaxi162Scf00057g01112	Peaxi162Scf00057	1091021	1091205	1091021	+
1019109	TTS	Peaxi162Scf00224g00216	Peaxi162Scf00224	230064	230950	230064	+
1028966	TTS	Peaxi162Scf00406g00093	Peaxi162Scf00406	924685	925437	924685	+
1030546	TTS	Peaxi162Scf00531g00049	Peaxi162Scf00531	398745	398992	398992	-
1034717	TTS	Peaxi162Scf00947g00211	Peaxi162Scf00947	252663	253158	253158	-
1020336	TTS	Peaxi162Scf00253g01129	Peaxi162Scf00253	1179674	1180203	1179674	+
1005321	TTS	Peaxi162Scf00034g01413	Peaxi162Scf00034	1457020	1457258	1457020	+
1025074	TTS	Peaxi162Scf00433g00028	Peaxi162Scf00433	219317	219887	219887	-
1011901	TTS	Peaxi162Scf00110g00912	Peaxi162Scf00110	902896	903444	902896	+
1017326	TTS	Peaxi162Scf00192g01212	Peaxi162Scf00192	1194415	1194787	1194787	-
1003600	TTS	Peaxi162Scf00018g00311	Peaxi162Scf00018	366709	367990	366709	+
1039612	TTS	Peaxi162Scf01096g00005	Peaxi162Scf01096	34231	34503	34231	+
1005315	TTS	Peaxi162Scf00034g01115	Peaxi162Scf00034	1096947	1097296	1097296	-
1015174	TTS	Peaxi162Scf00156g00915	Peaxi162Scf00156	911824	912312	911824	+
1015981	TTS	Peaxi162Scf00168g01127	Peaxi162Scf00168	1164675	1165011	1165011	-
1032955	TTS	Peaxi162Scf00648g00013	Peaxi162Scf00648	24327	24472	24472	-
1031874	TTS	Peaxi162Scf00585g00082	Peaxi162Scf00585	854266	854735	854266	+
1000677	TTS	Peaxi162Scf00003g02037	Peaxi162Scf00003	2072343	2073299	2072343	+
1027114	TTS	Peaxi162Scf00504g00017	Peaxi162Scf00504	118245	118606	118606	-
1013824	TTS	Peaxi162Scf00131g00081	Peaxi162Scf00131	867824	868086	867824	+
1031764	TTS	Peaxi162Scf00480g00036	Peaxi162Scf00480	293977	294050	294050	-
1030563	TTS	Peaxi162Scf00533g00077	Peaxi162Scf00533	697754	698451	698451	-
1004836	TTS	Peaxi162Scf00027g00235	Peaxi162Scf00027	2363801	2364785	2364785	-
1010582	TTS	Peaxi162Scf00106g00614	Peaxi162Scf00106	594468	594498	594468	+
1015249	TTS	Peaxi162Scf00159g00143	Peaxi162Scf00159	1457949	1458029	1457949	+
1014431	TTS	Peaxi162Scf00169g00066	Peaxi162Scf00169	627777	628637	628637	-
1007419	TTS	Peaxi162Scf00049g00075	Peaxi162Scf00049	743434	743519	743434	+
1006452	TTS	Peaxi162Scf00053g00006	Peaxi162Scf00053	70006	70092	70092	-
1014112	TTS	Peaxi162Scf00137g00128	Peaxi162Scf00137	1250824	1251008	1251008	-
1022287	TTS	Peaxi162Scf00262g00038	Peaxi162Scf00262	328589	328682	328682	-
1001630	TTS	Peaxi162Scf00008g00043	Peaxi162Scf00008	411515	411658	411515	+
1033207	TTS	Peaxi162Scf00821g00110	Peaxi162Scf00821	103173	103265	103173	+
1035319	TTS	Peaxi162Scf00753g00440	Peaxi162Scf00753	460311	460384	460384	-
1013833	TTS	Peaxi162Scf00131g00175	Peaxi162Scf00131	1699560	1699665	1699560	+
1008112	TTS	Peaxi162Scf00058g00612	Peaxi162Scf00058	607460	607964	607964	-
1010769	TTS	Peaxi162Scf00110g01617	Peaxi162Scf00110	1635320	1636165	1636165	-
1018046	TTS	Peaxi162Scf00177g00916	Peaxi162Scf00177	927465	927993	927465	+
1006909	TTS	Peaxi162Scf00048g00209	Peaxi162Scf00048	1998797	1999232	1998797	+
1036415	TTS	Peaxi162Scf00822g00007	Peaxi162Scf00822	14653	14814	14653	+
1031295	TTS	Peaxi162Scf00705g00017	Peaxi162Scf00705	36100	36168	36168	-
1024923	TTS	Peaxi162Scf00315g00099	Peaxi162Scf00315	942863	943173	942863	+
1000240	TTS	Peaxi162Scf00001g00283	Peaxi162Scf00001	2856848	2857604	2856848	+
1021938	TTS	Peaxi162Scf00345g00816	Peaxi162Scf00345	864235	865110	865110	-
1011551	TTS	Peaxi162Scf00104g00156	Peaxi162Scf00104	1563989	1564251	1564251	-
1025464	TTS	Peaxi162Scf00443g00512	Peaxi162Scf00443	522299	522471	522471	-
1008073	TTS	Peaxi162Scf00058g00138	Peaxi162Scf00058	1292914	1293188	1293188	-
1029581	TTS	Peaxi162Scf00494g00089	Peaxi162Scf00494	888368	889000	888368	+
1023307	TTS	Peaxi162Scf00321g00216	Peaxi162Scf00321	255829	256120	255829	+
1024501	TTS	Peaxi162Scf00352g00047	Peaxi162Scf00352	460909	461359	460909	+
1001087	TTS	Peaxi162Scf00004g02916	Peaxi162Scf00004	2891526	2891941	2891526	+
1017136	TTS	Peaxi162Scf00221g00512	Peaxi162Scf00221	545893	545999	545999	-
1006957	TTS	Peaxi162Scf00049g01112	Peaxi162Scf00049	1119710	1119949	1119710	+
1008436	TTS	Peaxi162Scf00069g00810	Peaxi162Scf00069	807087	807189	807189	-
1040037	TTS	Peaxi162Scf00836g00005	Peaxi162Scf00836	7697	7982	7982	-
1007580	TTS	Peaxi162Scf00051g00317	Peaxi162Scf00051	350428	350603	350428	+
1029064	TTS	Peaxi162Scf00591g00027	Peaxi162Scf00591	236532	236551	236532	+
1008251	TTS	Peaxi162Scf00060g00081	Peaxi162Scf00060	857674	858232	857674	+
1019350	TTS	Peaxi162Scf00202g00187	Peaxi162Scf00202	1822398	1822508	1822398	+
1041978	TTS	Peaxi162Scf00968g00018	Peaxi162Scf00968	30745	30931	30745	+
1006222	TTS	Peaxi162Scf00044g01821	Peaxi162Scf00044	1838651	1838893	1838893	-
1034897	TTS	Peaxi162Scf00736g00213	Peaxi162Scf00736	198152	198803	198152	+
1006220	TTS	Peaxi162Scf00044g01613	Peaxi162Scf00044	1603853	1605387	1605387	-
1022408	TTS	Peaxi162Scf00358g00619	Peaxi162Scf00358	587496	587595	587595	-
1016825	TTS	Peaxi162Scf00183g00011	Peaxi162Scf00183	37693	38071	37693	+
1030317	TTS	Peaxi162Scf00525g00018	Peaxi162Scf00525	135552	135592	135592	-
1024122	TTS	Peaxi162Scf00299g00850	Peaxi162Scf00299	857145	857462	857462	-
1031871	TTS	Peaxi162Scf00483g00315	Peaxi162Scf00483	315830	315929	315929	-
1013042	TTS	Peaxi162Scf00127g00146	Peaxi162Scf00127	1426945	1427658	1426945	+
1011066	TTS	Peaxi162Scf00113g01510	Peaxi162Scf00113	1584403	1584962	1584962	-
1008818	TTS	Peaxi162Scf00073g00038	Peaxi162Scf00073	325994	328434	328434	-
1025914	TTS	Peaxi162Scf00386g00616	Peaxi162Scf00386	594539	594609	594609	-
1024007	TTS	Peaxi162Scf00340g00412	Peaxi162Scf00340	448589	448954	448954	-
1031951	TTS	Peaxi162Scf00486g00056	Peaxi162Scf00486	478547	479226	479226	-
1031365	TTS	Peaxi162Scf00465g00066	Peaxi162Scf00465	611409	611727	611727	-
1022714	TTS	Peaxi162Scf00309g00623	Peaxi162Scf00309	645253	645613	645253	+
1011020	TTS	Peaxi162Scf00096g01311	Peaxi162Scf00096	1290722	1291191	1290722	+
1024000	TTS	Peaxi162Scf00340g00111	Peaxi162Scf00340	99231	99266	99266	-
1012825	TTS	Peaxi162Scf00108g00148	Peaxi162Scf00108	1425489	1425875	1425875	-
1019356	TTS	Peaxi162Scf00229g00412	Peaxi162Scf00229	464684	465025	464684	+
1011122	TTS	Peaxi162Scf00097g02012	Peaxi162Scf00097	2062163	2062199	2062163	+
1003659	TTS	Peaxi162Scf00022g00310	Peaxi162Scf00022	368211	368346	368346	-
1023422	TTS	Peaxi162Scf00325g00007	Peaxi162Scf00325	19130	19523	19130	+
1000227	TTS	Peaxi162Scf00001g00222	Peaxi162Scf00001	2266025	2266603	2266603	-
1021915	TTS	Peaxi162Scf00252g00918	Peaxi162Scf00252	963456	963514	963514	-
1036051	TTS	Peaxi162Scf00801g00048	Peaxi162Scf00801	398791	399039	399039	-
1013844	TTS	Peaxi162Scf00122g01723	Peaxi162Scf00122	1743140	1743369	1743369	-
1033323	TTS	Peaxi162Scf00667g00045	Peaxi162Scf00667	416321	416800	416321	+
1004475	TTS	Peaxi162Scf00027g00184	Peaxi162Scf00027	1861651	1862324	1861651	+
1014093	TTS	Peaxi162Scf00136g01214	Peaxi162Scf00136	1275933	1276096	1276096	-
1021418	TTS	Peaxi162Scf00276g01115	Peaxi162Scf00276	1095108	1095469	1095108	+
1009195	TTS	Peaxi162Scf00086g00916	Peaxi162Scf00086	956773	957109	957109	-
1020699	TTS	Peaxi162Scf00313g00210	Peaxi162Scf00313	235990	236239	236239	-
1024362	TTS	Peaxi162Scf00349g00074	Peaxi162Scf00349	711209	713114	713114	-
1023867	TTS	Peaxi162Scf00336g00003	Peaxi162Scf00336	77654	79537	77654	+
1010805	TTS	Peaxi162Scf00092g00321	Peaxi162Scf00092	304341	304760	304341	+
1019971	TTS	Peaxi162Scf00241g01211	Peaxi162Scf00241	1248277	1248776	1248277	+
1015699	TTS	Peaxi162Scf00193g00220	Peaxi162Scf00193	245836	246146	246146	-
1009542	TTS	Peaxi162Scf00077g00117	Peaxi162Scf00077	1129498	1130069	1129498	+
1032541	TTS	Peaxi162Scf00780g00014	Peaxi162Scf00780	176076	176276	176076	+
1017524	TTS	Peaxi162Scf00229g00076	Peaxi162Scf00229	695056	695364	695364	-
1009707	TTS	Peaxi162Scf00091g00118	Peaxi162Scf00091	130651	130702	130651	+
1020480	TTS	Peaxi162Scf00307g00095	Peaxi162Scf00307	896984	897827	897827	-
1022906	TTS	Peaxi162Scf00273g00087	Peaxi162Scf00273	813306	814280	813306	+
1021698	TTS	Peaxi162Scf00285g00047	Peaxi162Scf00285	474585	474888	474585	+
1030310	TTS	Peaxi162Scf00668g00118	Peaxi162Scf00668	124188	124560	124560	-
1028892	TTS	Peaxi162Scf00464g00014	Peaxi162Scf00464	125932	126395	125932	+
1000137	TTS	Peaxi162Scf00000g00814	Peaxi162Scf00000	8151859	8153030	8153030	-
1018752	TTS	Peaxi162Scf00215g00114	Peaxi162Scf00215	103272	103489	103489	-
1032590	TTS	Peaxi162Scf00624g00067	Peaxi162Scf00624	657367	657869	657367	+
1004659	TTS	Peaxi162Scf00030g00023	Peaxi162Scf00030	236659	236753	236659	+
1024110	TTS	Peaxi162Scf00344g01114	Peaxi162Scf00344	1147000	1147585	1147585	-
1012449	TTS	Peaxi162Scf00118g00085	Peaxi162Scf00118	858648	858984	858984	-
1039599	TTS	Peaxi162Scf00809g00036	Peaxi162Scf00809	302588	302912	302912	-
1033677	TTS	Peaxi162Scf00871g00029	Peaxi162Scf00871	262024	262226	262226	-
1002312	TTS	Peaxi162Scf00013g00269	Peaxi162Scf00013	2682070	2682261	2682070	+
1010428	TTS	Peaxi162Scf00103g01615	Peaxi162Scf00103	1673528	1673908	1673528	+
1004651	TTS	Peaxi162Scf00030g00012	Peaxi162Scf00030	14027	14229	14027	+
1003884	TTS	Peaxi162Scf00019g00016	Peaxi162Scf00019	104098	104677	104098	+
1014756	TTS	Peaxi162Scf00151g00313	Peaxi162Scf00151	334617	335332	334617	+
1021455	TTS	Peaxi162Scf00331g00086	Peaxi162Scf00331	844682	845207	845207	-
1014106	TTS	Peaxi162Scf00137g00107	Peaxi162Scf00137	1020498	1020720	1020498	+
1007487	TTS	Peaxi162Scf00058g00155	Peaxi162Scf00058	1530530	1530567	1530530	+
1029245	TTS	Peaxi162Scf00602g00111	Peaxi162Scf00602	159085	159223	159223	-
1007198	TTS	Peaxi162Scf00053g00316	Peaxi162Scf00053	343966	344275	344275	-
1012831	TTS	Peaxi162Scf00125g00234	Peaxi162Scf00125	212539	212916	212916	-
1008894	TTS	Peaxi162Scf00081g00024	Peaxi162Scf00081	219584	219720	219720	-
1022101	TTS	Peaxi162Scf00349g00037	Peaxi162Scf00349	317395	317625	317625	-
1004810	TTS	Peaxi162Scf00027g00089	Peaxi162Scf00027	815296	815366	815366	-
1012559	TTS	Peaxi162Scf00119g01313	Peaxi162Scf00119	1386147	1386718	1386147	+
1008347	TTS	Peaxi162Scf00067g02119	Peaxi162Scf00067	2132556	2132732	2132732	-
1019390	TTS	Peaxi162Scf00276g00623	Peaxi162Scf00276	655714	655818	655818	-
1007687	TTS	Peaxi162Scf00061g00228	Peaxi162Scf00061	2197488	2197555	2197488	+
1041689	TTS	Peaxi162Scf00950g00310	Peaxi162Scf00950	335819	336369	335819	+
1004289	TTS	Peaxi162Scf00031g02115	Peaxi162Scf00031	2093729	2094095	2093729	+
1018480	TTS	Peaxi162Scf00254g00712	Peaxi162Scf00254	769920	770077	770077	-
1012735	TTS	Peaxi162Scf00123g00014	Peaxi162Scf00123	64505	64571	64505	+
1016669	TTS	Peaxi162Scf00178g01110	Peaxi162Scf00178	1181467	1182251	1181467	+
1007357	TTS	Peaxi162Scf00048g00055	Peaxi162Scf00048	578707	578979	578707	+
1000513	TTS	Peaxi162Scf00002g02012	Peaxi162Scf00002	2016833	2016939	2016939	-
1040020	TTS	Peaxi162Scf01156g00015	Peaxi162Scf01156	144512	144957	144957	-
1027011	TTS	Peaxi162Scf00499g00110	Peaxi162Scf00499	174340	174593	174593	-
1023427	TTS	Peaxi162Scf00383g00311	Peaxi162Scf00383	320210	320430	320430	-
1004697	TTS	Peaxi162Scf00030g01821	Peaxi162Scf00030	1859895	1860007	1860007	-
1007000	TTS	Peaxi162Scf00050g00628	Peaxi162Scf00050	641674	641808	641674	+
1007270	TTS	Peaxi162Scf00054g01713	Peaxi162Scf00054	1762483	1762981	1762981	-
1035279	TTS	Peaxi162Scf00751g00412	Peaxi162Scf00751	444646	444695	444646	+
1032185	TTS	Peaxi162Scf00601g00013	Peaxi162Scf00601	96846	97514	96846	+
1028484	TTS	Peaxi162Scf00560g00223	Peaxi162Scf00560	224258	224340	224258	+
1004501	TTS	Peaxi162Scf00027g01110	Peaxi162Scf00027	1117772	1117801	1117801	-
1026256	TTS	Peaxi162Scf00394g00212	Peaxi162Scf00394	197119	197218	197218	-
1005860	TTS	Peaxi162Scf00046g00226	Peaxi162Scf00046	216990	217168	217168	-
1006980	TTS	Peaxi162Scf00049g02410	Peaxi162Scf00049	2431067	2431870	2431067	+
1036849	TTS	Peaxi162Scf00855g00013	Peaxi162Scf00855	43719	44031	43719	+
1040389	TTS	Peaxi162Scf00864g00009	Peaxi162Scf00864	7379	8149	8149	-
1036289	TTS	Peaxi162Scf00667g00025	Peaxi162Scf00667	202691	202935	202935	-
1023855	TTS	Peaxi162Scf00294g01215	Peaxi162Scf00294	1201871	1201898	1201871	+
1021998	TTS	Peaxi162Scf00288g00513	Peaxi162Scf00288	581401	581424	581401	+
1003677	TTS	Peaxi162Scf00019g03122	Peaxi162Scf00019	2957125	2957958	2957125	+
1031230	TTS	Peaxi162Scf00554g00067	Peaxi162Scf00554	680584	680975	680584	+
1020068	TTS	Peaxi162Scf00245g00417	Peaxi162Scf00245	455380	455436	455380	+
1021199	TTS	Peaxi162Scf00273g00019	Peaxi162Scf00273	135972	136140	135972	+
1029421	TTS	Peaxi162Scf00485g00211	Peaxi162Scf00485	265070	265185	265070	+
1041591	TTS	Peaxi162Scf00943g00014	Peaxi162Scf00943	26031	26432	26031	+
1015219	TTS	Peaxi162Scf00158g00115	Peaxi162Scf00158	96760	97078	96760	+
1016886	TTS	Peaxi162Scf00185g00057	Peaxi162Scf00185	582666	582783	582783	-
1025158	TTS	Peaxi162Scf00435g00079	Peaxi162Scf00435	608054	608131	608131	-
1025623	TTS	Peaxi162Scf00447g00091	Peaxi162Scf00447	923201	923657	923657	-
1006965	TTS	Peaxi162Scf00046g00248	Peaxi162Scf00046	2398152	2398230	2398230	-
1026898	TTS	Peaxi162Scf00361g00912	Peaxi162Scf00361	976232	976251	976251	-
1035209	TTS	Peaxi162Scf00745g10014	Peaxi162Scf00745	89129	90225	89129	+
1011615	TTS	Peaxi162Scf00124g01514	Peaxi162Scf00124	1572518	1572664	1572518	+
1007726	TTS	Peaxi162Scf00062g00113	Peaxi162Scf00062	1120450	1120917	1120917	-
1022274	TTS	Peaxi162Scf00261g00109	Peaxi162Scf00261	1029959	1030094	1030094	-
1000133	TTS	Peaxi162Scf00000g07410	Peaxi162Scf00000	7413973	7414048	7414048	-
1017615	TTS	Peaxi162Scf00198g00015	Peaxi162Scf00198	36757	37098	37098	-
1004169	TTS	Peaxi162Scf00029g02619	Peaxi162Scf00029	2617059	2617772	2617772	-
1019996	TTS	Peaxi162Scf00244g00029	Peaxi162Scf00244	233761	234573	234573	-
1018821	TTS	Peaxi162Scf00192g01414	Peaxi162Scf00192	1441718	1441839	1441718	+
1035237	TTS	Peaxi162Scf00983g00213	Peaxi162Scf00983	186624	186833	186833	-
1010022	TTS	Peaxi162Scf00097g00712	Peaxi162Scf00097	776539	777243	777243	-
1008821	TTS	Peaxi162Scf00073g00056	Peaxi162Scf00073	568637	569089	568637	+
1006060	TTS	Peaxi162Scf00041g00810	Peaxi162Scf00041	798338	798429	798338	+
1005240	TTS	Peaxi162Scf00033g02314	Peaxi162Scf00033	2314499	2314631	2314631	-
1004256	TTS	Peaxi162Scf00025g01317	Peaxi162Scf00025	1312056	1312729	1312729	-
1039414	TTS	Peaxi162Scf01069g00012	Peaxi162Scf01069	26489	26639	26489	+
1028871	TTS	Peaxi162Scf00403g00031	Peaxi162Scf00403	361517	361715	361517	+
1022643	TTS	Peaxi162Scf00306g00611	Peaxi162Scf00306	668473	668892	668473	+
1005060	TTS	Peaxi162Scf00035g02310	Peaxi162Scf00035	2289018	2289427	2289427	-
1034711	TTS	Peaxi162Scf00722g00015	Peaxi162Scf00722	27307	27700	27700	-
1024309	TTS	Peaxi162Scf00348g00032	Peaxi162Scf00348	283644	283706	283706	-
1016884	TTS	Peaxi162Scf00185g00039	Peaxi162Scf00185	375299	375511	375299	+
1023340	TTS	Peaxi162Scf00323g00037	Peaxi162Scf00323	300868	301233	301233	-
1030189	TTS	Peaxi162Scf00437g00514	Peaxi162Scf00437	511805	512161	512161	-
1013999	TTS	Peaxi162Scf00125g00414	Peaxi162Scf00125	464504	464648	464648	-
1016940	TTS	Peaxi162Scf00186g00048	Peaxi162Scf00186	422034	422553	422553	-
1032129	TTS	Peaxi162Scf00597g00516	Peaxi162Scf00597	584516	584571	584516	+
1028729	TTS	Peaxi162Scf00400g00113	Peaxi162Scf00400	83963	84023	84023	-
1007685	TTS	Peaxi162Scf00052g01611	Peaxi162Scf00052	1597927	1598422	1598422	-
1007008	TTS	Peaxi162Scf00050g01715	Peaxi162Scf00050	1772678	1773005	1772678	+
1035532	TTS	Peaxi162Scf01011g00014	Peaxi162Scf01011	102919	103538	103538	-
1023683	TTS	Peaxi162Scf00287g00141	Peaxi162Scf00287	1380542	1380701	1380701	-
1023281	TTS	Peaxi162Scf00379g00211	Peaxi162Scf00379	281227	281409	281409	-
1014599	TTS	Peaxi162Scf00147g01412	Peaxi162Scf00147	1475852	1476232	1475852	+
1018743	TTS	Peaxi162Scf00192g00028	Peaxi162Scf00192	274134	274156	274134	+
1030135	TTS	Peaxi162Scf00658g00012	Peaxi162Scf00658	15680	15782	15782	-
1020346	TTS	Peaxi162Scf00254g00117	Peaxi162Scf00254	1101553	1101591	1101553	+
1024712	TTS	Peaxi162Scf00358g00023	Peaxi162Scf00358	261674	261972	261674	+
1012286	TTS	Peaxi162Scf00115g00081	Peaxi162Scf00115	873260	873412	873412	-
1002472	TTS	Peaxi162Scf00014g00192	Peaxi162Scf00014	1897941	1898644	1897941	+
1015622	TTS	Peaxi162Scf00192g00611	Peaxi162Scf00192	599236	599319	599236	+
1000487	TTS	Peaxi162Scf00002g00492	Peaxi162Scf00002	4980062	4980144	4980062	+
1034691	TTS	Peaxi162Scf00719g00111	Peaxi162Scf00719	150904	151319	150904	+
1011540	TTS	Peaxi162Scf00123g00069	Peaxi162Scf00123	658456	658612	658612	-
1004579	TTS	Peaxi162Scf00036g01811	Peaxi162Scf00036	1788363	1788428	1788428	-
1028411	TTS	Peaxi162Scf00556g00035	Peaxi162Scf00556	302687	302896	302687	+
1024412	TTS	Peaxi162Scf00411g00049	Peaxi162Scf00411	483953	483982	483953	+
1033642	TTS	Peaxi162Scf00859g00028	Peaxi162Scf00859	237226	237485	237226	+
1030685	TTS	Peaxi162Scf00537g00066	Peaxi162Scf00537	615437	616474	615437	+
1015141	TTS	Peaxi162Scf00156g00075	Peaxi162Scf00156	690013	691619	691619	-
1000648	TTS	Peaxi162Scf00003g01433	Peaxi162Scf00003	1400903	1400930	1400903	+
1000099	TTS	Peaxi162Scf00000g00791	Peaxi162Scf00000	7919224	7919323	7919323	-
1003622	TTS	Peaxi162Scf00019g00128	Peaxi162Scf00019	1259422	1259904	1259422	+
1031509	TTS	Peaxi162Scf00716g00425	Peaxi162Scf00716	424481	424580	424580	-
1011517	TTS	Peaxi162Scf00122g02013	Peaxi162Scf00122	1989845	1990493	1990493	-
1035263	TTS	Peaxi162Scf00751g00005	Peaxi162Scf00751	15704	16335	16335	-
1032187	TTS	Peaxi162Scf00496g00014	Peaxi162Scf00496	175973	176812	175973	+
1027477	TTS	Peaxi162Scf00424g00069	Peaxi162Scf00424	663896	664073	664073	-
1039573	TTS	Peaxi162Scf00806g00011	Peaxi162Scf00806	20147	20899	20899	-
1025057	TTS	Peaxi162Scf00431g00415	Peaxi162Scf00431	422758	422949	422949	-
1032325	TTS	Peaxi162Scf00499g00414	Peaxi162Scf00499	408728	408805	408805	-
1022537	TTS	Peaxi162Scf00266g00035	Peaxi162Scf00266	297984	298883	298883	-
1033348	TTS	Peaxi162Scf00832g00315	Peaxi162Scf00832	362887	363777	363777	-
1031766	TTS	Peaxi162Scf00480g00059	Peaxi162Scf00480	571135	571415	571415	-
1037650	TTS	Peaxi162Scf00919g00313	Peaxi162Scf00919	347405	347762	347405	+
1018287	TTS	Peaxi162Scf00183g00421	Peaxi162Scf00183	426240	426583	426583	-
1014046	TTS	Peaxi162Scf00135g00913	Peaxi162Scf00135	942720	942788	942720	+
1001603	TTS	Peaxi162Scf00007g02126	Peaxi162Scf00007	2169142	2169318	2169318	-
1013797	TTS	Peaxi162Scf00160g00119	Peaxi162Scf00160	132822	133083	132822	+
1013838	TTS	Peaxi162Scf00122g01510	Peaxi162Scf00122	1540308	1540350	1540350	-
1006350	TTS	Peaxi162Scf00040g00096	Peaxi162Scf00040	945877	946251	945877	+
1037957	TTS	Peaxi162Scf00724g00116	Peaxi162Scf00724	126961	127529	126961	+
1016366	TTS	Peaxi162Scf00173g00822	Peaxi162Scf00173	881538	881915	881915	-
1030607	TTS	Peaxi162Scf00447g00215	Peaxi162Scf00447	267409	267714	267714	-
1044368	TTS	Peaxi162Scf01227g00036	Peaxi162Scf01227	142202	142224	142224	-
1004503	TTS	Peaxi162Scf00035g00513	Peaxi162Scf00035	497477	497768	497768	-
1011297	TTS	Peaxi162Scf00119g00131	Peaxi162Scf00119	181683	182459	182459	-
1032614	TTS	Peaxi162Scf00626g00416	Peaxi162Scf00626	435361	435493	435361	+
1019592	TTS	Peaxi162Scf00232g00114	Peaxi162Scf00232	146964	147414	146964	+
1026902	TTS	Peaxi162Scf00412g00043	Peaxi162Scf00412	464625	464705	464625	+
1010802	TTS	Peaxi162Scf00092g00123	Peaxi162Scf00092	1269975	1270163	1270163	-
1035113	TTS	Peaxi162Scf00743g00013	Peaxi162Scf00743	97719	97939	97939	-
1032771	TTS	Peaxi162Scf00638g00024	Peaxi162Scf00638	282303	282485	282303	+
1027555	TTS	Peaxi162Scf00524g00007	Peaxi162Scf00524	73022	73121	73022	+
1021823	TTS	Peaxi162Scf00342g00102	Peaxi162Scf00342	1004584	1004866	1004584	+
1020825	TTS	Peaxi162Scf00265g00714	Peaxi162Scf00265	777653	777866	777866	-
1028676	TTS	Peaxi162Scf00399g00016	Peaxi162Scf00399	133183	133408	133408	-
1040362	TTS	Peaxi162Scf01197g00005	Peaxi162Scf01197	78861	79096	78861	+
1005554	TTS	Peaxi162Scf00044g00221	Peaxi162Scf00044	2200314	2200369	2200369	-
1009163	TTS	Peaxi162Scf00068g00110	Peaxi162Scf00068	189100	189235	189100	+
1015117	TTS	Peaxi162Scf00155g00315	Peaxi162Scf00155	353652	354306	353652	+
1020628	TTS	Peaxi162Scf00223g01210	Peaxi162Scf00223	1193411	1193442	1193442	-
1041587	TTS	Peaxi162Scf00942g00131	Peaxi162Scf00942	176857	176942	176942	-
1022512	TTS	Peaxi162Scf00304g00023	Peaxi162Scf00304	269454	269513	269454	+
1024831	TTS	Peaxi162Scf00361g00045	Peaxi162Scf00361	396619	396653	396619	+
1000541	TTS	Peaxi162Scf00002g03915	Peaxi162Scf00002	3946095	3947060	3946095	+
1008861	TTS	Peaxi162Scf00073g01120	Peaxi162Scf00073	1150742	1151072	1151072	-
1017043	TTS	Peaxi162Scf00218g00416	Peaxi162Scf00218	461290	461367	461367	-
1016251	TTS	Peaxi162Scf00153g00312	Peaxi162Scf00153	372245	372622	372245	+
1033224	TTS	Peaxi162Scf00660g00120	Peaxi162Scf00660	165382	165824	165382	+
1021342	TTS	Peaxi162Scf00234g00019	Peaxi162Scf00234	143126	143740	143740	-
1024009	TTS	Peaxi162Scf00341g00012	Peaxi162Scf00341	33976	34075	34075	-
1032783	TTS	Peaxi162Scf00640g00024	Peaxi162Scf00640	223731	223867	223867	-
1025179	TTS	Peaxi162Scf00366g00026	Peaxi162Scf00366	271402	271647	271647	-
1009863	TTS	Peaxi162Scf00081g01321	Peaxi162Scf00081	1383205	1383558	1383205	+
1025097	TTS	Peaxi162Scf00433g00099	Peaxi162Scf00433	956459	956646	956646	-
1001634	TTS	Peaxi162Scf00008g00112	Peaxi162Scf00008	87078	87486	87486	-
1013831	TTS	Peaxi162Scf00131g00138	Peaxi162Scf00131	1319629	1320000	1319629	+
1007623	TTS	Peaxi162Scf00060g00023	Peaxi162Scf00060	219829	219990	219990	-
1007461	TTS	Peaxi162Scf00057g02318	Peaxi162Scf00057	2320194	2320371	2320371	-
1007266	TTS	Peaxi162Scf00054g00197	Peaxi162Scf00054	1978861	1979086	1979086	-
1033389	TTS	Peaxi162Scf00538g00229	Peaxi162Scf00538	269718	269805	269718	+
1023360	TTS	Peaxi162Scf00380g00818	Peaxi162Scf00380	858263	858442	858442	-
1033564	TTS	Peaxi162Scf00680g00118	Peaxi162Scf00680	130996	131139	131139	-
1022196	TTS	Peaxi162Scf00351g00911	Peaxi162Scf00351	922555	922913	922913	-
1006650	TTS	Peaxi162Scf00057g00095	Peaxi162Scf00057	891736	891766	891736	+
1027586	TTS	Peaxi162Scf00429g00211	Peaxi162Scf00429	253646	253900	253900	-
1032381	TTS	Peaxi162Scf00767g00520	Peaxi162Scf00767	500615	501481	501481	-
1038348	TTS	Peaxi162Scf00962g00024	Peaxi162Scf00962	206507	206878	206878	-
1031969	TTS	Peaxi162Scf00591g00053	Peaxi162Scf00591	539421	539735	539421	+
1000441	TTS	Peaxi162Scf00002g00108	Peaxi162Scf00002	1036465	1036655	1036655	-
1032637	TTS	Peaxi162Scf00627g00035	Peaxi162Scf00627	354874	355267	354874	+
1028084	TTS	Peaxi162Scf00544g00316	Peaxi162Scf00544	337075	337829	337829	-
1018565	TTS	Peaxi162Scf00211g00079	Peaxi162Scf00211	692929	693437	692929	+
1023916	TTS	Peaxi162Scf00395g00112	Peaxi162Scf00395	110815	110992	110992	-
1036186	TTS	Peaxi162Scf01089g00016	Peaxi162Scf01089	71521	71690	71690	-
1023973	TTS	Peaxi162Scf00339g00047	Peaxi162Scf00339	338696	339086	338696	+
1011776	TTS	Peaxi162Scf00092g00119	Peaxi162Scf00092	113392	113521	113521	-
1007134	TTS	Peaxi162Scf00052g00329	Peaxi162Scf00052	380543	380828	380828	-
1031910	TTS	Peaxi162Scf00586g00037	Peaxi162Scf00586	356464	356659	356659	-
1005332	TTS	Peaxi162Scf00035g00021	Peaxi162Scf00035	228964	229280	228964	+
1010674	TTS	Peaxi162Scf00079g00129	Peaxi162Scf00079	1229986	1230180	1229986	+
1019981	TTS	Peaxi162Scf00242g00225	Peaxi162Scf00242	224254	224551	224254	+
1039070	TTS	Peaxi162Scf01030g00012	Peaxi162Scf01030	33765	34216	33765	+
1004359	TTS	Peaxi162Scf00026g00013	Peaxi162Scf00026	36458	36488	36488	-
1031748	TTS	Peaxi162Scf00479g00422	Peaxi162Scf00479	478851	479364	479364	-
1038611	TTS	Peaxi162Scf00756g00018	Peaxi162Scf00756	33040	33541	33541	-
1037593	TTS	Peaxi162Scf00705g00046	Peaxi162Scf00705	413752	414459	414459	-
1002258	TTS	Peaxi162Scf00012g02523	Peaxi162Scf00012	2586859	2587140	2587140	-
1018702	TTS	Peaxi162Scf00191g01018	Peaxi162Scf00191	991889	991934	991934	-
1021871	TTS	Peaxi162Scf00344g01511	Peaxi162Scf00344	1521042	1521432	1521042	+
1038615	TTS	Peaxi162Scf00986g00114	Peaxi162Scf00986	132851	133139	132851	+
1002618	TTS	Peaxi162Scf00015g00178	Peaxi162Scf00015	1722234	1722748	1722234	+
1033387	TTS	Peaxi162Scf00835g00115	Peaxi162Scf00835	131338	131890	131890	-
1039592	TTS	Peaxi162Scf00809g00019	Peaxi162Scf00809	113496	113631	113631	-
1034573	TTS	Peaxi162Scf00938g00311	Peaxi162Scf00938	321194	321533	321533	-
1034764	TTS	Peaxi162Scf00724g00037	Peaxi162Scf00724	324954	326115	324954	+
1010895	TTS	Peaxi162Scf00082g00151	Peaxi162Scf00082	1547115	1547595	1547115	+
1025286	TTS	Peaxi162Scf00372g00004	Peaxi162Scf00372	8739	9082	9082	-
1025072	TTS	Peaxi162Scf00319g00811	Peaxi162Scf00319	790682	791652	790682	+
1028522	TTS	Peaxi162Scf00452g00411	Peaxi162Scf00452	478118	478633	478118	+
1024504	TTS	Peaxi162Scf00352g00074	Peaxi162Scf00352	719403	719684	719684	-
1031319	TTS	Peaxi162Scf00708g00011	Peaxi162Scf00708	53884	54241	53884	+
1042521	TTS	Peaxi162Scf01007g00115	Peaxi162Scf01007	102114	102295	102295	-
1007463	TTS	Peaxi162Scf00057g02524	Peaxi162Scf00057	2523924	2524778	2524778	-
1005434	TTS	Peaxi162Scf00038g00329	Peaxi162Scf00038	353530	353812	353812	-
1037340	TTS	Peaxi162Scf00699g00008	Peaxi162Scf00699	74608	74892	74608	+
1002398	TTS	Peaxi162Scf00013g01241	Peaxi162Scf00013	1257062	1257325	1257325	-
1018764	TTS	Peaxi162Scf00263g01019	Peaxi162Scf00263	1070755	1071160	1071160	-
1032030	TTS	Peaxi162Scf00594g00311	Peaxi162Scf00594	324947	325271	324947	+
1020882	TTS	Peaxi162Scf00267g01017	Peaxi162Scf00267	1080161	1080559	1080161	+
1038034	TTS	Peaxi162Scf00943g00214	Peaxi162Scf00943	243810	244145	243810	+
1037342	TTS	Peaxi162Scf00901g00032	Peaxi162Scf00901	310292	311348	310292	+
1015502	TTS	Peaxi162Scf00140g00812	Peaxi162Scf00140	820598	820701	820701	-
1024311	TTS	Peaxi162Scf00348g00051	Peaxi162Scf00348	489865	489910	489865	+
1039166	TTS	Peaxi162Scf00785g00113	Peaxi162Scf00785	113126	113308	113126	+
1014461	TTS	Peaxi162Scf00170g00124	Peaxi162Scf00170	169713	169812	169812	-
1020834	TTS	Peaxi162Scf00266g00097	Peaxi162Scf00266	896582	898332	896582	+
1022238	TTS	Peaxi162Scf00259g00025	Peaxi162Scf00259	207919	207980	207919	+
1041590	TTS	Peaxi162Scf01807g00002	Peaxi162Scf01807	45355	45602	45355	+
1035533	TTS	Peaxi162Scf00630g00001	Peaxi162Scf00630	60017	60292	60017	+
1030794	TTS	Peaxi162Scf00541g00029	Peaxi162Scf00541	193298	193666	193298	+
1011534	TTS	Peaxi162Scf00123g00047	Peaxi162Scf00123	459214	459246	459246	-
1015200	TTS	Peaxi162Scf00134g00614	Peaxi162Scf00134	673082	673507	673507	-
1020508	TTS	Peaxi162Scf00309g00111	Peaxi162Scf00309	124234	124457	124234	+
1022603	TTS	Peaxi162Scf00305g00099	Peaxi162Scf00305	909201	909640	909640	-
1015951	TTS	Peaxi162Scf00168g00009	Peaxi162Scf00168	87674	87943	87674	+
1011152	TTS	Peaxi162Scf00116g01410	Peaxi162Scf00116	1439301	1439588	1439588	-
1001180	TTS	Peaxi162Scf00004g10118	Peaxi162Scf00004	1110320	1110793	1110793	-
1038657	TTS	Peaxi162Scf00988g00018	Peaxi162Scf00988	150833	151502	150833	+
1033291	TTS	Peaxi162Scf00664g00028	Peaxi162Scf00664	199017	199651	199017	+
1024815	TTS	Peaxi162Scf00360g00076	Peaxi162Scf00360	702098	703164	703164	-
1002796	TTS	Peaxi162Scf00015g00308	Peaxi162Scf00015	3010079	3010103	3010103	-
1022814	TTS	Peaxi162Scf00312g00313	Peaxi162Scf00312	325090	325170	325090	+
1028771	TTS	Peaxi162Scf00461g00010	Peaxi162Scf00461	21451	22284	21451	+
1039158	TTS	Peaxi162Scf00784g00028	Peaxi162Scf00784	256958	257000	257000	-
1039644	TTS	Peaxi162Scf01097g00313	Peaxi162Scf01097	316169	316569	316569	-
1022118	TTS	Peaxi162Scf00257g00118	Peaxi162Scf00257	1156932	1157136	1157136	-
1023629	TTS	Peaxi162Scf00330g00006	Peaxi162Scf00330	72923	73906	73906	-
1005105	TTS	Peaxi162Scf00032g00215	Peaxi162Scf00032	2186769	2187015	2186769	+
1026708	TTS	Peaxi162Scf00486g00116	Peaxi162Scf00486	155911	155954	155954	-
1019831	TTS	Peaxi162Scf00237g00110	Peaxi162Scf00237	107249	107547	107249	+
1015478	TTS	Peaxi162Scf00190g00087	Peaxi162Scf00190	797130	797354	797354	-
1032382	TTS	Peaxi162Scf00616g00015	Peaxi162Scf00616	107907	108547	108547	-
1000066	TTS	Peaxi162Scf00000g00284	Peaxi162Scf00000	2844255	2844423	2844255	+
1020898	TTS	Peaxi162Scf00268g00024	Peaxi162Scf00268	208389	208748	208748	-
1005858	TTS	Peaxi162Scf00039g00199	Peaxi162Scf00039	1930374	1930780	1930780	-
1034996	TTS	Peaxi162Scf00603g00413	Peaxi162Scf00603	412918	413566	412918	+
1016673	TTS	Peaxi162Scf00178g01410	Peaxi162Scf00178	1413722	1413954	1413722	+
1011080	TTS	Peaxi162Scf00097g00610	Peaxi162Scf00097	595306	595710	595306	+
1000449	TTS	Peaxi162Scf00002g00171	Peaxi162Scf00002	1697144	1697431	1697144	+
1006519	TTS	Peaxi162Scf00043g00076	Peaxi162Scf00043	731574	731607	731574	+
1013972	TTS	Peaxi162Scf00162g00213	Peaxi162Scf00162	242811	243328	243328	-
1004570	TTS	Peaxi162Scf00029g00127	Peaxi162Scf00029	1282492	1282694	1282694	-
1028775	TTS	Peaxi162Scf00575g00046	Peaxi162Scf00575	406425	406560	406560	-
1009948	TTS	Peaxi162Scf00096g00099	Peaxi162Scf00096	961198	961276	961276	-
1025058	TTS	Peaxi162Scf00319g00067	Peaxi162Scf00319	609625	609738	609738	-
1004970	TTS	Peaxi162Scf00034g00611	Peaxi162Scf00034	635922	636402	636402	-
1019382	TTS	Peaxi162Scf00276g00412	Peaxi162Scf00276	429138	429294	429294	-
1008327	TTS	Peaxi162Scf00061g00917	Peaxi162Scf00061	927019	927369	927369	-
1036300	TTS	Peaxi162Scf00814g00013	Peaxi162Scf00814	35463	36130	35463	+
1019353	TTS	Peaxi162Scf00202g00314	Peaxi162Scf00202	365027	365660	365027	+
1016758	TTS	Peaxi162Scf00211g00129	Peaxi162Scf00211	1261866	1261987	1261866	+
1001229	TTS	Peaxi162Scf00005g04018	Peaxi162Scf00005	4052469	4052677	4052677	-
1000014	TTS	Peaxi162Scf00000g00214	Peaxi162Scf00000	2091634	2091866	2091866	-
1008163	TTS	Peaxi162Scf00065g01219	Peaxi162Scf00065	1277010	1277189	1277010	+
1007400	TTS	Peaxi162Scf00066g00082	Peaxi162Scf00066	852404	852727	852727	-
1025963	TTS	Peaxi162Scf00389g00212	Peaxi162Scf00389	260791	261054	261054	-
1036561	TTS	Peaxi162Scf00832g10019	Peaxi162Scf00832	141796	142191	142191	-
1026028	TTS	Peaxi162Scf00457g00318	Peaxi162Scf00457	364513	364722	364722	-
1000539	TTS	Peaxi162Scf00002g03712	Peaxi162Scf00002	3765961	3766598	3765961	+
1001085	TTS	Peaxi162Scf00004g02726	Peaxi162Scf00004	2711215	2711532	2711215	+
1022149	TTS	Peaxi162Scf00294g01013	Peaxi162Scf00294	1021521	1021559	1021521	+
1030232	TTS	Peaxi162Scf00662g00021	Peaxi162Scf00662	243528	244232	243528	+
1015335	TTS	Peaxi162Scf00136g01810	Peaxi162Scf00136	1864418	1864599	1864599	-
1003707	TTS	Peaxi162Scf00020g00131	Peaxi162Scf00020	1344406	1344602	1344406	+
1023294	TTS	Peaxi162Scf00321g00008	Peaxi162Scf00321	53480	53744	53480	+
1017917	TTS	Peaxi162Scf00205g00039	Peaxi162Scf00205	327670	328121	327670	+
1001542	TTS	Peaxi162Scf00008g00441	Peaxi162Scf00008	4397637	4398296	4397637	+
1002973	TTS	Peaxi162Scf00017g00412	Peaxi162Scf00017	444108	444274	444108	+
1026859	TTS	Peaxi162Scf00360g00418	Peaxi162Scf00360	394693	394992	394992	-
1007660	TTS	Peaxi162Scf00060g01215	Peaxi162Scf00060	1260025	1260414	1260025	+
1035692	TTS	Peaxi162Scf00777g00010	Peaxi162Scf00777	33775	33938	33775	+
1011037	TTS	Peaxi162Scf00112g01719	Peaxi162Scf00112	1724719	1725985	1725985	-
1016666	TTS	Peaxi162Scf00178g01014	Peaxi162Scf00178	1002778	1002811	1002811	-
1021760	TTS	Peaxi162Scf00339g00512	Peaxi162Scf00339	530070	530549	530070	+
1003399	TTS	Peaxi162Scf00017g00617	Peaxi162Scf00017	652650	653546	653546	-
1020107	TTS	Peaxi162Scf00211g00058	Peaxi162Scf00211	513461	514109	514109	-
1029188	TTS	Peaxi162Scf00409g00522	Peaxi162Scf00409	521264	521847	521264	+
1023146	TTS	Peaxi162Scf00316g00086	Peaxi162Scf00316	836340	836747	836747	-
1035141	TTS	Peaxi162Scf00980g00017	Peaxi162Scf00980	84101	84431	84431	-
1023959	TTS	Peaxi162Scf00338g00812	Peaxi162Scf00338	794056	794434	794056	+
1010292	TTS	Peaxi162Scf00088g00214	Peaxi162Scf00088	235499	235809	235499	+
1004655	TTS	Peaxi162Scf00037g00714	Peaxi162Scf00037	746391	746619	746619	-
1008257	TTS	Peaxi162Scf00066g01315	Peaxi162Scf00066	1308527	1308868	1308527	+
1017235	TTS	Peaxi162Scf00223g01011	Peaxi162Scf00223	1013875	1014459	1013875	+
1027503	TTS	Peaxi162Scf00373g01211	Peaxi162Scf00373	1209757	1209808	1209757	+
1015928	TTS	Peaxi162Scf00167g00810	Peaxi162Scf00167	803075	803556	803075	+
1018160	TTS	Peaxi162Scf00245g00069	Peaxi162Scf00245	668611	670139	668611	+
1005413	TTS	Peaxi162Scf00041g02416	Peaxi162Scf00041	2439392	2439598	2439598	-
1031750	TTS	Peaxi162Scf00579g00013	Peaxi162Scf00579	87360	87556	87360	+
1017860	TTS	Peaxi162Scf00203g00315	Peaxi162Scf00203	325334	325616	325334	+
1036036	TTS	Peaxi162Scf00799g00005	Peaxi162Scf00799	59447	59838	59447	+
1004853	TTS	Peaxi162Scf00033g00218	Peaxi162Scf00033	2124519	2124644	2124519	+
1015207	TTS	Peaxi162Scf00157g01313	Peaxi162Scf00157	1381088	1381874	1381088	+
1032026	TTS	Peaxi162Scf00593g00026	Peaxi162Scf00593	224590	224670	224670	-
1012766	TTS	Peaxi162Scf00123g00214	Peaxi162Scf00123	281582	281914	281914	-
1018011	TTS	Peaxi162Scf00205g01218	Peaxi162Scf00205	1245220	1245446	1245220	+
1036253	TTS	Peaxi162Scf00811g00111	Peaxi162Scf00811	107914	108024	107914	+
1029199	TTS	Peaxi162Scf00411g00310	Peaxi162Scf00411	292560	292700	292700	-
1021739	TTS	Peaxi162Scf00338g00426	Peaxi162Scf00338	424426	425313	425313	-
1001572	TTS	Peaxi162Scf00008g02216	Peaxi162Scf00008	2257260	2257520	2257260	+
1024797	TTS	Peaxi162Scf00360g00011	Peaxi162Scf00360	17233	17856	17233	+
1004426	TTS	Peaxi162Scf00026g02513	Peaxi162Scf00026	2510781	2511095	2510781	+
1040016	TTS	Peaxi162Scf01152g00110	Peaxi162Scf01152	117967	118642	117967	+
1033099	TTS	Peaxi162Scf00527g00065	Peaxi162Scf00527	651957	652073	652073	-
1012718	TTS	Peaxi162Scf00122g02215	Peaxi162Scf00122	2191187	2191452	2191187	+
1025943	TTS	Peaxi162Scf00387g00313	Peaxi162Scf00387	315015	315089	315089	-
1029795	TTS	Peaxi162Scf00501g00129	Peaxi162Scf00501	163859	164150	164150	-
1000160	TTS	Peaxi162Scf00000g07614	Peaxi162Scf00000	7645663	7645782	7645782	-
1007614	TTS	Peaxi162Scf00059g01919	Peaxi162Scf00059	1960965	1961257	1961257	-
1014735	TTS	Peaxi162Scf00150g00919	Peaxi162Scf00150	980229	980696	980696	-
1029010	TTS	Peaxi162Scf00406g00716	Peaxi162Scf00406	751262	751398	751398	-
1017842	TTS	Peaxi162Scf00203g00101	Peaxi162Scf00203	999683	999705	999705	-
1017413	TTS	Peaxi162Scf00226g00815	Peaxi162Scf00226	867718	867866	867718	+
1005051	TTS	Peaxi162Scf00035g02017	Peaxi162Scf00035	2050580	2051021	2051021	-
1020444	TTS	Peaxi162Scf00257g00078	Peaxi162Scf00257	736272	736724	736724	-
1007456	TTS	Peaxi162Scf00049g02229	Peaxi162Scf00049	2258030	2258186	2258186	-
1013095	TTS	Peaxi162Scf00146g00097	Peaxi162Scf00146	911096	911254	911254	-
1039765	TTS	Peaxi162Scf00818g00326	Peaxi162Scf00818	348916	349285	349285	-
1033858	TTS	Peaxi162Scf00883g00019	Peaxi162Scf00883	118339	118580	118580	-
1012189	TTS	Peaxi162Scf00112g00029	Peaxi162Scf00112	221612	221987	221612	+
1000571	TTS	Peaxi162Scf00003g00219	Peaxi162Scf00003	235038	235447	235447	-
1033389	TTS	Peaxi162Scf00672g00031	Peaxi162Scf00672	294476	294529	294529	-
1002942	TTS	Peaxi162Scf00017g00097	Peaxi162Scf00017	943281	943541	943281	+
1031872	TTS	Peaxi162Scf00585g00044	Peaxi162Scf00585	395253	395710	395253	+
1017548	TTS	Peaxi162Scf00195g00616	Peaxi162Scf00195	625624	626082	626082	-
1022801	TTS	Peaxi162Scf00364g00057	Peaxi162Scf00364	558847	558945	558945	-
1009290	TTS	Peaxi162Scf00075g00107	Peaxi162Scf00075	1053282	1053911	1053911	-
1014754	TTS	Peaxi162Scf00151g00110	Peaxi162Scf00151	160768	160831	160831	-
1023228	TTS	Peaxi162Scf00318g00726	Peaxi162Scf00318	783264	783650	783650	-
1020844	TTS	Peaxi162Scf00266g00717	Peaxi162Scf00266	711800	712341	711800	+
1028810	TTS	Peaxi162Scf00462g00711	Peaxi162Scf00462	748936	749304	749304	-
1029203	TTS	Peaxi162Scf00476g00046	Peaxi162Scf00476	452195	452610	452195	+
1012414	TTS	Peaxi162Scf00117g01123	Peaxi162Scf00117	1173770	1173952	1173770	+
1012368	TTS	Peaxi162Scf00130g00011	Peaxi162Scf00130	101857	102383	101857	+
1037659	TTS	Peaxi162Scf00920g00114	Peaxi162Scf00920	134542	135017	134542	+
1021176	TTS	Peaxi162Scf00272g00002	Peaxi162Scf00272	53733	54973	53733	+
1035019	TTS	Peaxi162Scf00966g00211	Peaxi162Scf00966	265934	266164	266164	-
1023343	TTS	Peaxi162Scf00323g00112	Peaxi162Scf00323	131051	131245	131051	+
1040415	TTS	Peaxi162Scf00875g00227	Peaxi162Scf00875	206093	206360	206093	+
1004144	TTS	Peaxi162Scf00029g01511	Peaxi162Scf00029	1567909	1569688	1569688	-
1010140	TTS	Peaxi162Scf00099g00168	Peaxi162Scf00099	1626392	1626897	1626897	-
1012701	TTS	Peaxi162Scf00122g00723	Peaxi162Scf00122	700015	700594	700594	-
1029378	TTS	Peaxi162Scf00484g00005	Peaxi162Scf00484	69030	69079	69079	-
1027819	TTS	Peaxi162Scf00379g00078	Peaxi162Scf00379	702481	702825	702825	-
1044873	TTS	Peaxi162Scf01337g00018	Peaxi162Scf01337	14262	14668	14262	+
1022257	TTS	Peaxi162Scf00259g00513	Peaxi162Scf00259	547045	547556	547556	-
1023468	TTS	Peaxi162Scf00384g00517	Peaxi162Scf00384	519503	519691	519691	-
1024056	TTS	Peaxi162Scf00342g00025	Peaxi162Scf00342	193909	194179	193909	+
1022730	TTS	Peaxi162Scf00310g00017	Peaxi162Scf00310	95957	96310	96310	-
1020393	TTS	Peaxi162Scf00217g00412	Peaxi162Scf00217	435924	436106	436106	-
1012796	TTS	Peaxi162Scf00139g00312	Peaxi162Scf00139	301177	301356	301356	-
1032064	TTS	Peaxi162Scf00491g00110	Peaxi162Scf00491	144982	145146	145146	-
1022975	TTS	Peaxi162Scf00372g01015	Peaxi162Scf00372	1080983	1081144	1081144	-
1034156	TTS	Peaxi162Scf00564g00029	Peaxi162Scf00564	203486	203685	203685	-
1000345	TTS	Peaxi162Scf00001g04320	Peaxi162Scf00001	4358399	4358678	4358678	-
1026535	TTS	Peaxi162Scf00479g00121	Peaxi162Scf00479	155482	156107	156107	-
1009812	TTS	Peaxi162Scf00080g01518	Peaxi162Scf00080	1529436	1529487	1529487	-
1039476	TTS	Peaxi162Scf00801g00216	Peaxi162Scf00801	215379	215484	215379	+
1016124	TTS	Peaxi162Scf00203g00812	Peaxi162Scf00203	819730	819862	819862	-
1007606	TTS	Peaxi162Scf00059g00919	Peaxi162Scf00059	949386	949812	949812	-
1019922	TTS	Peaxi162Scf00241g00221	Peaxi162Scf00241	195712	196265	195712	+
1006374	TTS	Peaxi162Scf00040g01212	Peaxi162Scf00040	1198341	1198713	1198341	+
1028533	TTS	Peaxi162Scf00394g00426	Peaxi162Scf00394	412353	412495	412495	-
1000314	TTS	Peaxi162Scf00001g00452	Peaxi162Scf00001	4533770	4534351	4533770	+
1005020	TTS	Peaxi162Scf00035g00184	Peaxi162Scf00035	1849104	1849370	1849370	-
1010443	TTS	Peaxi162Scf00104g00014	Peaxi162Scf00104	15596	15668	15668	-
1032211	TTS	Peaxi162Scf00604g00026	Peaxi162Scf00604	240596	240931	240931	-
1012777	TTS	Peaxi162Scf00139g00016	Peaxi162Scf00139	134072	134171	134171	-
1001037	TTS	Peaxi162Scf00004g01611	Peaxi162Scf00004	1636900	1637290	1636900	+
1020446	TTS	Peaxi162Scf00257g00093	Peaxi162Scf00257	915079	915101	915079	+
1015111	TTS	Peaxi162Scf00155g00018	Peaxi162Scf00155	71259	71354	71259	+
1037830	TTS	Peaxi162Scf00716g00022	Peaxi162Scf00716	172728	173324	173324	-
1003828	TTS	Peaxi162Scf00025g00011	Peaxi162Scf00025	138110	138608	138608	-
1009744	TTS	Peaxi162Scf00079g00103	Peaxi162Scf00079	1063827	1064476	1064476	-
1028935	TTS	Peaxi162Scf00467g00610	Peaxi162Scf00467	662368	662394	662368	+
1017584	TTS	Peaxi162Scf00230g00717	Peaxi162Scf00230	714163	714600	714600	-
1028764	TTS	Peaxi162Scf00460g00511	Peaxi162Scf00460	507711	508312	507711	+
1045311	TTS	Peaxi162Scf01544g00022	Peaxi162Scf01544	9886	9975	9975	-
1004433	TTS	Peaxi162Scf00026g03012	Peaxi162Scf00026	2983722	2983810	2983810	-
1019921	TTS	Peaxi162Scf00290g00046	Peaxi162Scf00290	403159	403993	403993	-
1023168	TTS	Peaxi162Scf00377g00416	Peaxi162Scf00377	469292	469335	469335	-
1012804	TTS	Peaxi162Scf00124g00110	Peaxi162Scf00124	179718	180228	180228	-
1010454	TTS	Peaxi162Scf00104g00142	Peaxi162Scf00104	1397882	1398177	1398177	-
1002515	TTS	Peaxi162Scf00014g01621	Peaxi162Scf00014	1612749	1613001	1613001	-
1020982	TTS	Peaxi162Scf00269g01526	Peaxi162Scf00269	1546991	1547099	1547099	-
1030567	TTS	Peaxi162Scf00533g00510	Peaxi162Scf00533	525261	525348	525348	-
1018575	TTS	Peaxi162Scf00189g00073	Peaxi162Scf00189	696241	696299	696299	-
1029853	TTS	Peaxi162Scf00428g00418	Peaxi162Scf00428	463677	463865	463677	+
1029220	TTS	Peaxi162Scf00412g00015	Peaxi162Scf00412	177895	177946	177895	+
1020467	TTS	Peaxi162Scf00306g00059	Peaxi162Scf00306	504751	504841	504751	+
1017131	TTS	Peaxi162Scf00189g00922	Peaxi162Scf00189	969083	969364	969364	-
1004175	TTS	Peaxi162Scf00023g02024	Peaxi162Scf00023	2043364	2043765	2043765	-
1007101	TTS	Peaxi162Scf00051g01516	Peaxi162Scf00051	1535789	1536210	1536210	-
1003362	TTS	Peaxi162Scf00017g00015	Peaxi162Scf00017	133296	133672	133672	-
1034521	TTS	Peaxi162Scf00936g00218	Peaxi162Scf00936	248242	248501	248501	-
1033385	TTS	Peaxi162Scf00672g00011	Peaxi162Scf00672	10018	10184	10018	+
1025970	TTS	Peaxi162Scf00339g00098	Peaxi162Scf00339	895514	896217	896217	-
1035890	TTS	Peaxi162Scf00649g00008	Peaxi162Scf00649	56596	57068	56596	+
1021265	TTS	Peaxi162Scf00327g00079	Peaxi162Scf00327	779100	779217	779217	-
1018890	TTS	Peaxi162Scf00219g00048	Peaxi162Scf00219	344871	345126	344871	+
1017731	TTS	Peaxi162Scf00200g00064	Peaxi162Scf00200	600586	600980	600980	-
1021503	TTS	Peaxi162Scf00281g00059	Peaxi162Scf00281	534633	534726	534633	+
1014225	TTS	Peaxi162Scf00140g00022	Peaxi162Scf00140	69545	69588	69545	+
1013888	TTS	Peaxi162Scf00132g00138	Peaxi162Scf00132	1297610	1298019	1297610	+
1030665	TTS	Peaxi162Scf00536g00118	Peaxi162Scf00536	121529	122134	122134	-
1023441	TTS	Peaxi162Scf00326g00710	Peaxi162Scf00326	719548	719949	719548	+
1022208	TTS	Peaxi162Scf00296g00811	Peaxi162Scf00296	802783	802968	802783	+
1024228	TTS	Peaxi162Scf00404g00058	Peaxi162Scf00404	513215	513466	513466	-
1028924	TTS	Peaxi162Scf00582g00064	Peaxi162Scf00582	662950	663470	663470	-
1039903	TTS	Peaxi162Scf01131g00012	Peaxi162Scf01131	70706	70855	70855	-
1001529	TTS	Peaxi162Scf00008g00097	Peaxi162Scf00008	929034	929328	929034	+
1031715	TTS	Peaxi162Scf00577g00006	Peaxi162Scf00577	67320	67668	67320	+
1017097	TTS	Peaxi162Scf00189g00124	Peaxi162Scf00189	137749	138053	137749	+
1029467	TTS	Peaxi162Scf00487g00058	Peaxi162Scf00487	520212	520901	520212	+
1027411	TTS	Peaxi162Scf00371g00017	Peaxi162Scf00371	179628	180194	180194	-
1039701	TTS	Peaxi162Scf01105g00015	Peaxi162Scf01105	159689	160201	159689	+
1001879	TTS	Peaxi162Scf00010g00610	Peaxi162Scf00010	617194	617439	617194	+
1031734	TTS	Peaxi162Scf00578g00316	Peaxi162Scf00578	358707	359092	359092	-
1028377	TTS	Peaxi162Scf00555g00211	Peaxi162Scf00555	275195	276032	276032	-
1012925	TTS	Peaxi162Scf00126g00624	Peaxi162Scf00126	637658	637969	637969	-
1021066	TTS	Peaxi162Scf00231g00125	Peaxi162Scf00231	113587	113960	113960	-
1023828	TTS	Peaxi162Scf00293g00512	Peaxi162Scf00293	571121	571606	571121	+
1036909	TTS	Peaxi162Scf00860g00018	Peaxi162Scf00860	98892	99198	98892	+
1034870	TTS	Peaxi162Scf00957g00111	Peaxi162Scf00957	86710	87130	87130	-
1003651	TTS	Peaxi162Scf00022g00021	Peaxi162Scf00022	198128	198154	198154	-
1005138	TTS	Peaxi162Scf00032g02025	Peaxi162Scf00032	2026081	2026477	2026477	-
1007455	TTS	Peaxi162Scf00066g00717	Peaxi162Scf00066	691869	692189	692189	-
1019905	TTS	Peaxi162Scf00289g00074	Peaxi162Scf00289	694755	694805	694805	-
1033411	TTS	Peaxi162Scf00539g00007	Peaxi162Scf00539	78384	78854	78854	-
1004820	TTS	Peaxi162Scf00027g00176	Peaxi162Scf00027	1701609	1701804	1701609	+
1017133	TTS	Peaxi162Scf00189g01212	Peaxi162Scf00189	1226233	1226576	1226576	-
1033466	TTS	Peaxi162Scf00674g00212	Peaxi162Scf00674	205258	205847	205847	-
1018744	TTS	Peaxi162Scf00214g01114	Peaxi162Scf00214	1184461	1184750	1184461	+
1014978	TTS	Peaxi162Scf00153g00057	Peaxi162Scf00153	567951	568216	568216	-
1008012	TTS	Peaxi162Scf00073g01421	Peaxi162Scf00073	1468811	1469227	1468811	+
1019369	TTS	Peaxi162Scf00276g00010	Peaxi162Scf00276	5961	6066	6066	-
1001576	TTS	Peaxi162Scf00009g02317	Peaxi162Scf00009	2306554	2307042	2306554	+
1032034	TTS	Peaxi162Scf00488g00416	Peaxi162Scf00488	485128	485196	485196	-
1015247	TTS	Peaxi162Scf00159g00137	Peaxi162Scf00159	1298612	1298787	1298612	+
1028238	TTS	Peaxi162Scf00447g00074	Peaxi162Scf00447	764109	764518	764109	+
1023855	TTS	Peaxi162Scf00335g00069	Peaxi162Scf00335	595156	595556	595156	+
1019682	TTS	Peaxi162Scf00233g00044	Peaxi162Scf00233	402356	402797	402797	-
1011023	TTS	Peaxi162Scf00112g00104	Peaxi162Scf00112	1055880	1056097	1056097	-
1026294	TTS	Peaxi162Scf00347g00126	Peaxi162Scf00347	149605	150159	149605	+
1019061	TTS	Peaxi162Scf00222g00716	Peaxi162Scf00222	717481	717550	717550	-
1014548	TTS	Peaxi162Scf00146g01120	Peaxi162Scf00146	1141572	1141641	1141572	+
1030395	TTS	Peaxi162Scf00527g00015	Peaxi162Scf00527	68179	68324	68179	+
1025690	TTS	Peaxi162Scf00381g00086	Peaxi162Scf00381	794064	794562	794562	-
1034211	TTS	Peaxi162Scf00914g00016	Peaxi162Scf00914	119662	119850	119850	-
1022343	TTS	Peaxi162Scf00357g00218	Peaxi162Scf00357	252726	252947	252726	+
1006054	TTS	Peaxi162Scf00041g00612	Peaxi162Scf00041	639388	639844	639844	-
1043396	TTS	Peaxi162Scf01099g00015	Peaxi162Scf01099	125555	125810	125810	-
1036880	TTS	Peaxi162Scf00858g00012	Peaxi162Scf00858	41402	41677	41402	+
1026316	TTS	Peaxi162Scf00395g00513	Peaxi162Scf00395	495538	496188	495538	+
1013702	TTS	Peaxi162Scf00120g00213	Peaxi162Scf00120	223790	223854	223854	-
1027964	TTS	Peaxi162Scf00440g00111	Peaxi162Scf00440	113306	113405	113306	+
1007693	TTS	Peaxi162Scf00052g02011	Peaxi162Scf00052	2002903	2003159	2003159	-
1018545	TTS	Peaxi162Scf00210g00018	Peaxi162Scf00210	81307	81600	81307	+
1029754	TTS	Peaxi162Scf00634g00037	Peaxi162Scf00634	372895	372939	372939	-
1028527	TTS	Peaxi162Scf00562g00002	Peaxi162Scf00562	64307	64356	64307	+
1025715	TTS	Peaxi162Scf00382g00043	Peaxi162Scf00382	442050	442232	442050	+
1011786	TTS	Peaxi162Scf00108g00110	Peaxi162Scf00108	90329	90589	90329	+
1018650	TTS	Peaxi162Scf00190g01013	Peaxi162Scf00190	1071471	1071896	1071896	-
1016368	TTS	Peaxi162Scf00173g01010	Peaxi162Scf00173	1080317	1080827	1080317	+
1020524	TTS	Peaxi162Scf00220g01015	Peaxi162Scf00220	997150	997216	997216	-
1020027	TTS	Peaxi162Scf00244g00413	Peaxi162Scf00244	448799	449198	449198	-
1032205	TTS	Peaxi162Scf00602g00515	Peaxi162Scf00602	510504	510591	510591	-
1021251	TTS	Peaxi162Scf00274g00118	Peaxi162Scf00274	135070	135373	135373	-
1027737	TTS	Peaxi162Scf00434g00216	Peaxi162Scf00434	178715	178906	178906	-
1012918	TTS	Peaxi162Scf00126g00322	Peaxi162Scf00126	311400	311494	311400	+
1004146	TTS	Peaxi162Scf00023g01212	Peaxi162Scf00023	1210500	1211156	1211156	-
1018000	TTS	Peaxi162Scf00238g01311	Peaxi162Scf00238	1320643	1321022	1320643	+
1025812	TTS	Peaxi162Scf00385g00095	Peaxi162Scf00385	983397	983681	983397	+
1020428	TTS	Peaxi162Scf00255g01119	Peaxi162Scf00255	1157266	1157578	1157266	+
1030234	TTS	Peaxi162Scf00522g00210	Peaxi162Scf00522	226962	227347	226962	+
1021368	TTS	Peaxi162Scf00235g00011	Peaxi162Scf00235	32199	32388	32388	-
1020626	TTS	Peaxi162Scf00223g00811	Peaxi162Scf00223	857589	858359	858359	-
1012784	TTS	Peaxi162Scf00107g01117	Peaxi162Scf00107	1168547	1169054	1169054	-
1017432	TTS	Peaxi162Scf00194g00323	Peaxi162Scf00194	303252	303287	303252	+
1034998	TTS	Peaxi162Scf00604g00018	Peaxi162Scf00604	84573	85317	85317	-
1000032	TTS	Peaxi162Scf00000g00314	Peaxi162Scf00000	3161031	3161469	3161031	+
1004721	TTS	Peaxi162Scf00026g00275	Peaxi162Scf00026	2690345	2691069	2691069	-
1029126	TTS	Peaxi162Scf00474g00312	Peaxi162Scf00474	348844	349794	349794	-
1015960	TTS	Peaxi162Scf00198g00612	Peaxi162Scf00198	601489	601614	601614	-
1006767	TTS	Peaxi162Scf00058g00410	Peaxi162Scf00058	393048	393546	393546	-
1039000	TTS	Peaxi162Scf01022g00328	Peaxi162Scf01022	343183	343358	343358	-
1002044	TTS	Peaxi162Scf00011g00097	Peaxi162Scf00011	973898	974008	974008	-
1013983	TTS	Peaxi162Scf00163g00009	Peaxi162Scf00163	81865	81925	81925	-
1031124	TTS	Peaxi162Scf00699g00210	Peaxi162Scf00699	262764	263104	263104	-
1015214	TTS	Peaxi162Scf00183g00711	Peaxi162Scf00183	755390	755930	755930	-
1036357	TTS	Peaxi162Scf00817g00117	Peaxi162Scf00817	184441	184846	184441	+
1029350	TTS	Peaxi162Scf00482g00026	Peaxi162Scf00482	194752	195488	194752	+
1002322	TTS	Peaxi162Scf00012g01927	Peaxi162Scf00012	1977179	1977329	1977329	-
1019115	TTS	Peaxi162Scf00271g00218	Peaxi162Scf00271	205328	205476	205476	-
1018754	TTS	Peaxi162Scf00215g00125	Peaxi162Scf00215	1190519	1191025	1190519	+
1033026	TTS	Peaxi162Scf00525g00411	Peaxi162Scf00525	374657	374806	374806	-
1004541	TTS	Peaxi162Scf00028g00273	Peaxi162Scf00028	2723714	2724632	2723714	+
1024168	TTS	Peaxi162Scf00402g00814	Peaxi162Scf00402	792916	793250	792916	+
1015196	TTS	Peaxi162Scf00157g00117	Peaxi162Scf00157	1169588	1169956	1169956	-
1010740	TTS	Peaxi162Scf00090g00194	Peaxi162Scf00090	1892706	1893073	1892706	+
1030267	TTS	Peaxi162Scf00664g00012	Peaxi162Scf00664	45054	45383	45383	-
1016011	TTS	Peaxi162Scf00200g00419	Peaxi162Scf00200	448104	448438	448438	-
1022137	TTS	Peaxi162Scf00294g00812	Peaxi162Scf00294	826564	826963	826963	-
1007051	TTS	Peaxi162Scf00062g00716	Peaxi162Scf00062	711074	711421	711421	-
1029475	TTS	Peaxi162Scf00487g00313	Peaxi162Scf00487	366371	367172	366371	+
1030888	TTS	Peaxi162Scf00544g00118	Peaxi162Scf00544	139163	139741	139163	+
1017589	TTS	Peaxi162Scf00196g00318	Peaxi162Scf00196	304958	305080	305080	-
1014096	TTS	Peaxi162Scf00136g02012	Peaxi162Scf00136	2045079	2045456	2045456	-
1001540	TTS	Peaxi162Scf00008g00428	Peaxi162Scf00008	4224245	4224461	4224461	-
1026360	TTS	Peaxi162Scf00472g00610	Peaxi162Scf00472	628640	629140	629140	-
1031873	TTS	Peaxi162Scf00483g00513	Peaxi162Scf00483	547887	548365	548365	-
1027045	TTS	Peaxi162Scf00417g01337	Peaxi162Scf00417	1328451	1328563	1328563	-
1013280	TTS	Peaxi162Scf00150g10111	Peaxi162Scf00150	1154377	1154740	1154740	-
1007035	TTS	Peaxi162Scf00046g10227	Peaxi162Scf00046	2246465	2246672	2246465	+
1005117	TTS	Peaxi162Scf00032g00419	Peaxi162Scf00032	478448	479028	479028	-
1014613	TTS	Peaxi162Scf00148g00093	Peaxi162Scf00148	940459	940701	940459	+
1013598	TTS	Peaxi162Scf00155g00068	Peaxi162Scf00155	581666	581734	581734	-
1015721	TTS	Peaxi162Scf00165g01517	Peaxi162Scf00165	1540270	1540671	1540671	-
1002218	TTS	Peaxi162Scf00011g02814	Peaxi162Scf00011	2828194	2828303	2828303	-
1005234	TTS	Peaxi162Scf00033g01916	Peaxi162Scf00033	1973250	1973386	1973386	-
1004244	TTS	Peaxi162Scf00025g00312	Peaxi162Scf00025	384678	384722	384722	-
1020715	TTS	Peaxi162Scf00263g00614	Peaxi162Scf00263	649096	649535	649535	-
1025161	TTS	Peaxi162Scf00435g00084	Peaxi162Scf00435	823688	823720	823688	+
1022028	TTS	Peaxi162Scf00288g00912	Peaxi162Scf00288	898876	898986	898986	-
1021741	TTS	Peaxi162Scf00338g00618	Peaxi162Scf00338	642583	643336	643336	-
1030571	TTS	Peaxi162Scf00534g00007	Peaxi162Scf00534	66838	67209	66838	+
1001196	TTS	Peaxi162Scf00006g03625	Peaxi162Scf00006	3645170	3645371	3645371	-
1019971	TTS	Peaxi162Scf00293g00117	Peaxi162Scf00293	167048	167317	167317	-
1019127	TTS	Peaxi162Scf00224g00717	Peaxi162Scf00224	714348	714721	714348	+
1026611	TTS	Peaxi162Scf00403g00212	Peaxi162Scf00403	208769	209142	208769	+
1024403	TTS	Peaxi162Scf00351g00119	Peaxi162Scf00351	95772	95833	95833	-
1011086	TTS	Peaxi162Scf00097g01013	Peaxi162Scf00097	1020346	1020610	1020346	+
1027336	TTS	Peaxi162Scf00421g00412	Peaxi162Scf00421	406400	406732	406400	+
1026441	TTS	Peaxi162Scf00400g00047	Peaxi162Scf00400	404694	405501	405501	-
1023367	TTS	Peaxi162Scf00323g00817	Peaxi162Scf00323	877007	877876	877007	+
1041000	TTS	Peaxi162Scf00911g00110	Peaxi162Scf00911	153697	153803	153697	+
1036089	TTS	Peaxi162Scf00802g00035	Peaxi162Scf00802	66026	66265	66265	-
1030224	TTS	Peaxi162Scf00661g00423	Peaxi162Scf00661	420244	420349	420349	-
1018599	TTS	Peaxi162Scf00258g00731	Peaxi162Scf00258	755185	755441	755441	-
1026066	TTS	Peaxi162Scf00390g00326	Peaxi162Scf00390	361355	361863	361355	+
1000744	TTS	Peaxi162Scf00003g03340	Peaxi162Scf00003	3355063	3355339	3355063	+
1029761	TTS	Peaxi162Scf00500g00219	Peaxi162Scf00500	205642	205907	205907	-
1001153	TTS	Peaxi162Scf00006g00535	Peaxi162Scf00006	568972	569218	569218	-
1017344	TTS	Peaxi162Scf00193g00044	Peaxi162Scf00193	471452	471606	471606	-
1037043	TTS	Peaxi162Scf01248g00010	Peaxi162Scf01248	41569	41736	41736	-
1023277	TTS	Peaxi162Scf00320g00316	Peaxi162Scf00320	308058	309246	308058	+
1027472	TTS	Peaxi162Scf00424g00027	Peaxi162Scf00424	272919	273348	273348	-
1028038	TTS	Peaxi162Scf00542g00315	Peaxi162Scf00542	363746	363908	363908	-
1003991	TTS	Peaxi162Scf00021g01219	Peaxi162Scf00021	1202451	1202664	1202664	-
1043872	TTS	Peaxi162Scf01163g00119	Peaxi162Scf01163	95706	97272	97272	-
1043453	TTS	Peaxi162Scf01108g00213	Peaxi162Scf01108	208703	209180	209180	-
1033787	TTS	Peaxi162Scf00878g00111	Peaxi162Scf00878	104370	104499	104499	-
1035337	TTS	Peaxi162Scf00990g00017	Peaxi162Scf00990	34200	34637	34637	-
1034503	TTS	Peaxi162Scf00579g00048	Peaxi162Scf00579	403473	403502	403502	-
1005387	TTS	Peaxi162Scf00035g02910	Peaxi162Scf00035	2971078	2971269	2971078	+
1010858	TTS	Peaxi162Scf00094g00087	Peaxi162Scf00094	812597	812881	812597	+
1038616	TTS	Peaxi162Scf00756g00212	Peaxi162Scf00756	241279	241852	241852	-
1013261	TTS	Peaxi162Scf00150g00810	Peaxi162Scf00150	808209	808241	808241	-
1024193	TTS	Peaxi162Scf00301g00519	Peaxi162Scf00301	488075	488270	488075	+
1001446	TTS	Peaxi162Scf00007g00638	Peaxi162Scf00007	648118	648255	648255	-
1019291	TTS	Peaxi162Scf00228g00020	Peaxi162Scf00228	53359	53583	53359	+
1002492	TTS	Peaxi162Scf00014g00222	Peaxi162Scf00014	214648	214731	214731	-
1017310	TTS	Peaxi162Scf00168g00920	Peaxi162Scf00168	951794	951812	951794	+
1008716	TTS	Peaxi162Scf00078g00824	Peaxi162Scf00078	807453	808637	807453	+
1029254	TTS	Peaxi162Scf00415g00005	Peaxi162Scf00415	47815	48210	48210	-
1021270	TTS	Peaxi162Scf00327g00614	Peaxi162Scf00327	631126	631657	631657	-
1001223	TTS	Peaxi162Scf00005g00134	Peaxi162Scf00005	1374663	1374781	1374781	-
1026088	TTS	Peaxi162Scf00390g00531	Peaxi162Scf00390	558936	559551	558936	+
1023523	TTS	Peaxi162Scf00328g00826	Peaxi162Scf00328	866844	867045	867045	-
1009066	TTS	Peaxi162Scf00083g01925	Peaxi162Scf00083	1911673	1911950	1911950	-
1031730	TTS	Peaxi162Scf00578g00014	Peaxi162Scf00578	157372	158551	158551	-
1016421	TTS	Peaxi162Scf00174g00159	Peaxi162Scf00174	1511827	1511929	1511827	+
1019968	TTS	Peaxi162Scf00241g01010	Peaxi162Scf00241	1054546	1054831	1054546	+
1004527	TTS	Peaxi162Scf00028g00119	Peaxi162Scf00028	1107167	1107244	1107167	+
1014472	TTS	Peaxi162Scf00145g00917	Peaxi162Scf00145	886962	887207	887207	-
1012616	TTS	Peaxi162Scf00120g00814	Peaxi162Scf00120	877180	877889	877180	+
1004306	TTS	Peaxi162Scf00032g00309	Peaxi162Scf00032	3019718	3019760	3019718	+
1031690	TTS	Peaxi162Scf00476g00222	Peaxi162Scf00476	231526	231785	231785	-
1023321	TTS	Peaxi162Scf00322g00915	Peaxi162Scf00322	973830	974934	973830	+
1022210	TTS	Peaxi162Scf00296g00910	Peaxi162Scf00296	984738	985122	984738	+
1007016	TTS	Peaxi162Scf00050g02113	Peaxi162Scf00050	2105569	2106017	2106017	-
1011738	TTS	Peaxi162Scf00107g00176	Peaxi162Scf00107	1753415	1754346	1753415	+
1003638	TTS	Peaxi162Scf00019g00284	Peaxi162Scf00019	2810002	2811652	2811652	-
1009777	TTS	Peaxi162Scf00079g02119	Peaxi162Scf00079	2130452	2131257	2131257	-
1031555	TTS	Peaxi162Scf00570g00059	Peaxi162Scf00570	526867	526934	526867	+
1035155	TTS	Peaxi162Scf00612g10027	Peaxi162Scf00612	211528	211886	211886	-
1032692	TTS	Peaxi162Scf00632g00012	Peaxi162Scf00632	90534	90697	90697	-
1018602	TTS	Peaxi162Scf00189g00319	Peaxi162Scf00189	328488	328864	328864	-
1029235	TTS	Peaxi162Scf00601g00035	Peaxi162Scf00601	313979	314079	314079	-
1003632	TTS	Peaxi162Scf00019g00226	Peaxi162Scf00019	2204764	2204853	2204853	-
1010944	TTS	Peaxi162Scf00111g00924	Peaxi162Scf00111	975930	976277	976277	-
1031788	TTS	Peaxi162Scf00738g00312	Peaxi162Scf00738	289842	289931	289931	-
1028398	TTS	Peaxi162Scf00391g00008	Peaxi162Scf00391	26750	27209	27209	-
1027808	TTS	Peaxi162Scf00436g00612	Peaxi162Scf00436	595121	595161	595161	-
1036685	TTS	Peaxi162Scf01169g00018	Peaxi162Scf01169	183675	183922	183675	+
1019875	TTS	Peaxi162Scf00238g01110	Peaxi162Scf00238	1115929	1116145	1116145	-
1012013	TTS	Peaxi162Scf00096g01114	Peaxi162Scf00096	1146565	1146812	1146812	-
1003979	TTS	Peaxi162Scf00021g00922	Peaxi162Scf00021	918226	918990	918226	+
1029020	TTS	Peaxi162Scf00587g00036	Peaxi162Scf00587	288379	288945	288945	-
1019202	TTS	Peaxi162Scf00226g00059	Peaxi162Scf00226	554234	554851	554234	+
1030594	TTS	Peaxi162Scf00681g00437	Peaxi162Scf00681	393756	393851	393851	-
1023871	TTS	Peaxi162Scf00336g00036	Peaxi162Scf00336	306101	306352	306101	+
1022645	TTS	Peaxi162Scf00307g00074	Peaxi162Scf00307	749472	750838	749472	+
1020315	TTS	Peaxi162Scf00301g01111	Peaxi162Scf00301	1104482	1104771	1104482	+
1018933	TTS	Peaxi162Scf00268g01019	Peaxi162Scf00268	999375	1000375	1000375	-
1009755	TTS	Peaxi162Scf00079g00614	Peaxi162Scf00079	646013	646415	646415	-
1026014	TTS	Peaxi162Scf00456g00213	Peaxi162Scf00456	256841	257230	257230	-
1025503	TTS	Peaxi162Scf00377g00013	Peaxi162Scf00377	74347	74665	74665	-
1006369	TTS	Peaxi162Scf00051g01310	Peaxi162Scf00051	1300836	1300882	1300882	-
1018278	TTS	Peaxi162Scf00183g00024	Peaxi162Scf00183	281897	283576	283576	-
1004908	TTS	Peaxi162Scf00033g02610	Peaxi162Scf00033	2637662	2637680	2637662	+
1013837	TTS	Peaxi162Scf00131g00715	Peaxi162Scf00131	709786	710550	710550	-
1016913	TTS	Peaxi162Scf00185g00821	Peaxi162Scf00185	835732	836118	835732	+
1028319	TTS	Peaxi162Scf00553g00101	Peaxi162Scf00553	1037853	1037889	1037889	-
1017222	TTS	Peaxi162Scf00167g00009	Peaxi162Scf00167	23589	23906	23589	+
1020128	TTS	Peaxi162Scf00247g00514	Peaxi162Scf00247	513215	514231	514231	-
1036871	TTS	Peaxi162Scf00856g00116	Peaxi162Scf00856	146062	146564	146062	+
1033230	TTS	Peaxi162Scf00661g00017	Peaxi162Scf00661	135335	135721	135335	+
1004144	TTS	Peaxi162Scf00020g01711	Peaxi162Scf00020	1777410	1777901	1777901	-
1007849	TTS	Peaxi162Scf00063g02323	Peaxi162Scf00063	2368909	2369096	2368909	+
1035950	TTS	Peaxi162Scf00790g00012	Peaxi162Scf00790	40001	40371	40001	+
1030334	TTS	Peaxi162Scf00525g00079	Peaxi162Scf00525	721319	722175	721319	+
1035667	TTS	Peaxi162Scf01026g00019	Peaxi162Scf01026	130358	130625	130625	-
1035653	TTS	Peaxi162Scf01024g00128	Peaxi162Scf01024	154432	154503	154503	-
1016243	TTS	Peaxi162Scf00153g00217	Peaxi162Scf00153	225615	225967	225967	-
1006085	TTS	Peaxi162Scf00047g01631	Peaxi162Scf00047	1676348	1676583	1676348	+
1032067	TTS	Peaxi162Scf00748g00111	Peaxi162Scf00748	184309	184581	184581	-
1012098	TTS	Peaxi162Scf00097g01412	Peaxi162Scf00097	1387486	1389128	1389128	-
1022844	TTS	Peaxi162Scf00313g00003	Peaxi162Scf00313	12674	12720	12720	-
1016584	TTS	Peaxi162Scf00159g01110	Peaxi162Scf00159	1157314	1157527	1157314	+
1000094	TTS	Peaxi162Scf00000g00728	Peaxi162Scf00000	7268872	7269213	7268872	+
1011411	TTS	Peaxi162Scf00120g00521	Peaxi162Scf00120	567890	568001	567890	+
1023976	TTS	Peaxi162Scf00339g00079	Peaxi162Scf00339	709525	709921	709525	+
1015714	TTS	Peaxi162Scf00165g01317	Peaxi162Scf00165	1361450	1361604	1361450	+
1033268	TTS	Peaxi162Scf00663g00010	Peaxi162Scf00663	74286	74829	74829	-
1035470	TTS	Peaxi162Scf00764g00005	Peaxi162Scf00764	19435	20182	20182	-
1015263	TTS	Peaxi162Scf00135g00138	Peaxi162Scf00135	1300857	1301083	1301083	-
1031473	TTS	Peaxi162Scf00564g00007	Peaxi162Scf00564	63313	63335	63313	+
1026008	TTS	Peaxi162Scf00456g00038	Peaxi162Scf00456	84156	84551	84551	-
1007119	TTS	Peaxi162Scf00052g00098	Peaxi162Scf00052	938198	938380	938198	+
1010512	TTS	Peaxi162Scf00105g00616	Peaxi162Scf00105	634666	634851	634851	-
1003476	TTS	Peaxi162Scf00021g00015	Peaxi162Scf00021	26185	26419	26185	+
1011105	TTS	Peaxi162Scf00097g01218	Peaxi162Scf00097	1235145	1235360	1235360	-
1020682	TTS	Peaxi162Scf00312g00727	Peaxi162Scf00312	708143	708272	708272	-
1013267	TTS	Peaxi162Scf00112g00158	Peaxi162Scf00112	1523723	1523878	1523723	+
1001610	TTS	Peaxi162Scf00008g03517	Peaxi162Scf00008	3572772	3573459	3572772	+
1013600	TTS	Peaxi162Scf00155g00071	Peaxi162Scf00155	732737	733156	733156	-
1037883	TTS	Peaxi162Scf00935g00018	Peaxi162Scf00935	64591	64896	64591	+
1000597	TTS	Peaxi162Scf00003g00306	Peaxi162Scf00003	3057903	3058231	3058231	-
1034161	TTS	Peaxi162Scf00564g00049	Peaxi162Scf00564	386186	386398	386398	-
1003204	TTS	Peaxi162Scf00019g00237	Peaxi162Scf00019	2350864	2351145	2350864	+
1036898	TTS	Peaxi162Scf01208g00140	Peaxi162Scf01208	101820	101916	101916	-
1026712	TTS	Peaxi162Scf00406g00414	Peaxi162Scf00406	387347	387899	387899	-
1004922	TTS	Peaxi162Scf00034g00027	Peaxi162Scf00034	218107	218300	218300	-
1041131	TTS	Peaxi162Scf00916g00217	Peaxi162Scf00916	286078	286272	286078	+
1005984	TTS	Peaxi162Scf00040g00423	Peaxi162Scf00040	487110	487209	487110	+
1007704	TTS	Peaxi162Scf00062g00056	Peaxi162Scf00062	494267	494710	494710	-
1040357	TTS	Peaxi162Scf00859g00112	Peaxi162Scf00859	98326	98467	98326	+
1000007	TTS	Peaxi162Scf00000g00052	Peaxi162Scf00000	533946	534184	534184	-
1031201	TTS	Peaxi162Scf00461g00310	Peaxi162Scf00461	329260	330075	330075	-
1004963	TTS	Peaxi162Scf00034g00413	Peaxi162Scf00034	438475	438708	438708	-
1034728	TTS	Peaxi162Scf00948g00114	Peaxi162Scf00948	159821	160466	160466	-
1022779	TTS	Peaxi162Scf00311g01110	Peaxi162Scf00311	1164688	1165109	1164688	+
1029797	TTS	Peaxi162Scf00424g00516	Peaxi162Scf00424	521820	522372	521820	+
1020005	TTS	Peaxi162Scf00294g00628	Peaxi162Scf00294	663633	663790	663790	-
1026309	TTS	Peaxi162Scf00395g00317	Peaxi162Scf00395	345077	345171	345077	+
1001587	TTS	Peaxi162Scf00008g02527	Peaxi162Scf00008	2552135	2552962	2552962	-
1008783	TTS	Peaxi162Scf00079g00089	Peaxi162Scf00079	789614	789785	789614	+
1040566	TTS	Peaxi162Scf01238g00008	Peaxi162Scf01238	45966	46351	45966	+
1000130	TTS	Peaxi162Scf00000g06812	Peaxi162Scf00000	6870566	6870625	6870625	-
1013315	TTS	Peaxi162Scf00113g00317	Peaxi162Scf00113	323024	323544	323544	-
1039530	TTS	Peaxi162Scf01084g00119	Peaxi162Scf01084	95068	95576	95068	+
1012541	TTS	Peaxi162Scf00103g00109	Peaxi162Scf00103	999662	999900	999662	+
1029812	TTS	Peaxi162Scf00427g00048	Peaxi162Scf00427	423536	423749	423749	-
1007256	TTS	Peaxi162Scf00054g00025	Peaxi162Scf00054	260444	260914	260914	-
1034593	TTS	Peaxi162Scf00939g00215	Peaxi162Scf00939	235714	235798	235714	+
1009831	TTS	Peaxi162Scf00081g00088	Peaxi162Scf00081	823081	823515	823515	-
1038452	TTS	Peaxi162Scf00977g00312	Peaxi162Scf00977	277973	278867	277973	+
1019997	TTS	Peaxi162Scf00294g00032	Peaxi162Scf00294	213651	213756	213756	-
1002302	TTS	Peaxi162Scf00012g00179	Peaxi162Scf00012	1714273	1714958	1714273	+
1001194	TTS	Peaxi162Scf00005g00318	Peaxi162Scf00005	3137313	3137528	3137313	+
1000471	TTS	Peaxi162Scf00002g00191	Peaxi162Scf00002	1879573	1879703	1879703	-
1023104	TTS	Peaxi162Scf00315g00029	Peaxi162Scf00315	231740	232452	232452	-
1010778	TTS	Peaxi162Scf00081g00049	Peaxi162Scf00081	439741	439763	439741	+
1029922	TTS	Peaxi162Scf00430g00019	Peaxi162Scf00430	112485	112522	112522	-
1017336	TTS	Peaxi162Scf00193g00002	Peaxi162Scf00193	45873	46719	45873	+
1006123	TTS	Peaxi162Scf00042g02623	Peaxi162Scf00042	2675740	2676461	2675740	+
1034109	TTS	Peaxi162Scf00562g00411	Peaxi162Scf00562	408936	408975	408936	+
1030283	TTS	Peaxi162Scf00524g00056	Peaxi162Scf00524	526558	527370	526558	+
1016736	TTS	Peaxi162Scf00210g00093	Peaxi162Scf00210	915296	915373	915373	-
1005995	TTS	Peaxi162Scf00040g03012	Peaxi162Scf00040	3021924	3021994	3021994	-
1007972	TTS	Peaxi162Scf00057g00179	Peaxi162Scf00057	1787400	1787421	1787400	+
1018054	TTS	Peaxi162Scf00177g01132	Peaxi162Scf00177	1175472	1175801	1175801	-
1013561	TTS	Peaxi162Scf00154g00714	Peaxi162Scf00154	707107	707505	707107	+
1023251	TTS	Peaxi162Scf00320g00055	Peaxi162Scf00320	518284	518712	518284	+
1015531	TTS	Peaxi162Scf00163g00910	Peaxi162Scf00163	913653	914155	913653	+
1009540	TTS	Peaxi162Scf00077g00109	Peaxi162Scf00077	993601	994026	994026	-
1038622	TTS	Peaxi162Scf00987g00011	Peaxi162Scf00987	17207	17866	17866	-
1034387	TTS	Peaxi162Scf00702g00422	Peaxi162Scf00702	440788	441010	441010	-
1024508	TTS	Peaxi162Scf00352g00096	Peaxi162Scf00352	907636	907949	907636	+
1038145	TTS	Peaxi162Scf00951g00018	Peaxi162Scf00951	138374	138724	138374	+
1024499	TTS	Peaxi162Scf00352g00039	Peaxi162Scf00352	325102	325574	325102	+
1020091	TTS	Peaxi162Scf00296g01214	Peaxi162Scf00296	1258071	1258338	1258338	-
1029183	TTS	Peaxi162Scf00597g00310	Peaxi162Scf00597	374441	374773	374441	+
1000445	TTS	Peaxi162Scf00002g02511	Peaxi162Scf00002	2508593	2508799	2508799	-
1037651	TTS	Peaxi162Scf00711g00212	Peaxi162Scf00711	283623	284211	284211	-
1011888	TTS	Peaxi162Scf00110g00146	Peaxi162Scf00110	1391913	1393160	1391913	+
1013088	TTS	Peaxi162Scf00146g00026	Peaxi162Scf00146	230969	231009	230969	+
1008249	TTS	Peaxi162Scf00066g01129	Peaxi162Scf00066	1165659	1166038	1165659	+
1034971	TTS	Peaxi162Scf00962g00002	Peaxi162Scf00962	48892	48958	48892	+
1026858	TTS	Peaxi162Scf00494g00411	Peaxi162Scf00494	403134	403233	403233	-
1043197	TTS	Peaxi162Scf01078g00513	Peaxi162Scf01078	498438	498475	498475	-
1027333	TTS	Peaxi162Scf00367g00010	Peaxi162Scf00367	21247	21634	21634	-
1025248	TTS	Peaxi162Scf00324g00049	Peaxi162Scf00324	434491	434891	434891	-
1032500	TTS	Peaxi162Scf00620g00039	Peaxi162Scf00620	416682	416696	416682	+
1004879	TTS	Peaxi162Scf00028g00194	Peaxi162Scf00028	1894804	1895177	1895177	-
1019220	TTS	Peaxi162Scf00199g00612	Peaxi162Scf00199	684101	684121	684101	+
1026369	TTS	Peaxi162Scf00348g00062	Peaxi162Scf00348	675380	676380	675380	+
1034725	TTS	Peaxi162Scf00722g00044	Peaxi162Scf00722	422934	424059	422934	+
1022392	TTS	Peaxi162Scf00357g00830	Peaxi162Scf00357	815523	815610	815610	-
1026092	TTS	Peaxi162Scf00460g00015	Peaxi162Scf00460	84145	84324	84324	-
1020946	TTS	Peaxi162Scf00228g00738	Peaxi162Scf00228	771874	772484	772484	-
1011553	TTS	Peaxi162Scf00104g00187	Peaxi162Scf00104	1805183	1806944	1805183	+
1034169	TTS	Peaxi162Scf00907g00120	Peaxi162Scf00907	186755	187213	186755	+
1016935	TTS	Peaxi162Scf00186g00023	Peaxi162Scf00186	281345	281956	281345	+
1015102	TTS	Peaxi162Scf00180g00064	Peaxi162Scf00180	627615	627677	627677	-
1025932	TTS	Peaxi162Scf00387g00046	Peaxi162Scf00387	489226	489607	489226	+
1003841	TTS	Peaxi162Scf00018g00027	Peaxi162Scf00018	206055	206204	206204	-
1016692	TTS	Peaxi162Scf00179g00311	Peaxi162Scf00179	353337	353569	353337	+
1000026	TTS	Peaxi162Scf00000g00303	Peaxi162Scf00000	3027257	3027326	3027257	+
1038286	TTS	Peaxi162Scf00957g00332	Peaxi162Scf00957	371092	371488	371488	-
1007541	TTS	Peaxi162Scf00050g02313	Peaxi162Scf00050	2309733	2309886	2309886	-
1008294	TTS	Peaxi162Scf00067g00219	Peaxi162Scf00067	195589	196477	195589	+
1008844	TTS	Peaxi162Scf00079g02433	Peaxi162Scf00079	2460123	2460190	2460190	-
1012336	TTS	Peaxi162Scf00116g00113	Peaxi162Scf00116	1184477	1184911	1184477	+
1033530	TTS	Peaxi162Scf00678g00310	Peaxi162Scf00678	302070	302154	302070	+
1018083	TTS	Peaxi162Scf00242g00110	Peaxi162Scf00242	87265	87435	87265	+
1024574	TTS	Peaxi162Scf00354g00048	Peaxi162Scf00354	445788	445900	445900	-
1013480	TTS	Peaxi162Scf00153g00093	Peaxi162Scf00153	918151	918399	918399	-
1015498	TTS	Peaxi162Scf00161g01216	Peaxi162Scf00161	1246075	1246185	1246075	+
1004366	TTS	Peaxi162Scf00026g00138	Peaxi162Scf00026	1356756	1356914	1356756	+
1033258	TTS	Peaxi162Scf00534g00216	Peaxi162Scf00534	226744	227428	227428	-
1020037	TTS	Peaxi162Scf00244g01216	Peaxi162Scf00244	1257979	1258151	1258151	-
1014133	TTS	Peaxi162Scf00165g01014	Peaxi162Scf00165	1061533	1061970	1061970	-
1016445	TTS	Peaxi162Scf00174g01119	Peaxi162Scf00174	1184762	1185368	1185368	-
1029048	TTS	Peaxi162Scf00471g00710	Peaxi162Scf00471	691618	691980	691618	+
1012618	TTS	Peaxi162Scf00120g01119	Peaxi162Scf00120	1180711	1180822	1180822	-
1008759	TTS	Peaxi162Scf00072g00025	Peaxi162Scf00072	59561	59767	59767	-
1025333	TTS	Peaxi162Scf00373g00310	Peaxi162Scf00373	291109	291316	291316	-
1016110	TTS	Peaxi162Scf00170g01010	Peaxi162Scf00170	1000141	1000413	1000141	+
1030470	TTS	Peaxi162Scf00528g00226	Peaxi162Scf00528	283746	284431	283746	+
1011143	TTS	Peaxi162Scf00098g00113	Peaxi162Scf00098	1165129	1165583	1165129	+
1037661	TTS	Peaxi162Scf00711g00412	Peaxi162Scf00711	467868	468274	468274	-
1039788	TTS	Peaxi162Scf01114g00116	Peaxi162Scf01114	137714	137851	137851	-
1015989	TTS	Peaxi162Scf00199g00517	Peaxi162Scf00199	552135	552200	552200	-
1037859	TTS	Peaxi162Scf00932g00044	Peaxi162Scf00932	411826	412034	411826	+
1009761	TTS	Peaxi162Scf00079g01418	Peaxi162Scf00079	1447418	1447513	1447418	+
1031074	TTS	Peaxi162Scf00695g00008	Peaxi162Scf00695	83456	83529	83456	+
1019814	TTS	Peaxi162Scf00236g00005	Peaxi162Scf00236	2866	3007	2866	+
1041154	TTS	Peaxi162Scf00919g00026	Peaxi162Scf00919	212281	212665	212665	-
1038392	TTS	Peaxi162Scf00966g00122	Peaxi162Scf00966	94806	95039	95039	-
1036796	TTS	Peaxi162Scf01191g00004	Peaxi162Scf01191	64372	64804	64804	-
1017218	TTS	Peaxi162Scf00166g01119	Peaxi162Scf00166	1143281	1143438	1143281	+
1015652	TTS	Peaxi162Scf00164g01220	Peaxi162Scf00164	1209946	1210195	1210195	-
1009709	TTS	Peaxi162Scf00091g00312	Peaxi162Scf00091	355609	355649	355649	-
1036796	TTS	Peaxi162Scf00851g00425	Peaxi162Scf00851	481941	482067	481941	+
1020994	TTS	Peaxi162Scf00230g00099	Peaxi162Scf00230	944307	944551	944551	-
1035731	TTS	Peaxi162Scf00780g00005	Peaxi162Scf00780	45237	45364	45237	+
1021911	TTS	Peaxi162Scf00252g00712	Peaxi162Scf00252	771624	772420	771624	+
1021406	TTS	Peaxi162Scf00276g00810	Peaxi162Scf00276	874997	875308	874997	+
1010127	TTS	Peaxi162Scf00098g01531	Peaxi162Scf00098	1499711	1500275	1500275	-
1026965	TTS	Peaxi162Scf00415g00519	Peaxi162Scf00415	562849	563213	562849	+
1013835	TTS	Peaxi162Scf00131g00510	Peaxi162Scf00131	579458	579982	579982	-
1040673	TTS	Peaxi162Scf01261g00011	Peaxi162Scf01261	69930	70370	70370	-
1001777	TTS	Peaxi162Scf00009g00102	Peaxi162Scf00009	1070372	1071212	1070372	+
1033365	TTS	Peaxi162Scf00536g00516	Peaxi162Scf00536	564970	565055	565055	-
1020348	TTS	Peaxi162Scf00254g00136	Peaxi162Scf00254	1305208	1306122	1306122	-
1007443	TTS	Peaxi162Scf00057g01911	Peaxi162Scf00057	1923592	1923898	1923898	-
1018361	TTS	Peaxi162Scf00252g00410	Peaxi162Scf00252	433479	433554	433479	+
1036117	TTS	Peaxi162Scf00803g00219	Peaxi162Scf00803	247773	248132	247773	+
1029223	TTS	Peaxi162Scf00599g00511	Peaxi162Scf00599	488276	488463	488463	-
1026130	TTS	Peaxi162Scf00344g01012	Peaxi162Scf00344	990117	990152	990152	-
1012799	TTS	Peaxi162Scf00107g01915	Peaxi162Scf00107	1911381	1911752	1911752	-
1038794	TTS	Peaxi162Scf01000g00018	Peaxi162Scf01000	12447	12838	12447	+
1002498	TTS	Peaxi162Scf00014g00414	Peaxi162Scf00014	469508	469649	469649	-
1012972	TTS	Peaxi162Scf00141g00342	Peaxi162Scf00141	358196	358520	358520	-
1014267	TTS	Peaxi162Scf00127g00131	Peaxi162Scf00127	1297907	1297991	1297907	+
1032761	TTS	Peaxi162Scf00637g00001	Peaxi162Scf00637	55102	55761	55102	+
1012757	TTS	Peaxi162Scf00106g01217	Peaxi162Scf00106	1229323	1229505	1229505	-
1002628	TTS	Peaxi162Scf00014g00715	Peaxi162Scf00014	774469	774868	774868	-
1025159	TTS	Peaxi162Scf00365g00112	Peaxi162Scf00365	128160	129614	129614	-
1040321	TTS	Peaxi162Scf01186g00003	Peaxi162Scf01186	16728	17849	17849	-
1002987	TTS	Peaxi162Scf00015g02321	Peaxi162Scf00015	2296801	2297033	2296801	+
1033209	TTS	Peaxi162Scf00821g00315	Peaxi162Scf00821	346387	346676	346387	+
1036936	TTS	Peaxi162Scf00685g00413	Peaxi162Scf00685	460021	460085	460021	+
1019072	TTS	Peaxi162Scf00270g01010	Peaxi162Scf00270	1005182	1005302	1005302	-
1005850	TTS	Peaxi162Scf00039g00072	Peaxi162Scf00039	716119	716308	716308	-
1030168	TTS	Peaxi162Scf00437g00323	Peaxi162Scf00437	382883	383153	383153	-
1029007	TTS	Peaxi162Scf00586g00027	Peaxi162Scf00586	227712	227830	227830	-
1013056	TTS	Peaxi162Scf00127g01910	Peaxi162Scf00127	1914235	1914694	1914235	+
1005481	TTS	Peaxi162Scf00043g00068	Peaxi162Scf00043	596661	597289	597289	-
1004262	TTS	Peaxi162Scf00030g02223	Peaxi162Scf00030	2241516	2241905	2241905	-
1007262	TTS	Peaxi162Scf00054g00098	Peaxi162Scf00054	985462	986541	985462	+
1000118	TTS	Peaxi162Scf00000g02711	Peaxi162Scf00000	2694071	2694490	2694490	-
1020319	TTS	Peaxi162Scf00253g00913	Peaxi162Scf00253	955674	955796	955674	+
1013528	TTS	Peaxi162Scf00153g10115	Peaxi162Scf00153	1170779	1170939	1170779	+
1029358	TTS	Peaxi162Scf00483g00001	Peaxi162Scf00483	8531	8827	8531	+
1041783	TTS	Peaxi162Scf00954g00227	Peaxi162Scf00954	282999	283773	283773	-
1024011	TTS	Peaxi162Scf00341g00027	Peaxi162Scf00341	231491	231937	231937	-
1000034	TTS	Peaxi162Scf00000g00394	Peaxi162Scf00000	3939928	3940193	3940193	-
1039256	TTS	Peaxi162Scf01056g00119	Peaxi162Scf01056	133000	133803	133000	+
1007375	TTS	Peaxi162Scf00048g00419	Peaxi162Scf00048	450859	451015	451015	-
1019222	TTS	Peaxi162Scf00226g00411	Peaxi162Scf00226	426313	426930	426313	+
1011851	TTS	Peaxi162Scf00109g00144	Peaxi162Scf00109	1388395	1389677	1389677	-
1007658	TTS	Peaxi162Scf00060g01112	Peaxi162Scf00060	1092431	1093120	1092431	+
1022285	TTS	Peaxi162Scf00298g00106	Peaxi162Scf00298	1057237	1057551	1057551	-
1033191	TTS	Peaxi162Scf00819g00027	Peaxi162Scf00819	243233	243411	243411	-
1023202	TTS	Peaxi162Scf00317g00114	Peaxi162Scf00317	141563	142535	141563	+
1018097	TTS	Peaxi162Scf00242g01319	Peaxi162Scf00242	1360929	1361507	1360929	+
1024219	TTS	Peaxi162Scf00346g00315	Peaxi162Scf00346	310032	310154	310032	+
1029264	TTS	Peaxi162Scf00604g00424	Peaxi162Scf00604	435377	435603	435603	-
1021994	TTS	Peaxi162Scf00288g00045	Peaxi162Scf00288	430160	430574	430160	+
1004481	TTS	Peaxi162Scf00027g00214	Peaxi162Scf00027	285633	285865	285865	-
1006224	TTS	Peaxi162Scf00044g02012	Peaxi162Scf00044	2072845	2072873	2072873	-
1031335	TTS	Peaxi162Scf00559g00019	Peaxi162Scf00559	104068	104354	104068	+
1011849	TTS	Peaxi162Scf00109g00129	Peaxi162Scf00109	1262114	1262214	1262214	-
1026128	TTS	Peaxi162Scf00344g00811	Peaxi162Scf00344	861716	862698	861716	+
1027296	TTS	Peaxi162Scf00517g00032	Peaxi162Scf00517	52727	52997	52997	-
1037531	TTS	Peaxi162Scf00701g00032	Peaxi162Scf00701	377897	378643	377897	+
1022882	TTS	Peaxi162Scf00272g00225	Peaxi162Scf00272	278082	278235	278235	-
1031847	TTS	Peaxi162Scf00482g00036	Peaxi162Scf00482	351205	351543	351543	-
1010793	TTS	Peaxi162Scf00092g00099	Peaxi162Scf00092	901257	901617	901617	-
1009406	TTS	Peaxi162Scf00070g00123	Peaxi162Scf00070	119661	120095	120095	-
1038992	TTS	Peaxi162Scf01022g00110	Peaxi162Scf01022	132861	133274	132861	+
1032283	TTS	Peaxi162Scf00611g00017	Peaxi162Scf00611	78776	79048	79048	-
1022858	TTS	Peaxi162Scf00366g00630	Peaxi162Scf00366	655451	655558	655558	-
1013852	TTS	Peaxi162Scf00131g01512	Peaxi162Scf00131	1572858	1573049	1572858	+
1000397	TTS	Peaxi162Scf00001g04810	Peaxi162Scf00001	4796701	4796957	4796957	-
1019345	TTS	Peaxi162Scf00275g00115	Peaxi162Scf00275	89580	89624	89624	-
1004691	TTS	Peaxi162Scf00030g01716	Peaxi162Scf00030	1717250	1717595	1717250	+
1023758	TTS	Peaxi162Scf00289g00058	Peaxi162Scf00289	567924	568081	568081	-
1015985	TTS	Peaxi162Scf00199g00111	Peaxi162Scf00199	125869	125899	125899	-
1025655	TTS	Peaxi162Scf00380g00315	Peaxi162Scf00380	345358	345471	345358	+
1001536	TTS	Peaxi162Scf00008g00417	Peaxi162Scf00008	4096244	4096433	4096433	-
1041315	TTS	Peaxi162Scf01487g00006	Peaxi162Scf01487	45338	45513	45513	-
1022061	TTS	Peaxi162Scf00290g00065	Peaxi162Scf00290	674231	674304	674304	-
1017837	TTS	Peaxi162Scf00234g00317	Peaxi162Scf00234	347705	348066	348066	-
1014980	TTS	Peaxi162Scf00153g00073	Peaxi162Scf00153	732727	732926	732926	-
1001163	TTS	Peaxi162Scf00004g04521	Peaxi162Scf00004	4584060	4584150	4584150	-
1000821	TTS	Peaxi162Scf00004g00027	Peaxi162Scf00004	193570	193660	193660	-
1030558	TTS	Peaxi162Scf00680g00410	Peaxi162Scf00680	443349	443869	443349	+
1031870	TTS	Peaxi162Scf00585g00010	Peaxi162Scf00585	45021	45260	45021	+
1040994	TTS	Peaxi162Scf01336g00120	Peaxi162Scf01336	105762	106121	105762	+
1027278	TTS	Peaxi162Scf00365g00310	Peaxi162Scf00365	353928	353978	353978	-
1032363	TTS	Peaxi162Scf00615g00312	Peaxi162Scf00615	359196	359595	359196	+
1000294	TTS	Peaxi162Scf00001g00572	Peaxi162Scf00001	5720653	5721022	5721022	-
1035826	TTS	Peaxi162Scf00786g00322	Peaxi162Scf00786	258075	258488	258075	+
1026374	TTS	Peaxi162Scf00398g00057	Peaxi162Scf00398	537000	537290	537290	-
1006104	TTS	Peaxi162Scf00042g01210	Peaxi162Scf00042	1207135	1207220	1207135	+
1012282	TTS	Peaxi162Scf00102g00212	Peaxi162Scf00102	272226	272298	272298	-
1035607	TTS	Peaxi162Scf01018g00118	Peaxi162Scf01018	133998	134072	134072	-
1014611	TTS	Peaxi162Scf00148g00088	Peaxi162Scf00148	812378	812477	812378	+
1004284	TTS	Peaxi162Scf00025g02433	Peaxi162Scf00025	2472740	2472789	2472789	-
1004505	TTS	Peaxi162Scf00027g02614	Peaxi162Scf00027	2659619	2660106	2659619	+
1008370	TTS	Peaxi162Scf00068g01810	Peaxi162Scf00068	1834524	1835344	1835344	-
1039818	TTS	Peaxi162Scf01122g00017	Peaxi162Scf01122	48882	49311	49311	-
1016822	TTS	Peaxi162Scf00161g00158	Peaxi162Scf00161	1502930	1503765	1502930	+
1004033	TTS	Peaxi162Scf00021g01916	Peaxi162Scf00021	1943580	1943940	1943940	-
1009942	TTS	Peaxi162Scf00082g00148	Peaxi162Scf00082	1419438	1419492	1419438	+
1007389	TTS	Peaxi162Scf00048g01725	Peaxi162Scf00048	1724032	1724239	1724239	-
1026882	TTS	Peaxi162Scf00411g00714	Peaxi162Scf00411	752015	752121	752121	-
1004749	TTS	Peaxi162Scf00031g00232	Peaxi162Scf00031	2311543	2312116	2311543	+
1017919	TTS	Peaxi162Scf00205g00119	Peaxi162Scf00205	149436	149777	149777	-
1013892	TTS	Peaxi162Scf00132g00232	Peaxi162Scf00132	262424	263605	263605	-
1013602	TTS	Peaxi162Scf00155g00096	Peaxi162Scf00155	896516	897964	897964	-
1002422	TTS	Peaxi162Scf00013g03018	Peaxi162Scf00013	3062616	3062893	3062616	+
1024075	TTS	Peaxi162Scf00342g00932	Peaxi162Scf00342	1202050	1202814	1202050	+
1000040	TTS	Peaxi162Scf00000g00412	Peaxi162Scf00000	4171051	4171381	4171051	+
1001288	TTS	Peaxi162Scf00007g01617	Peaxi162Scf00007	1592960	1593543	1592960	+
1001284	TTS	Peaxi162Scf00006g00139	Peaxi162Scf00006	1341243	1342040	1342040	-
1007985	TTS	Peaxi162Scf00057g00323	Peaxi162Scf00057	299379	299401	299401	-
1029706	TTS	Peaxi162Scf00629g00026	Peaxi162Scf00629	218013	218380	218380	-
1000271	TTS	Peaxi162Scf00001g00412	Peaxi162Scf00001	4091182	4091612	4091612	-
1034340	TTS	Peaxi162Scf00700g00531	Peaxi162Scf00700	534587	534843	534843	-
1033493	TTS	Peaxi162Scf00675g00610	Peaxi162Scf00675	633791	634157	633791	+
1012802	TTS	Peaxi162Scf00124g00035	Peaxi162Scf00124	344955	345314	344955	+
1019932	TTS	Peaxi162Scf00290g00111	Peaxi162Scf00290	171720	171923	171923	-
1035606	TTS	Peaxi162Scf00635g00084	Peaxi162Scf00635	802433	802531	802531	-
1036287	TTS	Peaxi162Scf00666g00008	Peaxi162Scf00666	78687	79065	78687	+
1019350	TTS	Peaxi162Scf00229g00096	Peaxi162Scf00229	920091	920365	920365	-
1030928	TTS	Peaxi162Scf00545g00213	Peaxi162Scf00545	262729	263101	262729	+
1003327	TTS	Peaxi162Scf00020g00516	Peaxi162Scf00020	571077	571146	571077	+
1001298	TTS	Peaxi162Scf00007g02310	Peaxi162Scf00007	2368524	2368890	2368890	-
1026900	TTS	Peaxi162Scf00412g00033	Peaxi162Scf00412	341508	341603	341508	+
1022374	TTS	Peaxi162Scf00299g00717	Peaxi162Scf00299	717792	717859	717859	-
1026812	TTS	Peaxi162Scf00408g00614	Peaxi162Scf00408	642370	642682	642682	-
1028257	TTS	Peaxi162Scf00449g00016	Peaxi162Scf00449	73487	73656	73487	+
1025703	TTS	Peaxi162Scf00381g00610	Peaxi162Scf00381	670906	671347	671347	-
1008380	TTS	Peaxi162Scf00068g02117	Peaxi162Scf00068	2120741	2121098	2121098	-
1010091	TTS	Peaxi162Scf00098g00072	Peaxi162Scf00098	735824	735892	735824	+
1010088	TTS	Peaxi162Scf00084g00613	Peaxi162Scf00084	597315	597455	597455	-
1038945	TTS	Peaxi162Scf00770g00316	Peaxi162Scf00770	360793	360816	360793	+
1011839	TTS	Peaxi162Scf00094g00211	Peaxi162Scf00094	208049	208142	208142	-
1005402	TTS	Peaxi162Scf00036g00125	Peaxi162Scf00036	70729	71060	71060	-
1036715	TTS	Peaxi162Scf01174g00117	Peaxi162Scf01174	159568	159667	159667	-
1014657	TTS	Peaxi162Scf00149g00723	Peaxi162Scf00149	741444	741579	741579	-
1022673	TTS	Peaxi162Scf00269g00122	Peaxi162Scf00269	1244773	1245278	1245278	-
1016634	TTS	Peaxi162Scf00160g00134	Peaxi162Scf00160	1341848	1342989	1341848	+
1041409	TTS	Peaxi162Scf01543g00011	Peaxi162Scf01543	103600	104082	103600	+
1031383	TTS	Peaxi162Scf00560g00619	Peaxi162Scf00560	673474	673600	673474	+
1044937	TTS	Peaxi162Scf01350g00125	Peaxi162Scf01350	97559	97600	97559	+
1026908	TTS	Peaxi162Scf00412g00712	Peaxi162Scf00412	757610	757818	757818	-
1021011	TTS	Peaxi162Scf00270g00111	Peaxi162Scf00270	161724	161887	161724	+
1007729	TTS	Peaxi162Scf00053g00203	Peaxi162Scf00053	1993087	1993271	1993271	-
1024960	TTS	Peaxi162Scf00316g00065	Peaxi162Scf00316	605905	606235	606235	-
1020963	TTS	Peaxi162Scf00269g00314	Peaxi162Scf00269	330274	331027	330274	+
1009746	TTS	Peaxi162Scf00079g00175	Peaxi162Scf00079	1701669	1702087	1702087	-
1009847	TTS	Peaxi162Scf00081g00264	Peaxi162Scf00081	2615297	2615589	2615297	+
1021168	TTS	Peaxi162Scf00231g01116	Peaxi162Scf00231	1131835	1132097	1132097	-
1018517	TTS	Peaxi162Scf00256g00815	Peaxi162Scf00256	856292	856379	856379	-
1014771	TTS	Peaxi162Scf00174g00075	Peaxi162Scf00174	715834	716058	716058	-
1037826	TTS	Peaxi162Scf00929g00314	Peaxi162Scf00929	341918	342450	341918	+
1010748	TTS	Peaxi162Scf00090g02113	Peaxi162Scf00090	2120502	2120737	2120737	-
1026385	TTS	Peaxi162Scf00474g00018	Peaxi162Scf00474	94962	96383	96383	-
1016439	TTS	Peaxi162Scf00174g00814	Peaxi162Scf00174	885199	885262	885199	+
1004322	TTS	Peaxi162Scf00032g00821	Peaxi162Scf00032	800798	801129	801129	-
1006151	TTS	Peaxi162Scf00043g00204	Peaxi162Scf00043	2006506	2006904	2006506	+
1018029	TTS	Peaxi162Scf00177g00618	Peaxi162Scf00177	670103	670443	670443	-
1000032	TTS	Peaxi162Scf00000g00345	Peaxi162Scf00000	3430120	3430339	3430339	-
1027534	TTS	Peaxi162Scf00428g00819	Peaxi162Scf00428	862278	862747	862747	-
1014572	TTS	Peaxi162Scf00147g00195	Peaxi162Scf00147	1900648	1902424	1902424	-
1007786	TTS	Peaxi162Scf00062g00922	Peaxi162Scf00062	942562	942704	942562	+
1019686	TTS	Peaxi162Scf00233g00516	Peaxi162Scf00233	561391	561433	561391	+
1031737	TTS	Peaxi162Scf00734g00034	Peaxi162Scf00734	326310	326726	326726	-
1013971	TTS	Peaxi162Scf00124g00044	Peaxi162Scf00124	473087	473106	473087	+
1024759	TTS	Peaxi162Scf00359g00124	Peaxi162Scf00359	150904	151222	151222	-
1002162	TTS	Peaxi162Scf00014g00614	Peaxi162Scf00014	653921	654341	654341	-
1028915	TTS	Peaxi162Scf00465g00045	Peaxi162Scf00465	447425	447547	447425	+
1031994	TTS	Peaxi162Scf00592g00211	Peaxi162Scf00592	282238	282766	282238	+
1037311	TTS	Peaxi162Scf00897g00210	Peaxi162Scf00897	208720	209015	209015	-
1027094	TTS	Peaxi162Scf00503g00314	Peaxi162Scf00503	305582	305896	305896	-
1006497	TTS	Peaxi162Scf00053g00716	Peaxi162Scf00053	704337	704771	704771	-
1004195	TTS	Peaxi162Scf00024g01616	Peaxi162Scf00024	1679526	1679583	1679583	-
1032173	TTS	Peaxi162Scf00755g00012	Peaxi162Scf00755	55269	55551	55551	-
1018687	TTS	Peaxi162Scf00191g00213	Peaxi162Scf00191	240187	240402	240402	-
1004364	TTS	Peaxi162Scf00026g00034	Peaxi162Scf00026	372895	373066	373066	-
1006188	TTS	Peaxi162Scf00043g02718	Peaxi162Scf00043	2767937	2768550	2768550	-
1021986	TTS	Peaxi162Scf00253g00723	Peaxi162Scf00253	744718	744829	744718	+
1013048	TTS	Peaxi162Scf00127g00206	Peaxi162Scf00127	2043437	2043714	2043437	+
1030681	TTS	Peaxi162Scf00536g00710	Peaxi162Scf00536	764356	764943	764356	+
1008839	TTS	Peaxi162Scf00079g02330	Peaxi162Scf00079	2334043	2334475	2334043	+
1024803	TTS	Peaxi162Scf00360g00029	Peaxi162Scf00360	204026	204457	204457	-
1008820	TTS	Peaxi162Scf00065g00327	Peaxi162Scf00065	368136	368271	368136	+
1016840	TTS	Peaxi162Scf00183g00067	Peaxi162Scf00183	626266	626354	626266	+
1014418	TTS	Peaxi162Scf00168g01523	Peaxi162Scf00168	1584836	1584907	1584836	+
1032240	TTS	Peaxi162Scf00608g00014	Peaxi162Scf00608	105256	105423	105423	-
1022438	TTS	Peaxi162Scf00300g00727	Peaxi162Scf00300	719426	720252	720252	-
1021218	TTS	Peaxi162Scf00273g01118	Peaxi162Scf00273	1094298	1094358	1094298	+
1011147	TTS	Peaxi162Scf00116g01011	Peaxi162Scf00116	1004885	1005111	1005111	-
1024373	TTS	Peaxi162Scf00349g00111	Peaxi162Scf00349	108539	108811	108539	+
1034888	TTS	Peaxi162Scf00596g00410	Peaxi162Scf00596	463704	463896	463704	+
1006557	TTS	Peaxi162Scf00043g00255	Peaxi162Scf00043	2575632	2576063	2576063	-
1021203	TTS	Peaxi162Scf00273g00078	Peaxi162Scf00273	693137	693369	693137	+
1000728	TTS	Peaxi162Scf00003g02635	Peaxi162Scf00003	2648532	2648860	2648532	+
1010739	TTS	Peaxi162Scf00080g01217	Peaxi162Scf00080	1207392	1207670	1207392	+
1028773	TTS	Peaxi162Scf00461g00026	Peaxi162Scf00461	206484	206825	206825	-
1015306	TTS	Peaxi162Scf00136g00176	Peaxi162Scf00136	1745340	1745542	1745542	-
1034202	TTS	Peaxi162Scf00912g00114	Peaxi162Scf00912	223809	224713	224713	-
1002431	TTS	Peaxi162Scf00013g03227	Peaxi162Scf00013	3261254	3261494	3261494	-
1020494	TTS	Peaxi162Scf00308g00076	Peaxi162Scf00308	726474	726553	726553	-
1007431	TTS	Peaxi162Scf00066g00224	Peaxi162Scf00066	257330	257927	257927	-
1040960	TTS	Peaxi162Scf01333g00016	Peaxi162Scf01333	8313	8601	8601	-
1011210	TTS	Peaxi162Scf00086g01414	Peaxi162Scf00086	1400346	1400543	1400543	-
1024527	TTS	Peaxi162Scf00353g00013	Peaxi162Scf00353	140030	140247	140030	+
1032593	TTS	Peaxi162Scf00624g00085	Peaxi162Scf00624	881117	881193	881117	+
1001758	TTS	Peaxi162Scf00009g00813	Peaxi162Scf00009	877954	878328	878328	-
1038975	TTS	Peaxi162Scf01018g00215	Peaxi162Scf01018	261437	261631	261437	+
1015829	TTS	Peaxi162Scf00195g00131	Peaxi162Scf00195	147965	148030	148030	-
1001965	TTS	Peaxi162Scf00013g00229	Peaxi162Scf00013	253270	253665	253665	-
1004524	TTS	Peaxi162Scf00035g02716	Peaxi162Scf00035	2783917	2783972	2783972	-
1008872	TTS	Peaxi162Scf00080g01410	Peaxi162Scf00080	1409266	1409973	1409973	-
1025922	TTS	Peaxi162Scf00386g00814	Peaxi162Scf00386	863092	863110	863110	-
1026681	TTS	Peaxi162Scf00406g00061	Peaxi162Scf00406	632977	633992	632977	+
1006938	TTS	Peaxi162Scf00049g00209	Peaxi162Scf00049	2073291	2073942	2073291	+
1030451	TTS	Peaxi162Scf00528g00063	Peaxi162Scf00528	615409	615598	615598	-
1010863	TTS	Peaxi162Scf00094g00116	Peaxi162Scf00094	1161522	1161865	1161865	-
1041489	TTS	Peaxi162Scf00937g00119	Peaxi162Scf00937	133850	134978	134978	-
1032207	TTS	Peaxi162Scf00603g00012	Peaxi162Scf00603	25853	26152	25853	+
1010266	TTS	Peaxi162Scf00087g00314	Peaxi162Scf00087	320462	321017	321017	-
1039863	TTS	Peaxi162Scf01125g00111	Peaxi162Scf01125	152231	152815	152815	-
1016528	TTS	Peaxi162Scf00175g01030	Peaxi162Scf00175	1042589	1042902	1042589	+
1040535	TTS	Peaxi162Scf00879g00020	Peaxi162Scf00879	62030	62098	62098	-
1030805	TTS	Peaxi162Scf00541g00330	Peaxi162Scf00541	379361	379653	379361	+
1037214	TTS	Peaxi162Scf00692g00416	Peaxi162Scf00692	406173	406451	406451	-
1000111	TTS	Peaxi162Scf00000g00587	Peaxi162Scf00000	5873928	5873944	5873944	-
1037951	TTS	Peaxi162Scf00724g00059	Peaxi162Scf00724	513380	515042	515042	-
1014344	TTS	Peaxi162Scf00167g00610	Peaxi162Scf00167	583976	584165	584165	-
1011403	TTS	Peaxi162Scf00120g00412	Peaxi162Scf00120	381644	381740	381740	-
1010810	TTS	Peaxi162Scf00081g01011	Peaxi162Scf00081	1057702	1058688	1058688	-
1025509	TTS	Peaxi162Scf00377g00038	Peaxi162Scf00377	311474	311755	311755	-
1033470	TTS	Peaxi162Scf00540g00312	Peaxi162Scf00540	320492	320612	320612	-
1009775	TTS	Peaxi162Scf00079g02016	Peaxi162Scf00079	2014714	2015119	2014714	+
1041491	TTS	Peaxi162Scf01622g00017	Peaxi162Scf01622	16933	17269	17269	-
1021224	TTS	Peaxi162Scf00324g00531	Peaxi162Scf00324	571834	572044	572044	-
1023451	TTS	Peaxi162Scf00327g00039	Peaxi162Scf00327	289244	289413	289244	+
1034265	TTS	Peaxi162Scf00570g00004	Peaxi162Scf00570	38040	38311	38311	-
1000475	TTS	Peaxi162Scf00002g00349	Peaxi162Scf00002	3426868	3427001	3427001	-
1018561	TTS	Peaxi162Scf00258g00225	Peaxi162Scf00258	234242	234308	234308	-
1019835	TTS	Peaxi162Scf00237g00132	Peaxi162Scf00237	1351550	1352081	1351550	+
1001061	TTS	Peaxi162Scf00004g01519	Peaxi162Scf00004	1518590	1519246	1519246	-
1017393	TTS	Peaxi162Scf00193g00724	Peaxi162Scf00193	748591	749235	749235	-
1030694	TTS	Peaxi162Scf00537g00517	Peaxi162Scf00537	501243	501406	501243	+
1006582	TTS	Peaxi162Scf00046g00623	Peaxi162Scf00046	613153	613420	613153	+
1022253	TTS	Peaxi162Scf00297g00816	Peaxi162Scf00297	869931	870413	870413	-
1019903	TTS	Peaxi162Scf00289g00010	Peaxi162Scf00289	10297	10435	10297	+
1006845	TTS	Peaxi162Scf00059g00129	Peaxi162Scf00059	132996	133177	133177	-
1028775	TTS	Peaxi162Scf00461g00057	Peaxi162Scf00461	493282	493712	493712	-
1026702	TTS	Peaxi162Scf00486g00075	Peaxi162Scf00486	710850	710959	710959	-
1006871	TTS	Peaxi162Scf00059g01813	Peaxi162Scf00059	1843755	1843826	1843826	-
1019024	TTS	Peaxi162Scf00195g00027	Peaxi162Scf00195	264187	266175	266175	-
1039580	TTS	Peaxi162Scf01091g00011	Peaxi162Scf01091	65499	65885	65885	-
1011194	TTS	Peaxi162Scf00100g00147	Peaxi162Scf00100	1415045	1415328	1415045	+
1001559	TTS	Peaxi162Scf00008g01818	Peaxi162Scf00008	1863395	1863761	1863395	+
1001833	TTS	Peaxi162Scf00009g01921	Peaxi162Scf00009	1919698	1920355	1919698	+
1039559	TTS	Peaxi162Scf00803g00528	Peaxi162Scf00803	513291	513483	513483	-
1003669	TTS	Peaxi162Scf00023g00112	Peaxi162Scf00023	1090697	1091080	1091080	-
1007648	TTS	Peaxi162Scf00060g00512	Peaxi162Scf00060	498027	498401	498401	-
1000324	TTS	Peaxi162Scf00001g03224	Peaxi162Scf00001	3187115	3187206	3187206	-
1030283	TTS	Peaxi162Scf00439g00071	Peaxi162Scf00439	744716	744990	744716	+
1033815	TTS	Peaxi162Scf00879g00021	Peaxi162Scf00879	185236	185289	185289	-
1008292	TTS	Peaxi162Scf00067g00107	Peaxi162Scf00067	996607	996843	996607	+
1004785	TTS	Peaxi162Scf00032g00191	Peaxi162Scf00032	1903029	1903222	1903029	+
1022330	TTS	Peaxi162Scf00299g00338	Peaxi162Scf00299	374341	374656	374341	+
1007252	TTS	Peaxi162Scf00053g02113	Peaxi162Scf00053	2115292	2115424	2115292	+
1018449	TTS	Peaxi162Scf00254g00101	Peaxi162Scf00254	987431	987551	987551	-
1009145	TTS	Peaxi162Scf00067g02422	Peaxi162Scf00067	2398117	2398353	2398117	+
1005393	TTS	Peaxi162Scf00041g00314	Peaxi162Scf00041	332519	333243	333243	-
1025707	TTS	Peaxi162Scf00381g00916	Peaxi162Scf00381	964022	964213	964213	-
1029048	TTS	Peaxi162Scf00408g00018	Peaxi162Scf00408	82497	82633	82633	-
1011648	TTS	Peaxi162Scf00125g01116	Peaxi162Scf00125	1175028	1175121	1175121	-
1033013	TTS	Peaxi162Scf00650g00352	Peaxi162Scf00650	312683	313064	313064	-
1032784	TTS	Peaxi162Scf00795g00018	Peaxi162Scf00795	102049	102517	102517	-
1000034	TTS	Peaxi162Scf00000g00335	Peaxi162Scf00000	3316120	3316693	3316120	+
1034840	TTS	Peaxi162Scf00955g00014	Peaxi162Scf00955	130470	132407	132407	-
1035898	TTS	Peaxi162Scf00789g00013	Peaxi162Scf00789	57809	58328	57809	+
1014205	TTS	Peaxi162Scf00126g01514	Peaxi162Scf00126	1499916	1500545	1500545	-
1001557	TTS	Peaxi162Scf00008g01718	Peaxi162Scf00008	1748341	1748830	1748830	-
1036801	TTS	Peaxi162Scf01192g00029	Peaxi162Scf01192	213504	213852	213852	-
1036622	TTS	Peaxi162Scf00839g00012	Peaxi162Scf00839	151183	152163	151183	+
1012340	TTS	Peaxi162Scf00116g00131	Peaxi162Scf00116	1317902	1318150	1317902	+
1024742	TTS	Peaxi162Scf00359g00096	Peaxi162Scf00359	902065	902213	902213	-
1007012	TTS	Peaxi162Scf00050g02022	Peaxi162Scf00050	1992877	1993144	1992877	+
1001807	TTS	Peaxi162Scf00009g01714	Peaxi162Scf00009	1696268	1696532	1696268	+
1018218	TTS	Peaxi162Scf00180g00312	Peaxi162Scf00180	363291	363543	363543	-
1026863	TTS	Peaxi162Scf00411g00012	Peaxi162Scf00411	31250	31464	31464	-
1009032	TTS	Peaxi162Scf00083g00426	Peaxi162Scf00083	415486	415804	415804	-
1007645	TTS	Peaxi162Scf00052g00051	Peaxi162Scf00052	570542	571923	570542	+
1041239	TTS	Peaxi162Scf01427g00007	Peaxi162Scf01427	22062	22335	22062	+
1004169	TTS	Peaxi162Scf00023g01811	Peaxi162Scf00023	1865599	1866030	1866030	-
1010995	TTS	Peaxi162Scf00096g00313	Peaxi162Scf00096	290315	290675	290315	+
1016789	TTS	Peaxi162Scf00212g00310	Peaxi162Scf00212	353149	353704	353704	-
1009963	TTS	Peaxi162Scf00083g00022	Peaxi162Scf00083	197614	197845	197614	+
1018187	TTS	Peaxi162Scf00246g00014	Peaxi162Scf00246	136973	137016	136973	+
1015471	TTS	Peaxi162Scf00161g00089	Peaxi162Scf00161	831113	831304	831113	+
1007494	TTS	Peaxi162Scf00050g01612	Peaxi162Scf00050	1660733	1660832	1660832	-
1020021	TTS	Peaxi162Scf00244g00067	Peaxi162Scf00244	631596	631719	631719	-
1009230	TTS	Peaxi162Scf00069g00511	Peaxi162Scf00069	569001	569277	569277	-
1031799	TTS	Peaxi162Scf00580g00512	Peaxi162Scf00580	551276	551557	551276	+
1016486	TTS	Peaxi162Scf00157g00211	Peaxi162Scf00157	277292	277347	277292	+
1008810	TTS	Peaxi162Scf00065g00120	Peaxi162Scf00065	144380	144764	144764	-
1013535	TTS	Peaxi162Scf00118g00222	Peaxi162Scf00118	244538	245345	245345	-
1022947	TTS	Peaxi162Scf00372g00049	Peaxi162Scf00372	462210	462383	462383	-
1027057	TTS	Peaxi162Scf00418g00024	Peaxi162Scf00418	228362	228725	228725	-
1017465	TTS	Peaxi162Scf00194g00728	Peaxi162Scf00194	775763	775970	775970	-
1023180	TTS	Peaxi162Scf00316g01013	Peaxi162Scf00316	1015616	1015934	1015934	-
1002215	TTS	Peaxi162Scf00011g02119	Peaxi162Scf00011	2113710	2114017	2114017	-
1041149	TTS	Peaxi162Scf01390g00033	Peaxi162Scf01390	58017	58430	58017	+
1003270	TTS	Peaxi162Scf00016g01335	Peaxi162Scf00016	1381257	1381533	1381257	+
1026865	TTS	Peaxi162Scf00411g00015	Peaxi162Scf00411	180675	181220	180675	+
1007209	TTS	Peaxi162Scf00047g01324	Peaxi162Scf00047	1384503	1385088	1384503	+
1029275	TTS	Peaxi162Scf00415g00213	Peaxi162Scf00415	260352	260561	260561	-
1005870	TTS	Peaxi162Scf00039g00510	Peaxi162Scf00039	505802	505998	505802	+
1033275	TTS	Peaxi162Scf00827g00517	Peaxi162Scf00827	566534	566761	566534	+
1002511	TTS	Peaxi162Scf00014g01419	Peaxi162Scf00014	1409731	1410350	1409731	+
1028265	TTS	Peaxi162Scf00389g00625	Peaxi162Scf00389	681042	681060	681060	-
1009640	TTS	Peaxi162Scf00072g00628	Peaxi162Scf00072	661684	662040	662040	-
1016898	TTS	Peaxi162Scf00185g00210	Peaxi162Scf00185	230091	230468	230091	+
1031081	TTS	Peaxi162Scf00695g00048	Peaxi162Scf00695	450122	450246	450122	+
1009293	TTS	Peaxi162Scf00088g00616	Peaxi162Scf00088	664151	664287	664287	-
1000872	TTS	Peaxi162Scf00004g01917	Peaxi162Scf00004	1971724	1971795	1971795	-
1023207	TTS	Peaxi162Scf00281g00415	Peaxi162Scf00281	423439	423719	423719	-
1027733	TTS	Peaxi162Scf00378g00074	Peaxi162Scf00378	748335	749387	748335	+
1025629	TTS	Peaxi162Scf00447g00119	Peaxi162Scf00447	114514	114538	114538	-
1019403	TTS	Peaxi162Scf00230g00116	Peaxi162Scf00230	1129980	1130428	1129980	+
1017056	TTS	Peaxi162Scf00188g01025	Peaxi162Scf00188	1080249	1080556	1080556	-
1014003	TTS	Peaxi162Scf00164g00215	Peaxi162Scf00164	260508	260921	260921	-
1008331	TTS	Peaxi162Scf00067g01926	Peaxi162Scf00067	1979412	1979747	1979747	-
1011846	TTS	Peaxi162Scf00094g01012	Peaxi162Scf00094	1035983	1036094	1035983	+
1010563	TTS	Peaxi162Scf00106g00092	Peaxi162Scf00106	929343	929649	929649	-
1036028	TTS	Peaxi162Scf00798g00027	Peaxi162Scf00798	262661	263158	262661	+
1015341	TTS	Peaxi162Scf00160g00315	Peaxi162Scf00160	376113	376138	376113	+
1009771	TTS	Peaxi162Scf00079g01814	Peaxi162Scf00079	1823299	1823711	1823711	-
1026914	TTS	Peaxi162Scf00413g00085	Peaxi162Scf00413	832152	832547	832152	+
1033304	TTS	Peaxi162Scf00535g00526	Peaxi162Scf00535	571417	571799	571799	-
1024002	TTS	Peaxi162Scf00398g00720	Peaxi162Scf00398	774842	775128	775128	-
1013177	TTS	Peaxi162Scf00147g01713	Peaxi162Scf00147	1736217	1737165	1737165	-
1041072	TTS	Peaxi162Scf00915g00124	Peaxi162Scf00915	169292	169852	169852	-
1017003	TTS	Peaxi162Scf00217g00313	Peaxi162Scf00217	325538	325592	325592	-
1001774	TTS	Peaxi162Scf00009g01415	Peaxi162Scf00009	1404459	1405216	1405216	-
1029023	TTS	Peaxi162Scf00407g00211	Peaxi162Scf00407	229829	229924	229829	+
1034734	TTS	Peaxi162Scf00723g00019	Peaxi162Scf00723	172660	173113	172660	+
1002289	TTS	Peaxi162Scf00013g00106	Peaxi162Scf00013	1012968	1013299	1013299	-
1035996	TTS	Peaxi162Scf01067g00025	Peaxi162Scf01067	49962	50405	50405	-
1020792	TTS	Peaxi162Scf00264g00713	Peaxi162Scf00264	690630	690997	690997	-
1012470	TTS	Peaxi162Scf00118g01923	Peaxi162Scf00118	1900280	1900708	1900708	-
1028678	TTS	Peaxi162Scf00457g00215	Peaxi162Scf00457	252951	253280	253280	-
1017239	TTS	Peaxi162Scf00223g01425	Peaxi162Scf00223	1462575	1462787	1462575	+
1006383	TTS	Peaxi162Scf00051g01715	Peaxi162Scf00051	1701309	1701887	1701309	+
1004408	TTS	Peaxi162Scf00026g02226	Peaxi162Scf00026	2243862	2244292	2243862	+
1019135	TTS	Peaxi162Scf00198g00036	Peaxi162Scf00198	290624	290910	290910	-
1038729	TTS	Peaxi162Scf00761g00071	Peaxi162Scf00761	703716	703885	703716	+
1024005	TTS	Peaxi162Scf00340g00318	Peaxi162Scf00340	339504	339556	339556	-
1034103	TTS	Peaxi162Scf00691g00516	Peaxi162Scf00691	533668	533819	533819	-
1032485	TTS	Peaxi162Scf00619g00117	Peaxi162Scf00619	169908	170147	169908	+
1027958	TTS	Peaxi162Scf00440g00034	Peaxi162Scf00440	308023	308084	308023	+
1035460	TTS	Peaxi162Scf01002g00121	Peaxi162Scf01002	172375	172650	172650	-
1025320	TTS	Peaxi162Scf00439g00007	Peaxi162Scf00439	57250	57437	57437	-
1036259	TTS	Peaxi162Scf01100g00012	Peaxi162Scf01100	67524	67645	67645	-
1016932	TTS	Peaxi162Scf00186g00012	Peaxi162Scf00186	17157	17711	17711	-
1000077	TTS	Peaxi162Scf00000g00678	Peaxi162Scf00000	6755628	6755742	6755628	+
1033080	TTS	Peaxi162Scf00654g00024	Peaxi162Scf00654	198357	198708	198357	+
1011873	TTS	Peaxi162Scf00110g00120	Peaxi162Scf00110	177443	177755	177443	+
1010907	TTS	Peaxi162Scf00082g01311	Peaxi162Scf00082	1310499	1310571	1310499	+
1000998	TTS	Peaxi162Scf00004g00036	Peaxi162Scf00004	330599	330825	330825	-
1028711	TTS	Peaxi162Scf00459g00025	Peaxi162Scf00459	195050	195409	195050	+
1027282	TTS	Peaxi162Scf00365g00413	Peaxi162Scf00365	481169	482071	482071	-
1015739	TTS	Peaxi162Scf00194g00022	Peaxi162Scf00194	82603	82781	82781	-
1019958	TTS	Peaxi162Scf00241g00812	Peaxi162Scf00241	814437	814647	814437	+
1014489	TTS	Peaxi162Scf00170g00717	Peaxi162Scf00170	700097	700262	700262	-
1012811	TTS	Peaxi162Scf00108g00048	Peaxi162Scf00108	520753	520803	520753	+
1036355	TTS	Peaxi162Scf00816g00006	Peaxi162Scf00816	75241	76230	75241	+
1022087	TTS	Peaxi162Scf00291g00015	Peaxi162Scf00291	172808	173393	172808	+
1022281	TTS	Peaxi162Scf00298g00054	Peaxi162Scf00298	495004	495209	495004	+
1038097	TTS	Peaxi162Scf00734g00059	Peaxi162Scf00734	525381	525800	525381	+
1025524	TTS	Peaxi162Scf00444g00532	Peaxi162Scf00444	526850	526908	526908	-
1017002	TTS	Peaxi162Scf00188g00617	Peaxi162Scf00188	655898	656256	655898	+
1005325	TTS	Peaxi162Scf00040g00113	Peaxi162Scf00040	101048	101151	101151	-
1001457	TTS	Peaxi162Scf00007g01112	Peaxi162Scf00007	1093502	1093881	1093502	+
1018060	TTS	Peaxi162Scf00178g00039	Peaxi162Scf00178	305390	305415	305415	-
1012254	TTS	Peaxi162Scf00101g01413	Peaxi162Scf00101	1411174	1411227	1411227	-
1000518	TTS	Peaxi162Scf00002g02319	Peaxi162Scf00002	2297347	2297408	2297347	+
1004239	TTS	Peaxi162Scf00021g00182	Peaxi162Scf00021	1831673	1832419	1831673	+
1022591	TTS	Peaxi162Scf00305g00005	Peaxi162Scf00305	62819	63429	62819	+
1009679	TTS	Peaxi162Scf00090g00311	Peaxi162Scf00090	316249	316416	316416	-
1009458	TTS	Peaxi162Scf00071g00258	Peaxi162Scf00071	2580235	2580602	2580235	+
1027263	TTS	Peaxi162Scf00365g00021	Peaxi162Scf00365	12813	12911	12911	-
1026868	TTS	Peaxi162Scf00495g00013	Peaxi162Scf00495	108269	109305	108269	+
1011906	TTS	Peaxi162Scf00095g00221	Peaxi162Scf00095	281115	281317	281317	-
1013737	TTS	Peaxi162Scf00120g00723	Peaxi162Scf00120	761861	762100	762100	-
1021249	TTS	Peaxi162Scf00325g00713	Peaxi162Scf00325	774906	774978	774978	-
1031988	TTS	Peaxi162Scf00592g00111	Peaxi162Scf00592	137953	138814	138814	-
1023078	TTS	Peaxi162Scf00375g00423	Peaxi162Scf00375	451709	451809	451809	-
1000453	TTS	Peaxi162Scf00002g00215	Peaxi162Scf00002	212723	212960	212960	-
1028255	TTS	Peaxi162Scf00389g00425	Peaxi162Scf00389	485994	486284	486284	-
1039719	TTS	Peaxi162Scf01108g00120	Peaxi162Scf01108	93802	93859	93859	-
1018042	TTS	Peaxi162Scf00177g00814	Peaxi162Scf00177	791453	791535	791453	+
1018629	TTS	Peaxi162Scf00213g00074	Peaxi162Scf00213	786459	786985	786459	+
1010937	TTS	Peaxi162Scf00095g00411	Peaxi162Scf00095	420691	420926	420691	+
1031305	TTS	Peaxi162Scf00558g00004	Peaxi162Scf00558	69743	69784	69743	+
1026407	TTS	Peaxi162Scf00399g00041	Peaxi162Scf00399	383812	384175	384175	-
1014021	TTS	Peaxi162Scf00135g00086	Peaxi162Scf00135	836756	837050	836756	+
1012532	TTS	Peaxi162Scf00132g00524	Peaxi162Scf00132	508156	508451	508451	-
1032570	TTS	Peaxi162Scf00623g00041	Peaxi162Scf00623	380239	382217	382217	-
1028450	TTS	Peaxi162Scf00451g00625	Peaxi162Scf00451	600162	600439	600439	-
1034190	TTS	Peaxi162Scf00911g00010	Peaxi162Scf00911	48136	48321	48321	-
1014802	TTS	Peaxi162Scf00152g00236	Peaxi162Scf00152	220340	220671	220671	-
1009182	TTS	Peaxi162Scf00068g02311	Peaxi162Scf00068	2306127	2306700	2306700	-
1020210	TTS	Peaxi162Scf00252g00056	Peaxi162Scf00252	569579	570012	569579	+
1007981	TTS	Peaxi162Scf00064g01133	Peaxi162Scf00064	1156864	1157022	1157022	-
1039963	TTS	Peaxi162Scf01141g00027	Peaxi162Scf01141	9233	9644	9233	+
1019204	TTS	Peaxi162Scf00226g00112	Peaxi162Scf00226	105525	105624	105624	-
1024450	TTS	Peaxi162Scf00351g00412	Peaxi162Scf00351	376550	376787	376787	-
1009834	TTS	Peaxi162Scf00094g00112	Peaxi162Scf00094	95899	96199	96199	-
1009299	TTS	Peaxi162Scf00075g00171	Peaxi162Scf00075	1786723	1787124	1786723	+
1037737	TTS	Peaxi162Scf00924g00019	Peaxi162Scf00924	48513	48905	48905	-
1007394	TTS	Peaxi162Scf00057g00207	Peaxi162Scf00057	2052804	2054180	2052804	+
1011255	TTS	Peaxi162Scf00118g00310	Peaxi162Scf00118	356980	357153	356980	+
1030130	TTS	Peaxi162Scf00519g00028	Peaxi162Scf00519	276252	277256	276252	+
1014083	TTS	Peaxi162Scf00126g00418	Peaxi162Scf00126	468034	468213	468213	-
1027372	TTS	Peaxi162Scf00422g00413	Peaxi162Scf00422	414109	414561	414109	+
1025845	TTS	Peaxi162Scf00337g00314	Peaxi162Scf00337	342045	342322	342322	-
1025297	TTS	Peaxi162Scf00438g00617	Peaxi162Scf00438	672651	673264	672651	+
1007673	TTS	Peaxi162Scf00052g00710	Peaxi162Scf00052	722157	722765	722765	-
1025847	TTS	Peaxi162Scf00452g00333	Peaxi162Scf00452	374481	374549	374549	-
1025723	TTS	Peaxi162Scf00382g00218	Peaxi162Scf00382	279893	280775	279893	+
1030273	TTS	Peaxi162Scf00665g00013	Peaxi162Scf00665	46200	46273	46200	+
1034088	TTS	Peaxi162Scf00901g00217	Peaxi162Scf00901	192371	192531	192531	-
1033000	TTS	Peaxi162Scf00524g00618	Peaxi162Scf00524	664637	664716	664716	-
1040442	TTS	Peaxi162Scf00876g00115	Peaxi162Scf00876	136873	136923	136873	+
1033838	TTS	Peaxi162Scf00687g00041	Peaxi162Scf00687	400893	401364	400893	+
1042050	TTS	Peaxi162Scf00976g00112	Peaxi162Scf00976	165010	165357	165357	-
1004518	TTS	Peaxi162Scf00035g02519	Peaxi162Scf00035	2575722	2576186	2575722	+
1008763	TTS	Peaxi162Scf00072g00039	Peaxi162Scf00072	362868	363734	362868	+
1020842	TTS	Peaxi162Scf00266g00512	Peaxi162Scf00266	579208	579876	579208	+
1015306	TTS	Peaxi162Scf00186g01113	Peaxi162Scf00186	1089725	1089817	1089725	+
1044798	TTS	Peaxi162Scf01320g00002	Peaxi162Scf01320	136148	136549	136148	+
1012775	TTS	Peaxi162Scf00139g00014	Peaxi162Scf00139	30857	30903	30903	-
1032874	TTS	Peaxi162Scf00521g00015	Peaxi162Scf00521	90281	90642	90281	+
1011258	TTS	Peaxi162Scf00087g00222	Peaxi162Scf00087	2188971	2189310	2189310	-
1031934	TTS	Peaxi162Scf00588g00910	Peaxi162Scf00588	926606	926710	926710	-
1023061	TTS	Peaxi162Scf00375g00035	Peaxi162Scf00375	312697	312752	312752	-
1020436	TTS	Peaxi162Scf00218g00314	Peaxi162Scf00218	342142	342931	342142	+
1012684	TTS	Peaxi162Scf00136g00229	Peaxi162Scf00136	2196879	2197223	2197223	-
1035497	TTS	Peaxi162Scf00767g00011	Peaxi162Scf00767	102031	102365	102031	+
1004010	TTS	Peaxi162Scf00021g01520	Peaxi162Scf00021	1530233	1530427	1530233	+
1039656	TTS	Peaxi162Scf01099g00002	Peaxi162Scf01099	21236	22156	21236	+
1014758	TTS	Peaxi162Scf00151g00610	Peaxi162Scf00151	620998	621055	621055	-
1026413	TTS	Peaxi162Scf00399g00518	Peaxi162Scf00399	580195	580710	580710	-
1022698	TTS	Peaxi162Scf00309g00418	Peaxi162Scf00309	423869	424205	424205	-
1020960	TTS	Peaxi162Scf00269g00135	Peaxi162Scf00269	1367573	1367937	1367573	+
1032506	TTS	Peaxi162Scf00620g00119	Peaxi162Scf00620	117792	118115	117792	+
1030012	TTS	Peaxi162Scf00650g00112	Peaxi162Scf00650	123897	123941	123897	+
1031774	TTS	Peaxi162Scf00580g00011	Peaxi162Scf00580	77756	77970	77756	+
1018058	TTS	Peaxi162Scf00178g00004	Peaxi162Scf00178	57423	57707	57707	-
1036459	TTS	Peaxi162Scf00825g00311	Peaxi162Scf00825	311684	312256	312256	-
1024539	TTS	Peaxi162Scf00311g01314	Peaxi162Scf00311	1321622	1322021	1322021	-
1028547	TTS	Peaxi162Scf00394g00718	Peaxi162Scf00394	681207	681241	681241	-
1018142	TTS	Peaxi162Scf00244g00115	Peaxi162Scf00244	130864	131052	131052	-
1024025	TTS	Peaxi162Scf00399g00810	Peaxi162Scf00399	792997	793173	793173	-
1004414	TTS	Peaxi162Scf00033g02834	Peaxi162Scf00033	2878247	2878874	2878874	-
1016896	TTS	Peaxi162Scf00185g00159	Peaxi162Scf00185	1536647	1537478	1536647	+
1017085	TTS	Peaxi162Scf00220g00091	Peaxi162Scf00220	894076	895029	894076	+
1030236	TTS	Peaxi162Scf00522g00314	Peaxi162Scf00522	388503	388913	388913	-
1031339	TTS	Peaxi162Scf00559g00213	Peaxi162Scf00559	260195	260406	260195	+
1016542	TTS	Peaxi162Scf00176g01310	Peaxi162Scf00176	1293445	1293949	1293949	-
1028609	TTS	Peaxi162Scf00566g00064	Peaxi162Scf00566	628698	628880	628880	-
1031522	TTS	Peaxi162Scf00717g00218	Peaxi162Scf00717	210326	210486	210486	-
1003937	TTS	Peaxi162Scf00026g00163	Peaxi162Scf00026	1683263	1683633	1683633	-
1028272	TTS	Peaxi162Scf00449g00417	Peaxi162Scf00449	486659	486900	486659	+
1035109	TTS	Peaxi162Scf00742g00213	Peaxi162Scf00742	235656	235962	235656	+
1026527	TTS	Peaxi162Scf00401g00525	Peaxi162Scf00401	497762	497964	497964	-
1025351	TTS	Peaxi162Scf00374g00029	Peaxi162Scf00374	229223	229420	229223	+
1008281	TTS	Peaxi162Scf00060g00621	Peaxi162Scf00060	660723	661007	661007	-
1031409	TTS	Peaxi162Scf00562g00216	Peaxi162Scf00562	254060	254481	254481	-
1001624	TTS	Peaxi162Scf00010g03410	Peaxi162Scf00010	3392080	3392244	3392080	+
1015149	TTS	Peaxi162Scf00156g00214	Peaxi162Scf00156	256103	256234	256234	-
1027690	TTS	Peaxi162Scf00433g00412	Peaxi162Scf00433	478750	480003	480003	-
1016304	TTS	Peaxi162Scf00173g00018	Peaxi162Scf00173	97476	97634	97476	+
1030648	TTS	Peaxi162Scf00536g00035	Peaxi162Scf00536	312083	312312	312312	-
1014430	TTS	Peaxi162Scf00145g00103	Peaxi162Scf00145	1033562	1033927	1033562	+
1015591	TTS	Peaxi162Scf00164g00521	Peaxi162Scf00164	558763	559156	559156	-
1028464	TTS	Peaxi162Scf00559g00420	Peaxi162Scf00559	382217	382506	382506	-
1025868	TTS	Peaxi162Scf00452g00721	Peaxi162Scf00452	725399	725951	725399	+
1022552	TTS	Peaxi162Scf00304g00622	Peaxi162Scf00304	644360	644469	644469	-
1022049	TTS	Peaxi162Scf00290g00013	Peaxi162Scf00290	68941	69342	69342	-
1031205	TTS	Peaxi162Scf00553g00620	Peaxi162Scf00553	681565	681926	681565	+
1014206	TTS	Peaxi162Scf00139g01316	Peaxi162Scf00139	1309763	1310038	1309763	+
1006209	TTS	Peaxi162Scf00044g00112	Peaxi162Scf00044	1105450	1105516	1105516	-
1033344	TTS	Peaxi162Scf00832g00019	Peaxi162Scf00832	41383	41656	41656	-
1005852	TTS	Peaxi162Scf00039g00093	Peaxi162Scf00039	930779	931058	930779	+
1016406	TTS	Peaxi162Scf00156g00015	Peaxi162Scf00156	37164	37560	37560	-
1018659	TTS	Peaxi162Scf00262g00025	Peaxi162Scf00262	218431	219338	219338	-
1011158	TTS	Peaxi162Scf00098g00610	Peaxi162Scf00098	601764	602731	601764	+
1031307	TTS	Peaxi162Scf00558g00033	Peaxi162Scf00558	336928	337272	336928	+
1013099	TTS	Peaxi162Scf00146g00111	Peaxi162Scf00146	130362	130564	130564	-
1024779	TTS	Peaxi162Scf00359g00813	Peaxi162Scf00359	801671	802041	801671	+
1025467	TTS	Peaxi162Scf00329g00715	Peaxi162Scf00329	711008	712294	712294	-
1007496	TTS	Peaxi162Scf00067g00313	Peaxi162Scf00067	330036	330325	330325	-
1009868	TTS	Peaxi162Scf00081g01515	Peaxi162Scf00081	1578449	1578801	1578449	+
1012268	TTS	Peaxi162Scf00114g00211	Peaxi162Scf00114	228047	228225	228047	+
1001975	XAE	Peaxi162Scf00011g00279	Peaxi162Scf00011	2727196	2727287	2727196-2727287	-
1040235	TTS	Peaxi162Scf01174g00016	Peaxi162Scf01174	57726	58578	58578	-
1005304	TTS	Peaxi162Scf00034g00911	Peaxi162Scf00034	893363	893656	893656	-
1007285	TTS	Peaxi162Scf00064g01718	Peaxi162Scf00064	1710477	1711134	1711134	-
1020618	TTS	Peaxi162Scf00311g00045	Peaxi162Scf00311	439022	439864	439864	-
1004557	TTS	Peaxi162Scf00036g00221	Peaxi162Scf00036	236947	237165	237165	-
1020907	TTS	Peaxi162Scf00268g00087	Peaxi162Scf00268	838831	839381	838831	+
1033608	TTS	Peaxi162Scf00544g00922	Peaxi162Scf00544	962117	962174	962174	-
1026208	TTS	Peaxi162Scf00392g00317	Peaxi162Scf00392	369053	371028	371028	-
1042040	TTS	Peaxi162Scf00975g00132	Peaxi162Scf00975	102998	103076	102998	+
1038071	TTS	Peaxi162Scf02754g10013	Peaxi162Scf02754	114522	114889	114889	-
1034344	TTS	Peaxi162Scf00700g00728	Peaxi162Scf00700	718112	718494	718112	+
1010049	TTS	Peaxi162Scf00084g00027	Peaxi162Scf00084	279291	279803	279291	+
1002232	TTS	Peaxi162Scf00012g00249	Peaxi162Scf00012	2482226	2482695	2482226	+
1031633	TTS	Peaxi162Scf00475g00037	Peaxi162Scf00475	308193	308437	308437	-
1030899	TTS	Peaxi162Scf00544g00513	Peaxi162Scf00544	529425	529751	529425	+
1000424	TTS	Peaxi162Scf00001g40023	Peaxi162Scf00001	3991996	3992389	3992389	-
1027827	TTS	Peaxi162Scf00437g00011	Peaxi162Scf00437	119332	119653	119332	+
1034593	TTS	Peaxi162Scf00583g00020	Peaxi162Scf00583	28189	28385	28385	-
1040554	TTS	Peaxi162Scf01227g00030	Peaxi162Scf01227	17270	17803	17270	+
1002630	TTS	Peaxi162Scf00015g00248	Peaxi162Scf00015	2458020	2458288	2458020	+
1028630	TTS	Peaxi162Scf00455g00003	Peaxi162Scf00455	37908	38125	37908	+
1039170	TTS	Peaxi162Scf00785g00317	Peaxi162Scf00785	313949	313973	313973	-
1021873	TTS	Peaxi162Scf00252g00019	Peaxi162Scf00252	24793	24885	24885	-
1032233	TTS	Peaxi162Scf00607g00051	Peaxi162Scf00607	583021	583272	583021	+
1016151	TTS	Peaxi162Scf00204g00116	Peaxi162Scf00204	179230	179302	179302	-
1028044	TTS	Peaxi162Scf00542g00514	Peaxi162Scf00542	554055	554157	554157	-
1004765	TTS	Peaxi162Scf00031g02716	Peaxi162Scf00031	2712683	2713107	2712683	+
1028064	TTS	Peaxi162Scf00385g00415	Peaxi162Scf00385	468268	468850	468268	+
1021950	TTS	Peaxi162Scf00346g00056	Peaxi162Scf00346	533048	533310	533310	-
1031787	TTS	Peaxi162Scf00580g00310	Peaxi162Scf00580	304699	304850	304850	-
1009853	TTS	Peaxi162Scf00081g00716	Peaxi162Scf00081	724475	725093	724475	+
1014817	TTS	Peaxi162Scf00174g01015	Peaxi162Scf00174	1012116	1012711	1012711	-
1015462	TTS	Peaxi162Scf00161g00046	Peaxi162Scf00161	446650	447115	447115	-
1034912	TTS	Peaxi162Scf00737g00411	Peaxi162Scf00737	386721	387066	386721	+
1002765	TTS	Peaxi162Scf00015g01033	Peaxi162Scf00015	1063318	1063953	1063953	-
1011571	TTS	Peaxi162Scf00123g00910	Peaxi162Scf00123	952706	952856	952856	-
1020853	TTS	Peaxi162Scf00267g00021	Peaxi162Scf00267	212684	213183	213183	-
1000091	TTS	Peaxi162Scf00000g00498	Peaxi162Scf00000	4931159	4931620	4931620	-
1016068	TTS	Peaxi162Scf00152g00337	Peaxi162Scf00152	385913	385992	385913	+
1038184	TTS	Peaxi162Scf00953g00316	Peaxi162Scf00953	263626	263650	263650	-
1013658	TTS	Peaxi162Scf00156g01314	Peaxi162Scf00156	1295489	1295547	1295547	-
1015163	TTS	Peaxi162Scf00156g00512	Peaxi162Scf00156	482256	482551	482551	-
1004801	TTS	Peaxi162Scf00032g00619	Peaxi162Scf00032	632162	632493	632162	+
1024274	TTS	Peaxi162Scf00406g00236	Peaxi162Scf00406	255201	255233	255233	-
1036276	TTS	Peaxi162Scf01105g00008	Peaxi162Scf01105	62409	62430	62430	-
1017705	TTS	Peaxi162Scf00199g00049	Peaxi162Scf00199	402109	404154	402109	+
1034831	TTS	Peaxi162Scf00595g00039	Peaxi162Scf00595	356678	358397	358397	-
1008399	TTS	Peaxi162Scf00075g00021	Peaxi162Scf00075	32884	33079	33079	-
1015678	TTS	Peaxi162Scf00165g00078	Peaxi162Scf00165	704291	704805	704291	+
1020664	TTS	Peaxi162Scf00312g00519	Peaxi162Scf00312	509836	509894	509894	-
1017934	TTS	Peaxi162Scf00176g01415	Peaxi162Scf00176	1401592	1402150	1402150	-
1024343	TTS	Peaxi162Scf00305g00034	Peaxi162Scf00305	307261	307620	307620	-
1025317	TTS	Peaxi162Scf00372g01012	Peaxi162Scf00372	982109	982669	982109	+
1001354	TTS	Peaxi162Scf00006g01617	Peaxi162Scf00006	1626244	1626274	1626274	-
1009188	TTS	Peaxi162Scf00074g01630	Peaxi162Scf00074	1621386	1621516	1621516	-
1024622	TTS	Peaxi162Scf00313g00066	Peaxi162Scf00313	663489	663878	663878	-
1021176	TTS	Peaxi162Scf00323g00719	Peaxi162Scf00323	698718	699056	698718	+
1025385	TTS	Peaxi162Scf00441g00115	Peaxi162Scf00441	135650	135784	135784	-
1038410	TTS	Peaxi162Scf00744g00119	Peaxi162Scf00744	139569	139695	139569	+
1042637	TTS	Peaxi162Scf01021g00005	Peaxi162Scf01021	38373	38761	38373	+
1009855	TTS	Peaxi162Scf00081g00917	Peaxi162Scf00081	960988	961550	960988	+
1010647	TTS	Peaxi162Scf00108g00073	Peaxi162Scf00108	782367	783324	783324	-
1011770	TTS	Peaxi162Scf00107g02024	Peaxi162Scf00107	2056793	2057199	2057199	-
1021507	TTS	Peaxi162Scf00281g00113	Peaxi162Scf00281	150132	150233	150233	-
1009546	TTS	Peaxi162Scf00077g00138	Peaxi162Scf00077	1365182	1365500	1365500	-
1006228	TTS	Peaxi162Scf00049g01013	Peaxi162Scf00049	1023187	1023262	1023262	-
1001362	TTS	Peaxi162Scf00008g02025	Peaxi162Scf00008	1994121	1994574	1994574	-
1021657	TTS	Peaxi162Scf00337g00112	Peaxi162Scf00337	157404	157620	157620	-
1039783	TTS	Peaxi162Scf01114g00013	Peaxi162Scf01114	39503	40355	39503	+
1014337	TTS	Peaxi162Scf00167g00138	Peaxi162Scf00167	1304134	1305808	1305808	-
1014709	TTS	Peaxi162Scf00173g00068	Peaxi162Scf00173	636802	637235	636802	+
1004731	TTS	Peaxi162Scf00026g01510	Peaxi162Scf00026	1489451	1489955	1489955	-
1004476	TTS	Peaxi162Scf00034g01012	Peaxi162Scf00034	996660	996758	996660	+
1009015	TTS	Peaxi162Scf00083g00053	Peaxi162Scf00083	533865	534414	533865	+
1008461	TTS	Peaxi162Scf00062g01914	Peaxi162Scf00062	1938469	1938781	1938469	+
1013936	TTS	Peaxi162Scf00133g00525	Peaxi162Scf00133	572154	572524	572154	+
1036174	TTS	Peaxi162Scf00804g00015	Peaxi162Scf00804	87003	87231	87231	-
1018643	TTS	Peaxi162Scf00190g00616	Peaxi162Scf00190	643103	643538	643538	-
1002959	TTS	Peaxi162Scf00015g01517	Peaxi162Scf00015	1552476	1552764	1552764	-
1018422	TTS	Peaxi162Scf00186g00119	Peaxi162Scf00186	181129	181325	181129	+
1022641	TTS	Peaxi162Scf00268g01133	Peaxi162Scf00268	1183156	1183369	1183369	-
1016269	TTS	Peaxi162Scf00206g00063	Peaxi162Scf00206	622045	622288	622045	+
1012868	TTS	Peaxi162Scf00125g01318	Peaxi162Scf00125	1308815	1309446	1308815	+
1031756	TTS	Peaxi162Scf00479g00910	Peaxi162Scf00479	947364	947931	947364	+
1000218	TTS	Peaxi162Scf00001g00129	Peaxi162Scf00001	1213057	1214842	1213057	+
1014155	TTS	Peaxi162Scf00165g01810	Peaxi162Scf00165	1818900	1820740	1820740	-
1032114	TTS	Peaxi162Scf00596g00615	Peaxi162Scf00596	647076	647091	647091	-
1015983	TTS	Peaxi162Scf00168g01520	Peaxi162Scf00168	1477289	1477690	1477289	+
1037033	TTS	Peaxi162Scf01242g00126	Peaxi162Scf01242	166911	167009	166911	+
1007561	TTS	Peaxi162Scf00058g02912	Peaxi162Scf00058	2971014	2971503	2971014	+
1022253	TTS	Peaxi162Scf00259g00414	Peaxi162Scf00259	420944	421319	421319	-
1032193	TTS	Peaxi162Scf00496g00062	Peaxi162Scf00496	638337	638548	638548	-
1024358	TTS	Peaxi162Scf00408g00523	Peaxi162Scf00408	540439	540708	540708	-
1000097	TTS	Peaxi162Scf00000g00783	Peaxi162Scf00000	7822787	7823145	7822787	+
1030258	TTS	Peaxi162Scf00663g00210	Peaxi162Scf00663	277875	278282	278282	-
1035257	TTS	Peaxi162Scf00750g00057	Peaxi162Scf00750	552567	553276	552567	+
1001419	TTS	Peaxi162Scf00007g00102	Peaxi162Scf00007	997654	998042	997654	+
1024917	TTS	Peaxi162Scf00424g00414	Peaxi162Scf00424	422618	422709	422709	-
1004078	TTS	Peaxi162Scf00022g00015	Peaxi162Scf00022	102458	102485	102458	+
1015953	TTS	Peaxi162Scf00168g00049	Peaxi162Scf00168	424140	424448	424140	+
1007656	TTS	Peaxi162Scf00060g00711	Peaxi162Scf00060	761968	762670	761968	+
1026997	TTS	Peaxi162Scf00417g00039	Peaxi162Scf00417	313811	313908	313811	+
1040280	TTS	Peaxi162Scf01181g00019	Peaxi162Scf01181	83744	84076	84076	-
1028941	TTS	Peaxi162Scf00467g00915	Peaxi162Scf00467	891230	891589	891589	-
1037967	TTS	Peaxi162Scf01901g00005	Peaxi162Scf01901	52678	53010	53010	-
1010738	TTS	Peaxi162Scf00110g00153	Peaxi162Scf00110	1528440	1529055	1528440	+
[truncated: 25,013 more rows]

## Sheet: IR
1000330	IR_ON	Peaxi162Scf00001g00523	Peaxi162Scf00001	488480	488628	488406-488720	+
1000470	IR_ON	Peaxi162Scf00003g00013	Peaxi162Scf00003	150151	150292	149986-150341	-
1001108	IR_ON	Peaxi162Scf00006g00319	Peaxi162Scf00006	345455	345558	345342-345712	-
1006340	IR_ON	Peaxi162Scf00040g00020	Peaxi162Scf00040	24252	24364	24066-24536	-
1001980	IR_ON	Peaxi162Scf00010g00516	Peaxi162Scf00010	549864	549939	549767-549948	+
1000292	IR_ON	Peaxi162Scf00001g00311	Peaxi162Scf00001	376104	376237	375744-376587	+
1002637	IR_ON	Peaxi162Scf00015g00253	Peaxi162Scf00015	260684	260762	260631-260839	-
1000504	IR_ON	Peaxi162Scf00002g00816	Peaxi162Scf00002	863062	863148	862579-863231	-
1001021	IR_ON	Peaxi162Scf00005g01511	Peaxi162Scf00005	1517546	1517668	1517466-1517832	+
1001677	IR_ON	Peaxi162Scf00011g00243	Peaxi162Scf00011	288098	288179	287993-288275	+
1004703	IR_ON	Peaxi162Scf00026g00034	Peaxi162Scf00026	369415	369598	369241-369700	-
1001515	IR_ON	Peaxi162Scf00007g00131	Peaxi162Scf00007	161943	162028	161838-162248	+
1019832	IR_ON	Peaxi162Scf00237g00110	Peaxi162Scf00237	106529	106620	106291-106738	+
1006295	IR_ON	Peaxi162Scf00045g00223	Peaxi162Scf00045	210109	210206	210026-210306	+
1003887	IR_ON	Peaxi162Scf00019g00016	Peaxi162Scf00019	103524	103677	103445-103802	+
1005044	IR_ON	Peaxi162Scf00035g00711	Peaxi162Scf00035	695465	695576	695229-695793	+
1002223	IR_ON	Peaxi162Scf00012g00008	Peaxi162Scf00012	101576	101657	101328-101832	+
1003229	IR_ON	Peaxi162Scf00019g01113	Peaxi162Scf00019	1158123	1158295	1157808-1158385	+
1006055	IR_ON	Peaxi162Scf00041g00612	Peaxi162Scf00041	635175	635261	635108-635440	-
1010892	IR_ON	Peaxi162Scf00082g00122	Peaxi162Scf00082	124625	124737	124521-124970	+
1004275	IR_ON	Peaxi162Scf00031g00073	Peaxi162Scf00031	750779	750879	750717-750992	-
1003090	IR_ON	Peaxi162Scf00016g00147	Peaxi162Scf00016	167417	167497	167280-167565	+
1001349	IR_ON	Peaxi162Scf00006g01510	Peaxi162Scf00006	1519063	1519162	1518939-1519294	+
1004228	IR_ON	Peaxi162Scf00025g00089	Peaxi162Scf00025	848913	849020	848857-849096	-
1012657	IR_ON	Peaxi162Scf00121g00417	Peaxi162Scf00121	423183	423269	423073-423360	-
1008642	IR_ON	Peaxi162Scf00071g00134	Peaxi162Scf00071	114186	114412	114037-114697	+
1004462	IR_ON	Peaxi162Scf00027g00057	Peaxi162Scf00027	509872	510027	509798-510104	-
1002498	IR_ON	Peaxi162Scf00013g01114	Peaxi162Scf00013	1118597	1118690	1118434-1118802	+
1006522	IR_ON	Peaxi162Scf00054g00047	Peaxi162Scf00054	400257	400333	400192-400536	-
1009283	IR_ON	Peaxi162Scf00075g00021	Peaxi162Scf00075	33389	33473	33155-33591	-
1004117	IR_ON	Peaxi162Scf00029g00127	Peaxi162Scf00029	1281006	1281096	1280932-1281171	-
1013539	IR_ON	Peaxi162Scf00118g00223	Peaxi162Scf00118	195834	195909	195607-195988	-
1007109	IR_ON	Peaxi162Scf00063g00616	Peaxi162Scf00063	634667	634752	634592-634808	+
1000355	IR_ON	Peaxi162Scf00001g00912	Peaxi162Scf00001	882662	882790	882565-883074	+
1013098	IR_ON	Peaxi162Scf00128g00137	Peaxi162Scf00128	88143	88507	88031-88812	-
1003601	IR_ON	Peaxi162Scf00018g00311	Peaxi162Scf00018	359096	359188	358416-359259	+
1008739	IR_ON	Peaxi162Scf00071g01141	Peaxi162Scf00071	1089621	1089721	1089546-1090108	+
1001660	IR_ON	Peaxi162Scf00008g00611	Peaxi162Scf00008	659881	660224	659754-660296	-
1004728	IR_ON	Peaxi162Scf00026g00312	Peaxi162Scf00026	363588	363691	363517-363894	+
1004557	IR_ON	Peaxi162Scf00028g00419	Peaxi162Scf00028	447456	447610	447265-447843	-
1010472	IR_ON	Peaxi162Scf00089g00125	Peaxi162Scf00089	161740	161846	161655-161935	+
1020090	IR_ON	Peaxi162Scf00210g00008	Peaxi162Scf00210	36271	36366	36203-36518	-
1005124	IR_ON	Peaxi162Scf00032g00821	Peaxi162Scf00032	802019	802258	801712-802336	-
1018853	IR_ON	Peaxi162Scf00218g00063	Peaxi162Scf00218	651789	651887	651687-652072	+
1000023	IR_ON	Peaxi162Scf00000g00262	Peaxi162Scf00000	2644593	2644697	2644426-2644776	-
1011024	IR_ON	Peaxi162Scf00084g00118	Peaxi162Scf00084	138222	138301	137908-138382	-
1007653	IR_ON	Peaxi162Scf00060g00621	Peaxi162Scf00060	661782	661863	661689-661930	-
1006262	IR_ON	Peaxi162Scf00050g00513	Peaxi162Scf00050	508806	508953	508659-509116	-
1000414	IR_ON	Peaxi162Scf00001g03514	Peaxi162Scf00001	3546768	3546856	3546667-3546912	-
1016415	IR_ON	Peaxi162Scf00174g00148	Peaxi162Scf00174	144948	145031	144778-145153	-
1007381	IR_ON	Peaxi162Scf00057g00143	Peaxi162Scf00057	176030	176163	175943-176900	-
1004251	IR_ON	Peaxi162Scf00025g00711	Peaxi162Scf00025	712533	712605	712447-712757	-
1015478	IR_ON	Peaxi162Scf00161g00124	Peaxi162Scf00161	88531	88612	88363-88756	-
1006210	IR_ON	Peaxi162Scf00044g00112	Peaxi162Scf00044	1110757	1110871	1110672-1110919	-
1013580	IR_ON	Peaxi162Scf00119g00015	Peaxi162Scf00119	66872	66948	66583-67152	+
1002985	IR_ON	Peaxi162Scf00017g00815	Peaxi162Scf00017	829404	829543	829309-829760	+
1002254	IR_ON	Peaxi162Scf00015g00128	Peaxi162Scf00015	174460	174701	174370-174768	+
1001618	IR_ON	Peaxi162Scf00007g02852	Peaxi162Scf00007	2847675	2847754	2847539-2847910	+
1021127	IR_ON	Peaxi162Scf00321g00008	Peaxi162Scf00321	51079	51181	51007-51301	+
1006260	IR_ON	Peaxi162Scf00045g00141	Peaxi162Scf00045	173681	173792	173492-173895	+
1007521	IR_ON	Peaxi162Scf00058g00820	Peaxi162Scf00058	845801	845910	845751-846092	+
1014137	IR_ON	Peaxi162Scf00138g00012	Peaxi162Scf00138	7362	7529	7289-7566	-
1025166	IR_ON	Peaxi162Scf00322g00027	Peaxi162Scf00322	284197	284307	284117-284435	-
1011211	IR_ON	Peaxi162Scf00086g01414	Peaxi162Scf00086	1404330	1404434	1404235-1404514	-
1000064	IR_ON	Peaxi162Scf00000g00584	Peaxi162Scf00000	5814338	5814477	5814211-5814743	-
1006138	IR_ON	Peaxi162Scf00043g00132	Peaxi162Scf00043	1319374	1319459	1319273-1319516	-
1007438	IR_ON	Peaxi162Scf00057g01112	Peaxi162Scf00057	1089779	1089888	1089710-1090040	+
1013969	IR_ON	Peaxi162Scf00134g00010	Peaxi162Scf00134	43884	43999	43599-44033	-
1026090	IR_ON	Peaxi162Scf00343g00019	Peaxi162Scf00343	191731	192004	186026-192227	-
1000989	IR_ON	Peaxi162Scf00004g00110	Peaxi162Scf00004	123518	123745	123266-123849	+
1000770	IR_ON	Peaxi162Scf00003g03544	Peaxi162Scf00003	3506508	3506708	3506394-3506962	+
1003788	IR_ON	Peaxi162Scf00024g00053	Peaxi162Scf00024	527899	527990	527831-528078	-
1018778	IR_ON	Peaxi162Scf00216g00037	Peaxi162Scf00216	293287	293427	293174-293551	+
1001220	IR_ON	Peaxi162Scf00004g10118	Peaxi162Scf00004	1110439	1110540	1110169-1110793	-
1025566	IR_ON	Peaxi162Scf00331g00014	Peaxi162Scf00331	37537	37616	37295-37816	-
1000556	IR_ON	Peaxi162Scf00002g03614	Peaxi162Scf00002	3598390	3598571	3598160-3598846	-
1004225	IR_ON	Peaxi162Scf00030g00611	Peaxi162Scf00030	625250	626003	624719-626243	-
1020665	IR_ON	Peaxi162Scf00263g00126	Peaxi162Scf00263	175215	175312	175133-175387	+
1020966	IR_ON	Peaxi162Scf00269g00414	Peaxi162Scf00269	450984	451223	450642-451494	+
1000838	IR_ON	Peaxi162Scf00004g00138	Peaxi162Scf00004	1301016	1301132	1300918-1301251	-
1001593	IR_ON	Peaxi162Scf00007g01727	Peaxi162Scf00007	1777536	1777956	1777379-1778018	-
1018288	IR_ON	Peaxi162Scf00183g00421	Peaxi162Scf00183	436910	437017	436796-437142	-
1015221	IR_ON	Peaxi162Scf00134g00912	Peaxi162Scf00134	890879	890987	890680-891337	+
1000186	IR_ON	Peaxi162Scf00001g00129	Peaxi162Scf00001	1210803	1211300	1209937-1211755	+
1015968	IR_ON	Peaxi162Scf00168g00410	Peaxi162Scf00168	416861	417163	416072-417360	+
1006423	IR_ON	Peaxi162Scf00052g00819	Peaxi162Scf00052	833800	833877	833704-834009	-
1024756	IR_ON	Peaxi162Scf00359g00123	Peaxi162Scf00359	121540	121623	121443-121741	-
1011858	IR_ON	Peaxi162Scf00109g00515	Peaxi162Scf00109	480150	480228	480082-480296	+
1020231	IR_ON	Peaxi162Scf00252g00220	Peaxi162Scf00252	271339	271409	271124-271498	+
1000037	IR_ON	Peaxi162Scf00000g00412	Peaxi162Scf00000	4169480	4169599	4169431-4169640	+
1029424	IR_ON	Peaxi162Scf00485g00211	Peaxi162Scf00485	263983	264061	263921-264154	+
1019382	IR_ON	Peaxi162Scf00203g00110	Peaxi162Scf00203	173755	173864	173608-173951	-
1000187	IR_ON	Peaxi162Scf00001g00023	Peaxi162Scf00001	198175	198296	198130-198735	+
1022115	IR_ON	Peaxi162Scf00257g00112	Peaxi162Scf00257	149969	150103	149723-150187	-
1004227	IR_ON	Peaxi162Scf00021g00116	Peaxi162Scf00021	174933	175646	174742-175705	-
1018806	IR_ON	Peaxi162Scf00217g00314	Peaxi162Scf00217	295093	295172	294948-295262	-
1022699	IR_ON	Peaxi162Scf00270g00009	Peaxi162Scf00270	2436	2573	2213-2986	-
1011697	IR_ON	Peaxi162Scf00106g00427	Peaxi162Scf00106	390233	390315	390096-390424	+
1014763	IR_ON	Peaxi162Scf00174g00025	Peaxi162Scf00174	57266	57374	57065-57521	+
1002163	IR_ON	Peaxi162Scf00014g00614	Peaxi162Scf00014	654038	654158	653941-654341	-
1012005	IR_ON	Peaxi162Scf00096g00716	Peaxi162Scf00096	772925	773074	772680-773170	+
1010037	IR_ON	Peaxi162Scf00074g00929	Peaxi162Scf00074	950724	950910	950635-950966	+
1024393	IR_ON	Peaxi162Scf00350g00216	Peaxi162Scf00350	184538	184873	184278-184969	+
1006488	IR_ON	Peaxi162Scf00053g00618	Peaxi162Scf00053	604598	604671	604512-604813	-
1029532	IR_ON	Peaxi162Scf00619g00117	Peaxi162Scf00619	166048	166255	165974-166328	+
1018594	IR_ON	Peaxi162Scf00189g00318	Peaxi162Scf00189	302208	302460	302140-302516	-
1001257	IR_ON	Peaxi162Scf00005g00613	Peaxi162Scf00005	586644	586766	586577-586838	-
1016499	IR_ON	Peaxi162Scf00175g00431	Peaxi162Scf00175	483210	483297	483010-483382	+
1005195	IR_ON	Peaxi162Scf00033g00415	Peaxi162Scf00033	474556	474672	474488-474889	-
1000480	IR_ON	Peaxi162Scf00002g00261	Peaxi162Scf00002	2646666	2647097	2646584-2647173	+
1026786	IR_ON	Peaxi162Scf00359g00014	Peaxi162Scf00359	140461	140555	140352-140854	+
1007439	IR_ON	Peaxi162Scf00049g01318	Peaxi162Scf00049	1366371	1366651	1366241-1366692	+
1017197	IR_ON	Peaxi162Scf00191g00315	Peaxi162Scf00191	375275	375368	375216-375604	-
1017346	IR_ON	Peaxi162Scf00169g00005	Peaxi162Scf00169	17768	18047	17481-19468	+
1001692	IR_ON	Peaxi162Scf00008g02421	Peaxi162Scf00008	2448449	2448576	2448370-2448638	+
1017115	IR_ON	Peaxi162Scf00220g00313	Peaxi162Scf00220	327145	327311	326499-327684	-
1011699	IR_ON	Peaxi162Scf00090g00126	Peaxi162Scf00090	1172318	1172691	1172177-1172754	+
1007557	IR_ON	Peaxi162Scf00051g00109	Peaxi162Scf00051	1030715	1030819	1030685-1031106	+
1009835	IR_ON	Peaxi162Scf00094g00112	Peaxi162Scf00094	98439	98565	98331-98645	-
1015744	IR_ON	Peaxi162Scf00146g00026	Peaxi162Scf00146	224200	224325	223925-224388	+
1014078	IR_ON	Peaxi162Scf00126g00240	Peaxi162Scf00126	197357	198370	196776-198454	-
1007315	IR_ON	Peaxi162Scf00055g01011	Peaxi162Scf00055	1080879	1080951	1080761-1081107	-
1009033	IR_ON	Peaxi162Scf00083g00426	Peaxi162Scf00083	417430	417513	417332-417683	-
1011806	IR_ON	Peaxi162Scf00127g00035	Peaxi162Scf00127	379900	379980	379826-380030	+
1013488	IR_ON	Peaxi162Scf00153g00217	Peaxi162Scf00153	228746	228831	228579-228957	-
1008221	IR_ON	Peaxi162Scf00059g00918	Peaxi162Scf00059	922513	922767	922405-922945	+
1021983	IR_ON	Peaxi162Scf00347g00003	Peaxi162Scf00347	42566	43444	42491-43614	+
1013881	IR_ON	Peaxi162Scf00132g00119	Peaxi162Scf00132	125274	125351	125131-125416	-
1016636	IR_ON	Peaxi162Scf00178g00056	Peaxi162Scf00178	571279	571464	570975-571728	+
1018058	IR_ON	Peaxi162Scf00207g00033	Peaxi162Scf00207	14168	14276	14041-14684	-
1023375	IR_ON	Peaxi162Scf00381g00222	Peaxi162Scf00381	261014	261156	260804-261391	-
1008401	IR_ON	Peaxi162Scf00069g00078	Peaxi162Scf00069	700458	700678	700382-700805	+
1021926	IR_ON	Peaxi162Scf00286g01036	Peaxi162Scf00286	1088612	1088935	1088453-1089014	+
1009768	IR_ON	Peaxi162Scf00079g01616	Peaxi162Scf00079	1650471	1650907	1650220-1651062	-
1013819	IR_ON	Peaxi162Scf00131g00029	Peaxi162Scf00131	57161	57278	57093-57362	+
1030495	IR_ON	Peaxi162Scf00529g00005	Peaxi162Scf00529	27767	27854	27387-27971	+
1012396	IR_ON	Peaxi162Scf00117g00315	Peaxi162Scf00117	293157	293254	293076-293374	-
1011126	IR_ON	Peaxi162Scf00084g01118	Peaxi162Scf00084	1167186	1167296	1166984-1167632	+
1000124	IR_ON	Peaxi162Scf00000g00708	Peaxi162Scf00000	7016032	7016274	7015964-7016345	-
1000920	IR_ON	Peaxi162Scf00004g03311	Peaxi162Scf00004	3326695	3326789	3326606-3326954	+
1022871	IR_ON	Peaxi162Scf00272g00023	Peaxi162Scf00272	238927	239008	238822-239210	+
1026330	IR_ON	Peaxi162Scf00471g00004	Peaxi162Scf00471	34784	34964	34637-35132	+
1015326	IR_ON	Peaxi162Scf00136g01213	Peaxi162Scf00136	1260493	1261003	1260332-1261070	-
1024631	IR_ON	Peaxi162Scf00355g00113	Peaxi162Scf00355	172453	172730	172361-172904	+
1023133	IR_ON	Peaxi162Scf00280g00008	Peaxi162Scf00280	23889	23994	23787-24074	-
1031887	IR_ON	Peaxi162Scf00585g00319	Peaxi162Scf00585	323355	323462	323274-324964	+
1011229	IR_ON	Peaxi162Scf00100g00724	Peaxi162Scf00100	781013	781387	780844-781817	-
1024284	IR_ON	Peaxi162Scf00304g00622	Peaxi162Scf00304	645894	646124	645758-646219	-
1010890	IR_ON	Peaxi162Scf00095g00001	Peaxi162Scf00095	71138	71236	71064-71343	+
1000395	IR_ON	Peaxi162Scf00001g02516	Peaxi162Scf00001	2548012	2548095	2547923-2548133	+
1008760	IR_ON	Peaxi162Scf00072g00025	Peaxi162Scf00072	58491	58680	58451-58825	-
1022058	IR_ON	Peaxi162Scf00255g00215	Peaxi162Scf00255	233941	234535	233792-234678	+
1025985	IR_ON	Peaxi162Scf00455g00112	Peaxi162Scf00455	164660	164753	164161-164821	-
1010106	IR_ON	Peaxi162Scf00098g00116	Peaxi162Scf00098	114615	114771	114534-114853	+
1011059	IR_ON	Peaxi162Scf00113g00085	Peaxi162Scf00113	852701	852773	852609-852968	-
1012611	IR_ON	Peaxi162Scf00120g00723	Peaxi162Scf00120	763882	764003	763735-764076	-
1010834	IR_ON	Peaxi162Scf00111g00048	Peaxi162Scf00111	417551	417790	417412-417872	+
1029256	IR_ON	Peaxi162Scf00479g00310	Peaxi162Scf00479	341446	341572	341340-341701	-
1009453	IR_ON	Peaxi162Scf00071g00201	Peaxi162Scf00071	1987080	1987194	1986990-1987412	-
1008307	IR_ON	Peaxi162Scf00067g01119	Peaxi162Scf00067	1113626	1114359	1113355-1114583	-
1004492	IR_ON	Peaxi162Scf00027g00235	Peaxi162Scf00027	2357804	2357877	2357749-2357976	-
1006480	IR_ON	Peaxi162Scf00042g00059	Peaxi162Scf00042	581743	581829	581364-581863	+
1019077	IR_ON	Peaxi162Scf00223g00811	Peaxi162Scf00223	858124	858228	857943-858359	-
1010159	IR_ON	Peaxi162Scf00085g00528	Peaxi162Scf00085	522459	522615	522388-522714	+
1028421	IR_ON	Peaxi162Scf00451g00326	Peaxi162Scf00451	297053	297144	296961-297269	+
1004589	IR_ON	Peaxi162Scf00025g00011	Peaxi162Scf00025	138283	138366	138239-138608	-
1013865	IR_ON	Peaxi162Scf00160g00837	Peaxi162Scf00160	788116	788209	787985-788385	-
1003921	IR_ON	Peaxi162Scf00019g00411	Peaxi162Scf00019	454169	454860	454052-454998	-
1031979	IR_ON	Peaxi162Scf00486g00315	Peaxi162Scf00486	371106	372341	371004-372409	+
1010482	IR_ON	Peaxi162Scf00104g01110	Peaxi162Scf00104	1103516	1103609	1103320-1103633	-
1011255	IR_ON	Peaxi162Scf00087g00221	Peaxi162Scf00087	244451	244531	243677-244779	+
1009718	IR_ON	Peaxi162Scf00091g00617	Peaxi162Scf00091	666068	666630	665878-666793	+
1011879	IR_ON	Peaxi162Scf00110g00121	Peaxi162Scf00110	115906	116024	115847-116111	-
1028516	IR_ON	Peaxi162Scf00393g00118	Peaxi162Scf00393	115468	115554	115331-115615	+
1028931	IR_ON	Peaxi162Scf00404g00030	Peaxi162Scf00404	21716	22199	21526-22258	-
1009231	IR_ON	Peaxi162Scf00069g00511	Peaxi162Scf00069	567235	567326	567171-567379	-
1010797	IR_ON	Peaxi162Scf00081g00618	Peaxi162Scf00081	631561	631658	631422-632074	+
1028065	IR_ON	Peaxi162Scf00385g00415	Peaxi162Scf00385	467206	467436	467079-467536	+
1028723	IR_ON	Peaxi162Scf00459g00123	Peaxi162Scf00459	167910	168030	167721-168247	-
1012581	IR_ON	Peaxi162Scf00120g00023	Peaxi162Scf00120	62061	62146	61975-62237	+
1008833	IR_ON	Peaxi162Scf00073g00129	Peaxi162Scf00073	91068	91332	90979-91409	+
1010421	IR_ON	Peaxi162Scf00103g01212	Peaxi162Scf00103	1202170	1202265	1202088-1202353	-
1023087	IR_ON	Peaxi162Scf00276g00311	Peaxi162Scf00276	319326	319742	318893-319930	-
1016579	IR_ON	Peaxi162Scf00159g01029	Peaxi162Scf00159	1030195	1030586	1030128-1030655	-
1000268	IR_ON	Peaxi162Scf00001g00369	Peaxi162Scf00001	3611309	3611399	3610988-3611643	+
1005574	IR_ON	Peaxi162Scf00045g00028	Peaxi162Scf00045	13846	13940	13744-14008	-
1011148	IR_ON	Peaxi162Scf00116g01011	Peaxi162Scf00116	1003679	1003768	1003614-1003880	-
1021557	IR_ON	Peaxi162Scf00241g00035	Peaxi162Scf00241	64523	64654	64444-64714	-
1031699	IR_ON	Peaxi162Scf00576g00011	Peaxi162Scf00576	75565	75649	75393-75752	-
1029258	IR_ON	Peaxi162Scf00415g00011	Peaxi162Scf00415	36159	36236	35896-36319	+
1003186	IR_ON	Peaxi162Scf00016g02248	Peaxi162Scf00016	2208309	2208620	2208233-2208666	+
1019868	IR_ON	Peaxi162Scf00238g00217	Peaxi162Scf00238	223818	224089	223745-224178	-
1002688	IR_ON	Peaxi162Scf00015g00036	Peaxi162Scf00015	28941	29128	28891-29349	+
1001594	IR_ON	Peaxi162Scf00008g03317	Peaxi162Scf00008	3322925	3323008	3322878-3323082	-
1005674	IR_ON	Peaxi162Scf00045g00725	Peaxi162Scf00045	778543	778637	777188-778755	+
1023344	IR_ON	Peaxi162Scf00323g00112	Peaxi162Scf00323	126708	126852	126424-126983	+
1000721	IR_ON	Peaxi162Scf00003g02838	Peaxi162Scf00003	2836879	2836964	2836757-2837040	-
1021614	IR_ON	Peaxi162Scf00334g00120	Peaxi162Scf00334	93623	93718	93473-93861	-
1017565	IR_ON	Peaxi162Scf00230g00029	Peaxi162Scf00230	215261	215337	215113-215479	-
1021868	IR_ON	Peaxi162Scf00344g01310	Peaxi162Scf00344	1369280	1369420	1369192-1369503	+
1024323	IR_ON	Peaxi162Scf00348g00213	Peaxi162Scf00348	278458	278535	278306-278632	+
1011164	IR_ON	Peaxi162Scf00086g00328	Peaxi162Scf00086	296653	296795	296592-296882	-
1023947	IR_ON	Peaxi162Scf00338g00312	Peaxi162Scf00338	309891	310062	309865-310234	-
1027027	IR_ON	Peaxi162Scf00417g00411	Peaxi162Scf00417	408698	408790	408638-408924	+
1013979	IR_ON	Peaxi162Scf00162g00415	Peaxi162Scf00162	421988	422068	421938-422163	+
1001334	IR_ON	Peaxi162Scf00006g00174	Peaxi162Scf00006	1724392	1724842	1724350-1724908	-
1032334	IR_ON	Peaxi162Scf00500g00111	Peaxi162Scf00500	142063	142207	141692-142305	+
1004024	IR_ON	Peaxi162Scf00021g01724	Peaxi162Scf00021	1726156	1726267	1726071-1726338	+
1025726	IR_ON	Peaxi162Scf00382g00219	Peaxi162Scf00382	190044	190143	189950-190241	-
1012146	IR_ON	Peaxi162Scf00098g00815	Peaxi162Scf00098	850717	850845	850638-850939	+
1005431	IR_ON	Peaxi162Scf00036g00414	Peaxi162Scf00036	397249	397345	397119-397550	+
1000432	IR_ON	Peaxi162Scf00001g04919	Peaxi162Scf00001	4966432	4966520	4966341-4966641	-
1019955	IR_ON	Peaxi162Scf00241g00625	Peaxi162Scf00241	602775	602846	602619-602963	-
1020087	IR_ON	Peaxi162Scf00246g00045	Peaxi162Scf00246	432339	432421	432285-432537	+
1011907	IR_ON	Peaxi162Scf00095g00221	Peaxi162Scf00095	282866	283604	282810-283672	-
1007862	IR_ON	Peaxi162Scf00064g00024	Peaxi162Scf00064	19661	19813	19618-19883	+
1008235	IR_ON	Peaxi162Scf00066g00527	Peaxi162Scf00066	531735	532548	531655-532787	+
1007598	IR_ON	Peaxi162Scf00059g00319	Peaxi162Scf00059	290424	290540	290374-290596	+
1002354	IR_ON	Peaxi162Scf00013g00025	Peaxi162Scf00013	24163	24929	23958-25012	+
1008000	IR_ON	Peaxi162Scf00057g00427	Peaxi162Scf00057	456085	456163	456020-456240	+
1022292	IR_ON	Peaxi162Scf00298g00612	Peaxi162Scf00298	603787	603967	603659-604060	-
1013428	IR_ON	Peaxi162Scf00129g00018	Peaxi162Scf00129	60465	60562	60392-60657	+
1026904	IR_ON	Peaxi162Scf00496g00062	Peaxi162Scf00496	639022	639129	638849-639226	-
1033145	IR_ON	Peaxi162Scf00528g00225	Peaxi162Scf00528	243176	243533	242831-243864	+
1025190	IR_ON	Peaxi162Scf00366g00127	Peaxi162Scf00366	111134	111202	111070-111244	-
1014085	IR_ON	Peaxi162Scf00136g00623	Peaxi162Scf00136	638431	638556	638163-638648	+
1024135	IR_ON	Peaxi162Scf00300g00012	Peaxi162Scf00300	48644	48727	48564-48780	+
1034280	IR_ON	Peaxi162Scf00700g00038	Peaxi162Scf00700	52658	52746	52598-52819	-
1001742	IR_ON	Peaxi162Scf00009g00624	Peaxi162Scf00009	634219	634337	634091-634627	-
1004158	IR_ON	Peaxi162Scf00023g01329	Peaxi162Scf00023	1365417	1365535	1365219-1365623	+
1030044	IR_ON	Peaxi162Scf00651g00114	Peaxi162Scf00651	101195	101325	100961-101552	+
1010072	IR_ON	Peaxi162Scf00097g01412	Peaxi162Scf00097	1390144	1390249	1389877-1390357	-
1015695	IR_ON	Peaxi162Scf00145g00221	Peaxi162Scf00145	204124	204202	203777-204269	-
1012671	IR_ON	Peaxi162Scf00136g00006	Peaxi162Scf00136	26823	27301	26746-27345	+
1000102	IR_ON	Peaxi162Scf00000g00522	Peaxi162Scf00000	5203519	5203593	5203427-5203782	+
1018312	IR_ON	Peaxi162Scf00250g00511	Peaxi162Scf00250	554098	554199	554006-554315	+
1017702	IR_ON	Peaxi162Scf00199g00027	Peaxi162Scf00199	255297	255384	255150-255547	-
1008140	IR_ON	Peaxi162Scf00058g02018	Peaxi162Scf00058	2068108	2068181	2068082-2068310	+
1006563	IR_ON	Peaxi162Scf00043g01711	Peaxi162Scf00043	1759266	1759532	1759177-1759583	-
1019927	IR_ON	Peaxi162Scf00290g00062	Peaxi162Scf00290	602757	602937	602539-603001	+
1015229	IR_ON	Peaxi162Scf00159g00018	Peaxi162Scf00159	51166	51251	50822-51404	-
1004569	IR_ON	Peaxi162Scf00036g01015	Peaxi162Scf00036	1043231	1043323	1043142-1043424	-
1003197	IR_ON	Peaxi162Scf00019g00226	Peaxi162Scf00019	2204853	2204953	2204675-2205153	-
1002795	IR_ON	Peaxi162Scf00015g01614	Peaxi162Scf00015	1648108	1648407	1647760-1648691	+
1012299	IR_ON	Peaxi162Scf00115g00510	Peaxi162Scf00115	578863	578952	578004-579017	-
1025295	IR_ON	Peaxi162Scf00372g00069	Peaxi162Scf00372	655403	655494	655185-655563	-
1004265	IR_ON	Peaxi162Scf00025g02016	Peaxi162Scf00025	2012447	2012515	2012319-2012624	+
1022649	IR_ON	Peaxi162Scf00307g00095	Peaxi162Scf00307	908686	908758	908340-908873	-
1035173	IR_ON	Peaxi162Scf00745g00321	Peaxi162Scf00745	299885	299968	299781-300069	+
1010016	IR_ON	Peaxi162Scf00083g01229	Peaxi162Scf00083	1271770	1271893	1271631-1271964	+
1009700	IR_ON	Peaxi162Scf00091g00116	Peaxi162Scf00091	83649	83720	83575-83788	-
1016917	IR_ON	Peaxi162Scf00164g00525	Peaxi162Scf00164	538281	538352	538105-538459	+
1029200	IR_ON	Peaxi162Scf00411g00310	Peaxi162Scf00411	292839	293017	292777-293114	-
1026887	IR_ON	Peaxi162Scf00496g00012	Peaxi162Scf00496	55478	55566	55397-55987	+
1030109	IR_ON	Peaxi162Scf00518g00318	Peaxi162Scf00518	285003	285954	284574-286084	+
1015479	IR_ON	Peaxi162Scf00140g00021	Peaxi162Scf00140	24720	24827	24623-24938	+
1030322	IR_ON	Peaxi162Scf00525g00018	Peaxi162Scf00525	129879	129970	129544-130156	-
1004412	IR_ON	Peaxi162Scf00022g00005	Peaxi162Scf00022	17913	18025	17869-18108	+
1029395	IR_ON	Peaxi162Scf00612g10027	Peaxi162Scf00612	211611	211779	211164-211886	-
1007179	IR_ON	Peaxi162Scf00053g00006	Peaxi162Scf00053	76829	76933	76624-77226	-
1012597	IR_ON	Peaxi162Scf00104g00329	Peaxi162Scf00104	282391	282579	282072-282926	-
1024151	IR_ON	Peaxi162Scf00345g00027	Peaxi162Scf00345	218665	218788	218575-218872	-
1010799	IR_ON	Peaxi162Scf00092g00119	Peaxi162Scf00092	115250	115391	115129-115514	-
1001322	IR_ON	Peaxi162Scf00006g00099	Peaxi162Scf00006	967650	967742	967564-967909	-
1019261	IR_ON	Peaxi162Scf00200g00710	Peaxi162Scf00200	781073	781172	780863-781435	+
1037348	IR_ON	Peaxi162Scf00699g00015	Peaxi162Scf00699	22394	22481	22304-22638	+
1001412	IR_ON	Peaxi162Scf00006g00717	Peaxi162Scf00006	767685	767905	767557-769515	+
1012799	IR_ON	Peaxi162Scf00124g00019	Peaxi162Scf00124	95837	95974	95690-96074	+
1026071	IR_ON	Peaxi162Scf00390g00329	Peaxi162Scf00390	286959	287052	286883-287129	+
1024778	IR_ON	Peaxi162Scf00421g00122	Peaxi162Scf00421	169024	169111	168776-169292	+
1013915	IR_ON	Peaxi162Scf00123g01118	Peaxi162Scf00123	1144576	1144742	1144533-1144840	-
1014711	IR_ON	Peaxi162Scf00150g00410	Peaxi162Scf00150	387635	387746	387562-387842	+
1021128	IR_ON	Peaxi162Scf00271g00122	Peaxi162Scf00271	101314	101414	101234-101580	-
1014688	IR_ON	Peaxi162Scf00150g00079	Peaxi162Scf00150	745470	745563	745380-745648	-
1002370	IR_ON	Peaxi162Scf00013g00069	Peaxi162Scf00013	665888	666056	665727-666172	-
1019136	IR_ON	Peaxi162Scf00198g00036	Peaxi162Scf00198	290910	291030	290822-291306	-
1025577	IR_ON	Peaxi162Scf00445g00513	Peaxi162Scf00445	503061	503233	502992-503367	+
1020594	IR_ON	Peaxi162Scf00222g00337	Peaxi162Scf00222	332104	332632	331768-333294	-
1002941	IR_ON	Peaxi162Scf00015g01040	Peaxi162Scf00015	1006531	1006643	1006424-1006717	-
1030341	IR_ON	Peaxi162Scf00525g00110	Peaxi162Scf00525	126534	126690	126395-126875	+
1031631	IR_ON	Peaxi162Scf00572g00217	Peaxi162Scf00572	204086	204175	204016-204231	-
1025848	IR_ON	Peaxi162Scf00452g00333	Peaxi162Scf00452	379203	379397	379141-379456	-
1006414	IR_ON	Peaxi162Scf00052g00335	Peaxi162Scf00052	298831	298935	298775-299050	-
1025109	IR_ON	Peaxi162Scf00320g00212	Peaxi162Scf00320	249451	249539	247602-249729	+
1027976	IR_ON	Peaxi162Scf00540g00127	Peaxi162Scf00540	118328	118437	118179-118521	-
1019916	IR_ON	Peaxi162Scf00290g00013	Peaxi162Scf00290	69781	69904	69594-70005	-
1016662	IR_ON	Peaxi162Scf00178g00615	Peaxi162Scf00178	646474	646588	646341-646679	-
1029383	IR_ON	Peaxi162Scf00484g00020	Peaxi162Scf00484	63704	63793	63626-63881	-
1012792	IR_ON	Peaxi162Scf00107g01622	Peaxi162Scf00107	1628199	1628307	1628141-1628472	+
1025352	IR_ON	Peaxi162Scf00374g00029	Peaxi162Scf00374	226828	226959	226710-227059	+
1001116	IR_ON	Peaxi162Scf00006g00353	Peaxi162Scf00006	3535553	3535649	3535110-3537054	-
1019288	IR_ON	Peaxi162Scf00228g00019	Peaxi162Scf00228	19340	19441	19237-19556	-
1017418	IR_ON	Peaxi162Scf00194g00019	Peaxi162Scf00194	9426	9511	9273-9630	+
1026904	IR_ON	Peaxi162Scf00362g00022	Peaxi162Scf00362	37388	37485	36886-37806	+
1009873	IR_ON	Peaxi162Scf00081g01710	Peaxi162Scf00081	1705010	1705099	1704933-1705408	-
1023891	IR_ON	Peaxi162Scf00337g00314	Peaxi162Scf00337	340333	340420	340179-340738	-
1022745	IR_ON	Peaxi162Scf00310g00211	Peaxi162Scf00310	277761	277944	277669-278394	-
1006571	IR_ON	Peaxi162Scf00043g02312	Peaxi162Scf00043	2366375	2366799	2366145-2366962	+
1020163	IR_ON	Peaxi162Scf00212g00717	Peaxi162Scf00212	686078	686165	686015-686245	-
1016054	IR_ON	Peaxi162Scf00170g00123	Peaxi162Scf00170	165831	165914	165543-166128	+
1007965	IR_ON	Peaxi162Scf00057g00154	Peaxi162Scf00057	1533214	1533815	1533124-1533971	-
1009713	IR_ON	Peaxi162Scf00073g01124	Peaxi162Scf00073	1113034	1113152	1112770-1113364	-
1030132	IR_ON	Peaxi162Scf00657g00112	Peaxi162Scf00657	87306	87404	87251-87703	+
1018850	IR_ON	Peaxi162Scf00193g00215	Peaxi162Scf00193	232277	232518	231209-232962	+
1024612	IR_ON	Peaxi162Scf00313g00019	Peaxi162Scf00313	157675	157754	157589-157884	-
1033865	IR_ON	Peaxi162Scf00883g00321	Peaxi162Scf00883	310442	310891	310248-310989	-
1016865	IR_ON	Peaxi162Scf00184g00109	Peaxi162Scf00184	1000610	1000695	1000503-1000731	-
1002062	IR_ON	Peaxi162Scf00011g00940	Peaxi162Scf00011	942361	942478	942279-942661	+
1016331	IR_ON	Peaxi162Scf00173g00326	Peaxi162Scf00173	303643	303733	303586-303803	-
1019396	IR_ON	Peaxi162Scf00203g00315	Peaxi162Scf00203	323695	324032	323405-324218	+
1025305	IR_ON	Peaxi162Scf00325g00034	Peaxi162Scf00325	383436	383631	381782-383636	-
1020245	IR_ON	Peaxi162Scf00213g01313	Peaxi162Scf00213	1292899	1293031	1292783-1293115	-
1030889	IR_ON	Peaxi162Scf00544g00118	Peaxi162Scf00544	134193	134306	134124-134465	+
1035356	IR_ON	Peaxi162Scf00620g00119	Peaxi162Scf00620	116565	116681	116440-116806	+
1008791	IR_ON	Peaxi162Scf00079g00092	Peaxi162Scf00079	926555	926663	926355-926837	+
1025395	IR_ON	Peaxi162Scf00441g00216	Peaxi162Scf00441	229217	229309	229081-229483	+
1027355	IR_ON	Peaxi162Scf00367g00739	Peaxi162Scf00367	775004	775082	774348-775275	-
1034774	IR_ON	Peaxi162Scf00724g00117	Peaxi162Scf00724	99290	99375	99221-99523	+
1008830	IR_ON	Peaxi162Scf00065g00521	Peaxi162Scf00065	537244	537333	537159-537621	-
1018614	IR_ON	Peaxi162Scf00259g00009	Peaxi162Scf00259	35651	35740	35574-35828	+
1007059	IR_ON	Peaxi162Scf00062g00920	Peaxi162Scf00062	901245	901358	901089-901434	+
1013417	IR_ON	Peaxi162Scf00116g00510	Peaxi162Scf00116	518019	518119	517816-518196	-
1028916	IR_ON	Peaxi162Scf00465g00045	Peaxi162Scf00465	433479	433593	433427-433851	+
1007290	IR_ON	Peaxi162Scf00055g00057	Peaxi162Scf00055	576035	576131	575859-576217	+
1019052	IR_ON	Peaxi162Scf00270g00423	Peaxi162Scf00270	388921	389068	388835-389171	-
1007503	IR_ON	Peaxi162Scf00067g00619	Peaxi162Scf00067	633777	633860	633648-634039	+
1033704	IR_ON	Peaxi162Scf00548g00117	Peaxi162Scf00548	137933	138028	137847-138308	-
1036563	IR_ON	Peaxi162Scf00832g10019	Peaxi162Scf00832	143333	143525	143193-143646	-
1026504	IR_ON	Peaxi162Scf00401g00211	Peaxi162Scf00401	236916	236999	236672-237242	+
1020702	IR_ON	Peaxi162Scf00263g00519	Peaxi162Scf00263	492598	492683	491868-493212	+
1004356	IR_ON	Peaxi162Scf00032g02720	Peaxi162Scf00032	2703492	2703585	2703385-2703698	+
1023866	IR_ON	Peaxi162Scf00295g00058	Peaxi162Scf00295	494216	494339	493990-494454	+
1015254	IR_ON	Peaxi162Scf00159g00516	Peaxi162Scf00159	513311	513395	513055-513487	-
1013329	IR_ON	Peaxi162Scf00114g00117	Peaxi162Scf00114	116499	116587	116446-116685	+
1028616	IR_ON	Peaxi162Scf00568g00013	Peaxi162Scf00568	38286	38365	38140-38418	+
1006737	IR_ON	Peaxi162Scf00047g01030	Peaxi162Scf00047	1037069	1037194	1036914-1037406	-
1000645	IR_ON	Peaxi162Scf00003g01338	Peaxi162Scf00003	1304809	1304917	1304700-1304972	+
1011179	IR_ON	Peaxi162Scf00099g00079	Peaxi162Scf00099	735382	735481	734935-735624	-
1000672	IR_ON	Peaxi162Scf00003g01938	Peaxi162Scf00003	1938263	1938359	1938197-1938455	+
1021430	IR_ON	Peaxi162Scf00330g00310	Peaxi162Scf00330	307191	307638	306921-307783	+
1018363	IR_ON	Peaxi162Scf00185g00310	Peaxi162Scf00185	351438	351542	351349-351672	-
1024197	IR_ON	Peaxi162Scf00301g00615	Peaxi162Scf00301	638342	638412	637975-638760	-
1017865	IR_ON	Peaxi162Scf00203g00812	Peaxi162Scf00203	821675	821767	821568-821838	-
1018419	IR_ON	Peaxi162Scf00186g00065	Peaxi162Scf00186	623062	623152	622834-625552	+
1011293	IR_ON	Peaxi162Scf00102g00214	Peaxi162Scf00102	255379	255508	255260-255628	-
1027099	IR_ON	Peaxi162Scf00503g00419	Peaxi162Scf00503	451644	451732	451581-451775	+
1008265	IR_ON	Peaxi162Scf00066g01518	Peaxi162Scf00066	1508921	1509024	1508796-1509508	+
1027533	IR_ON	Peaxi162Scf00523g00026	Peaxi162Scf00523	200231	200313	200145-200401	-
1007210	IR_ON	Peaxi162Scf00064g00736	Peaxi162Scf00064	706810	706907	706721-706963	-
1006588	IR_ON	Peaxi162Scf00055g01910	Peaxi162Scf00055	1937234	1937330	1936401-1937524	-
1014299	IR_ON	Peaxi162Scf00128g00025	Peaxi162Scf00128	38184	38276	38008-38338	-
1001906	IR_ON	Peaxi162Scf00012g02112	Peaxi162Scf00012	2139350	2139460	2139046-2139550	-
1030571	IR_ON	Peaxi162Scf00446g00212	Peaxi162Scf00446	185572	186184	185486-186465	-
1022552	IR_ON	Peaxi162Scf00266g00511	Peaxi162Scf00266	497516	498155	497399-498223	+
1007823	IR_ON	Peaxi162Scf00063g00115	Peaxi162Scf00063	185204	185387	184901-185758	-
1026160	IR_ON	Peaxi162Scf00463g00021	Peaxi162Scf00463	45455	45536	45390-45626	+
1005453	IR_ON	Peaxi162Scf00036g01624	Peaxi162Scf00036	1645307	1645459	1645176-1645548	+
1009142	IR_ON	Peaxi162Scf00067g02115	Peaxi162Scf00067	2098790	2098896	2098733-2098976	-
1001088	IR_ON	Peaxi162Scf00004g02916	Peaxi162Scf00004	2884541	2884619	2884463-2884674	+
1014464	IR_ON	Peaxi162Scf00145g00812	Peaxi162Scf00145	817480	817635	816682-817849	-
1037856	IR_ON	Peaxi162Scf00931g00119	Peaxi162Scf00931	105189	105288	105021-105331	+
1021197	IR_ON	Peaxi162Scf00232g00036	Peaxi162Scf00232	360458	360534	360099-360653	+
1009871	IR_ON	Peaxi162Scf00074g00017	Peaxi162Scf00074	81212	82623	81129-82704	+
1008909	IR_ON	Peaxi162Scf00081g00218	Peaxi162Scf00081	194116	194206	194007-194426	-
1035576	IR_ON	Peaxi162Scf00634g00011	Peaxi162Scf00634	93216	93311	93081-93393	-
1028208	IR_ON	Peaxi162Scf00387g00210	Peaxi162Scf00387	217270	217796	217112-217931	-
1017339	IR_ON	Peaxi162Scf00193g00013	Peaxi162Scf00193	38874	38956	38720-39036	+
1012384	IR_ON	Peaxi162Scf00130g00325	Peaxi162Scf00130	342685	342770	342549-342844	+
1029823	IR_ON	Peaxi162Scf00641g00318	Peaxi162Scf00641	387047	387270	387034-387559	-
1032196	IR_ON	Peaxi162Scf00757g00113	Peaxi162Scf00757	88117	88269	88036-88449	+
1021345	IR_ON	Peaxi162Scf00328g00829	Peaxi162Scf00328	799204	799289	798965-799405	-
1040048	IR_ON	Peaxi162Scf00839g00019	Peaxi162Scf00839	110347	110455	110031-110665	+
1039434	IR_ON	Peaxi162Scf01071g00011	Peaxi162Scf01071	112096	112321	111396-112903	+
1012810	IR_ON	Peaxi162Scf00124g00614	Peaxi162Scf00124	653867	653948	653764-654124	+
1012196	IR_ON	Peaxi162Scf00100g00325	Peaxi162Scf00100	311739	312240	311668-312311	-
1038623	IR_ON	Peaxi162Scf00987g00011	Peaxi162Scf00987	18642	18782	18565-18853	-
1023723	IR_ON	Peaxi162Scf00288g00045	Peaxi162Scf00288	429250	429349	429177-429613	+
1015018	IR_ON	Peaxi162Scf00153g01324	Peaxi162Scf00153	1346692	1346782	1346636-1346978	+
1028323	IR_ON	Peaxi162Scf00553g00114	Peaxi162Scf00553	152557	152641	152477-152794	-
1012434	IR_ON	Peaxi162Scf00117g01411	Peaxi162Scf00117	1396285	1396360	1396092-1396459	+
1021317	IR_ON	Peaxi162Scf00274g00452	Peaxi162Scf00274	390729	390838	390505-390978	-
1029094	IR_ON	Peaxi162Scf00473g00015	Peaxi162Scf00473	87023	87765	86874-88286	-
1005421	IR_ON	Peaxi162Scf00038g00328	Peaxi162Scf00038	336280	336547	336168-336638	-
1013414	IR_ON	Peaxi162Scf00152g01024	Peaxi162Scf00152	1033380	1033457	1033228-1033582	-
1020367	IR_ON	Peaxi162Scf00304g00222	Peaxi162Scf00304	207534	207619	207472-207861	-
1036384	IR_ON	Peaxi162Scf00673g00028	Peaxi162Scf00673	73350	73457	73182-73515	+
1013038	IR_ON	Peaxi162Scf00145g00144	Peaxi162Scf00145	1391118	1391206	1390705-1391322	-
1039838	IR_ON	Peaxi162Scf00825g00234	Peaxi162Scf00825	262993	263075	262875-263572	+
1007283	IR_ON	Peaxi162Scf00055g00018	Peaxi162Scf00055	157020	157124	156860-157248	-
1023201	IR_ON	Peaxi162Scf00281g00321	Peaxi162Scf00281	314231	314319	314097-314393	-
1007395	IR_ON	Peaxi162Scf00066g00043	Peaxi162Scf00066	438474	438556	438328-438716	+
1023380	IR_ON	Peaxi162Scf00324g00020	Peaxi162Scf00324	17781	17894	17637-18288	+
1032695	IR_ON	Peaxi162Scf00517g00031	Peaxi162Scf00517	39268	39375	38565-39441	-
1033016	IR_ON	Peaxi162Scf00809g00019	Peaxi162Scf00809	116028	116629	115957-116741	-
1027738	IR_ON	Peaxi162Scf00434g00216	Peaxi162Scf00434	182684	182792	182584-182980	-
1020619	IR_ON	Peaxi162Scf00311g00045	Peaxi162Scf00311	440250	440352	439969-440423	-
1036122	IR_ON	Peaxi162Scf00660g00046	Peaxi162Scf00660	401902	402002	401838-402098	-
1028616	IR_ON	Peaxi162Scf00397g00111	Peaxi162Scf00397	109347	109448	109257-109619	-
1012950	IR_ON	Peaxi162Scf00110g01214	Peaxi162Scf00110	1228510	1228910	1228388-1228952	-
1022638	IR_ON	Peaxi162Scf00306g00059	Peaxi162Scf00306	502325	502408	502270-502460	+
1003972	IR_ON	Peaxi162Scf00026g01922	Peaxi162Scf00026	1970536	1970658	1970233-1970809	-
1018446	IR_ON	Peaxi162Scf00254g00012	Peaxi162Scf00254	49974	50062	49723-50562	+
1005293	IR_ON	Peaxi162Scf00034g00515	Peaxi162Scf00034	579857	579940	579597-580014	-
1008041	IR_ON	Peaxi162Scf00057g02318	Peaxi162Scf00057	2316613	2316782	2316534-2316853	-
1011729	IR_ON	Peaxi162Scf00107g00133	Peaxi162Scf00107	1351344	1351447	1351198-1351568	+
1008377	IR_ON	Peaxi162Scf00068g02114	Peaxi162Scf00068	2110305	2110382	2110017-2110617	+
1036782	IR_ON	Peaxi162Scf00848g00217	Peaxi162Scf00848	194637	194825	194550-195562	-
1021959	IR_ON	Peaxi162Scf00287g01221	Peaxi162Scf00287	1227582	1227688	1227376-1228002	-
1024204	IR_ON	Peaxi162Scf00346g00073	Peaxi162Scf00346	720020	720122	719941-720450	-
1017495	IR_ON	Peaxi162Scf00228g00333	Peaxi162Scf00228	378451	378534	378278-378643	+
1016617	IR_ON	Peaxi162Scf00160g00125	Peaxi162Scf00160	93651	93730	93580-93949	+
1038128	IR_ON	Peaxi162Scf00948g00114	Peaxi162Scf00948	159737	160241	158914-160466	-
1027897	IR_ON	Peaxi162Scf00438g00511	Peaxi162Scf00438	572946	573089	572168-573232	+
1011628	IR_ON	Peaxi162Scf00105g00818	Peaxi162Scf00105	821840	821957	821758-822061	+
1006360	IR_ON	Peaxi162Scf00051g00911	Peaxi162Scf00051	908598	908741	908389-908825	-
1008923	IR_ON	Peaxi162Scf00066g00010	Peaxi162Scf00066	50361	50492	49908-50613	-
1034449	IR_ON	Peaxi162Scf00708g00011	Peaxi162Scf00708	52649	52726	52479-52841	+
1010818	IR_ON	Peaxi162Scf00092g00617	Peaxi162Scf00092	678341	678534	677632-678922	-
1018785	IR_ON	Peaxi162Scf00264g00044	Peaxi162Scf00264	468273	468392	468182-468430	+
1002489	IR_ON	Peaxi162Scf00014g00217	Peaxi162Scf00014	211653	211787	211333-211895	+
1011896	IR_ON	Peaxi162Scf00110g00816	Peaxi162Scf00110	812087	812171	812041-812210	-
1028550	IR_ON	Peaxi162Scf00394g00813	Peaxi162Scf00394	810130	810798	809977-810944	+
1034712	IR_ON	Peaxi162Scf00722g00015	Peaxi162Scf00722	31954	32092	31837-32261	-
1013045	IR_ON	Peaxi162Scf00127g00166	Peaxi162Scf00127	1658489	1658588	1658416-1658852	+
1001075	IR_ON	Peaxi162Scf00004g01817	Peaxi162Scf00004	1834579	1834678	1833994-1834776	-
1031357	IR_ON	Peaxi162Scf00560g00124	Peaxi162Scf00560	149171	149280	149004-149357	-
1020275	IR_ON	Peaxi162Scf00253g00142	Peaxi162Scf00253	137756	137829	137642-137944	-
1010207	IR_ON	Peaxi162Scf00086g00916	Peaxi162Scf00086	957806	957890	957581-958042	-
1034956	IR_ON	Peaxi162Scf00739g00125	Peaxi162Scf00739	96097	96198	95980-96250	-
1002979	IR_ON	Peaxi162Scf00015g02217	Peaxi162Scf00015	2251307	2251776	2251191-2251827	+
1023814	IR_ON	Peaxi162Scf00293g00117	Peaxi162Scf00293	163535	163733	163475-163800	-
1028334	IR_ON	Peaxi162Scf00553g00540	Peaxi162Scf00553	579634	579729	579548-579770	-
1028897	IR_ON	Peaxi162Scf00464g00016	Peaxi162Scf00464	58888	59257	58823-59366	+
1006949	IR_ON	Peaxi162Scf00049g01010	Peaxi162Scf00049	993495	993588	993333-993750	-
1032525	IR_ON	Peaxi162Scf00620g00621	Peaxi162Scf00620	610399	610515	610277-610619	+
1005072	IR_ON	Peaxi162Scf00035g02717	Peaxi162Scf00035	2756909	2757024	2756751-2757140	+
1007397	IR_ON	Peaxi162Scf00048g01820	Peaxi162Scf00048	1866867	1866995	1866581-1867131	+
1030624	IR_ON	Peaxi162Scf00535g00325	Peaxi162Scf00535	315633	315733	315553-315797	-
1005032	IR_ON	Peaxi162Scf00030g01716	Peaxi162Scf00030	1714876	1714969	1714796-1715297	+
1023423	IR_ON	Peaxi162Scf00325g00007	Peaxi162Scf00325	18853	18950	18764-19048	+
1035261	IR_ON	Peaxi162Scf00618g00326	Peaxi162Scf00618	292497	293179	292446-293258	+
1029990	IR_ON	Peaxi162Scf00433g00028	Peaxi162Scf00433	221014	221120	220610-221236	-
1039200	IR_ON	Peaxi162Scf01052g00002	Peaxi162Scf01052	66523	66630	66453-66779	+
1009440	IR_ON	Peaxi162Scf00089g00242	Peaxi162Scf00089	255047	255137	254875-255206	-
1016199	IR_ON	Peaxi162Scf00205g00619	Peaxi162Scf00205	656903	657142	656836-657213	-
1013716	IR_ON	Peaxi162Scf00159g00112	Peaxi162Scf00159	156027	156111	155875-156194	-
1034174	IR_ON	Peaxi162Scf00695g00009	Peaxi162Scf00695	23113	23233	22992-23339	-
1010817	IR_ON	Peaxi162Scf00111g00027	Peaxi162Scf00111	63550	63696	63491-63823	-
1017859	IR_ON	Peaxi162Scf00175g00121	Peaxi162Scf00175	125086	125158	125027-125316	+
1002078	IR_ON	Peaxi162Scf00013g02918	Peaxi162Scf00013	2903087	2903175	2903026-2903273	+
1005388	IR_ON	Peaxi162Scf00041g00215	Peaxi162Scf00041	283511	283586	283379-283742	-
1023983	IR_ON	Peaxi162Scf00398g00058	Peaxi162Scf00398	532512	532630	532446-532694	+
1026485	IR_ON	Peaxi162Scf00476g00039	Peaxi162Scf00476	373380	373501	372999-373566	+
1014237	IR_ON	Peaxi162Scf00140g00710	Peaxi162Scf00140	732863	732938	732798-732994	-
1013163	IR_ON	Peaxi162Scf00147g00710	Peaxi162Scf00147	749211	749310	749037-749380	+
1014644	IR_ON	Peaxi162Scf00149g00312	Peaxi162Scf00149	293055	293136	292916-293261	-
1040001	IR_ON	Peaxi162Scf01149g00020	Peaxi162Scf01149	14537	14640	14334-14780	-
1016652	IR_ON	Peaxi162Scf00178g00216	Peaxi162Scf00178	238971	239100	238900-239171	-
1039403	IR_ON	Peaxi162Scf00799g00006	Peaxi162Scf00799	52303	52398	52155-52501	+
1011816	IR_ON	Peaxi162Scf00092g01119	Peaxi162Scf00092	1119272	1119432	1119045-1119469	-
1028559	IR_ON	Peaxi162Scf00563g00009	Peaxi162Scf00563	29068	29157	28942-29239	+
1026553	IR_ON	Peaxi162Scf00352g00212	Peaxi162Scf00352	271790	271987	271600-272130	+
1020331	IR_ON	Peaxi162Scf00253g01128	Peaxi162Scf00253	1132549	1132637	1132400-1132792	+
1001462	IR_ON	Peaxi162Scf00006g03619	Peaxi162Scf00006	3635198	3635334	3634960-3635501	-
1008252	IR_ON	Peaxi162Scf00066g01129	Peaxi162Scf00066	1164964	1165060	1164853-1165199	+
1020305	IR_ON	Peaxi162Scf00253g00517	Peaxi162Scf00253	521359	521501	521269-521603	-
1017610	IR_ON	Peaxi162Scf00231g00033	Peaxi162Scf00231	39138	39230	39028-39328	-
1038005	IR_ON	Peaxi162Scf00942g00123	Peaxi162Scf00942	92541	92636	92470-92698	-
1003828	IR_ON	Peaxi162Scf00020g01717	Peaxi162Scf00020	1693071	1693157	1693007-1693295	-
1006676	IR_ON	Peaxi162Scf00045g00144	Peaxi162Scf00045	1399815	1399952	1399701-1400017	-
1031718	IR_ON	Peaxi162Scf00577g00213	Peaxi162Scf00577	233708	233797	233606-233949	-
1024181	IR_ON	Peaxi162Scf00345g00810	Peaxi162Scf00345	794088	794209	793816-794291	-
1039453	IR_ON	Peaxi162Scf00801g00048	Peaxi162Scf00801	400446	400551	399924-400731	-
1029354	IR_ON	Peaxi162Scf00612g00020	Peaxi162Scf00612	41633	41717	41535-41821	-
1032120	IR_ON	Peaxi162Scf00597g00058	Peaxi162Scf00597	508744	508870	508705-508965	+
1028278	IR_ON	Peaxi162Scf00449g00512	Peaxi162Scf00449	585838	586051	585727-586225	+
1030301	IR_ON	Peaxi162Scf00666g00008	Peaxi162Scf00666	77826	77945	77527-78117	+
1016105	IR_ON	Peaxi162Scf00170g00919	Peaxi162Scf00170	905494	905570	905337-905670	+
1038604	IR_ON	Peaxi162Scf00755g00012	Peaxi162Scf00755	54811	54922	54639-55023	-
1033952	IR_ON	Peaxi162Scf00554g00067	Peaxi162Scf00554	678884	679032	678399-679105	+
1026166	IR_ON	Peaxi162Scf00391g00533	Peaxi162Scf00391	510672	510761	510605-511138	-
1005004	IR_ON	Peaxi162Scf00030g00023	Peaxi162Scf00030	236231	236341	236171-236384	+
1035901	IR_ON	Peaxi162Scf00650g00112	Peaxi162Scf00650	122390	122467	122085-122693	+
1038721	IR_ON	Peaxi162Scf00760g00326	Peaxi162Scf00760	366673	366782	366526-368051	+
1004141	IR_ON	Peaxi162Scf00023g01024	Peaxi162Scf00023	1027091	1027174	1026701-1027741	+
1017167	IR_ON	Peaxi162Scf00190g01218	Peaxi162Scf00190	1237656	1237759	1237562-1238029	-
1041155	IR_ON	Peaxi162Scf00919g00026	Peaxi162Scf00919	212868	213807	212773-213906	-
1019253	IR_ON	Peaxi162Scf00200g00419	Peaxi162Scf00200	448025	448115	447954-448438	-
1008849	IR_ON	Peaxi162Scf00073g00720	Peaxi162Scf00073	779527	780017	779471-780135	-
1003984	IR_ON	Peaxi162Scf00021g01018	Peaxi162Scf00021	1061891	1062031	1061796-1062114	+
1028217	IR_ON	Peaxi162Scf00387g00613	Peaxi162Scf00387	652929	653192	652858-653239	+
1023526	IR_ON	Peaxi162Scf00386g00004	Peaxi162Scf00386	24254	24349	24155-24540	-
1017261	IR_ON	Peaxi162Scf00192g00217	Peaxi162Scf00192	220226	220345	220135-220437	-
1016056	IR_ON	Peaxi162Scf00152g00234	Peaxi162Scf00152	202937	203019	202842-203708	-
1030731	IR_ON	Peaxi162Scf00539g00036	Peaxi162Scf00539	309884	310356	309214-310438	-
1024947	IR_ON	Peaxi162Scf00316g00026	Peaxi162Scf00316	277794	277888	277475-278152	-
1028165	IR_ON	Peaxi162Scf00386g00532	Peaxi162Scf00386	531830	531904	531759-532030	-
1036117	IR_ON	Peaxi162Scf00660g00007	Peaxi162Scf00660	75622	75796	75533-75867	-
1029085	IR_ON	Peaxi162Scf00592g00111	Peaxi162Scf00592	146469	146541	146213-146756	-
1026467	IR_ON	Peaxi162Scf00401g00003	Peaxi162Scf00401	22798	23604	21473-23819	+
1037821	IR_ON	Peaxi162Scf00929g00213	Peaxi162Scf00929	191439	191528	191376-191681	-
1012503	IR_ON	Peaxi162Scf00119g00412	Peaxi162Scf00119	455313	455397	455242-455540	+
1028250	IR_ON	Peaxi162Scf00389g00420	Peaxi162Scf00389	475909	475999	475736-476112	-
1001263	IR_ON	Peaxi162Scf00007g00833	Peaxi162Scf00007	883393	883522	883318-883707	+
1003928	IR_ON	Peaxi162Scf00021g00314	Peaxi162Scf00021	318697	318825	318617-318889	+
1003235	IR_ON	Peaxi162Scf00016g00944	Peaxi162Scf00016	959253	959355	959182-959480	+
1002753	IR_ON	Peaxi162Scf00015g00149	Peaxi162Scf00015	1402179	1402257	1402112-1402344	+
1029817	IR_ON	Peaxi162Scf00503g00111	Peaxi162Scf00503	127356	127453	127052-127556	-
1017287	IR_ON	Peaxi162Scf00192g00524	Peaxi162Scf00192	575713	575795	575667-575872	+
1032981	IR_ON	Peaxi162Scf00524g00056	Peaxi162Scf00524	525612	525812	525499-525907	+
1005732	IR_ON	Peaxi162Scf00045g01456	Peaxi162Scf00045	1435885	1436010	1435777-1436067	-
1034522	IR_ON	Peaxi162Scf00579g00319	Peaxi162Scf00579	354694	354792	354546-354854	-
1006858	IR_ON	Peaxi162Scf00047g02136	Peaxi162Scf00047	2125311	2125405	2125190-2125526	-
1000888	IR_ON	Peaxi162Scf00003g04835	Peaxi162Scf00003	4869808	4869879	4869745-4869945	-
1028477	IR_ON	Peaxi162Scf00392g00227	Peaxi162Scf00392	243519	244156	243423-244198	-
1021211	IR_ON	Peaxi162Scf00324g00228	Peaxi162Scf00324	263006	263086	262950-263154	-
1030375	IR_ON	Peaxi162Scf00526g00516	Peaxi162Scf00526	571814	572033	571728-572484	+
1032114	IR_ON	Peaxi162Scf00493g00436	Peaxi162Scf00493	451483	451564	451394-451641	+
1009519	IR_ON	Peaxi162Scf00076g01054	Peaxi162Scf00076	1057373	1057492	1057306-1057856	-
1000514	IR_ON	Peaxi162Scf00003g00719	Peaxi162Scf00003	777096	777193	777010-777330	+
1037043	IR_ON	Peaxi162Scf00878g00111	Peaxi162Scf00878	106445	106665	105759-106805	-
1013654	IR_ON	Peaxi162Scf00119g00949	Peaxi162Scf00119	974525	974616	974414-974774	-
1016168	IR_ON	Peaxi162Scf00171g00133	Peaxi162Scf00171	147732	147829	147628-148197	-
1036906	IR_ON	Peaxi162Scf00860g00017	Peaxi162Scf00860	90193	90287	90113-90375	+
1032920	IR_ON	Peaxi162Scf00803g00115	Peaxi162Scf00803	127059	127128	126978-127198	-
1001788	IR_ON	Peaxi162Scf00009g01531	Peaxi162Scf00009	1552382	1552459	1552272-1552632	+
1029012	IR_ON	Peaxi162Scf00586g00512	Peaxi162Scf00586	545424	545512	545311-545687	+
1035969	IR_ON	Peaxi162Scf00652g00035	Peaxi162Scf00652	316801	316903	316726-317000	-
1010623	IR_ON	Peaxi162Scf00107g01320	Peaxi162Scf00107	1329811	1329943	1329600-1330122	-
1001768	IR_ON	Peaxi162Scf00009g01232	Peaxi162Scf00009	1248883	1249014	1248767-1249085	-
1004642	IR_ON	Peaxi162Scf00029g02913	Peaxi162Scf00029	2907734	2907820	2907640-2907889	+
1012424	IR_ON	Peaxi162Scf00117g01132	Peaxi162Scf00117	1098708	1099046	1098619-1099246	-
1025459	IR_ON	Peaxi162Scf00443g00213	Peaxi162Scf00443	225715	225807	225656-225905	-
1024161	IR_ON	Peaxi162Scf00402g00616	Peaxi162Scf00402	680164	680369	680096-680519	+
1022934	IR_ON	Peaxi162Scf00371g00312	Peaxi162Scf00371	358365	358479	358083-358566	+
1029727	IR_ON	Peaxi162Scf00423g00137	Peaxi162Scf00423	167293	167386	167039-167557	-
1026037	IR_ON	Peaxi162Scf00341g00624	Peaxi162Scf00341	586929	587037	586835-587352	-
1003331	IR_ON	Peaxi162Scf00020g00522	Peaxi162Scf00020	520904	521290	520762-521360	+
1035157	IR_ON	Peaxi162Scf00745g00015	Peaxi162Scf00745	5958	6061	5893-6108	+
1010467	IR_ON	Peaxi162Scf00078g00236	Peaxi162Scf00078	268540	268610	268458-268776	-
1009620	IR_ON	Peaxi162Scf00072g00087	Peaxi162Scf00072	811744	811834	811640-811893	+
1034071	IR_ON	Peaxi162Scf00691g00123	Peaxi162Scf00691	130370	130494	130264-130571	-
1035650	IR_ON	Peaxi162Scf00638g00210	Peaxi162Scf00638	203021	203190	202934-203425	-
1007513	IR_ON	Peaxi162Scf00058g00514	Peaxi162Scf00058	552992	553453	552709-553542	-
1037041	IR_ON	Peaxi162Scf00689g00333	Peaxi162Scf00689	384552	384649	384515-384745	-
1011002	IR_ON	Peaxi162Scf00096g00414	Peaxi162Scf00096	418658	418935	418589-418978	+
1012179	IR_ON	Peaxi162Scf00111g01477	Peaxi162Scf00111	1429756	1430781	1429667-1431020	-
1033347	IR_ON	Peaxi162Scf00536g00118	Peaxi162Scf00536	121788	121962	121591-122134	-
1005005	IR_ON	Peaxi162Scf00034g01115	Peaxi162Scf00034	1097296	1097391	1096949-1097534	-
1010560	IR_ON	Peaxi162Scf00078g00736	Peaxi162Scf00078	705793	705908	705741-706211	-
1012985	IR_ON	Peaxi162Scf00141g00813	Peaxi162Scf00141	845358	845450	845201-845567	-
1032695	IR_ON	Peaxi162Scf00789g00218	Peaxi162Scf00789	216802	216962	216677-217042	+
1035840	IR_ON	Peaxi162Scf00647g00321	Peaxi162Scf00647	306881	307013	306758-307706	-
1032288	IR_ON	Peaxi162Scf00611g00020	Peaxi162Scf00611	55047	55270	54936-55358	-
1010663	IR_ON	Peaxi162Scf00089g01436	Peaxi162Scf00089	1437912	1438013	1437733-1438174	+
1000904	IR_ON	Peaxi162Scf00004g02626	Peaxi162Scf00004	2597426	2597543	2597274-2597658	+
1027668	IR_ON	Peaxi162Scf00433g00067	Peaxi162Scf00433	589062	589159	587709-589249	-
1028890	IR_ON	Peaxi162Scf00580g00016	Peaxi162Scf00580	22997	23117	22741-23215	-
1032420	IR_ON	Peaxi162Scf00501g00318	Peaxi162Scf00501	342713	342809	342482-342909	+
1000492	IR_ON	Peaxi162Scf00002g00511	Peaxi162Scf00002	516527	516619	516461-516678	+
1001094	IR_ON	Peaxi162Scf00004g02221	Peaxi162Scf00004	2216235	2217215	2215980-2217332	+
1013208	IR_ON	Peaxi162Scf00111g01241	Peaxi162Scf00111	1264659	1264761	1264540-1264919	-
1001234	IR_ON	Peaxi162Scf00005g04211	Peaxi162Scf00005	4229349	4229438	4229220-4229562	+
1028029	IR_ON	Peaxi162Scf00542g00014	Peaxi162Scf00542	79934	80288	79827-80374	+
1036183	IR_ON	Peaxi162Scf00806g00011	Peaxi162Scf00806	20899	20988	20651-21216	-
1002129	IR_ON	Peaxi162Scf00011g00635	Peaxi162Scf00011	658892	658967	658827-659042	+
1007409	IR_ON	Peaxi162Scf00066g00130	Peaxi162Scf00066	89698	89791	89623-89825	-
1025386	IR_ON	Peaxi162Scf00328g00527	Peaxi162Scf00328	515902	516052	515835-516085	-
1026842	IR_ON	Peaxi162Scf00409g00217	Peaxi162Scf00409	201612	201836	201498-201962	-
1040404	IR_ON	Peaxi162Scf00873g00111	Peaxi162Scf00873	93301	93411	93100-93560	-
1022819	IR_ON	Peaxi162Scf00312g00313	Peaxi162Scf00312	323653	323775	323457-323891	+
1020812	IR_ON	Peaxi162Scf00265g00006	Peaxi162Scf00265	16035	16112	15823-16222	+
1032807	IR_ON	Peaxi162Scf00797g00110	Peaxi162Scf00797	92497	92964	92366-93188	+
1022214	IR_ON	Peaxi162Scf00296g00910	Peaxi162Scf00296	979336	979954	979236-980149	+
1023825	IR_ON	Peaxi162Scf00293g00511	Peaxi162Scf00293	538514	538966	538376-539040	+
1003966	IR_ON	Peaxi162Scf00021g00718	Peaxi162Scf00021	780747	780846	780352-780923	+
1021671	IR_ON	Peaxi162Scf00284g00818	Peaxi162Scf00284	818507	818612	818280-818691	-
1037462	IR_ON	Peaxi162Scf00700g00151	Peaxi162Scf00700	150114	150298	150064-150624	-
1025312	IR_ON	Peaxi162Scf00372g00719	Peaxi162Scf00372	699447	700119	699346-700187	+
1040748	IR_ON	Peaxi162Scf00892g00114	Peaxi162Scf00892	107195	107286	107107-107544	+
1033551	IR_ON	Peaxi162Scf00680g00017	Peaxi162Scf00680	57101	57261	57027-57332	+
1017555	IR_ON	Peaxi162Scf00171g00430	Peaxi162Scf00171	456627	456713	456494-457152	-
1016267	IR_ON	Peaxi162Scf00153g01033	Peaxi162Scf00153	1065339	1065707	1065233-1065775	-
1014368	IR_ON	Peaxi162Scf00141g00514	Peaxi162Scf00141	563454	563547	563394-563599	+
1015266	IR_ON	Peaxi162Scf00185g00818	Peaxi162Scf00185	811164	811347	811090-811486	-
1031106	IR_ON	Peaxi162Scf00549g00224	Peaxi162Scf00549	219938	220073	219892-220153	+
1024729	IR_ON	Peaxi162Scf00358g00619	Peaxi162Scf00358	593876	594542	593778-594730	-
1016546	IR_ON	Peaxi162Scf00176g01415	Peaxi162Scf00176	1401981	1402085	1401874-1402150	-
1025798	IR_ON	Peaxi162Scf00385g00018	Peaxi162Scf00385	41335	41442	41237-41551	-
1039612	IR_ON	Peaxi162Scf00810g00008	Peaxi162Scf00810	9949	10044	9881-10196	-
1017291	IR_ON	Peaxi162Scf00168g00009	Peaxi162Scf00168	85331	85421	85101-85547	+
1029105	IR_ON	Peaxi162Scf00408g00523	Peaxi162Scf00408	540514	540643	540411-540708	-
1015356	IR_ON	Peaxi162Scf00160g00527	Peaxi162Scf00160	490174	490289	490015-490549	-
1002696	IR_ON	Peaxi162Scf00016g01531	Peaxi162Scf00016	1503551	1503649	1503472-1503738	+
1008043	IR_ON	Peaxi162Scf00073g01726	Peaxi162Scf00073	1737699	1738134	1737572-1738270	+
1019811	IR_ON	Peaxi162Scf00286g00829	Peaxi162Scf00286	816521	816603	816471-816701	-
1010584	IR_ON	Peaxi162Scf00089g00935	Peaxi162Scf00089	964239	964328	964120-964375	+
1007062	IR_ON	Peaxi162Scf00051g00623	Peaxi162Scf00051	637323	637429	637253-637585	+
1005090	IR_ON	Peaxi162Scf00036g00125	Peaxi162Scf00036	68706	68781	68534-68861	-
1015096	IR_ON	Peaxi162Scf00180g00029	Peaxi162Scf00180	212125	212222	211907-212944	-
1031974	IR_ON	Peaxi162Scf00591g00412	Peaxi162Scf00591	474179	474247	474085-474348	+
1019556	IR_ON	Peaxi162Scf00232g00025	Peaxi162Scf00232	88253	88373	88145-88649	-
1019466	IR_ON	Peaxi162Scf00205g00039	Peaxi162Scf00205	326000	326105	325788-326189	+
1001210	IR_ON	Peaxi162Scf00006g03911	Peaxi162Scf00006	3931905	3932003	3931837-3932133	-
1006891	IR_ON	Peaxi162Scf00060g00111	Peaxi162Scf00060	152055	152389	151840-152512	+
1015815	IR_ON	Peaxi162Scf00166g00641	Peaxi162Scf00166	601640	601756	601574-601867	+
1012882	IR_ON	Peaxi162Scf00140g01128	Peaxi162Scf00140	1091052	1091156	1090956-1091225	+
1024492	IR_ON	Peaxi162Scf00416g00116	Peaxi162Scf00416	81062	81167	80835-81459	+
1033235	IR_ON	Peaxi162Scf00661g00035	Peaxi162Scf00661	364702	365009	364565-365440	+
1005661	IR_ON	Peaxi162Scf00045g00542	Peaxi162Scf00045	511858	511949	511296-512330	-
1025660	IR_ON	Peaxi162Scf00380g00521	Peaxi162Scf00380	488092	488173	487931-488214	+
1029861	IR_ON	Peaxi162Scf00428g00715	Peaxi162Scf00428	735775	735856	735430-735956	-
1010017	IR_ON	Peaxi162Scf00074g00739	Peaxi162Scf00074	686696	686791	686587-686895	+
1001240	IR_ON	Peaxi162Scf00005g04511	Peaxi162Scf00005	4513543	4513635	4513467-4513897	+
1039716	IR_ON	Peaxi162Scf01108g00012	Peaxi162Scf01108	91467	91545	91276-91701	+
1018195	IR_ON	Peaxi162Scf00180g00215	Peaxi162Scf00180	254849	255488	254709-255733	-
1014654	IR_ON	Peaxi162Scf00149g00722	Peaxi162Scf00149	717366	718408	717266-718459	-
1007507	IR_ON	Peaxi162Scf00050g02022	Peaxi162Scf00050	1988797	1988886	1988705-1988985	+
1041705	IR_ON	Peaxi162Scf00951g00019	Peaxi162Scf00951	131056	131141	130979-131268	-
1029534	IR_ON	Peaxi162Scf00493g00005	Peaxi162Scf00493	21438	21538	21352-21834	-
1008475	IR_ON	Peaxi162Scf00075g01628	Peaxi162Scf00075	1639557	1639636	1639357-1639743	-
1025086	IR_ON	Peaxi162Scf00433g00096	Peaxi162Scf00433	892322	892416	892242-892502	-
1020316	IR_ON	Peaxi162Scf00253g00825	Peaxi162Scf00253	869680	869759	869460-869866	-
1029675	IR_ON	Peaxi162Scf00498g00119	Peaxi162Scf00498	120430	120513	120246-120635	+
1008687	IR_ON	Peaxi162Scf00064g01133	Peaxi162Scf00064	1158846	1158969	1158663-1159057	-
1025362	IR_ON	Peaxi162Scf00374g00110	Peaxi162Scf00374	98158	98278	98038-98451	+
1029716	IR_ON	Peaxi162Scf00498g00534	Peaxi162Scf00498	497106	497291	496883-497473	-
1004125	IR_ON	Peaxi162Scf00020g01226	Peaxi162Scf00020	1280594	1280693	1280464-1280861	-
1018624	IR_ON	Peaxi162Scf00190g00087	Peaxi162Scf00190	800230	800398	800044-800501	-
1000266	IR_ON	Peaxi162Scf00001g00451	Peaxi162Scf00001	4529543	4529716	4529510-4529810	+
1013576	IR_ON	Peaxi162Scf00154g00930	Peaxi162Scf00154	914037	914133	913972-914204	-
1031811	IR_ON	Peaxi162Scf00481g00330	Peaxi162Scf00481	383167	383995	383045-384114	-
1036379	IR_ON	Peaxi162Scf00818g00216	Peaxi162Scf00818	272740	272977	272622-273207	+
1034128	IR_ON	Peaxi162Scf00904g00323	Peaxi162Scf00904	305212	305334	305153-305462	-
1007679	IR_ON	Peaxi162Scf00061g00226	Peaxi162Scf00061	2165483	2165583	2165377-2165676	+
1011576	IR_ON	Peaxi162Scf00104g00818	Peaxi162Scf00104	847100	847178	847010-847233	-
1034853	IR_ON	Peaxi162Scf00595g00112	Peaxi162Scf00595	97550	97638	97426-98015	-
1014423	IR_ON	Peaxi162Scf00141g01224	Peaxi162Scf00141	1220331	1220637	1220086-1220684	+
1002998	IR_ON	Peaxi162Scf00016g00516	Peaxi162Scf00016	514834	514925	514757-515026	+
1039078	IR_ON	Peaxi162Scf00780g00005	Peaxi162Scf00780	26613	26952	26550-27060	+
1000638	IR_ON	Peaxi162Scf00003g01122	Peaxi162Scf00003	1083109	1083232	1083060-1083331	+
1041494	IR_ON	Peaxi162Scf00937g00119	Peaxi162Scf00937	137591	137706	137398-137781	-
1009496	IR_ON	Peaxi162Scf00071g00541	Peaxi162Scf00071	493946	494215	493794-494298	-
1008889	IR_ON	Peaxi162Scf00065g01213	Peaxi162Scf00065	1235817	1235940	1235665-1236044	+
1006198	IR_ON	Peaxi162Scf00048g01417	Peaxi162Scf00048	1470770	1470892	1470670-1470935	+
1013026	IR_ON	Peaxi162Scf00127g00019	Peaxi162Scf00127	124484	124697	124326-124792	+
1004291	IR_ON	Peaxi162Scf00025g02619	Peaxi162Scf00025	2604089	2604223	2604028-2604296	-
1039602	IR_ON	Peaxi162Scf01093g00011	Peaxi162Scf01093	76462	76544	76006-76747	-
1012858	IR_ON	Peaxi162Scf00108g00712	Peaxi162Scf00108	689175	689320	689097-689417	-
1019102	IR_ON	Peaxi162Scf00224g00119	Peaxi162Scf00224	154298	154396	154205-154504	+
1012975	IR_ON	Peaxi162Scf00110g01622	Peaxi162Scf00110	1622005	1622090	1621926-1622230	+
1010829	IR_ON	Peaxi162Scf00081g01329	Peaxi162Scf00081	1327542	1327631	1327455-1328402	-
1002138	IR_ON	Peaxi162Scf00011g01639	Peaxi162Scf00011	1584548	1584770	1584404-1585538	-
1018270	IR_ON	Peaxi162Scf00183g00011	Peaxi162Scf00183	33908	33994	33809-34050	+
1037724	IR_ON	Peaxi162Scf00714g00124	Peaxi162Scf00714	120837	121006	120541-121143	+
1027649	IR_ON	Peaxi162Scf00431g00415	Peaxi162Scf00431	425233	425316	425185-425392	-
1016999	IR_ON	Peaxi162Scf00188g00545	Peaxi162Scf00188	583994	584073	583881-584268	-
1037687	IR_ON	Peaxi162Scf00713g00031	Peaxi162Scf00713	317866	318046	317694-318281	+
1027869	IR_ON	Peaxi162Scf00380g00219	Peaxi162Scf00380	239321	239411	239135-239910	+
1033670	IR_ON	Peaxi162Scf00546g00421	Peaxi162Scf00546	388562	388640	388271-388765	-
1021207	IR_ON	Peaxi162Scf00232g00089	Peaxi162Scf00232	798717	798817	798263-798921	+
1029026	IR_ON	Peaxi162Scf00407g00312	Peaxi162Scf00407	344489	344599	344274-344635	-
1021628	IR_ON	Peaxi162Scf00284g00235	Peaxi162Scf00284	226698	226878	226150-226985	-
1028832	IR_ON	Peaxi162Scf00463g00121	Peaxi162Scf00463	123434	123542	123330-123619	+
1015834	IR_ON	Peaxi162Scf00195g00313	Peaxi162Scf00195	379154	379270	379096-379350	+
1018499	IR_ON	Peaxi162Scf00188g00814	Peaxi162Scf00188	807857	808855	807758-808942	-
1007034	IR_ON	Peaxi162Scf00062g00418	Peaxi162Scf00062	464753	464851	464643-464888	-
1000703	IR_ON	Peaxi162Scf00003g02441	Peaxi162Scf00003	2400110	2400159	2399981-2400308	+
1012463	IR_ON	Peaxi162Scf00131g00081	Peaxi162Scf00131	867215	867330	866850-867408	+
1008579	IR_ON	Peaxi162Scf00076g00918	Peaxi162Scf00076	890342	890477	890172-890585	+
1016875	IR_ON	Peaxi162Scf00164g00217	Peaxi162Scf00164	190502	190640	189107-190700	+
1007026	IR_ON	Peaxi162Scf00062g00230	Peaxi162Scf00062	220252	220340	220027-220534	-
1018458	IR_ON	Peaxi162Scf00209g00328	Peaxi162Scf00209	377743	377834	377688-377897	+
1015847	IR_ON	Peaxi162Scf00195g00616	Peaxi162Scf00195	625747	625833	625589-625917	-
1039314	IR_ON	Peaxi162Scf00791g10011	Peaxi162Scf00791	114320	114407	114231-114532	-
1022676	IR_ON	Peaxi162Scf00309g00121	Peaxi162Scf00309	65376	65472	65287-65520	-
1020847	IR_ON	Peaxi162Scf00226g00823	Peaxi162Scf00226	776463	776542	776379-776664	-
1026716	IR_ON	Peaxi162Scf00357g00525	Peaxi162Scf00357	532877	532968	532837-533088	+
1030541	IR_ON	Peaxi162Scf00531g00034	Peaxi162Scf00531	336216	336349	336172-337007	+
1006903	IR_ON	Peaxi162Scf00060g00438	Peaxi162Scf00060	419894	419983	419719-420037	-
1022186	IR_ON	Peaxi162Scf00351g00617	Peaxi162Scf00351	635248	635375	635173-635442	+
1030611	IR_ON	Peaxi162Scf00683g00026	Peaxi162Scf00683	26886	26989	25675-27157	-
1018482	IR_ON	Peaxi162Scf00209g00610	Peaxi162Scf00209	622152	622221	621938-622382	-
1022177	IR_ON	Peaxi162Scf00258g00431	Peaxi162Scf00258	378875	378974	378795-379062	+
1004334	IR_ON	Peaxi162Scf00032g02319	Peaxi162Scf00032	2344262	2344335	2344192-2344413	+
1005244	IR_ON	Peaxi162Scf00037g00923	Peaxi162Scf00037	922799	922965	922716-923153	+
1006980	IR_ON	Peaxi162Scf00062g00086	Peaxi162Scf00062	878074	878264	877546-879324	+
1033766	IR_ON	Peaxi162Scf00684g00224	Peaxi162Scf00684	225391	225499	225269-225588	+
1004089	IR_ON	Peaxi162Scf00020g00814	Peaxi162Scf00020	815553	815840	815263-815932	+
1012752	IR_ON	Peaxi162Scf00123g00089	Peaxi162Scf00123	858054	858152	857869-860842	+
1016643	IR_ON	Peaxi162Scf00209g00122	Peaxi162Scf00209	106720	106985	106556-107155	-
1031792	IR_ON	Peaxi162Scf00580g00419	Peaxi162Scf00580	405922	406018	405809-406226	-
1032650	IR_ON	Peaxi162Scf00516g00523	Peaxi162Scf00516	492918	493439	492822-493568	-
1037764	IR_ON	Peaxi162Scf00714g00334	Peaxi162Scf00714	369954	370090	369877-370342	-
1005978	IR_ON	Peaxi162Scf00047g00423	Peaxi162Scf00047	389758	390444	389606-390548	-
1022715	IR_ON	Peaxi162Scf00309g00623	Peaxi162Scf00309	642090	642191	641943-642271	+
1011814	IR_ON	Peaxi162Scf00127g00146	Peaxi162Scf00127	1421531	1421620	1421461-1421726	+
1019169	IR_ON	Peaxi162Scf00225g00310	Peaxi162Scf00225	308962	309097	308842-309333	+
1017915	IR_ON	Peaxi162Scf00235g00727	Peaxi162Scf00235	718767	718872	718675-718964	+
1023169	IR_ON	Peaxi162Scf00377g00416	Peaxi162Scf00377	465953	466079	465736-466144	-
1003295	IR_ON	Peaxi162Scf00016g02933	Peaxi162Scf00016	2946925	2947016	2946887-2947119	-
1003678	IR_ON	Peaxi162Scf00023g00720	Peaxi162Scf00023	731700	731807	731435-731909	-
1007201	IR_ON	Peaxi162Scf00053g00316	Peaxi162Scf00053	346957	347075	346847-347290	-
1033718	IR_ON	Peaxi162Scf00876g00018	Peaxi162Scf00876	63228	63311	62975-63583	+
1034184	IR_ON	Peaxi162Scf00910g00017	Peaxi162Scf00910	90654	90779	90281-90839	+
1000278	IR_ON	Peaxi162Scf00001g00433	Peaxi162Scf00001	4291324	4291474	4291194-4291611	+
1039006	IR_ON	Peaxi162Scf01024g00009	Peaxi162Scf01024	48012	48121	47879-48282	-
1019654	IR_ON	Peaxi162Scf00232g00615	Peaxi162Scf00232	620658	620763	620226-620849	+
1006838	IR_ON	Peaxi162Scf00059g00016	Peaxi162Scf00059	57259	57356	56974-57520	-
1031752	IR_ON	Peaxi162Scf00736g00213	Peaxi162Scf00736	195236	195330	195141-195402	+
1015066	IR_ON	Peaxi162Scf00154g00425	Peaxi162Scf00154	466204	466294	465863-466395	+
1008808	IR_ON	Peaxi162Scf00079g01415	Peaxi162Scf00079	1419891	1419975	1419631-1420071	+
1032180	IR_ON	Peaxi162Scf00601g00007	Peaxi162Scf00601	81294	81376	81079-81498	+
1011480	IR_ON	Peaxi162Scf00121g02310	Peaxi162Scf00121	2302501	2302595	2302406-2302659	+
1011853	IR_ON	Peaxi162Scf00094g01120	Peaxi162Scf00094	1145864	1145955	1145766-1146050	+
1019244	IR_ON	Peaxi162Scf00274g00115	Peaxi162Scf00274	95182	95261	92974-95549	+
1012715	IR_ON	Peaxi162Scf00137g00107	Peaxi162Scf00137	1018647	1018736	1018567-1018940	+
1003016	IR_ON	Peaxi162Scf00015g02918	Peaxi162Scf00015	2961302	2961486	2961203-2961591	-
1036156	IR_ON	Peaxi162Scf00661g00017	Peaxi162Scf00661	134753	134873	134566-135072	+
1028350	IR_ON	Peaxi162Scf00553g00913	Peaxi162Scf00553	953646	954081	953299-954426	-
1017883	IR_ON	Peaxi162Scf00235g00427	Peaxi162Scf00235	445299	445407	445024-445501	+
1006792	IR_ON	Peaxi162Scf00047g01633	Peaxi162Scf00047	1591280	1591361	1591202-1591466	-
1033160	IR_ON	Peaxi162Scf00658g00314	Peaxi162Scf00658	356533	356622	356467-356692	+
1020071	IR_ON	Peaxi162Scf00296g00721	Peaxi162Scf00296	748837	748915	748741-748981	+
1017577	IR_ON	Peaxi162Scf00171g00732	Peaxi162Scf00171	734910	735000	734872-735403	+
1035046	IR_ON	Peaxi162Scf00970g00168	Peaxi162Scf00970	118384	118783	118317-118959	-
1032598	IR_ON	Peaxi162Scf00624g00319	Peaxi162Scf00624	319724	319841	319173-319944	-
1026507	IR_ON	Peaxi162Scf00477g00019	Peaxi162Scf00477	111853	111933	111773-112045	+
1023701	IR_ON	Peaxi162Scf00332g00127	Peaxi162Scf00332	122875	123426	122729-123500	+
1004731	IR_ON	Peaxi162Scf00030g02223	Peaxi162Scf00030	2240774	2240952	2240594-2241040	-
1027031	IR_ON	Peaxi162Scf00417g01021	Peaxi162Scf00417	1066286	1066369	1066125-1066563	-
1018882	IR_ON	Peaxi162Scf00267g00817	Peaxi162Scf00267	784875	784955	784792-785224	+
1036809	IR_ON	Peaxi162Scf00853g00016	Peaxi162Scf00853	123380	123685	121907-123732	+
1012369	IR_ON	Peaxi162Scf00130g00011	Peaxi162Scf00130	96522	96598	96454-96666	+
1022047	IR_ON	Peaxi162Scf00347g00627	Peaxi162Scf00347	586602	586804	586450-587196	+
1004734	IR_ON	Peaxi162Scf00037g01329	Peaxi162Scf00037	1292244	1292358	1292142-1292432	-
1034774	IR_ON	Peaxi162Scf00953g00116	Peaxi162Scf00953	139053	139132	138916-139477	-
1028137	IR_ON	Peaxi162Scf00444g00423	Peaxi162Scf00444	443336	443412	443225-443528	+
1039922	IR_ON	Peaxi162Scf01132g00141	Peaxi162Scf01132	114865	115108	114804-115180	-
1004339	IR_ON	Peaxi162Scf00021g01518	Peaxi162Scf00021	1492339	1492445	1491917-1492790	-
1004191	IR_ON	Peaxi162Scf00030g00012	Peaxi162Scf00030	11164	11992	11064-12057	+
1030605	IR_ON	Peaxi162Scf00535g00126	Peaxi162Scf00535	110571	110656	110545-110698	-
1026713	IR_ON	Peaxi162Scf00406g00414	Peaxi162Scf00406	384030	384098	383898-384247	-
1004628	IR_ON	Peaxi162Scf00029g02619	Peaxi162Scf00029	2612885	2613480	2612744-2613551	-
1035549	IR_ON	Peaxi162Scf01012g00124	Peaxi162Scf01012	113058	113875	112964-114243	-
1006960	IR_ON	Peaxi162Scf00046g00228	Peaxi162Scf00046	209659	209809	209408-209882	+
1037973	IR_ON	Peaxi162Scf00941g00113	Peaxi162Scf00941	81207	81596	81051-81676	-
1019938	IR_ON	Peaxi162Scf00241g00319	Peaxi162Scf00241	380468	380567	380398-380659	+
1042720	IR_ON	Peaxi162Scf01026g00008	Peaxi162Scf01026	84642	84733	84445-84995	-
1009224	IR_ON	Peaxi162Scf00069g00320	Peaxi162Scf00069	345531	346036	345403-346399	-
1039641	IR_ON	Peaxi162Scf01097g00310	Peaxi162Scf01097	284706	284795	284509-284932	+
1004528	IR_ON	Peaxi162Scf00023g02023	Peaxi162Scf00023	1979896	1980194	1979745-1980272	-
1025604	IR_ON	Peaxi162Scf00378g00635	Peaxi162Scf00378	631349	631514	631257-631649	-
1014450	IR_ON	Peaxi162Scf00128g00739	Peaxi162Scf00128	721743	721875	721232-722412	-
1004186	IR_ON	Peaxi162Scf00020g02136	Peaxi162Scf00020	2169093	2169179	2168857-2169215	-
1013772	IR_ON	Peaxi162Scf00121g00220	Peaxi162Scf00121	197614	197698	196773-197853	+
1008094	IR_ON	Peaxi162Scf00065g00324	Peaxi162Scf00065	317098	317215	317034-317290	+
1037615	IR_ON	Peaxi162Scf00916g00223	Peaxi162Scf00916	196012	196134	195764-196195	-
1041882	IR_ON	Peaxi162Scf00959g00213	Peaxi162Scf00959	195746	195870	195656-195975	+
1029891	IR_ON	Peaxi162Scf00645g00018	Peaxi162Scf00645	104017	104102	103905-104158	-
1037205	IR_ON	Peaxi162Scf00692g00317	Peaxi162Scf00692	305186	305658	305124-305746	+
1007090	IR_ON	Peaxi162Scf00051g01311	Peaxi162Scf00051	1296925	1297039	1296810-1297143	+
1031547	IR_ON	Peaxi162Scf00472g00416	Peaxi162Scf00472	412472	412570	412376-412890	+
1019437	IR_ON	Peaxi162Scf00281g00017	Peaxi162Scf00281	85856	85942	85714-86130	-
1032567	IR_ON	Peaxi162Scf00516g00215	Peaxi162Scf00516	227679	227754	227618-227865	-
1024863	IR_ON	Peaxi162Scf00423g00410	Peaxi162Scf00423	465662	465823	465548-465952	+
1039906	IR_ON	Peaxi162Scf01131g00013	Peaxi162Scf01131	24689	24783	24525-25022	+
1006846	IR_ON	Peaxi162Scf00045g01837	Peaxi162Scf00045	1882963	1883063	1882862-1883091	-
1031968	IR_ON	Peaxi162Scf00486g00116	Peaxi162Scf00486	155727	155898	155584-155954	-
1010338	IR_ON	Peaxi162Scf00076g00330	Peaxi162Scf00076	345567	346176	345436-346277	-
1032509	IR_ON	Peaxi162Scf00515g00225	Peaxi162Scf00515	261089	261180	260969-261392	-
1021837	IR_ON	Peaxi162Scf00286g00443	Peaxi162Scf00286	404460	404576	404355-404693	+
1033039	IR_ON	Peaxi162Scf00525g00622	Peaxi162Scf00525	671186	671355	671034-671470	+
1000732	IR_ON	Peaxi162Scf00003g04619	Peaxi162Scf00003	4654570	4654665	4654484-4654751	-
1015082	IR_ON	Peaxi162Scf00154g00714	Peaxi162Scf00154	699147	699267	698978-699338	+
1033600	IR_ON	Peaxi162Scf00855g00004	Peaxi162Scf00855	33075	33139	32480-33278	+
1031146	IR_ON	Peaxi162Scf00699g00521	Peaxi162Scf00699	544823	544921	544659-545250	-
1007641	IR_ON	Peaxi162Scf00069g01513	Peaxi162Scf00069	1543921	1544018	1543742-1544212	+
1000384	IR_ON	Peaxi162Scf00001g03324	Peaxi162Scf00001	3333440	3333564	3333305-3333792	+
1002446	IR_ON	Peaxi162Scf00013g00725	Peaxi162Scf00013	754584	754698	754506-754762	+
1026866	IR_ON	Peaxi162Scf00360g00418	Peaxi162Scf00360	395195	395382	395103-395600	-
1008505	IR_ON	Peaxi162Scf00069g01722	Peaxi162Scf00069	1762912	1763001	1762785-1763139	+
1034496	IR_ON	Peaxi162Scf00711g00214	Peaxi162Scf00711	207053	207321	206881-207510	+
1024908	IR_ON	Peaxi162Scf00424g00066	Peaxi162Scf00424	660006	660344	659781-660429	+
1035819	IR_ON	Peaxi162Scf00647g00131	Peaxi162Scf00647	95150	95444	94907-95548	+
1018031	IR_ON	Peaxi162Scf00241g00113	Peaxi162Scf00241	168269	168353	168069-168565	+
1008032	IR_ON	Peaxi162Scf00064g01629	Peaxi162Scf00064	1634589	1634726	1634473-1634797	-
1015620	IR_ON	Peaxi162Scf00141g00338	Peaxi162Scf00141	352773	352919	352684-353054	+
1001987	IR_ON	Peaxi162Scf00011g00363	Peaxi162Scf00011	341065	341160	340697-341269	-
1028980	IR_ON	Peaxi162Scf00406g00137	Peaxi162Scf00406	174257	174354	174201-174408	+
1007005	IR_ON	Peaxi162Scf00046g00533	Peaxi162Scf00046	537386	537486	537172-537560	-
1005503	IR_ON	Peaxi162Scf00037g00236	Peaxi162Scf00037	237606	237833	237442-238049	+
1037536	IR_ON	Peaxi162Scf00915g00121	Peaxi162Scf00915	120101	120191	119958-120237	-
1018223	IR_ON	Peaxi162Scf00247g00320	Peaxi162Scf00247	297552	297641	297475-297745	-
1019538	IR_ON	Peaxi162Scf00231g01116	Peaxi162Scf00231	1119254	1119352	1119196-1119386	-
1034333	IR_ON	Peaxi162Scf00921g00021	Peaxi162Scf00921	47975	48052	47884-48203	-
1029713	IR_ON	Peaxi162Scf00629g00115	Peaxi162Scf00629	95210	95313	94734-95516	+
1002093	IR_ON	Peaxi162Scf00011g01437	Peaxi162Scf00011	1457315	1457404	1457265-1457544	-
1030635	IR_ON	Peaxi162Scf00449g00322	Peaxi162Scf00449	378442	378545	378297-378702	-
1010752	IR_ON	Peaxi162Scf00080g01518	Peaxi162Scf00080	1529702	1529779	1529595-1529996	-
1017999	IR_ON	Peaxi162Scf00177g00220	Peaxi162Scf00177	265755	265900	265601-266061	-
1005576	IR_ON	Peaxi162Scf00037g00716	Peaxi162Scf00037	708303	708799	708045-708886	-
1043758	IR_ON	Peaxi162Scf01156g00015	Peaxi162Scf01156	152226	152315	152091-152588	-
1028335	IR_ON	Peaxi162Scf00450g00514	Peaxi162Scf00450	514797	514876	514498-515068	-
1019997	IR_ON	Peaxi162Scf00244g00029	Peaxi162Scf00244	234252	234452	234212-234573	-
1004868	IR_ON	Peaxi162Scf00033g00275	Peaxi162Scf00033	2779386	2779499	2779293-2779635	+
1000932	IR_ON	Peaxi162Scf00003g05227	Peaxi162Scf00003	5244748	5244837	5244590-5244988	+
1010610	IR_ON	Peaxi162Scf00078g01145	Peaxi162Scf00078	1111406	1111518	1111306-1111633	-
1019488	IR_ON	Peaxi162Scf00231g00617	Peaxi162Scf00231	674009	674109	673812-674178	-
1024656	IR_ON	Peaxi162Scf00357g00219	Peaxi162Scf00357	207518	207594	207459-207791	-
1034500	IR_ON	Peaxi162Scf00711g00410	Peaxi162Scf00711	419810	419892	419717-419959	-
1034373	IR_ON	Peaxi162Scf00702g00035	Peaxi162Scf00702	378352	378445	378233-378567	-
1044760	IR_ON	Peaxi162Scf01313g00119	Peaxi162Scf01313	96007	96101	95865-96351	-
1035831	IR_ON	Peaxi162Scf00786g00322	Peaxi162Scf00786	256488	256584	256405-256640	+
1033846	IR_ON	Peaxi162Scf00688g00009	Peaxi162Scf00688	56739	56828	56586-56976	+
1040135	IR_ON	Peaxi162Scf01164g00006	Peaxi162Scf01164	72181	72255	72114-72322	-
1001038	IR_ON	Peaxi162Scf00004g01611	Peaxi162Scf00004	1632010	1632322	1631917-1632447	+
1016314	IR_ON	Peaxi162Scf00154g00226	Peaxi162Scf00154	263921	264013	263769-264215	-
1025951	IR_ON	Peaxi162Scf00454g00327	Peaxi162Scf00454	311109	311190	311032-311312	+
1025011	IR_ON	Peaxi162Scf00362g00830	Peaxi162Scf00362	783812	783969	783730-784048	+
1028535	IR_ON	Peaxi162Scf00562g00024	Peaxi162Scf00562	31533	31675	31464-31772	-
1008101	IR_ON	Peaxi162Scf00058g00317	Peaxi162Scf00058	352075	352207	351911-352371	-
1020829	IR_ON	Peaxi162Scf00266g00035	Peaxi162Scf00266	296957	297241	296874-297311	-
1026594	IR_ON	Peaxi162Scf00353g00616	Peaxi162Scf00353	618727	619630	618662-619700	+
1007673	IR_ON	Peaxi162Scf00069g01928	Peaxi162Scf00069	1975886	1975976	1975384-1976045	+
1004863	IR_ON	Peaxi162Scf00038g00840	Peaxi162Scf00038	824442	824553	824288-824690	-
1007195	IR_ON	Peaxi162Scf00064g00532	Peaxi162Scf00064	500221	500301	500146-500366	-
1024260	IR_ON	Peaxi162Scf00347g00328	Peaxi162Scf00347	348252	348326	347978-348750	+
1023107	IR_ON	Peaxi162Scf00376g00014	Peaxi162Scf00376	133460	133546	133380-133626	+
1011843	IR_ON	Peaxi162Scf00094g00911	Peaxi162Scf00094	960339	960446	960266-960845	+
1034872	IR_ON	Peaxi162Scf00595g00424	Peaxi162Scf00595	450909	451418	450811-451615	+
1033633	IR_ON	Peaxi162Scf00546g00021	Peaxi162Scf00546	30766	30996	30619-31072	-
1007343	IR_ON	Peaxi162Scf00056g00127	Peaxi162Scf00056	118804	118889	118320-119158	-
1026241	IR_ON	Peaxi162Scf00346g00312	Peaxi162Scf00346	286250	286465	285963-286551	+
1023345	IR_ON	Peaxi162Scf00380g00816	Peaxi162Scf00380	857241	857341	856970-857586	+
1001373	IR_ON	Peaxi162Scf00008g02216	Peaxi162Scf00008	2251134	2251390	2250952-2251424	+
1012714	IR_ON	Peaxi162Scf00122g02013	Peaxi162Scf00122	1988996	1989082	1988928-1989286	-
1011967	IR_ON	Peaxi162Scf00096g00026	Peaxi162Scf00096	221829	221941	221741-222006	-
1012987	IR_ON	Peaxi162Scf00126g01322	Peaxi162Scf00126	1306917	1307471	1306849-1307740	+
1012743	IR_ON	Peaxi162Scf00123g00069	Peaxi162Scf00123	657038	657821	656868-658125	-
1027802	IR_ON	Peaxi162Scf00436g00515	Peaxi162Scf00436	542494	542754	542446-542960	+
1015952	IR_ON	Peaxi162Scf00150g00213	Peaxi162Scf00150	190197	190299	190065-190389	+
1014530	IR_ON	Peaxi162Scf00128g01143	Peaxi162Scf00128	1163343	1163653	1163295-1163725	-
1023920	IR_ON	Peaxi162Scf00338g00002	Peaxi162Scf00338	33242	33349	32166-33942	+
1009338	IR_ON	Peaxi162Scf00075g01326	Peaxi162Scf00075	1292552	1292640	1292501-1292719	+
1029522	IR_ON	Peaxi162Scf00420g00552	Peaxi162Scf00420	528845	528979	528750-529097	-
1001289	IR_ON	Peaxi162Scf00006g00159	Peaxi162Scf00006	1530161	1530250	1530037-1530412	+
1019475	IR_ON	Peaxi162Scf00231g00427	Peaxi162Scf00231	480299	480483	480234-480548	-
1022207	IR_ON	Peaxi162Scf00258g00731	Peaxi162Scf00258	759448	759583	759305-759670	-
1028965	IR_ON	Peaxi162Scf00469g00139	Peaxi162Scf00469	110543	110627	110151-110870	-
1014739	IR_ON	Peaxi162Scf00129g00546	Peaxi162Scf00129	544432	544844	544362-544997	-
1014174	IR_ON	Peaxi162Scf00139g00821	Peaxi162Scf00139	862172	862297	862043-862338	-
1028018	IR_ON	Peaxi162Scf00442g00029	Peaxi162Scf00442	229355	229929	228600-230143	+
1028576	IR_ON	Peaxi162Scf00454g00119	Peaxi162Scf00454	105784	105913	105629-106353	-
1018518	IR_ON	Peaxi162Scf00188g01023	Peaxi162Scf00188	1056140	1057045	1056045-1057448	+
1019776	IR_ON	Peaxi162Scf00286g00648	Peaxi162Scf00286	619784	619901	619500-620047	-
1022904	IR_ON	Peaxi162Scf00314g00033	Peaxi162Scf00314	25601	25741	25531-25860	-
1013038	IR_ON	Peaxi162Scf00127g00127	Peaxi162Scf00127	1230895	1230980	1230807-1231055	-
1019518	IR_ON	Peaxi162Scf00231g00917	Peaxi162Scf00231	928832	928909	928744-928979	+
1022534	IR_ON	Peaxi162Scf00362g00138	Peaxi162Scf00362	130739	130820	130587-130963	-
1001427	IR_ON	Peaxi162Scf00006g01310	Peaxi162Scf00006	1326008	1326086	1324744-1326240	-
1031740	IR_ON	Peaxi162Scf00734g00047	Peaxi162Scf00734	443545	443623	443471-443679	+
1030839	IR_ON	Peaxi162Scf00542g00315	Peaxi162Scf00542	364415	364519	364285-364680	-
1029878	IR_ON	Peaxi162Scf00429g00012	Peaxi162Scf00429	58224	58363	58135-58432	+
1006722	IR_ON	Peaxi162Scf00045g00335	Peaxi162Scf00045	321903	322001	321829-322057	-
1012032	IR_ON	Peaxi162Scf00096g01721	Peaxi162Scf00096	1712097	1712183	1712027-1712232	+
1035619	IR_ON	Peaxi162Scf00635g00717	Peaxi162Scf00635	730430	730513	730221-730816	+
1000715	IR_ON	Peaxi162Scf00003g02635	Peaxi162Scf00003	2647033	2647298	2646971-2647409	+
1042065	IR_ON	Peaxi162Scf00977g00312	Peaxi162Scf00977	275370	275461	275068-275619	+
1042957	IR_ON	Peaxi162Scf01054g00026	Peaxi162Scf01054	86673	86779	86597-86892	-
1030865	IR_ON	Peaxi162Scf00452g00240	Peaxi162Scf00452	191079	191183	191005-191565	-
1029929	IR_ON	Peaxi162Scf00430g00220	Peaxi162Scf00430	264061	264184	263879-264390	-
1021048	IR_ON	Peaxi162Scf00317g00114	Peaxi162Scf00317	137237	137340	137134-137383	+
1025456	IR_ON	Peaxi162Scf00329g00515	Peaxi162Scf00329	518118	518277	517509-518447	-
1010049	IR_ON	Peaxi162Scf00097g01219	Peaxi162Scf00097	1195142	1195360	1195050-1195452	+
1031929	IR_ON	Peaxi162Scf00588g00811	Peaxi162Scf00588	846435	846580	846096-846907	-
1006888	IR_ON	Peaxi162Scf00045g02134	Peaxi162Scf00045	2152870	2153023	2152547-2153203	-
1035561	IR_ON	Peaxi162Scf00632g00012	Peaxi162Scf00632	84037	84138	83825-84274	-
1029963	IR_ON	Peaxi162Scf00431g00110	Peaxi162Scf00431	119115	119289	119005-119351	-
1001588	IR_ON	Peaxi162Scf00007g01617	Peaxi162Scf00007	1591933	1592615	1591761-1592671	+
1017587	IR_ON	Peaxi162Scf00230g00812	Peaxi162Scf00230	887823	888039	887554-888116	-
1008434	IR_ON	Peaxi162Scf00062g00716	Peaxi162Scf00062	712862	712945	712738-713121	-
1022876	IR_ON	Peaxi162Scf00313g00819	Peaxi162Scf00313	806271	806460	806200-806576	+
1005883	IR_ON	Peaxi162Scf00039g00620	Peaxi162Scf00039	676228	676308	676127-676388	-
1022785	IR_ON	Peaxi162Scf00363g00731	Peaxi162Scf00363	741015	741124	740932-741214	-
1013592	IR_ON	Peaxi162Scf00129g01124	Peaxi162Scf00129	1083906	1083987	1083824-1084040	+
1016992	IR_ON	Peaxi162Scf00188g00433	Peaxi162Scf00188	397259	397457	397147-397571	-
1031536	IR_ON	Peaxi162Scf00472g00222	Peaxi162Scf00472	228676	228754	228632-228822	-
1032108	IR_ON	Peaxi162Scf00751g00223	Peaxi162Scf00751	232527	232654	232485-232815	-
1018012	IR_ON	Peaxi162Scf00205g01218	Peaxi162Scf00205	1239118	1239216	1239005-1239278	+
1001453	IR_ON	Peaxi162Scf00006g03411	Peaxi162Scf00006	3449630	3449729	3449430-3449827	-
1037581	IR_ON	Peaxi162Scf00703g00117	Peaxi162Scf00703	153569	153750	153320-153900	-
1010308	IR_ON	Peaxi162Scf00076g00117	Peaxi162Scf00076	162765	162876	162709-163006	+
1006293	IR_ON	Peaxi162Scf00039g00818	Peaxi162Scf00039	861467	861781	861314-861807	-
1023885	IR_ON	Peaxi162Scf00337g00112	Peaxi162Scf00337	157463	157547	157389-157620	-
1022021	IR_ON	Peaxi162Scf00288g00818	Peaxi162Scf00288	879989	880079	879939-881261	-
1012215	IR_ON	Peaxi162Scf00112g01719	Peaxi162Scf00112	1722522	1722627	1722451-1722728	-
1032015	IR_ON	Peaxi162Scf00592g00451	Peaxi162Scf00592	400478	400580	400317-400843	+
1016058	IR_ON	Peaxi162Scf00201g00133	Peaxi162Scf00201	98724	98840	98428-98886	-
1036076	IR_ON	Peaxi162Scf00658g00638	Peaxi162Scf00658	585576	586091	585524-586186	-
1028236	IR_ON	Peaxi162Scf00389g00212	Peaxi162Scf00389	263932	264030	263788-264157	-
1031513	IR_ON	Peaxi162Scf00472g00008	Peaxi162Scf00472	47762	47977	47693-48077	+
1008940	IR_ON	Peaxi162Scf00066g00082	Peaxi162Scf00066	854664	854747	854490-854857	-
1000225	IR_ON	Peaxi162Scf00001g00341	Peaxi162Scf00001	3430706	3430790	3430656-3430839	+
1018950	IR_ON	Peaxi162Scf00268g01314	Peaxi162Scf00268	1362837	1362935	1362747-1363027	-
1003748	IR_ON	Peaxi162Scf00017g02641	Peaxi162Scf00017	2682173	2682270	2682128-2682406	-
1041820	IR_ON	Peaxi162Scf00957g00111	Peaxi162Scf00957	89726	89824	89497-90054	-
1001581	IR_ON	Peaxi162Scf00007g01417	Peaxi162Scf00007	1412373	1412522	1411840-1412883	-
1035031	IR_ON	Peaxi162Scf00970g00006	Peaxi162Scf00970	31348	31432	31123-31572	-
1021532	IR_ON	Peaxi162Scf00239g00098	Peaxi162Scf00239	893249	893351	893167-893559	-
1007627	IR_ON	Peaxi162Scf00051g01514	Peaxi162Scf00051	1514999	1515135	1514895-1515242	+
1030243	IR_ON	Peaxi162Scf00523g00013	Peaxi162Scf00523	21134	21237	20986-21330	+
1013566	IR_ON	Peaxi162Scf00129g00946	Peaxi162Scf00129	950785	950924	950627-951161	-
1011382	IR_ON	Peaxi162Scf00088g01327	Peaxi162Scf00088	1384970	1385041	1384884-1385112	+
1023903	IR_ON	Peaxi162Scf00296g00099	Peaxi162Scf00296	964668	965000	964459-965410	+
1005865	IR_ON	Peaxi162Scf00039g00420	Peaxi162Scf00039	439501	439586	439373-439684	+
1033450	IR_ON	Peaxi162Scf00842g00111	Peaxi162Scf00842	127382	127531	127262-127642	-
1002647	IR_ON	Peaxi162Scf00014g01622	Peaxi162Scf00014	1599868	1599957	1599794-1600247	+
1019219	IR_ON	Peaxi162Scf00273g01016	Peaxi162Scf00273	1036194	1036314	1035800-1036450	+
1021644	IR_ON	Peaxi162Scf00284g00526	Peaxi162Scf00284	485046	485124	484935-485231	+
1027063	IR_ON	Peaxi162Scf00501g00129	Peaxi162Scf00501	166651	166750	166474-166806	-
1031223	IR_ON	Peaxi162Scf00700g00530	Peaxi162Scf00700	524218	524296	524168-524436	-
1035966	IR_ON	Peaxi162Scf01064g00021	Peaxi162Scf01064	55611	55698	55474-55883	+
1018264	IR_ON	Peaxi162Scf00207g01130	Peaxi162Scf00207	1088232	1088385	1088114-1088508	+
1012645	IR_ON	Peaxi162Scf00105g00616	Peaxi162Scf00105	635228	635312	635000-635398	-
1005869	IR_ON	Peaxi162Scf00038g01039	Peaxi162Scf00038	1080254	1080469	1079977-1080616	+
1012435	IR_ON	Peaxi162Scf00102g01356	Peaxi162Scf00102	1293998	1294078	1293916-1294331	-
1001259	IR_ON	Peaxi162Scf00005g04914	Peaxi162Scf00005	4956068	4956141	4956006-4956267	-
1039469	IR_ON	Peaxi162Scf01073g00115	Peaxi162Scf01073	102996	103087	102793-103263	-
1005942	IR_ON	Peaxi162Scf00047g00226	Peaxi162Scf00047	214903	215091	214808-215203	+
1044858	IR_ON	Peaxi162Scf01336g00029	Peaxi162Scf01336	52171	53148	52025-53379	-
1020446	IR_ON	Peaxi162Scf00305g00412	Peaxi162Scf00305	457821	458011	457773-458690	-
1018944	IR_ON	Peaxi162Scf00268g01133	Peaxi162Scf00268	1183999	1184112	1183829-1184382	-
1025688	IR_ON	Peaxi162Scf00450g00126	Peaxi162Scf00450	156222	156296	156088-156394	+
1019656	IR_ON	Peaxi162Scf00207g00238	Peaxi162Scf00207	197336	197418	197230-197463	-
1020420	IR_ON	Peaxi162Scf00255g01022	Peaxi162Scf00255	982978	983212	982915-983279	+
1033752	IR_ON	Peaxi162Scf00876g00316	Peaxi162Scf00876	298678	298770	298462-299103	-
1037199	IR_ON	Peaxi162Scf00692g00120	Peaxi162Scf00692	132881	132966	132723-133141	-
1007327	IR_ON	Peaxi162Scf00065g00120	Peaxi162Scf00065	144537	144645	144476-144764	-
1038686	IR_ON	Peaxi162Scf00991g00016	Peaxi162Scf00991	70373	70475	70188-70535	+
1009452	IR_ON	Peaxi162Scf00076g00615	Peaxi162Scf00076	627667	627767	627532-628073	+
1003794	IR_ON	Peaxi162Scf00020g01119	Peaxi162Scf00020	1108419	1108506	1108290-1108715	+
1033254	IR_ON	Peaxi162Scf00663g00009	Peaxi162Scf00663	55342	55411	55178-55490	-
1024486	IR_ON	Peaxi162Scf00310g00017	Peaxi162Scf00310	98109	98187	97966-99095	-
1012527	IR_ON	Peaxi162Scf00119g00838	Peaxi162Scf00119	775340	775427	775245-775522	-
1037902	IR_ON	Peaxi162Scf00937g00013	Peaxi162Scf00937	77286	77358	77227-77415	-
1020274	IR_ON	Peaxi162Scf00300g00721	Peaxi162Scf00300	687350	687554	687235-687706	+
1011431	IR_ON	Peaxi162Scf00102g01433	Peaxi162Scf00102	1471415	1471528	1471347-1471577	+
1043819	IR_ON	Peaxi162Scf01159g00227	Peaxi162Scf01159	212849	212936	212761-213050	+
1009325	IR_ON	Peaxi162Scf00088g00820	Peaxi162Scf00088	856452	856563	856042-856893	-
1010444	IR_ON	Peaxi162Scf00104g00014	Peaxi162Scf00104	10884	10982	10772-11090	-
1025377	IR_ON	Peaxi162Scf00374g00321	Peaxi162Scf00374	364197	364279	363689-364434	+
1022322	IR_ON	Peaxi162Scf00299g00337	Peaxi162Scf00299	350314	350400	349992-350554	+
1003464	IR_ON	Peaxi162Scf00017g02427	Peaxi162Scf00017	2417841	2417926	2417785-2417991	+
1033931	IR_ON	Peaxi162Scf00888g00116	Peaxi162Scf00888	109540	109633	109312-110027	-
1000966	IR_ON	Peaxi162Scf00004g04314	Peaxi162Scf00004	4352145	4352369	4352067-4352456	+
1030432	IR_ON	Peaxi162Scf00673g00327	Peaxi162Scf00673	299170	299279	298809-299394	+
1001208	IR_ON	Peaxi162Scf00004g04525	Peaxi162Scf00004	4539649	4539734	4539578-4539803	-
1032287	IR_ON	Peaxi162Scf00763g00232	Peaxi162Scf00763	259310	259415	259229-259594	-
1036981	IR_ON	Peaxi162Scf01227g00030	Peaxi162Scf01227	13727	13813	13641-13876	+
1018672	IR_ON	Peaxi162Scf00213g01025	Peaxi162Scf00213	1057625	1057907	1057536-1057993	-
1031484	IR_ON	Peaxi162Scf00470g00026	Peaxi162Scf00470	246120	246220	245434-247604	-
1007868	IR_ON	Peaxi162Scf00071g00939	Peaxi162Scf00071	923037	923149	922942-923214	+
1009502	IR_ON	Peaxi162Scf00089g00840	Peaxi162Scf00089	795977	796061	795909-796235	+
1021550	IR_ON	Peaxi162Scf00332g00627	Peaxi162Scf00332	628475	628546	627992-628644	+
1009525	IR_ON	Peaxi162Scf00071g00744	Peaxi162Scf00071	753997	754062	753769-754179	-
1017161	IR_ON	Peaxi162Scf00190g01013	Peaxi162Scf00190	1072544	1072669	1072497-1072827	-
1010290	IR_ON	Peaxi162Scf00102g01063	Peaxi162Scf00102	1046514	1046606	1046209-1046761	+
1027354	IR_ON	Peaxi162Scf00517g00513	Peaxi162Scf00517	549119	549253	549000-549450	+
1002468	IR_ON	Peaxi162Scf00015g02711	Peaxi162Scf00015	2699629	2699728	2699261-2700085	-
1031867	IR_ON	Peaxi162Scf00584g00112	Peaxi162Scf00584	156067	156159	155983-156232	-
1018350	IR_ON	Peaxi162Scf00207g01431	Peaxi162Scf00207	1421123	1421188	1420977-1421384	-
1017098	IR_ON	Peaxi162Scf00189g00124	Peaxi162Scf00189	136455	136588	136365-136714	+
1024855	IR_ON	Peaxi162Scf00314g00838	Peaxi162Scf00314	802463	802567	802415-802729	-
1025273	IR_ON	Peaxi162Scf00324g00531	Peaxi162Scf00324	572044	572150	571448-572293	-
1004767	IR_ON	Peaxi162Scf00037g01523	Peaxi162Scf00037	1582315	1582411	1581916-1582515	-
1039702	IR_ON	Peaxi162Scf01105g00015	Peaxi162Scf01105	157219	157318	156942-157503	+
1008162	IR_ON	Peaxi162Scf00074g00151	Peaxi162Scf00074	121746	121834	121588-123831	-
1035212	IR_ON	Peaxi162Scf00616g00417	Peaxi162Scf00616	431376	431479	431187-431870	+
1012399	IR_ON	Peaxi162Scf00102g01240	Peaxi162Scf00102	1211000	1211100	1210946-1211161	-
1011752	IR_ON	Peaxi162Scf00107g01117	Peaxi162Scf00107	1169054	1169154	1168934-1169295	-
1036452	IR_ON	Peaxi162Scf00674g00213	Peaxi162Scf00674	201392	201526	201318-201614	+
1027686	IR_ON	Peaxi162Scf00377g00038	Peaxi162Scf00377	306055	306151	305942-306490	-
1024441	IR_ON	Peaxi162Scf00351g00327	Peaxi162Scf00351	321445	321850	321309-322006	-
1003629	IR_ON	Peaxi162Scf00021g02415	Peaxi162Scf00021	2389232	2389324	2389139-2389386	+
1004668	IR_ON	Peaxi162Scf00025g02922	Peaxi162Scf00025	2968130	2968231	2967670-2968565	+
1013374	IR_ON	Peaxi162Scf00152g00736	Peaxi162Scf00152	702435	702515	702301-702616	-
1014862	IR_ON	Peaxi162Scf00152g00829	Peaxi162Scf00152	866345	866425	866253-866562	+
1042829	IR_ON	Peaxi162Scf01040g00010	Peaxi162Scf01040	19953	20048	19656-20160	+
1028745	IR_ON	Peaxi162Scf00459g00839	Peaxi162Scf00459	858206	858286	858108-858336	-
1020359	IR_ON	Peaxi162Scf00254g00420	Peaxi162Scf00254	463025	463282	462908-463411	+
1019990	IR_ON	Peaxi162Scf00293g00815	Peaxi162Scf00293	818709	818803	818620-818927	+
1038672	IR_ON	Peaxi162Scf00759g00211	Peaxi162Scf00759	208016	208266	207980-208330	+
1040271	IR_ON	Peaxi162Scf00853g00316	Peaxi162Scf00853	351108	351197	351022-351264	+
1031638	IR_ON	Peaxi162Scf00573g00063	Peaxi162Scf00573	740901	741061	740800-741215	+
1001136	IR_ON	Peaxi162Scf00006g00418	Peaxi162Scf00006	391878	391951	391747-392091	-
1027771	IR_ON	Peaxi162Scf00435g00084	Peaxi162Scf00435	820824	820917	820693-821062	+
1001394	IR_ON	Peaxi162Scf00006g00523	Peaxi162Scf00006	558703	558778	558595-559121	+
1005907	IR_ON	Peaxi162Scf00039g01118	Peaxi162Scf00039	1119414	1119561	1119294-1119642	+
1031819	IR_ON	Peaxi162Scf00582g00064	Peaxi162Scf00582	660914	660995	660834-661096	-
1027833	IR_ON	Peaxi162Scf00437g00026	Peaxi162Scf00437	222933	223036	222829-223096	-
1003439	IR_ON	Peaxi162Scf00017g02238	Peaxi162Scf00017	2195201	2195452	2195137-2195606	-
1008033	IR_ON	Peaxi162Scf00073g01611	Peaxi162Scf00073	1628276	1628407	1627445-1628473	+
1036002	IR_ON	Peaxi162Scf00655g00009	Peaxi162Scf00655	49025	49503	48915-49620	-
1032149	IR_ON	Peaxi162Scf00753g00332	Peaxi162Scf00753	304741	304867	304636-304956	+
1022592	IR_ON	Peaxi162Scf00362g00360	Peaxi162Scf00362	321064	321165	320862-321281	-
1040385	IR_ON	Peaxi162Scf01205g00036	Peaxi162Scf01205	58925	59034	58773-59186	+
1023778	IR_ON	Peaxi162Scf00391g00213	Peaxi162Scf00391	195128	195254	194970-195339	+
1041936	IR_ON	Peaxi162Scf00964g00029	Peaxi162Scf00964	68422	68536	68392-68608	-
1007149	IR_ON	Peaxi162Scf00047g00732	Peaxi162Scf00047	768479	768575	768380-768825	-
1036339	IR_ON	Peaxi162Scf01112g00017	Peaxi162Scf01112	42678	42811	42560-43167	-
1015829	IR_ON	Peaxi162Scf00147g00614	Peaxi162Scf00147	594122	594478	594015-594630	+
1015860	IR_ON	Peaxi162Scf00166g00825	Peaxi162Scf00166	871045	872112	870931-872201	+
1034720	IR_ON	Peaxi162Scf00589g00320	Peaxi162Scf00589	320467	320580	320335-321051	+
1014844	IR_ON	Peaxi162Scf00129g01327	Peaxi162Scf00129	1329113	1329196	1328971-1329230	-
1003398	IR_ON	Peaxi162Scf00020g01516	Peaxi162Scf00020	1539643	1539906	1539470-1540142	+
1030131	IR_ON	Peaxi162Scf00436g00719	Peaxi162Scf00436	739152	739242	738502-739344	+
1022468	IR_ON	Peaxi162Scf00301g00519	Peaxi162Scf00301	483870	483954	483783-484030	+
1017311	IR_ON	Peaxi162Scf00225g00128	Peaxi162Scf00225	125235	125541	125195-125609	+
1018500	IR_ON	Peaxi162Scf00209g00842	Peaxi162Scf00209	863710	863779	863606-863908	-
1040900	IR_ON	Peaxi162Scf00904g00110	Peaxi162Scf00904	151235	151398	151113-151490	+
1008861	IR_ON	Peaxi162Scf00065g01031	Peaxi162Scf00065	1079691	1079826	1079576-1079927	-
1025806	IR_ON	Peaxi162Scf00385g00039	Peaxi162Scf00385	314542	314945	314361-315291	+
1009288	IR_ON	Peaxi162Scf00088g00521	Peaxi162Scf00088	512242	512354	512120-512450	+
1021090	IR_ON	Peaxi162Scf00231g00330	Peaxi162Scf00231	328066	328145	327999-328226	+
1018956	IR_ON	Peaxi162Scf00220g00237	Peaxi162Scf00220	173758	174470	173683-174655	+
1016837	IR_ON	Peaxi162Scf00183g00024	Peaxi162Scf00183	284900	285050	284838-285137	-
1021664	IR_ON	Peaxi162Scf00284g00620	Peaxi162Scf00284	661180	661289	661008-661355	+
1014479	IR_ON	Peaxi162Scf00170g00626	Peaxi162Scf00170	667112	667237	666371-667334	-
1036203	IR_ON	Peaxi162Scf00663g00027	Peaxi162Scf00663	227456	227544	227338-227621	-
1034435	IR_ON	Peaxi162Scf00928g00036	Peaxi162Scf00928	76889	76979	76785-77070	-
1025372	IR_ON	Peaxi162Scf00328g00319	Peaxi162Scf00328	364997	365084	364406-365228	+
1045034	IR_ON	Peaxi162Scf01390g00031	Peaxi162Scf01390	23640	23737	23591-23877	+
1007908	IR_ON	Peaxi162Scf00064g00328	Peaxi162Scf00064	346562	346730	346454-346808	+
1021712	IR_ON	Peaxi162Scf00285g00227	Peaxi162Scf00285	272889	272966	272827-273092	+
1003696	IR_ON	Peaxi162Scf00020g00011	Peaxi162Scf00020	93920	94296	93623-94409	+
1014158	IR_ON	Peaxi162Scf00126g01133	Peaxi162Scf00126	1163066	1163248	1163014-1163494	+
1023121	IR_ON	Peaxi162Scf00376g00214	Peaxi162Scf00376	199330	199437	199249-199612	+
1022156	IR_ON	Peaxi162Scf00258g00211	Peaxi162Scf00258	194811	195018	194668-195138	-
1011643	IR_ON	Peaxi162Scf00105g01225	Peaxi162Scf00105	1211502	1211587	1211398-1211733	-
1033712	IR_ON	Peaxi162Scf00683g00346	Peaxi162Scf00683	371190	371268	371038-371363	-
1026825	IR_ON	Peaxi162Scf00359g01116	Peaxi162Scf00359	1167525	1167620	1167481-1167710	+
1037267	IR_ON	Peaxi162Scf00893g00431	Peaxi162Scf00893	413253	413332	413175-413395	+
1040329	IR_ON	Peaxi162Scf01191g00004	Peaxi162Scf01191	64463	64581	64256-64804	-
1024344	IR_ON	Peaxi162Scf00305g00034	Peaxi162Scf00305	308757	308858	308725-308939	-
1012101	IR_ON	Peaxi162Scf00128g01632	Peaxi162Scf00128	1659431	1659526	1659270-1659736	-
1025725	IR_ON	Peaxi162Scf00450g00714	Peaxi162Scf00450	720629	720718	720523-720892	+
1026283	IR_ON	Peaxi162Scf00469g00413	Peaxi162Scf00469	400442	400532	400323-400738	-
1003290	IR_ON	Peaxi162Scf00016g01356	Peaxi162Scf00016	1355389	1355832	1355307-1356021	-
1031590	IR_ON	Peaxi162Scf00571g00036	Peaxi162Scf00571	314554	314655	314495-314782	-
1016258	IR_ON	Peaxi162Scf00171g00930	Peaxi162Scf00171	962828	963686	962691-964067	+
1013086	IR_ON	Peaxi162Scf00111g00222	Peaxi162Scf00111	279045	280386	278943-280483	+
1007404	IR_ON	Peaxi162Scf00057g00322	Peaxi162Scf00057	294561	294653	294484-294829	+
1018242	IR_ON	Peaxi162Scf00247g00515	Peaxi162Scf00247	506586	506659	506441-506877	+
1013098	IR_ON	Peaxi162Scf00111g00412	Peaxi162Scf00111	427783	428070	427487-428339	+
1004093	IR_ON	Peaxi162Scf00022g00612	Peaxi162Scf00022	585647	585779	585573-585874	+
1023267	IR_ON	Peaxi162Scf00320g00124	Peaxi162Scf00320	99663	99764	99530-99892	+
1006044	IR_ON	Peaxi162Scf00038g01829	Peaxi162Scf00038	1808814	1808935	1808531-1809157	-
1035059	IR_ON	Peaxi162Scf00740g00423	Peaxi162Scf00740	414216	414292	414001-414557	-
1013114	IR_ON	Peaxi162Scf00128g00219	Peaxi162Scf00128	196350	196450	196280-196559	+
1037675	IR_ON	Peaxi162Scf01481g00034	Peaxi162Scf01481	36534	36618	36370-36731	+
1039633	IR_ON	Peaxi162Scf01097g00111	Peaxi162Scf01097	140355	140473	139943-140895	+
1003959	IR_ON	Peaxi162Scf00021g00624	Peaxi162Scf00021	637454	637592	637342-637860	+
1004071	IR_ON	Peaxi162Scf00027g02616	Peaxi162Scf00027	2641307	2641395	2641256-2641505	+
1004714	IR_ON	Peaxi162Scf00037g01225	Peaxi162Scf00037	1227110	1227192	1227044-1227273	+
1033242	IR_ON	Peaxi162Scf00825g00118	Peaxi162Scf00825	109521	109653	109415-109783	+
1017307	IR_ON	Peaxi162Scf00192g00922	Peaxi162Scf00192	897092	897182	897048-897277	+
1025873	IR_ON	Peaxi162Scf00386g00221	Peaxi162Scf00386	189596	189690	189550-189749	-
1027355	IR_ON	Peaxi162Scf00421g00712	Peaxi162Scf00421	726471	726549	726346-726692	+
1033895	IR_ON	Peaxi162Scf00689g00017	Peaxi162Scf00689	44750	44831	44660-44970	+
1007276	IR_ON	Peaxi162Scf00047g02037	Peaxi162Scf00047	1993745	1993851	1993659-1993931	-
1038799	IR_ON	Peaxi162Scf01002g00117	Peaxi162Scf01002	141022	141133	140951-141336	+
1013346	IR_ON	Peaxi162Scf00128g01335	Peaxi162Scf00128	1311928	1312002	1311904-1312153	+
1004647	IR_ON	Peaxi162Scf00037g00635	Peaxi162Scf00037	590544	590618	590304-590959	+
1001272	IR_ON	Peaxi162Scf00007g01221	Peaxi162Scf00007	1202439	1202544	1202339-1202657	-
1017462	IR_ON	Peaxi162Scf00194g00726	Peaxi162Scf00194	741628	741775	741493-742230	-
1018137	IR_ON	Peaxi162Scf00207g00428	Peaxi162Scf00207	410695	410781	410354-410828	+
1033868	IR_ON	Peaxi162Scf00551g00068	Peaxi162Scf00551	661647	661755	661542-661808	+
1011069	IR_ON	Peaxi162Scf00084g00717	Peaxi162Scf00084	731967	732186	731816-732300	-
1015765	IR_ON	Peaxi162Scf00166g00342	Peaxi162Scf00166	339108	339210	338999-339360	-
1030591	IR_ON	Peaxi162Scf00447g00116	Peaxi162Scf00447	108435	108538	108270-108578	+
1020963	IR_ON	Peaxi162Scf00315g00029	Peaxi162Scf00315	233262	233339	233185-233447	-
1010308	IR_ON	Peaxi162Scf00088g00616	Peaxi162Scf00088	668091	668497	667979-668637	-
1012485	IR_ON	Peaxi162Scf00102g01644	Peaxi162Scf00102	1660254	1660497	1660187-1660568	-
1013776	IR_ON	Peaxi162Scf00130g01015	Peaxi162Scf00130	992645	992715	992518-992830	-
1022594	IR_ON	Peaxi162Scf00305g00018	Peaxi162Scf00305	169614	169711	169541-169838	+
1008464	IR_ON	Peaxi162Scf00075g01544	Peaxi162Scf00075	1487481	1487569	1487247-1487637	+
1010928	IR_ON	Peaxi162Scf00111g00826	Peaxi162Scf00111	830875	831000	830638-831144	+
1040744	IR_ON	Peaxi162Scf01286g00001	Peaxi162Scf01286	24913	24984	24469-25121	+
1012086	IR_ON	Peaxi162Scf00128g01533	Peaxi162Scf00128	1520668	1520755	1520444-1520896	+
1008519	IR_ON	Peaxi162Scf00063g02323	Peaxi162Scf00063	2367544	2367676	2367492-2367960	+
1003364	IR_ON	Peaxi162Scf00016g01946	Peaxi162Scf00016	1894105	1894256	1894019-1894342	+
1002914	IR_ON	Peaxi162Scf00015g00943	Peaxi162Scf00015	924337	924816	924232-924892	-
1024623	IR_ON	Peaxi162Scf00313g00066	Peaxi162Scf00313	664099	664282	664016-664339	-
1010536	IR_ON	Peaxi162Scf00089g00632	Peaxi162Scf00089	628010	628125	627922-628193	+
1037433	IR_ON	Peaxi162Scf00907g00023	Peaxi162Scf00907	22699	22826	21974-22912	-
1014820	IR_ON	Peaxi162Scf00152g00532	Peaxi162Scf00152	531955	532054	531833-532130	-
1035599	IR_ON	Peaxi162Scf00634g00518	Peaxi162Scf00634	530155	530253	529904-530285	-
1040837	IR_ON	Peaxi162Scf00897g00210	Peaxi162Scf00897	199723	199801	199451-199968	-
1035206	IR_ON	Peaxi162Scf00616g00312	Peaxi162Scf00616	293521	293592	293419-293735	-
1031572	IR_ON	Peaxi162Scf00570g00214	Peaxi162Scf00570	227004	227258	226489-227363	-
1041667	IR_ON	Peaxi162Scf00947g00118	Peaxi162Scf00947	117743	118109	117503-118229	+
1027608	IR_ON	Peaxi162Scf00430g00415	Peaxi162Scf00430	467787	467879	467633-468016	-
1007359	IR_ON	Peaxi162Scf00057g00026	Peaxi162Scf00057	39314	39507	39127-39649	+
1007390	IR_ON	Peaxi162Scf00048g01725	Peaxi162Scf00048	1724499	1724625	1724368-1724719	-
1010130	IR_ON	Peaxi162Scf00098g01531	Peaxi162Scf00098	1498381	1498475	1498273-1498537	-
1025884	IR_ON	Peaxi162Scf00337g00817	Peaxi162Scf00337	836199	836277	836070-836435	+
1033823	IR_ON	Peaxi162Scf00550g00421	Peaxi162Scf00550	450808	451008	450776-451028	-
1000566	IR_ON	Peaxi162Scf00003g01820	Peaxi162Scf00003	1802997	1803093	1802885-1803204	-
1011342	IR_ON	Peaxi162Scf00102g00931	Peaxi162Scf00102	936847	936958	936768-937250	-
1002676	IR_ON	Peaxi162Scf00015g00341	Peaxi162Scf00015	298443	298547	298398-298605	-
1029593	IR_ON	Peaxi162Scf00494g00411	Peaxi162Scf00494	402805	402898	402700-403233	-
1023189	IR_ON	Peaxi162Scf00377g00725	Peaxi162Scf00377	715044	715145	714956-715240	-
1023956	IR_ON	Peaxi162Scf00296g01214	Peaxi162Scf00296	1259891	1260035	1259769-1260094	-
1013411	IR_ON	Peaxi162Scf00116g00311	Peaxi162Scf00116	383403	383500	383307-383563	-
[truncated: 4,888 more rows]

## Sheet: AE
event_id	event_type	gene_id	chrom	event_start	event_end	event_pattern	strand
[truncated: 1,482 more rows]

[truncated: 8 more sheets: XAE, XIR, MIR, SKIP, MSKIP, XSKIP_ON, XMIR, XMKIP]
