# Supplementary material for: Phosphoproteome analysis reveals the involvement of protein dephosphorylation in ethylene-induced corolla senescence in petunia
Source: BMC Plant Biol. 2021 Nov 3;21:512. doi: 10.1186/s12870-021-03286-x (PMC8565076; doi:10.1186/s12870-021-03286-x)
Supplement: Supplementary file 10 — Additional file 10. [file 12870_2021_3286_MOESM10_ESM.xlsx]

## Sheet: Sheet1
	Effect of ethylene treatment on the AS of precursor RNAs of the genes involved in ethylene biosynthesis and signalling transduction
Gene	Air treatment								Ethylene treatment
	event_id	event_type	gene_id	event_start	event_end	event_pattern	strand		event_id	event_type	gene_id	event_start	event_end	event_pattern	strand
PhACS5	1032807	TTS	Peaxi162Scf00822g00212	254848	255062	255062	-		1010328	TTS	Peaxi162Scf00102g01343	1315333	1316490	1316490	-
PhACS6	1016441	TTS	Peaxi162Scf00192g00920	969503	969883	969503	+		1015631	TSS	Peaxi162Scf00192g00920	971182	971348	971348	+
	1013819	TTS	Peaxi162Scf00192g00920	971486	971613	971486	+		1018783	TSS	Peaxi162Scf00192g00920	968940	969410	969410	+
									1017297	TSS	Peaxi162Scf00192g00920	968866	969410	969410	+
									1017299	TTS	Peaxi162Scf00192g00920	969513	969594	969513	+
									1015632	TTS	Peaxi162Scf00192g00920	971486	972281	971486	+
PhACS7	1009144	TTS	Peaxi162Scf00102g01634	1633761	1634742	1634742	-		1011460	TSS	Peaxi162Scf00102g01634	1635901	1636196	1635901	-
									1011461	TTS	Peaxi162Scf00102g01634	1633761	1634742	1634742	-
PhACS8									1010102	TSS	Peaxi162Scf00074g01725	1778603	1778650	1778650	+
									1010103	TTS	Peaxi162Scf00074g01725	1779244	1780064	1779244	+
PhACO1	1033012	TTS	Peaxi162Scf01333g10016	184908	185328	184908	+		1037350	TSS	Peaxi162Scf01333g10016	175553	175782	175782	+
	1032992	TTS	Peaxi162Scf01333g00016	8499	8601	8601	-		1044818	TSS	Peaxi162Scf01333g00016	14572	14743	14572	-
									1037330	TSS	Peaxi162Scf01333g00016	13579	13739	13579	-
									1040960	TTS	Peaxi162Scf01333g00016	8313	8601	8601	-
PhACO2	1024249	TTS	Peaxi162Scf00521g00613	606651	607054	607054	-		1030222	TSS	Peaxi162Scf00521g00613	608678	610150	608678	-
									1027499	TSS	Peaxi162Scf00521g00613	610610	611597	610610	-
									1030224	TTS	Peaxi162Scf00521g00613	606651	607552	607552	-
PhACO3									1015600	TSS	Peaxi162Scf00141g00330	331849	332138	331849	-
									1015601	TTS	Peaxi162Scf00141g00330	331542	331666	331666	-
PhACO4	1036860	TTS	Peaxi162Scf01333g10015	176542	177079	176542	+		1037348	XSKIP_ON	Peaxi162Scf01333g10015	184213	184229	175782,184213-184229,184485	+
	1036863	TTS	Peaxi162Scf01333g10015	184213	184285	184213	+		1040974	TSS	Peaxi162Scf01333g10015	175262	175476	175476	+
									1037347	TTS	Peaxi162Scf01333g10015	175902	176290	175902	+
									1040975	TTS	Peaxi162Scf01333g10015	176542	177079	176542	+
									1040976	TTS	Peaxi162Scf01333g10015	184908	185348	184908	+
PhACO5	1005346	TSS	Peaxi162Scf00047g01927	1963115	1963654	1963115	-		1006819	TSS	Peaxi162Scf00047g01927	1963424	1963664	1963424	-
									1007262	TSS	Peaxi162Scf00047g01927	1963115	1963602	1963115	-
									1006820	TTS	Peaxi162Scf00047g01927	1961739	1962212	1962212	-
									1009247	TTS	Peaxi162Scf00074g01923	1961508	1962618	1962618	-
PhETR1A	1011487	TSS	Peaxi162Scf00111g00820	789896	791195	791195	+		1012076	TSS	Peaxi162Scf00111g00820	789582	789718	789718	+
	1010864	TSS	Peaxi162Scf00111g00820	789562	789718	789718	+		1013132	TSS	Peaxi162Scf00111g00820	789542	789718	789718	+
	1009625	TTS	Peaxi162Scf00111g00820	797026	797286	797026	+		1012077	TTS	Peaxi162Scf00111g00820	797026	797380	797026	+
	1011488	TTS	Peaxi162Scf00111g00820	796537	796691	796537	+		1010911	TTS	Peaxi162Scf00111g00820	796537	796692	796537	+
	1010866	IR_ON	Peaxi162Scf00111g00820	793862	793997	793494-794263	+
PhETR1B	1000061	TSS	Peaxi162Scf00000g00584	5816830	5817518	5816830	-		1000061	TSS	Peaxi162Scf00000g00584	5813003	5813031	5813003	-
	1000063	TTS	Peaxi162Scf00000g00584	5813243	5813548	5813548	-		1000064	TSS	Peaxi162Scf00000g00584	5819669	5819883	5819669	-
	1000062	TTS	Peaxi162Scf00000g00584	5810597	5810967	5810967	-		1000065	TTS	Peaxi162Scf00000g00584	5810363	5810967	5810967	-
									1000064	IR_ON	Peaxi162Scf00000g00584	5814338	5814477	5814211-5814743	-
PhETR2A	1022299	TSS	Peaxi162Scf00325g00034	384247	384532	384247			1025307	XIR_ON	Peaxi162Scf00325g00034	383436	383631	381782-383637	-
	1018809	TSS	Peaxi162Scf00325g00034	381782	383530	381782			1021242	TSS	Peaxi162Scf00325g00034	384247	384511	384247	-
	1018810	TTS	Peaxi162Scf00325g00034	380732	381274	381274			1025302	TSS	Peaxi162Scf00325g00034	384246	384532	384246	-
	1020922	TTS	Peaxi162Scf00325g00034	380093	381320	381320			1023428	TTS	Peaxi162Scf00325g00034	380732	381274	381274	-
									1025305	IR_ON	Peaxi162Scf00325g00034	383436	383631	381782-383636	-
PhETR2B	1000416	AE	Peaxi162Scf00001g34002	3444824	3445156	3444824-3445156	+		1000365	TSS	Peaxi162Scf00001g34002	3442842	3443621	3443621	+
	1000341	TSS	Peaxi162Scf00001g34002	3442707	3443829	3443829	+		1000421	TSS	Peaxi162Scf00001g34002	3439781	3439804	3439804	+
	1000413	TSS	Peaxi162Scf00001g34002	3439722	3439804	3439804	+		1000422	TTS	Peaxi162Scf00001g34002	3446255	3446815	3446255	+
	1000371	TTS	Peaxi162Scf00001g34002	3443992	3444027	3443992	+
	1000342	TTS	Peaxi162Scf00001g34002	3446255	3446847	3446255	+
	1000370	TTS	Peaxi162Scf00001g34002	3445929	3445996	3445929	+
PhETR2C	1010040	TSS	Peaxi162Scf00120g00517	500689	502434	500689	-		1011406	TSS	Peaxi162Scf00120g00517	500689	502434	500689	-
	1010041	TTS	Peaxi162Scf00120g00517	497653	498198	498198	-		1012595	TTS	Peaxi162Scf00120g00517	497653	498198	498198	-
PhETR2D	1024180	TSS	Peaxi162Scf00519g00115	159003	160757	159003	-		1030139	TSS	Peaxi162Scf00519g00115	159003	160757	159003	-
	1024181	TTS	Peaxi162Scf00519g00115	156508	157050	157050	-		1030140	TTS	Peaxi162Scf00519g00115	156508	157050	157050	-
PhETR2E									1004192	TSS	Peaxi162Scf00024g00157	1496394	1498060	1498060	+
									1004193	TTS	Peaxi162Scf00024g00157	1498229	1498848	1498229	+
PhCTR1									1030027	SKIP_ON	Peaxi162Scf00433g00412	473103	473311	470974,473103-473311,476635	-
									1030024	TSS	Peaxi162Scf00433g00412	486563	487279	486563	-
									1030025	TSS	Peaxi162Scf00433g00412	473103	473513	473103	-
									1027690	TTS	Peaxi162Scf00433g00412	478750	480003	480003	-
									1025113	TTS	Peaxi162Scf00433g00412	467186	467253	467253	-
									1027689	TTS	Peaxi162Scf00433g00412	476634	476738	476738	-
									1030026	TTS	Peaxi162Scf00433g00412	470622	470767	470767	-
									1025114	IR_ON	Peaxi162Scf00433g00412	470489	470621	470449-470767	-
									1030029	IR_ON	Peaxi162Scf00433g00412	479614	479702	479470-480003	-
PhCTR2	1010769	TSS	Peaxi162Scf00110g02024	1980704	1981325	1981325	+		1010801	AE	Peaxi162Scf00110g02024	1983731	1984161	1983731-1984161	+
	1009542	TSS	Peaxi162Scf00110g02024	1993472	1993831	1993831	+		1013009	AE	Peaxi162Scf00110g02024	1983695	1983932	1983695-1983932	+
	1011384	TSS	Peaxi162Scf00110g02024	1988603	1988713	1988603	-		1010802	AE	Peaxi162Scf00110g02024	1983631	1984161	1983631-1984161	+
	1010770	TSS	Peaxi162Scf00110g02024	1991488	1991580	1991580	+		1011958	AE	Peaxi162Scf00110g02024	1993461	1993545	1993461-1993545	+
	1010771	TSS	Peaxi162Scf00110g02024	1990688	1990731	1990731	+		1011961	XAE	Peaxi162Scf00110g02024	1991512	1991580	1991512-1991580	+
	1010773	TSS	Peaxi162Scf00110g02024	1993375	1993831	1993831	+		1010797	XIR_ON	Peaxi162Scf00110g02024	1983932	1984017	1983731-1984161	+
	1011385	TTS	Peaxi162Scf00110g02024	1988346	1988454	1988454	-		1011951	XIR_ON	Peaxi162Scf00110g02024	1991580	1991703	1991512-1991803	+
	1009543	TTS	Peaxi162Scf00110g02024	1992771	1992883	1992771	+		1011953	XIR_ON	Peaxi162Scf00110g02024	1993545	1993638	1993461-1993831	+
	1010774	TTS	Peaxi162Scf00110g02024	1994313	1994720	1994313	+		1010793	SKIP_ON	Peaxi162Scf00110g02024	1984511	1984614	1984161,1984511-1984614,1985084	+
	1009544	TTS	Peaxi162Scf00110g02024	1991703	1992467	1991703	+		1010789	TSS	Peaxi162Scf00110g02024	1983052	1984161	1984161	+
	1009545	IR_ON	Peaxi162Scf00110g02024	1991580	1991703	1991512-1991803	+		1011937	TSS	Peaxi162Scf00110g02024	1980725	1981325	1981325	+
	1009547	IR_ON	Peaxi162Scf00110g02024	1991803	1991894	1991703-1991978	+		1010791	TSS	Peaxi162Scf00110g02024	1991343	1992162	1992162	+
	1009553	XAE	Peaxi162Scf00110g02024	1991512	1991580	1991512-1991580	+		1012996	TSS	Peaxi162Scf00110g02024	1991323	1991580	1991580	+
	1009549	XIR_ON	Peaxi162Scf00110g02024	1991580	1991703	1991512-1991803	+		1011938	TSS	Peaxi162Scf00110g02024	1982724	1983932	1983932	+
	1011386	SKIP_ON	Peaxi162Scf00110g02024	1984511	1984614	1984161,1984511-1984614,1985084	+		1011939	TSS	Peaxi162Scf00110g02024	1993140	1993545	1993545	+
									1011940	TTS	Peaxi162Scf00110g02024	1983695	1983948	1983695	+
									1010792	TTS	Peaxi162Scf00110g02024	1994313	1994753	1994313	+
PhEIN2	1010148	AE	Peaxi162Scf00123g00089	852789	853500	852789-853500	+		1013885	AE	Peaxi162Scf00123g00089	857869	858054	857869-858054	+
	1010145	TSS	Peaxi162Scf00123g00089	851738	851898	851898	+		1012754	AE	Peaxi162Scf00123g00089	852789	853500	852789-853500	+
	1010146	TTS	Peaxi162Scf00123g00089	861357	861882	861357	+		1013888	XAE	Peaxi162Scf00123g00089	857327	860842	857327-860842	+
	1012152	TTS	Peaxi162Scf00123g00089	852731	853776	852731	+		1013880	XIR_ON	Peaxi162Scf00123g00089	858054	858152	857327-860842	+
									1013876	TSS	Peaxi162Scf00123g00089	852412	854215	854215	+
									1013874	TSS	Peaxi162Scf00123g00089	851697	851898	851898	+
									1012750	TSS	Peaxi162Scf00123g00089	851617	851898	851898	+
									1012751	TTS	Peaxi162Scf00123g00089	861357	861886	861357	+
									1012752	IR_ON	Peaxi162Scf00123g00089	858054	858152	857869-860842	+
									1013878	IR_ON	Peaxi162Scf00123g00089	854423	854554	854313-854766	+
									1011551	IR_ON	Peaxi162Scf00123g00089	854215	854313	854129-854423	+
PhEIL1	1025099	TSS	Peaxi162Scf00559g00420	385542	385594	385542	-		1031348	TSS	Peaxi162Scf00559g00420	382600	383284	382600	-
	1028055	TSS	Peaxi162Scf00559g00420	382600	382632	382600	-		1028464	TTS	Peaxi162Scf00559g00420	382217	382506	382506	-
									1031349	TTS	Peaxi162Scf00559g00420	381912	382506	382506	-
PhEIL4	1025688	TSS	Peaxi162Scf00593g00325	414045	414728	414045	-
