# Supplementary material for: Phosphoproteome analysis reveals the involvement of protein dephosphorylation in ethylene-induced corolla senescence in petunia
Source: BMC Plant Biol. 2021 Nov 3;21:512. doi: 10.1186/s12870-021-03286-x (PMC8565076; doi:10.1186/s12870-021-03286-x)
Supplement: Supplementary file 11 — Additional file 11. [file 12870_2021_3286_MOESM11_ESM.xls]

## Sheet: Sheet6
Phosphorylation and ubiquitylation			Phosphorylation				Ubiquitylation
Peaxi162Scf00000g00708.1			Peaxi162Scf00000g00571.1				Peaxi162Scf00047g00633.1
Peaxi162Scf00001g00036.1			Peaxi162Scf00000g01611.1				Peaxi162Scf00173g01010.1
Peaxi162Scf00001g00110.1			Peaxi162Scf00000g06117.1				Peaxi162Scf00286g00028.1
Peaxi162Scf00004g03212.1			Peaxi162Scf00001g00018.1				Peaxi162Scf01633g00011.1
Peaxi162Scf00004g10118.1			Peaxi162Scf00001g00126.1				Peaxi162Scf00000g00271.1
Peaxi162Scf00005g04914.1			Peaxi162Scf00001g00129.1				Peaxi162Scf00000g00832.1
Peaxi162Scf00006g02614.1			Peaxi162Scf00001g00511.1				Peaxi162Scf00000g07614.1
Peaxi162Scf00006g03411.1			Peaxi162Scf00001g34002.1				Peaxi162Scf00001g00028.1
Peaxi162Scf00007g01112.1			Peaxi162Scf00002g00511.1				Peaxi162Scf00001g00057.1
Peaxi162Scf00008g02524.1			Peaxi162Scf00002g04712.1				Peaxi162Scf00001g00322.1
Peaxi162Scf00011g01423.1			Peaxi162Scf00002g05421.1				Peaxi162Scf00001g00369.1
Peaxi162Scf00014g00030.1			Peaxi162Scf00003g03544.1				Peaxi162Scf00001g00433.1
Peaxi162Scf00014g00614.1			Peaxi162Scf00003g03826.1				Peaxi162Scf00001g00434.1
Peaxi162Scf00015g00149.1			Peaxi162Scf00003g04521.1				Peaxi162Scf00001g00492.1
Peaxi162Scf00015g00729.1			Peaxi162Scf00003g05340.1				Peaxi162Scf00001g00572.1
Peaxi162Scf00016g00516.1			Peaxi162Scf00003g05364.1				Peaxi162Scf00001g00608.1
Peaxi162Scf00016g00939.1			Peaxi162Scf00003g05382.1				Peaxi162Scf00001g02516.1
Peaxi162Scf00016g03341.1			Peaxi162Scf00003g05391.1				Peaxi162Scf00001g03425.1
Peaxi162Scf00017g03135.1			Peaxi162Scf00004g02626.1				Peaxi162Scf00001g04810.1
Peaxi162Scf00018g00105.1			Peaxi162Scf00004g04124.1				Peaxi162Scf00001g04919.1
Peaxi162Scf00020g02340.1			Peaxi162Scf00004g04522.1				Peaxi162Scf00001g10221.1
Peaxi162Scf00021g00624.1			Peaxi162Scf00005g04016.1				Peaxi162Scf00002g00216.1
Peaxi162Scf00021g01518.1			Peaxi162Scf00006g00092.1				Peaxi162Scf00002g00313.1
Peaxi162Scf00021g02415.1			Peaxi162Scf00006g00236.1				Peaxi162Scf00002g02821.1
Peaxi162Scf00025g00711.1			Peaxi162Scf00006g00402.1				Peaxi162Scf00002g05210.1
Peaxi162Scf00027g00235.1			Peaxi162Scf00006g00711.1				Peaxi162Scf00002g05423.1
Peaxi162Scf00030g00611.1			Peaxi162Scf00006g00717.1				Peaxi162Scf00003g00013.1
Peaxi162Scf00031g00073.1			Peaxi162Scf00007g01221.1				Peaxi162Scf00003g00134.1
Peaxi162Scf00036g01015.1			Peaxi162Scf00007g01817.1				Peaxi162Scf00003g00251.1
Peaxi162Scf00037g00923.1			Peaxi162Scf00007g02852.1				Peaxi162Scf00003g00384.1
Peaxi162Scf00038g01029.1			Peaxi162Scf00008g02716.1				Peaxi162Scf00003g00719.1
Peaxi162Scf00038g01322.1			Peaxi162Scf00009g00026.1				Peaxi162Scf00003g01221.1
Peaxi162Scf00038g02335.1			Peaxi162Scf00009g00434.1				Peaxi162Scf00003g02218.1
Peaxi162Scf00039g01120.1			Peaxi162Scf00009g00519.1				Peaxi162Scf00003g02841.1
Peaxi162Scf00041g01416.1			Peaxi162Scf00009g00620.1				Peaxi162Scf00003g03234.1
Peaxi162Scf00046g00530.1			Peaxi162Scf00011g00173.1				Peaxi162Scf00003g03733.1
Peaxi162Scf00047g00633.1			Peaxi162Scf00011g00421.1				Peaxi162Scf00003g03734.1
Peaxi162Scf00047g02132.1			Peaxi162Scf00011g00511.1				Peaxi162Scf00003g03948.1
Peaxi162Scf00050g00169.1			Peaxi162Scf00011g00750.1				Peaxi162Scf00003g04125.1
Peaxi162Scf00052g00014.1			Peaxi162Scf00011g01425.1				Peaxi162Scf00003g04127.1
Peaxi162Scf00059g00918.1			Peaxi162Scf00012g00206.1				Peaxi162Scf00003g04837.1
Peaxi162Scf00060g00438.1			Peaxi162Scf00013g00075.1				Peaxi162Scf00003g05023.1
Peaxi162Scf00060g00711.1			Peaxi162Scf00013g00943.1				Peaxi162Scf00003g05357.1
Peaxi162Scf00063g00115.1			Peaxi162Scf00013g01114.1				Peaxi162Scf00004g04414.1
Peaxi162Scf00066g00107.1			Peaxi162Scf00013g02411.1				Peaxi162Scf00005g00505.1
Peaxi162Scf00071g00269.1			Peaxi162Scf00014g00294.1				Peaxi162Scf00006g00088.1
Peaxi162Scf00072g00054.1			Peaxi162Scf00015g00013.1				Peaxi162Scf00006g00148.1
Peaxi162Scf00073g02118.1			Peaxi162Scf00015g00039.1				Peaxi162Scf00006g00409.1
Peaxi162Scf00074g00016.1			Peaxi162Scf00015g00272.1				Peaxi162Scf00006g00522.1
Peaxi162Scf00074g00026.1			Peaxi162Scf00015g00341.1				Peaxi162Scf00007g00011.1
Peaxi162Scf00074g02036.1			Peaxi162Scf00015g00726.1				Peaxi162Scf00007g00122.1
Peaxi162Scf00074g02040.1			Peaxi162Scf00015g00841.1				Peaxi162Scf00007g00833.1
Peaxi162Scf00075g01236.1			Peaxi162Scf00015g01033.1				Peaxi162Scf00008g00438.1
Peaxi162Scf00076g00615.1			Peaxi162Scf00015g10039.1				Peaxi162Scf00008g01718.1
Peaxi162Scf00078g01335.1			Peaxi162Scf00015g10043.1				Peaxi162Scf00008g02025.1
Peaxi162Scf00078g01414.1			Peaxi162Scf00016g00428.1				Peaxi162Scf00008g03318.1
Peaxi162Scf00084g00118.1			Peaxi162Scf00016g00734.1				Peaxi162Scf00008g04311.1
Peaxi162Scf00087g00043.1			Peaxi162Scf00016g01337.1				Peaxi162Scf00009g00195.1
Peaxi162Scf00087g02112.1			Peaxi162Scf00016g01636.1				Peaxi162Scf00009g00431.1
Peaxi162Scf00088g01217.1			Peaxi162Scf00016g01945.1				Peaxi162Scf00009g00521.1
Peaxi162Scf00089g01334.1			Peaxi162Scf00016g02248.1				Peaxi162Scf00009g01531.1
Peaxi162Scf00089g01529.1			Peaxi162Scf00016g02737.1				Peaxi162Scf00010g03010.1
Peaxi162Scf00092g00020.1			Peaxi162Scf00016g02841.1				Peaxi162Scf00011g00428.1
Peaxi162Scf00095g00120.1			Peaxi162Scf00016g03244.1				Peaxi162Scf00011g00938.1
Peaxi162Scf00102g01144.1			Peaxi162Scf00016g03411.1				Peaxi162Scf00011g00941.1
Peaxi162Scf00110g01922.1			Peaxi162Scf00016g03449.1				Peaxi162Scf00011g01221.1
Peaxi162Scf00111g00117.1			Peaxi162Scf00017g00815.1				Peaxi162Scf00011g01528.1
Peaxi162Scf00111g00222.1			Peaxi162Scf00017g01723.1				Peaxi162Scf00011g01538.1
Peaxi162Scf00111g00532.1			Peaxi162Scf00017g02310.1				Peaxi162Scf00011g01924.1
Peaxi162Scf00117g00321.1			Peaxi162Scf00017g02623.1				Peaxi162Scf00011g01927.1
Peaxi162Scf00118g02018.1			Peaxi162Scf00018g00064.1				Peaxi162Scf00012g02522.1
Peaxi162Scf00119g01214.1			Peaxi162Scf00019g03125.1				Peaxi162Scf00013g00031.1
Peaxi162Scf00122g02315.1			Peaxi162Scf00020g00011.1				Peaxi162Scf00013g00229.1
Peaxi162Scf00123g00096.1			Peaxi162Scf00020g00088.1				Peaxi162Scf00013g00304.1
Peaxi162Scf00124g00019.1			Peaxi162Scf00020g00184.1				Peaxi162Scf00013g00738.1
Peaxi162Scf00125g00041.1			Peaxi162Scf00020g00232.1				Peaxi162Scf00013g00935.1
Peaxi162Scf00128g00218.1			Peaxi162Scf00020g00421.1				Peaxi162Scf00013g01234.1
Peaxi162Scf00129g00314.1			Peaxi162Scf00020g01027.1				Peaxi162Scf00013g03437.1
Peaxi162Scf00129g01541.1			Peaxi162Scf00020g01226.1				Peaxi162Scf00014g00091.1
Peaxi162Scf00130g00011.1			Peaxi162Scf00020g02133.1				Peaxi162Scf00014g00217.1
Peaxi162Scf00131g00122.1			Peaxi162Scf00021g01613.1				Peaxi162Scf00014g00413.1
Peaxi162Scf00132g00422.1			Peaxi162Scf00022g00612.1				Peaxi162Scf00015g00025.1
Peaxi162Scf00132g00719.1			Peaxi162Scf00025g00342.1				Peaxi162Scf00015g00027.1
Peaxi162Scf00134g01212.1			Peaxi162Scf00025g02619.1				Peaxi162Scf00015g00449.1
Peaxi162Scf00141g00048.1			Peaxi162Scf00026g00034.1				Peaxi162Scf00015g00527.1
Peaxi162Scf00141g01427.1			Peaxi162Scf00026g00275.1				Peaxi162Scf00015g01122.1
Peaxi162Scf00145g00811.1			Peaxi162Scf00026g02218.1				Peaxi162Scf00015g01516.1
Peaxi162Scf00149g00721.1			Peaxi162Scf00026g02312.1				Peaxi162Scf00015g02217.1
Peaxi162Scf00152g00111.1			Peaxi162Scf00027g00016.1				Peaxi162Scf00015g02219.1
Peaxi162Scf00152g01021.1			Peaxi162Scf00028g00412.1				Peaxi162Scf00016g00152.1
Peaxi162Scf00153g00138.1			Peaxi162Scf00029g00307.1				Peaxi162Scf00016g00195.1
Peaxi162Scf00159g00068.1			Peaxi162Scf00031g00232.1				Peaxi162Scf00016g00234.1
Peaxi162Scf00160g01527.1			Peaxi162Scf00032g02319.1				Peaxi162Scf00016g00244.1
Peaxi162Scf00163g00910.1			Peaxi162Scf00032g02417.1				Peaxi162Scf00016g00424.1
Peaxi162Scf00165g01842.1			Peaxi162Scf00034g00049.1				Peaxi162Scf00016g00425.1
Peaxi162Scf00166g00643.1			Peaxi162Scf00035g02717.1				Peaxi162Scf00016g00737.1
Peaxi162Scf00168g00311.1			Peaxi162Scf00037g00236.1				Peaxi162Scf00016g00829.1
Peaxi162Scf00169g00092.1			Peaxi162Scf00037g01327.1				Peaxi162Scf00016g01034.1
Peaxi162Scf00171g00132.1			Peaxi162Scf00037g01417.1				Peaxi162Scf00016g01142.1
Peaxi162Scf00171g00930.1			Peaxi162Scf00037g01522.1				Peaxi162Scf00016g01634.1
Peaxi162Scf00173g01010.1			Peaxi162Scf00037g01620.1				Peaxi162Scf00016g01737.1
Peaxi162Scf00174g00148.1			Peaxi162Scf00037g01815.1				Peaxi162Scf00016g02023.1
Peaxi162Scf00174g00159.1			Peaxi162Scf00038g00328.1				Peaxi162Scf00016g02034.1
Peaxi162Scf00178g00048.1			Peaxi162Scf00038g00722.1				Peaxi162Scf00016g02111.1
Peaxi162Scf00192g00216.1			Peaxi162Scf00038g00727.1				Peaxi162Scf00016g02249.1
Peaxi162Scf00193g00726.1			Peaxi162Scf00038g00918.1				Peaxi162Scf00016g02329.1
Peaxi162Scf00194g00215.1			Peaxi162Scf00038g01033.1				Peaxi162Scf00016g02426.1
Peaxi162Scf00194g00931.1			Peaxi162Scf00038g01130.1				Peaxi162Scf00016g02512.1
Peaxi162Scf00195g00518.1			Peaxi162Scf00038g01416.1				Peaxi162Scf00016g02810.1
Peaxi162Scf00198g00137.1			Peaxi162Scf00038g01715.1				Peaxi162Scf00017g00156.1
Peaxi162Scf00207g00145.1			Peaxi162Scf00038g01825.1				Peaxi162Scf00017g00161.1
Peaxi162Scf00207g01549.1			Peaxi162Scf00038g01937.1				Peaxi162Scf00017g00272.1
Peaxi162Scf00209g00833.1			Peaxi162Scf00038g02246.1				Peaxi162Scf00017g00614.1
Peaxi162Scf00209g00844.1			Peaxi162Scf00038g02450.1				Peaxi162Scf00017g02418.1
Peaxi162Scf00210g00617.1			Peaxi162Scf00038g02541.1				Peaxi162Scf00017g02622.1
Peaxi162Scf00219g00158.1			Peaxi162Scf00038g02643.1				Peaxi162Scf00017g02836.1
Peaxi162Scf00220g00229.1			Peaxi162Scf00039g00093.1				Peaxi162Scf00017g02912.1
Peaxi162Scf00220g00411.1			Peaxi162Scf00039g00420.1				Peaxi162Scf00017g03130.1
Peaxi162Scf00223g01514.1			Peaxi162Scf00039g00617.1				Peaxi162Scf00019g00016.1
Peaxi162Scf00225g00128.1			Peaxi162Scf00040g00315.1				Peaxi162Scf00019g00321.1
Peaxi162Scf00227g00720.1			Peaxi162Scf00041g00016.1				Peaxi162Scf00020g00025.1
Peaxi162Scf00228g00515.1			Peaxi162Scf00042g01210.1				Peaxi162Scf00020g00107.1
Peaxi162Scf00232g00021.1			Peaxi162Scf00044g01218.1				Peaxi162Scf00020g00154.1
Peaxi162Scf00232g00036.1			Peaxi162Scf00045g00031.1				Peaxi162Scf00020g00201.1
Peaxi162Scf00235g00842.1			Peaxi162Scf00045g00112.1				Peaxi162Scf00020g00718.1
Peaxi162Scf00240g00106.1			Peaxi162Scf00045g01452.1				Peaxi162Scf00020g01618.1
Peaxi162Scf00241g00318.1			Peaxi162Scf00045g02532.1				Peaxi162Scf00020g01714.1
Peaxi162Scf00242g00913.1			Peaxi162Scf00047g00011.1				Peaxi162Scf00020g02020.1
Peaxi162Scf00244g00145.1			Peaxi162Scf00047g00141.1				Peaxi162Scf00020g02342.1
Peaxi162Scf00253g01129.1			Peaxi162Scf00047g01232.1				Peaxi162Scf00021g00064.1
Peaxi162Scf00269g00314.1			Peaxi162Scf00047g01619.1				Peaxi162Scf00021g00233.1
Peaxi162Scf00270g00822.1			Peaxi162Scf00047g02038.1				Peaxi162Scf00021g00920.1
Peaxi162Scf00282g00075.1			Peaxi162Scf00047g02131.1				Peaxi162Scf00021g02223.1
Peaxi162Scf00282g00336.1			Peaxi162Scf00048g00136.1				Peaxi162Scf00021g02523.1
Peaxi162Scf00286g00445.1			Peaxi162Scf00048g00209.1				Peaxi162Scf00022g00037.1
Peaxi162Scf00286g01031.1			Peaxi162Scf00049g01112.1				Peaxi162Scf00023g01329.1
Peaxi162Scf00287g00127.1			Peaxi162Scf00049g01318.1				Peaxi162Scf00025g00346.1
Peaxi162Scf00290g00059.1			Peaxi162Scf00050g00086.1				Peaxi162Scf00025g02112.1
Peaxi162Scf00296g00810.1			Peaxi162Scf00050g00513.1				Peaxi162Scf00025g02217.1
Peaxi162Scf00297g00048.1			Peaxi162Scf00050g02113.1				Peaxi162Scf00025g02218.1
Peaxi162Scf00297g01125.1			Peaxi162Scf00052g00332.1				Peaxi162Scf00025g02219.1
Peaxi162Scf00305g00005.1			Peaxi162Scf00052g02011.1				Peaxi162Scf00025g10312.1
Peaxi162Scf00310g00211.1			Peaxi162Scf00054g00025.1				Peaxi162Scf00027g00106.1
Peaxi162Scf00311g00045.1			Peaxi162Scf00056g00025.1				Peaxi162Scf00027g00165.1
Peaxi162Scf00312g00726.1			Peaxi162Scf00056g00127.1				Peaxi162Scf00027g00245.1
Peaxi162Scf00313g00818.1			Peaxi162Scf00057g00020.1				Peaxi162Scf00028g00194.1
Peaxi162Scf00314g00830.1			Peaxi162Scf00057g00143.1				Peaxi162Scf00029g02812.1
Peaxi162Scf00316g00330.1			Peaxi162Scf00057g00207.1				Peaxi162Scf00030g00012.1
Peaxi162Scf00322g01111.1			Peaxi162Scf00057g00623.1				Peaxi162Scf00030g01110.1
Peaxi162Scf00325g00034.1			Peaxi162Scf00058g00202.1				Peaxi162Scf00030g01715.1
Peaxi162Scf00332g00112.1			Peaxi162Scf00059g00012.1				Peaxi162Scf00030g01721.1
Peaxi162Scf00338g00422.1			Peaxi162Scf00059g00016.1				Peaxi162Scf00032g00214.1
Peaxi162Scf00344g00056.1			Peaxi162Scf00060g00123.1				Peaxi162Scf00032g02619.1
Peaxi162Scf00346g00112.1			Peaxi162Scf00061g00092.1				Peaxi162Scf00033g00293.1
Peaxi162Scf00359g01222.1			Peaxi162Scf00061g00917.1				Peaxi162Scf00033g02835.1
Peaxi162Scf00362g00094.1			Peaxi162Scf00062g00921.1				Peaxi162Scf00035g00018.1
Peaxi162Scf00362g00538.1			Peaxi162Scf00064g00099.1				Peaxi162Scf00035g00292.1
Peaxi162Scf00363g00520.1			Peaxi162Scf00064g01629.1				Peaxi162Scf00035g03125.1
Peaxi162Scf00365g00110.1			Peaxi162Scf00064g01630.1				Peaxi162Scf00036g00225.1
Peaxi162Scf00366g00625.1			Peaxi162Scf00064g01825.1				Peaxi162Scf00036g01621.1
Peaxi162Scf00380g01014.1			Peaxi162Scf00064g01826.1				Peaxi162Scf00036g10015.1
Peaxi162Scf00386g00221.1			Peaxi162Scf00065g00099.1				Peaxi162Scf00037g00031.1
Peaxi162Scf00390g00326.1			Peaxi162Scf00065g00111.1				Peaxi162Scf00037g00123.1
Peaxi162Scf00392g00517.1			Peaxi162Scf00065g01031.1				Peaxi162Scf00037g00226.1
Peaxi162Scf00401g00035.1			Peaxi162Scf00067g01923.1				Peaxi162Scf00037g00237.1
Peaxi162Scf00409g00217.1			Peaxi162Scf00069g00161.1				Peaxi162Scf00037g00635.1
Peaxi162Scf00420g00133.1			Peaxi162Scf00069g00611.1				Peaxi162Scf00037g00927.1
Peaxi162Scf00420g00738.1			Peaxi162Scf00069g01722.1				Peaxi162Scf00037g01117.1
Peaxi162Scf00430g00220.1			Peaxi162Scf00071g00074.1				Peaxi162Scf00037g01127.1
Peaxi162Scf00430g00515.1			Peaxi162Scf00071g00088.1				Peaxi162Scf00037g01217.1
Peaxi162Scf00437g00611.1			Peaxi162Scf00071g00129.1				Peaxi162Scf00037g01219.1
Peaxi162Scf00454g00327.1			Peaxi162Scf00071g00426.1				Peaxi162Scf00037g01227.1
Peaxi162Scf00454g10013.1			Peaxi162Scf00071g00541.1				Peaxi162Scf00037g01717.1
Peaxi162Scf00457g00214.1			Peaxi162Scf00071g02312.1				Peaxi162Scf00038g00118.1
Peaxi162Scf00459g00025.1			Peaxi162Scf00072g00074.1				Peaxi162Scf00038g00172.1
Peaxi162Scf00463g00035.1			Peaxi162Scf00072g00089.1				Peaxi162Scf00038g01246.1
Peaxi162Scf00463g00052.1			Peaxi162Scf00072g01013.1				Peaxi162Scf00038g01634.1
Peaxi162Scf00469g00026.1			Peaxi162Scf00073g01924.1				Peaxi162Scf00038g01732.1
Peaxi162Scf00469g00224.1			Peaxi162Scf00073g02120.1				Peaxi162Scf00038g01823.1
Peaxi162Scf00472g00222.1			Peaxi162Scf00073g02225.1				Peaxi162Scf00038g01941.1
Peaxi162Scf00475g00124.1			Peaxi162Scf00073g02333.1				Peaxi162Scf00038g01949.1
Peaxi162Scf00479g00119.1			Peaxi162Scf00074g00350.1				Peaxi162Scf00038g02029.1
Peaxi162Scf00482g00026.1			Peaxi162Scf00074g00633.1				Peaxi162Scf00038g02031.1
Peaxi162Scf00485g00211.1			Peaxi162Scf00074g00741.1				Peaxi162Scf00038g02114.1
Peaxi162Scf00486g00311.1			Peaxi162Scf00074g00821.1				Peaxi162Scf00038g02342.1
Peaxi162Scf00490g00311.1			Peaxi162Scf00074g01921.1				Peaxi162Scf00038g02343.1
Peaxi162Scf00516g00642.1			Peaxi162Scf00074g01922.1				Peaxi162Scf00039g01118.1
Peaxi162Scf00516g00648.1			Peaxi162Scf00074g02028.1				Peaxi162Scf00039g01224.1
Peaxi162Scf00516g00650.1			Peaxi162Scf00074g02034.1				Peaxi162Scf00039g01233.1
Peaxi162Scf00516g00664.1			Peaxi162Scf00075g01239.1				Peaxi162Scf00040g03134.1
Peaxi162Scf00518g00425.1			Peaxi162Scf00075g01322.1				Peaxi162Scf00041g00612.1
Peaxi162Scf00528g00226.1			Peaxi162Scf00075g01540.1				Peaxi162Scf00041g01317.1
Peaxi162Scf00534g00039.1			Peaxi162Scf00075g01933.1				Peaxi162Scf00042g00059.1
Peaxi162Scf00535g00320.1			Peaxi162Scf00075g02123.1				Peaxi162Scf00042g00273.1
Peaxi162Scf00540g00515.1			Peaxi162Scf00076g00528.1				Peaxi162Scf00042g02314.1
Peaxi162Scf00545g00213.1			Peaxi162Scf00076g00824.1				Peaxi162Scf00042g02521.1
Peaxi162Scf00546g00223.1			Peaxi162Scf00078g00112.1				Peaxi162Scf00042g02718.1
Peaxi162Scf00560g00513.1			Peaxi162Scf00078g00548.1				Peaxi162Scf00042g02725.1
Peaxi162Scf00569g00526.1			Peaxi162Scf00078g01015.1				Peaxi162Scf00043g00215.1
Peaxi162Scf00574g00092.1			Peaxi162Scf00078g01329.1				Peaxi162Scf00043g02923.1
Peaxi162Scf00580g00028.1			Peaxi162Scf00079g00248.1				Peaxi162Scf00043g02925.1
Peaxi162Scf00587g00036.1			Peaxi162Scf00079g02016.1				Peaxi162Scf00044g01215.1
Peaxi162Scf00597g00058.1			Peaxi162Scf00081g01617.1				Peaxi162Scf00045g00173.1
Peaxi162Scf00599g00002.1			Peaxi162Scf00082g00019.1				Peaxi162Scf00045g01239.1
Peaxi162Scf00599g00008.1			Peaxi162Scf00082g00119.1				Peaxi162Scf00045g01734.1
Peaxi162Scf00599g00218.1			Peaxi162Scf00083g00086.1				Peaxi162Scf00045g01947.1
Peaxi162Scf00611g00052.1			Peaxi162Scf00084g00117.1				Peaxi162Scf00045g02130.1
Peaxi162Scf00616g00630.1			Peaxi162Scf00084g00613.1				Peaxi162Scf00045g02134.1
Peaxi162Scf00623g00009.1			Peaxi162Scf00086g01511.1				Peaxi162Scf00045g02238.1
Peaxi162Scf00647g00013.1			Peaxi162Scf00087g00128.1				Peaxi162Scf00045g02324.1
Peaxi162Scf00648g00013.1			Peaxi162Scf00088g00125.1				Peaxi162Scf00047g00128.1
Peaxi162Scf00658g00515.1			Peaxi162Scf00088g00614.1				Peaxi162Scf00047g00721.1
Peaxi162Scf00662g00415.1			Peaxi162Scf00088g01117.1				Peaxi162Scf00047g00732.1
Peaxi162Scf00674g00022.1			Peaxi162Scf00089g00125.1				Peaxi162Scf00047g01123.1
Peaxi162Scf00680g00017.1			Peaxi162Scf00089g00839.1				Peaxi162Scf00047g01126.1
Peaxi162Scf00683g00162.1			Peaxi162Scf00089g00844.1				Peaxi162Scf00047g01924.1
Peaxi162Scf00684g00122.1			Peaxi162Scf00089g00936.1				Peaxi162Scf00047g01927.1
Peaxi162Scf00688g00009.1			Peaxi162Scf00089g01026.1				Peaxi162Scf00047g02034.1
Peaxi162Scf00688g00431.1			Peaxi162Scf00091g01816.1				Peaxi162Scf00047g02037.1
Peaxi162Scf00689g00558.1			Peaxi162Scf00092g01022.1				Peaxi162Scf00047g10011.1
Peaxi162Scf00698g00417.1			Peaxi162Scf00092g01519.1				Peaxi162Scf00050g00146.1
Peaxi162Scf00700g00235.1			Peaxi162Scf00094g01917.1				Peaxi162Scf00050g01612.1
Peaxi162Scf00710g00051.1			Peaxi162Scf00095g00072.1				Peaxi162Scf00052g00098.1
Peaxi162Scf00714g00057.1			Peaxi162Scf00095g00117.1				Peaxi162Scf00052g00115.1
Peaxi162Scf00745g00839.1			Peaxi162Scf00095g00221.1				Peaxi162Scf00052g00323.1
Peaxi162Scf00760g00322.1			Peaxi162Scf00095g00414.1				Peaxi162Scf00052g00819.1
Peaxi162Scf00765g00315.1			Peaxi162Scf00095g00522.1				Peaxi162Scf00052g01813.1
Peaxi162Scf00774g00012.1			Peaxi162Scf00095g00921.1				Peaxi162Scf00053g00316.1
Peaxi162Scf00788g10013.1			Peaxi162Scf00096g00026.1				Peaxi162Scf00053g00618.1
Peaxi162Scf00789g00218.1			Peaxi162Scf00096g00714.1				Peaxi162Scf00053g00716.1
Peaxi162Scf00806g00011.1			Peaxi162Scf00096g01112.1				Peaxi162Scf00056g00045.1
Peaxi162Scf00814g00225.1			Peaxi162Scf00096g01311.1				Peaxi162Scf00056g00102.1
Peaxi162Scf00818g00217.1			Peaxi162Scf00097g00159.1				Peaxi162Scf00057g00227.1
Peaxi162Scf00825g00234.1			Peaxi162Scf00097g01810.1				Peaxi162Scf00057g00322.1
Peaxi162Scf00827g00520.1			Peaxi162Scf00098g00815.1				Peaxi162Scf00057g00323.1
Peaxi162Scf00847g00008.1			Peaxi162Scf00098g01532.1				Peaxi162Scf00057g00625.1
Peaxi162Scf00848g00025.1			Peaxi162Scf00099g00079.1				Peaxi162Scf00059g00317.1
Peaxi162Scf00870g00003.1			Peaxi162Scf00101g00052.1				Peaxi162Scf00060g00124.1
Peaxi162Scf00888g00114.1			Peaxi162Scf00101g01412.1				Peaxi162Scf00060g00127.1
Peaxi162Scf00904g00459.1			Peaxi162Scf00102g00176.1				Peaxi162Scf00060g00511.1
Peaxi162Scf00916g00135.1			Peaxi162Scf00102g00634.1				Peaxi162Scf00060g01215.1
Peaxi162Scf00920g00113.1			Peaxi162Scf00102g00927.1				Peaxi162Scf00061g00093.1
Peaxi162Scf00921g00138.1			Peaxi162Scf00102g01063.1				Peaxi162Scf00062g00002.1
Peaxi162Scf00944g00011.1			Peaxi162Scf00102g01235.1				Peaxi162Scf00063g00410.1
Peaxi162Scf00953g00116.1			Peaxi162Scf00102g01436.1				Peaxi162Scf00063g00616.1
Peaxi162Scf00957g00111.1			Peaxi162Scf00102g01857.1				Peaxi162Scf00063g02323.1
Peaxi162Scf00984g00117.1			Peaxi162Scf00102g01878.1				Peaxi162Scf00064g00526.1
Peaxi162Scf01054g00032.1			Peaxi162Scf00104g00187.1				Peaxi162Scf00064g00735.1
Peaxi162Scf01056g00241.1			Peaxi162Scf00104g00818.1				Peaxi162Scf00064g00736.1
Peaxi162Scf01067g00114.1			Peaxi162Scf00104g01815.1				Peaxi162Scf00064g01426.1
Peaxi162Scf01108g00213.1			Peaxi162Scf00106g01615.1				Peaxi162Scf00064g01429.1
Peaxi162Scf01112g00136.1			Peaxi162Scf00106g02319.1				Peaxi162Scf00064g01432.1
Peaxi162Scf01144g00012.1			Peaxi162Scf00107g01314.1				Peaxi162Scf00064g01527.1
Peaxi162Scf01164g00129.1			Peaxi162Scf00109g01523.1				Peaxi162Scf00064g01529.1
Peaxi162Scf01181g00019.1			Peaxi162Scf00110g02021.1				Peaxi162Scf00065g00131.1
Peaxi162Scf01254g00029.1			Peaxi162Scf00111g00123.1				Peaxi162Scf00066g00224.1
Peaxi162Scf01270g00119.1			Peaxi162Scf00111g01142.1				Peaxi162Scf00066g01127.1
Peaxi162Scf01310g00311.1			Peaxi162Scf00112g00048.1				Peaxi162Scf00066g01712.1
Peaxi162Scf01313g00116.1			Peaxi162Scf00114g00810.1				Peaxi162Scf00068g01810.1
Peaxi162Scf01313g00235.1			Peaxi162Scf00116g00083.1				Peaxi162Scf00069g01214.1
Peaxi162Scf01340g00216.1			Peaxi162Scf00118g00149.1				Peaxi162Scf00069g01630.1
Peaxi162Scf01416g00014.1			Peaxi162Scf00119g00829.1				Peaxi162Scf00069g01828.1
Peaxi162Scf01446g00025.1			Peaxi162Scf00120g00018.1				Peaxi162Scf00069g01928.1
Peaxi162Scf01464g00027.1			Peaxi162Scf00120g00517.1				Peaxi162Scf00069g02131.1
Peaxi162Scf01969g00025.1			Peaxi162Scf00120g00519.1				Peaxi162Scf00069g02139.1
Peaxi162Scf02614g00004.1			Peaxi162Scf00120g00721.1				Peaxi162Scf00069g02244.1
Peaxi162Scf00006g03619.1			Peaxi162Scf00121g01412.1				Peaxi162Scf00070g00121.1
Peaxi162Scf00019g00315.1			Peaxi162Scf00123g00068.1				Peaxi162Scf00071g00030.1
Peaxi162Scf00045g02530.1			Peaxi162Scf00123g00089.1				Peaxi162Scf00071g00131.1
Peaxi162Scf00047g00336.1			Peaxi162Scf00123g00129.1				Peaxi162Scf00071g00133.1
Peaxi162Scf00096g01717.1			Peaxi162Scf00125g00122.1				Peaxi162Scf00071g00324.1
Peaxi162Scf00159g01650.1			Peaxi162Scf00125g01022.1				Peaxi162Scf00071g00529.1
Peaxi162Scf00177g00618.1			Peaxi162Scf00126g01322.1				Peaxi162Scf00071g00535.1
Peaxi162Scf00254g00018.1			Peaxi162Scf00127g00018.1				Peaxi162Scf00071g00649.1
Peaxi162Scf00314g00426.1			Peaxi162Scf00128g00443.1				Peaxi162Scf00071g00829.1
Peaxi162Scf00324g00719.1			Peaxi162Scf00128g00446.1				Peaxi162Scf00071g00913.1
Peaxi162Scf00357g00047.1			Peaxi162Scf00128g00550.1				Peaxi162Scf00071g01034.1
Peaxi162Scf00367g00736.1			Peaxi162Scf00128g00625.1				Peaxi162Scf00072g00087.1
Peaxi162Scf00451g00912.1			Peaxi162Scf00128g00627.1				Peaxi162Scf00072g00222.1
Peaxi162Scf00569g00415.1			Peaxi162Scf00128g01036.1				Peaxi162Scf00072g00236.1
Peaxi162Scf00620g00617.1			Peaxi162Scf00128g01333.1				Peaxi162Scf00073g00038.1
Peaxi162Scf00737g00412.1			Peaxi162Scf00128g01335.1				Peaxi162Scf00073g00128.1
Peaxi162Scf00765g00049.1			Peaxi162Scf00128g01613.1				Peaxi162Scf00073g00720.1
Peaxi162Scf00789g00113.1			Peaxi162Scf00128g01633.1				Peaxi162Scf00073g01124.1
Peaxi162Scf00835g00112.1			Peaxi162Scf00128g01744.1				Peaxi162Scf00073g01825.1
Peaxi162Scf00877g00001.1			Peaxi162Scf00128g01750.1				Peaxi162Scf00074g00135.1
Peaxi162Scf00891g00219.1			Peaxi162Scf00128g01777.1				Peaxi162Scf00074g00140.1
Peaxi162Scf00901g00110.1			Peaxi162Scf00129g00546.1				Peaxi162Scf00074g00425.1
Peaxi162Scf01073g00116.1			Peaxi162Scf00129g00610.1				Peaxi162Scf00074g00431.1
Peaxi162Scf01123g00232.1			Peaxi162Scf00129g00836.1				Peaxi162Scf00074g00546.1
Peaxi162Scf01390g00033.1			Peaxi162Scf00129g01040.1				Peaxi162Scf00074g00733.1
			Peaxi162Scf00129g01125.1				Peaxi162Scf00074g01134.1
			Peaxi162Scf00130g00044.1				Peaxi162Scf00075g01320.1
			Peaxi162Scf00130g00325.1				Peaxi162Scf00075g01925.1
			Peaxi162Scf00132g00020.1				Peaxi162Scf00076g00225.1
			Peaxi162Scf00132g00120.1				Peaxi162Scf00076g00717.1
			Peaxi162Scf00132g00526.1				Peaxi162Scf00078g00178.1
			Peaxi162Scf00132g01511.1				Peaxi162Scf00078g00541.1
			Peaxi162Scf00133g00613.1				Peaxi162Scf00078g00824.1
			Peaxi162Scf00135g01114.1				Peaxi162Scf00078g01323.1
			Peaxi162Scf00139g01117.1				Peaxi162Scf00079g01415.1
			Peaxi162Scf00139g01118.1				Peaxi162Scf00080g00064.1
			Peaxi162Scf00141g00081.1				Peaxi162Scf00080g01212.1
			Peaxi162Scf00141g00216.1				Peaxi162Scf00081g01321.1
			Peaxi162Scf00141g00338.1				Peaxi162Scf00081g01710.1
			Peaxi162Scf00141g01024.1				Peaxi162Scf00082g00016.1
			Peaxi162Scf00145g01214.1				Peaxi162Scf00082g00122.1
			Peaxi162Scf00149g00918.1				Peaxi162Scf00082g01211.1
			Peaxi162Scf00150g00916.1				Peaxi162Scf00083g00033.1
			Peaxi162Scf00152g00029.1				Peaxi162Scf00083g00714.1
			Peaxi162Scf00152g00127.1				Peaxi162Scf00083g00716.1
			Peaxi162Scf00152g00613.1				Peaxi162Scf00083g00822.1
			Peaxi162Scf00152g00943.1				Peaxi162Scf00083g01233.1
			Peaxi162Scf00153g00312.1				Peaxi162Scf00084g00920.1
			Peaxi162Scf00153g00416.1				Peaxi162Scf00084g01116.1
			Peaxi162Scf00153g01023.1				Peaxi162Scf00086g00916.1
			Peaxi162Scf00155g00029.1				Peaxi162Scf00087g00012.1
			Peaxi162Scf00155g00068.1				Peaxi162Scf00087g00513.1
			Peaxi162Scf00155g01015.1				Peaxi162Scf00088g00820.1
			Peaxi162Scf00156g00313.1				Peaxi162Scf00088g01226.1
			Peaxi162Scf00160g00123.1				Peaxi162Scf00089g00422.1
			Peaxi162Scf00160g00717.1				Peaxi162Scf00089g00624.1
			Peaxi162Scf00160g01418.1				Peaxi162Scf00089g00840.1
			Peaxi162Scf00165g00615.1				Peaxi162Scf00089g00930.1
			Peaxi162Scf00166g00053.1				Peaxi162Scf00091g00114.1
			Peaxi162Scf00166g01032.1				Peaxi162Scf00091g00615.1
			Peaxi162Scf00166g01048.1				Peaxi162Scf00092g00099.1
			Peaxi162Scf00166g01119.1				Peaxi162Scf00092g00321.1
			Peaxi162Scf00167g00074.1				Peaxi162Scf00092g01517.1
			Peaxi162Scf00168g00410.1				Peaxi162Scf00094g00116.1
			Peaxi162Scf00169g00064.1				Peaxi162Scf00095g00528.1
			Peaxi162Scf00169g00113.1				Peaxi162Scf00095g00715.1
			Peaxi162Scf00170g00052.1				Peaxi162Scf00095g00720.1
			Peaxi162Scf00170g00123.1				Peaxi162Scf00099g00168.1
			Peaxi162Scf00170g01223.1				Peaxi162Scf00100g00325.1
			Peaxi162Scf00170g01229.1				Peaxi162Scf00102g00836.1
			Peaxi162Scf00171g00242.1				Peaxi162Scf00102g01135.1
			Peaxi162Scf00171g00430.1				Peaxi162Scf00102g01138.1
			Peaxi162Scf00171g00735.1				Peaxi162Scf00102g01431.1
			Peaxi162Scf00171g01126.1				Peaxi162Scf00102g01521.1
			Peaxi162Scf00173g00210.1				Peaxi162Scf00102g01646.1
			Peaxi162Scf00174g00065.1				Peaxi162Scf00102g01738.1
			Peaxi162Scf00174g01621.1				Peaxi162Scf00102g01743.1
			Peaxi162Scf00175g00519.1				Peaxi162Scf00103g00113.1
			Peaxi162Scf00176g01519.1				Peaxi162Scf00103g01213.1
			Peaxi162Scf00177g00220.1				Peaxi162Scf00103g01617.1
			Peaxi162Scf00177g00518.1				Peaxi162Scf00103g01918.1
			Peaxi162Scf00177g00620.1				Peaxi162Scf00104g00816.1
			Peaxi162Scf00179g00529.1				Peaxi162Scf00104g01925.1
			Peaxi162Scf00180g00010.1				Peaxi162Scf00106g00421.1
			Peaxi162Scf00180g00215.1				Peaxi162Scf00106g00424.1
			Peaxi162Scf00182g00112.1				Peaxi162Scf00107g01625.1
			Peaxi162Scf00183g00024.1				Peaxi162Scf00107g02024.1
			Peaxi162Scf00185g00818.1				Peaxi162Scf00108g00615.1
			Peaxi162Scf00185g01120.1				Peaxi162Scf00109g01520.1
			Peaxi162Scf00186g01112.1				Peaxi162Scf00110g00816.1
			Peaxi162Scf00186g01212.1				Peaxi162Scf00110g01213.1
			Peaxi162Scf00188g00106.1				Peaxi162Scf00111g00008.1
			Peaxi162Scf00188g00433.1				Peaxi162Scf00111g00048.1
			Peaxi162Scf00188g00545.1				Peaxi162Scf00111g00126.1
			Peaxi162Scf00188g01025.1				Peaxi162Scf00111g00526.1
			Peaxi162Scf00189g00017.1				Peaxi162Scf00111g00627.1
			Peaxi162Scf00190g00616.1				Peaxi162Scf00111g00826.1
			Peaxi162Scf00191g01112.1				Peaxi162Scf00111g01480.1
			Peaxi162Scf00192g00215.1				Peaxi162Scf00112g00029.1
			Peaxi162Scf00193g00215.1				Peaxi162Scf00113g00024.1
			Peaxi162Scf00193g00730.1				Peaxi162Scf00115g01116.1
			Peaxi162Scf00193g00816.1				Peaxi162Scf00116g01620.1
			Peaxi162Scf00194g00732.1				Peaxi162Scf00117g01731.1
			Peaxi162Scf00195g00836.1				Peaxi162Scf00118g00003.1
			Peaxi162Scf00198g00036.1				Peaxi162Scf00119g00016.1
			Peaxi162Scf00198g00084.1				Peaxi162Scf00119g00017.1
			Peaxi162Scf00199g00027.1				Peaxi162Scf00119g00138.1
			Peaxi162Scf00201g00231.1				Peaxi162Scf00119g01313.1
			Peaxi162Scf00201g00333.1				Peaxi162Scf00120g00088.1
			Peaxi162Scf00201g00337.1				Peaxi162Scf00120g00716.1
			Peaxi162Scf00201g10021.1				Peaxi162Scf00120g00814.1
			Peaxi162Scf00202g00001.1				Peaxi162Scf00120g01530.1
			Peaxi162Scf00204g00116.1				Peaxi162Scf00122g02013.1
			Peaxi162Scf00205g01024.1				Peaxi162Scf00122g02215.1
			Peaxi162Scf00207g00021.1				Peaxi162Scf00123g00067.1
			Peaxi162Scf00207g00033.1				Peaxi162Scf00124g00035.1
			Peaxi162Scf00207g00084.1				Peaxi162Scf00127g01816.1
			Peaxi162Scf00207g00139.1				Peaxi162Scf00128g00052.1
			Peaxi162Scf00207g00428.1				Peaxi162Scf00128g00538.1
			Peaxi162Scf00207g00931.1				Peaxi162Scf00128g00544.1
			Peaxi162Scf00207g00946.1				Peaxi162Scf00128g00643.1
			Peaxi162Scf00207g01130.1				Peaxi162Scf00128g00827.1
			Peaxi162Scf00207g10149.1				Peaxi162Scf00128g01143.1
			Peaxi162Scf00209g00005.1				Peaxi162Scf00128g01227.1
			Peaxi162Scf00209g00220.1				Peaxi162Scf00128g01525.1
			Peaxi162Scf00209g00326.1				Peaxi162Scf00128g01627.1
			Peaxi162Scf00210g01615.1				Peaxi162Scf00129g00133.1
			Peaxi162Scf00211g00310.1				Peaxi162Scf00129g00233.1
			Peaxi162Scf00212g01215.1				Peaxi162Scf00129g00435.1
			Peaxi162Scf00213g00074.1				Peaxi162Scf00129g00640.1
			Peaxi162Scf00213g00943.1				Peaxi162Scf00129g01425.1
			Peaxi162Scf00213g01016.1				Peaxi162Scf00129g01660.1
			Peaxi162Scf00213g01313.1				Peaxi162Scf00130g00071.1
			Peaxi162Scf00213g01515.1				Peaxi162Scf00130g00726.1
			Peaxi162Scf00213g01732.1				Peaxi162Scf00130g01131.1
			Peaxi162Scf00217g00025.1				Peaxi162Scf00131g00138.1
			Peaxi162Scf00217g00812.1				Peaxi162Scf00132g00822.1
			Peaxi162Scf00218g00063.1				Peaxi162Scf00132g00910.1
			Peaxi162Scf00218g00174.1				Peaxi162Scf00133g00091.1
			Peaxi162Scf00220g00010.1				Peaxi162Scf00134g01911.1
			Peaxi162Scf00220g00091.1				Peaxi162Scf00134g02029.1
			Peaxi162Scf00222g00123.1				Peaxi162Scf00134g02031.1
			Peaxi162Scf00222g00337.1				Peaxi162Scf00135g00138.1
			Peaxi162Scf00222g00614.1				Peaxi162Scf00135g00313.1
			Peaxi162Scf00222g00716.1				Peaxi162Scf00136g00128.1
			Peaxi162Scf00225g00047.1				Peaxi162Scf00136g00623.1
			Peaxi162Scf00225g00310.1				Peaxi162Scf00137g00128.1
			Peaxi162Scf00225g00424.1				Peaxi162Scf00137g00312.1
			Peaxi162Scf00225g00622.1				Peaxi162Scf00139g00125.1
			Peaxi162Scf00227g00611.1				Peaxi162Scf00141g00062.1
			Peaxi162Scf00228g00321.1				Peaxi162Scf00141g01026.1
			Peaxi162Scf00228g00731.1				Peaxi162Scf00141g01220.1
			Peaxi162Scf00230g00089.1				Peaxi162Scf00145g00221.1
			Peaxi162Scf00230g00812.1				Peaxi162Scf00145g00916.1
			Peaxi162Scf00231g00328.1				Peaxi162Scf00146g00068.1
			Peaxi162Scf00231g00813.1				Peaxi162Scf00147g00614.1
			Peaxi162Scf00232g00114.1				Peaxi162Scf00147g01111.1
			Peaxi162Scf00232g00614.1				Peaxi162Scf00149g00610.1
			Peaxi162Scf00232g01012.1				Peaxi162Scf00149g01112.1
			Peaxi162Scf00235g00010.1				Peaxi162Scf00150g00213.1
			Peaxi162Scf00235g00421.1				Peaxi162Scf00152g00413.1
			Peaxi162Scf00235g00620.1				Peaxi162Scf00152g00612.1
			Peaxi162Scf00236g01011.1				Peaxi162Scf00152g00829.1
			Peaxi162Scf00237g00201.1				Peaxi162Scf00152g01220.1
			Peaxi162Scf00238g00037.1				Peaxi162Scf00152g01444.1
			Peaxi162Scf00244g00075.1				Peaxi162Scf00153g00106.1
			Peaxi162Scf00244g01214.1				Peaxi162Scf00153g01326.1
			Peaxi162Scf00244g01216.1				Peaxi162Scf00154g00714.1
			Peaxi162Scf00245g00317.1				Peaxi162Scf00154g00926.1
			Peaxi162Scf00249g00716.1				Peaxi162Scf00154g00930.1
			Peaxi162Scf00252g00914.1				Peaxi162Scf00154g01150.1
			Peaxi162Scf00252g00915.1				Peaxi162Scf00155g00071.1
			Peaxi162Scf00254g00420.1				Peaxi162Scf00155g00315.1
			Peaxi162Scf00254g00512.1				Peaxi162Scf00155g01111.1
			Peaxi162Scf00256g00817.1				Peaxi162Scf00156g00015.1
			Peaxi162Scf00257g00104.1				Peaxi162Scf00156g00215.1
			Peaxi162Scf00258g00315.1				Peaxi162Scf00156g01316.1
			Peaxi162Scf00258g00731.1				Peaxi162Scf00157g00141.1
			Peaxi162Scf00260g00042.1				Peaxi162Scf00158g00003.1
			Peaxi162Scf00262g01012.1				Peaxi162Scf00160g00018.1
			Peaxi162Scf00263g00122.1				Peaxi162Scf00160g01329.1
			Peaxi162Scf00263g00317.1				Peaxi162Scf00163g00081.1
			Peaxi162Scf00263g00418.1				Peaxi162Scf00163g00217.1
			Peaxi162Scf00263g00516.1				Peaxi162Scf00163g01014.1
			Peaxi162Scf00263g01424.1				Peaxi162Scf00164g00055.1
			Peaxi162Scf00265g00210.1				Peaxi162Scf00164g00412.1
			Peaxi162Scf00267g01222.1				Peaxi162Scf00164g00518.1
			Peaxi162Scf00268g00071.1				Peaxi162Scf00164g00521.1
			Peaxi162Scf00268g00086.1				Peaxi162Scf00164g01524.1
			Peaxi162Scf00268g01314.1				Peaxi162Scf00165g01826.1
			Peaxi162Scf00270g00009.1				Peaxi162Scf00166g00526.1
			Peaxi162Scf00270g00423.1				Peaxi162Scf00166g00636.1
			Peaxi162Scf00271g00086.1				Peaxi162Scf00166g00825.1
			Peaxi162Scf00272g00002.1				Peaxi162Scf00166g00944.1
			Peaxi162Scf00274g00347.1				Peaxi162Scf00166g01052.1
			Peaxi162Scf00274g00447.1				Peaxi162Scf00167g01221.1
			Peaxi162Scf00274g00827.1				Peaxi162Scf00168g00518.1
			Peaxi162Scf00275g00085.1				Peaxi162Scf00170g00320.1
			Peaxi162Scf00276g00210.1				Peaxi162Scf00170g00412.1
			Peaxi162Scf00281g00017.1				Peaxi162Scf00170g00919.1
			Peaxi162Scf00281g00319.1				Peaxi162Scf00170g01349.1
			Peaxi162Scf00281g00321.1				Peaxi162Scf00171g00243.1
			Peaxi162Scf00284g00529.1				Peaxi162Scf00171g00327.1
			Peaxi162Scf00286g00326.1				Peaxi162Scf00171g00822.1
			Peaxi162Scf00286g00439.1				Peaxi162Scf00171g00927.1
			Peaxi162Scf00286g00634.1				Peaxi162Scf00173g00046.1
			Peaxi162Scf00286g00911.1				Peaxi162Scf00173g00074.1
			Peaxi162Scf00287g00122.1				Peaxi162Scf00173g00822.1
			Peaxi162Scf00287g01630.1				Peaxi162Scf00173g01213.1
			Peaxi162Scf00287g01631.1				Peaxi162Scf00174g00056.1
			Peaxi162Scf00287g01716.1				Peaxi162Scf00174g00105.1
			Peaxi162Scf00289g00118.1				Peaxi162Scf00174g00143.1
			Peaxi162Scf00295g01123.1				Peaxi162Scf00175g00054.1
			Peaxi162Scf00299g00625.1				Peaxi162Scf00175g00418.1
			Peaxi162Scf00299g10016.1				Peaxi162Scf00175g00810.1
			Peaxi162Scf00300g00012.1				Peaxi162Scf00175g00928.1
			Peaxi162Scf00301g00078.1				Peaxi162Scf00175g10117.1
			Peaxi162Scf00301g00415.1				Peaxi162Scf00177g00215.1
			Peaxi162Scf00301g00615.1				Peaxi162Scf00178g00147.1
			Peaxi162Scf00302g00311.1				Peaxi162Scf00180g00518.1
			Peaxi162Scf00303g00043.1				Peaxi162Scf00180g00711.1
			Peaxi162Scf00304g00518.1				Peaxi162Scf00182g00009.1
			Peaxi162Scf00304g00616.1				Peaxi162Scf00184g00109.1
			Peaxi162Scf00304g01342.1				Peaxi162Scf00185g00115.1
			Peaxi162Scf00309g00059.1				Peaxi162Scf00185g00159.1
			Peaxi162Scf00311g00032.1				Peaxi162Scf00186g00012.1
			Peaxi162Scf00312g00614.1				Peaxi162Scf00188g00043.1
			Peaxi162Scf00314g00031.1				Peaxi162Scf00188g00064.1
			Peaxi162Scf00314g00524.1				Peaxi162Scf00188g00812.1
			Peaxi162Scf00314g00724.1				Peaxi162Scf00188g00813.1
			Peaxi162Scf00314g00936.1				Peaxi162Scf00188g01216.1
			Peaxi162Scf00316g00086.1				Peaxi162Scf00189g00052.1
			Peaxi162Scf00316g00526.1				Peaxi162Scf00189g00917.1
			Peaxi162Scf00322g01517.1				Peaxi162Scf00190g01013.1
			Peaxi162Scf00327g00026.1				Peaxi162Scf00190g01214.1
			Peaxi162Scf00328g00319.1				Peaxi162Scf00192g00022.1
			Peaxi162Scf00329g00617.1				Peaxi162Scf00192g00217.1
			Peaxi162Scf00329g00716.1				Peaxi162Scf00193g00214.1
			Peaxi162Scf00329g00816.1				Peaxi162Scf00194g00929.1
			Peaxi162Scf00329g00939.1				Peaxi162Scf00194g00933.1
			Peaxi162Scf00330g00311.1				Peaxi162Scf00194g01044.1
			Peaxi162Scf00332g00025.1				Peaxi162Scf00195g00616.1
			Peaxi162Scf00332g00429.1				Peaxi162Scf00195g01223.1
			Peaxi162Scf00334g00120.1				Peaxi162Scf00196g00048.1
			Peaxi162Scf00335g01514.1				Peaxi162Scf00196g01021.1
			Peaxi162Scf00338g00218.1				Peaxi162Scf00200g00072.1
			Peaxi162Scf00338g00912.1				Peaxi162Scf00200g01315.1
			Peaxi162Scf00341g00049.1				Peaxi162Scf00201g00021.1
			Peaxi162Scf00345g00021.1				Peaxi162Scf00201g00240.1
			Peaxi162Scf00345g00810.1				Peaxi162Scf00201g00243.1
			Peaxi162Scf00347g00125.1				Peaxi162Scf00201g00424.1
			Peaxi162Scf00347g00622.1				Peaxi162Scf00202g00089.1
			Peaxi162Scf00348g00817.1				Peaxi162Scf00202g00187.1
			Peaxi162Scf00349g00096.1				Peaxi162Scf00202g02025.1
			Peaxi162Scf00349g00111.1				Peaxi162Scf00203g00101.1
			Peaxi162Scf00351g00327.1				Peaxi162Scf00203g00110.1
			Peaxi162Scf00354g00610.1				Peaxi162Scf00203g01317.1
			Peaxi162Scf00357g00218.1				Peaxi162Scf00205g00039.1
			Peaxi162Scf00357g00219.1				Peaxi162Scf00205g00928.1
			Peaxi162Scf00357g00429.1				Peaxi162Scf00205g01130.1
			Peaxi162Scf00358g00513.1				Peaxi162Scf00207g00334.1
			Peaxi162Scf00359g00124.1				Peaxi162Scf00207g00444.1
			Peaxi162Scf00360g00076.1				Peaxi162Scf00207g00533.1
			Peaxi162Scf00361g00092.1				Peaxi162Scf00207g00635.1
			Peaxi162Scf00361g00115.1				Peaxi162Scf00207g00728.1
			Peaxi162Scf00362g00057.1				Peaxi162Scf00207g00922.1
			Peaxi162Scf00362g00138.1				Peaxi162Scf00207g00941.1
			Peaxi162Scf00362g00145.1				Peaxi162Scf00207g00948.1
			Peaxi162Scf00362g00335.1				Peaxi162Scf00207g01041.1
			Peaxi162Scf00362g00347.1				Peaxi162Scf00207g01050.1
			Peaxi162Scf00363g00615.1				Peaxi162Scf00207g01232.1
			Peaxi162Scf00366g00121.1				Peaxi162Scf00207g01423.1
			Peaxi162Scf00373g00021.1				Peaxi162Scf00209g00319.1
			Peaxi162Scf00373g01415.1				Peaxi162Scf00209g00838.1
			Peaxi162Scf00374g00321.1				Peaxi162Scf00209g00937.1
			Peaxi162Scf00374g00622.1				Peaxi162Scf00211g00089.1
			Peaxi162Scf00376g00120.1				Peaxi162Scf00213g01414.1
			Peaxi162Scf00377g00920.1				Peaxi162Scf00217g00619.1
			Peaxi162Scf00378g00113.1				Peaxi162Scf00219g00123.1
			Peaxi162Scf00378g00612.1				Peaxi162Scf00220g00058.1
			Peaxi162Scf00378g00620.1				Peaxi162Scf00220g00211.1
			Peaxi162Scf00378g00825.1				Peaxi162Scf00221g00002.1
			Peaxi162Scf00379g00054.1				Peaxi162Scf00222g00624.1
			Peaxi162Scf00382g00023.1				Peaxi162Scf00224g00117.1
			Peaxi162Scf00382g00219.1				Peaxi162Scf00224g00118.1
			Peaxi162Scf00386g00034.1				Peaxi162Scf00224g00819.1
			Peaxi162Scf00386g00224.1				Peaxi162Scf00225g00421.1
			Peaxi162Scf00386g00415.1				Peaxi162Scf00226g00112.1
			Peaxi162Scf00386g00811.1				Peaxi162Scf00226g00411.1
			Peaxi162Scf00386g00817.1				Peaxi162Scf00227g00915.1
			Peaxi162Scf00389g00952.1				Peaxi162Scf00228g00225.1
			Peaxi162Scf00390g00216.1				Peaxi162Scf00228g00327.1
			Peaxi162Scf00391g00008.1				Peaxi162Scf00228g00614.1
			Peaxi162Scf00391g00048.1				Peaxi162Scf00230g00038.1
			Peaxi162Scf00391g00217.1				Peaxi162Scf00230g00067.1
			Peaxi162Scf00391g00425.1				Peaxi162Scf00231g00330.1
			Peaxi162Scf00393g00413.1				Peaxi162Scf00231g00332.1
			Peaxi162Scf00395g00317.1				Peaxi162Scf00231g00424.1
			Peaxi162Scf00397g00111.1				Peaxi162Scf00231g00617.1
			Peaxi162Scf00398g00042.1				Peaxi162Scf00231g01224.1
			Peaxi162Scf00398g00725.1				Peaxi162Scf00232g00030.1
			Peaxi162Scf00404g00061.1				Peaxi162Scf00232g00416.1
			Peaxi162Scf00408g00523.1				Peaxi162Scf00232g00418.1
			Peaxi162Scf00413g00012.1				Peaxi162Scf00234g00074.1
			Peaxi162Scf00416g00039.1				Peaxi162Scf00234g00317.1
			Peaxi162Scf00416g00310.1				Peaxi162Scf00234g00713.1
			Peaxi162Scf00417g01020.1				Peaxi162Scf00235g00424.1
			Peaxi162Scf00420g00087.1				Peaxi162Scf00235g00518.1
			Peaxi162Scf00420g00245.1				Peaxi162Scf00235g00721.1
			Peaxi162Scf00420g00729.1				Peaxi162Scf00235g00829.1
			Peaxi162Scf00420g00830.1				Peaxi162Scf00235g00833.1
			Peaxi162Scf00420g00844.1				Peaxi162Scf00237g00110.1
			Peaxi162Scf00424g00069.1				Peaxi162Scf00237g00149.1
			Peaxi162Scf00428g00715.1				Peaxi162Scf00238g00125.1
			Peaxi162Scf00429g00512.1				Peaxi162Scf00241g00221.1
			Peaxi162Scf00430g00415.1				Peaxi162Scf00245g00912.1
			Peaxi162Scf00431g00415.1				Peaxi162Scf00245g01012.1
			Peaxi162Scf00431g00710.1				Peaxi162Scf00245g01315.1
			Peaxi162Scf00433g00412.1				Peaxi162Scf00246g01218.1
			Peaxi162Scf00434g00727.1				Peaxi162Scf00247g00320.1
			Peaxi162Scf00435g01211.1				Peaxi162Scf00248g00003.1
			Peaxi162Scf00437g00026.1				Peaxi162Scf00249g00062.1
			Peaxi162Scf00438g00823.1				Peaxi162Scf00252g00220.1
			Peaxi162Scf00439g00019.1				Peaxi162Scf00252g00221.1
			Peaxi162Scf00439g00410.1				Peaxi162Scf00253g00137.1
			Peaxi162Scf00439g00528.1				Peaxi162Scf00254g00012.1
			Peaxi162Scf00440g00217.1				Peaxi162Scf00254g00126.1
			Peaxi162Scf00441g00115.1				Peaxi162Scf00256g00712.1
			Peaxi162Scf00441g00413.1				Peaxi162Scf00257g01623.1
			Peaxi162Scf00441g00414.1				Peaxi162Scf00258g00313.1
			Peaxi162Scf00441g00621.1				Peaxi162Scf00258g00618.1
			Peaxi162Scf00444g00008.1				Peaxi162Scf00259g00009.1
			Peaxi162Scf00444g00425.1				Peaxi162Scf00259g00019.1
			Peaxi162Scf00445g00513.1				Peaxi162Scf00259g00104.1
			Peaxi162Scf00446g00211.1				Peaxi162Scf00260g00418.1
			Peaxi162Scf00447g00116.1				Peaxi162Scf00262g00025.1
			Peaxi162Scf00449g00821.1				Peaxi162Scf00263g00156.1
			Peaxi162Scf00450g00514.1				Peaxi162Scf00263g00515.1
			Peaxi162Scf00450g00738.1				Peaxi162Scf00263g00924.1
			Peaxi162Scf00452g00210.1				Peaxi162Scf00264g00089.1
			Peaxi162Scf00452g00621.1				Peaxi162Scf00264g00117.1
			Peaxi162Scf00452g00835.1				Peaxi162Scf00264g00324.1
			Peaxi162Scf00452g00848.1				Peaxi162Scf00264g00841.1
			Peaxi162Scf00461g01012.1				Peaxi162Scf00266g00069.1
			Peaxi162Scf00462g00022.1				Peaxi162Scf00268g00911.1
			Peaxi162Scf00462g00044.1				Peaxi162Scf00268g01431.1
			Peaxi162Scf00462g00512.1				Peaxi162Scf00269g00135.1
			Peaxi162Scf00463g00054.1				Peaxi162Scf00270g00061.1
			Peaxi162Scf00464g00005.1				Peaxi162Scf00270g00098.1
			Peaxi162Scf00464g00325.1				Peaxi162Scf00270g00813.1
			Peaxi162Scf00469g00065.1				Peaxi162Scf00271g00048.1
			Peaxi162Scf00469g00321.1				Peaxi162Scf00271g00218.1
			Peaxi162Scf00471g00710.1				Peaxi162Scf00271g00723.1
			Peaxi162Scf00472g00416.1				Peaxi162Scf00271g00732.1
			Peaxi162Scf00474g00710.1				Peaxi162Scf00271g00838.1
			Peaxi162Scf00476g00615.1				Peaxi162Scf00273g00320.1
			Peaxi162Scf00479g00121.1				Peaxi162Scf00273g01016.1
			Peaxi162Scf00481g00027.1				Peaxi162Scf00273g01119.1
			Peaxi162Scf00481g00319.1				Peaxi162Scf00274g00004.1
			Peaxi162Scf00498g00523.1				Peaxi162Scf00274g00311.1
			Peaxi162Scf00499g00610.1				Peaxi162Scf00274g00346.1
			Peaxi162Scf00502g00825.1				Peaxi162Scf00274g00455.1
			Peaxi162Scf00504g00036.1				Peaxi162Scf00274g00826.1
			Peaxi162Scf00515g00430.1				Peaxi162Scf00275g00008.1
			Peaxi162Scf00516g00039.1				Peaxi162Scf00276g00311.1
			Peaxi162Scf00516g00221.1				Peaxi162Scf00280g00613.1
			Peaxi162Scf00516g00329.1				Peaxi162Scf00281g00028.1
			Peaxi162Scf00516g00425.1				Peaxi162Scf00281g00042.1
			Peaxi162Scf00516g00432.1				Peaxi162Scf00281g00711.1
			Peaxi162Scf00518g00017.1				Peaxi162Scf00282g00219.1
			Peaxi162Scf00520g00022.1				Peaxi162Scf00282g00225.1
			Peaxi162Scf00525g00622.1				Peaxi162Scf00282g00328.1
			Peaxi162Scf00526g00822.1				Peaxi162Scf00282g00331.1
			Peaxi162Scf00528g00220.1				Peaxi162Scf00282g00618.1
			Peaxi162Scf00529g00005.1				Peaxi162Scf00282g00715.1
			Peaxi162Scf00529g00815.1				Peaxi162Scf00284g00131.1
			Peaxi162Scf00530g00823.1				Peaxi162Scf00284g00136.1
			Peaxi162Scf00531g00022.1				Peaxi162Scf00284g00231.1
			Peaxi162Scf00535g00076.1				Peaxi162Scf00286g00233.1
			Peaxi162Scf00535g00323.1				Peaxi162Scf00286g00533.1
			Peaxi162Scf00535g00723.1				Peaxi162Scf00286g00648.1
			Peaxi162Scf00537g00516.1				Peaxi162Scf00288g00814.1
			Peaxi162Scf00539g00036.1				Peaxi162Scf00290g00013.1
			Peaxi162Scf00540g00026.1				Peaxi162Scf00290g00313.1
			Peaxi162Scf00546g00325.1				Peaxi162Scf00291g00046.1
			Peaxi162Scf00546g00533.1				Peaxi162Scf00293g00315.1
			Peaxi162Scf00548g10014.1				Peaxi162Scf00295g00033.1
			Peaxi162Scf00549g00019.1				Peaxi162Scf00295g00058.1
			Peaxi162Scf00550g00548.1				Peaxi162Scf00296g00910.1
			Peaxi162Scf00553g00071.1				Peaxi162Scf00297g00038.1
			Peaxi162Scf00554g00919.1				Peaxi162Scf00297g00816.1
			Peaxi162Scf00557g00719.1				Peaxi162Scf00297g01024.1
			Peaxi162Scf00563g00007.1				Peaxi162Scf00299g00531.1
			Peaxi162Scf00563g00009.1				Peaxi162Scf00299g00847.1
			Peaxi162Scf00564g00049.1				Peaxi162Scf00299g01143.1
			Peaxi162Scf00564g00614.1				Peaxi162Scf00300g00083.1
			Peaxi162Scf00570g00069.1				Peaxi162Scf00301g00622.1
			Peaxi162Scf00571g00036.1				Peaxi162Scf00304g01023.1
			Peaxi162Scf00580g00014.1				Peaxi162Scf00304g01344.1
			Peaxi162Scf00580g00016.1				Peaxi162Scf00305g00056.1
			Peaxi162Scf00588g00910.1				Peaxi162Scf00305g00521.1
			Peaxi162Scf00588g01013.1				Peaxi162Scf00307g01423.1
			Peaxi162Scf00589g00320.1				Peaxi162Scf00310g00823.1
			Peaxi162Scf00601g00007.1				Peaxi162Scf00311g00022.1
			Peaxi162Scf00604g00415.1				Peaxi162Scf00311g00131.1
			Peaxi162Scf00608g00211.1				Peaxi162Scf00312g00024.1
			Peaxi162Scf00610g00377.1				Peaxi162Scf00312g00220.1
			Peaxi162Scf00620g00026.1				Peaxi162Scf00314g00329.1
			Peaxi162Scf00621g00411.1				Peaxi162Scf00314g00627.1
			Peaxi162Scf00624g00914.1				Peaxi162Scf00314g00629.1
			Peaxi162Scf00632g00022.1				Peaxi162Scf00314g00930.1
			Peaxi162Scf00637g00001.1				Peaxi162Scf00316g00327.1
			Peaxi162Scf00643g00431.1				Peaxi162Scf00316g00334.1
			Peaxi162Scf00643g00647.1				Peaxi162Scf00317g00019.1
			Peaxi162Scf00643g00657.1				Peaxi162Scf00320g00124.1
			Peaxi162Scf00644g00042.1				Peaxi162Scf00320g00212.1
			Peaxi162Scf00647g00129.1				Peaxi162Scf00321g00126.1
			Peaxi162Scf00647g00318.1				Peaxi162Scf00321g00513.1
			Peaxi162Scf00647g00320.1				Peaxi162Scf00322g01519.1
			Peaxi162Scf00647g00321.1				Peaxi162Scf00323g00815.1
			Peaxi162Scf00647g00324.1				Peaxi162Scf00324g00049.1
			Peaxi162Scf00650g00002.1				Peaxi162Scf00324g00334.1
			Peaxi162Scf00650g00345.1				Peaxi162Scf00324g00718.1
			Peaxi162Scf00652g00120.1				Peaxi162Scf00325g00007.1
			Peaxi162Scf00655g00121.1				Peaxi162Scf00325g00711.1
			Peaxi162Scf00655g00330.1				Peaxi162Scf00328g00015.1
			Peaxi162Scf00658g00638.1				Peaxi162Scf00328g00529.1
			Peaxi162Scf00658g00843.1				Peaxi162Scf00329g00422.1
			Peaxi162Scf00670g00344.1				Peaxi162Scf00329g00933.1
			Peaxi162Scf00673g00220.1				Peaxi162Scf00329g00935.1
			Peaxi162Scf00673g00228.1				Peaxi162Scf00332g00341.1
			Peaxi162Scf00676g00220.1				Peaxi162Scf00332g00617.1
			Peaxi162Scf00677g00005.1				Peaxi162Scf00334g00416.1
			Peaxi162Scf00677g00223.1				Peaxi162Scf00337g00028.1
			Peaxi162Scf00679g00411.1				Peaxi162Scf00337g00715.1
			Peaxi162Scf00680g00057.1				Peaxi162Scf00337g00916.1
			Peaxi162Scf00680g00121.1				Peaxi162Scf00338g00310.1
			Peaxi162Scf00680g00416.1				Peaxi162Scf00338g00426.1
			Peaxi162Scf00683g00159.1				Peaxi162Scf00339g01013.1
			Peaxi162Scf00683g00461.1				Peaxi162Scf00341g00410.1
			Peaxi162Scf00684g00002.1				Peaxi162Scf00341g00621.1
			Peaxi162Scf00688g00310.1				Peaxi162Scf00342g00928.1
			Peaxi162Scf00689g00017.1				Peaxi162Scf00344g01310.1
			Peaxi162Scf00689g00224.1				Peaxi162Scf00344g01511.1
			Peaxi162Scf00690g00014.1				Peaxi162Scf00344g01910.1
			Peaxi162Scf00690g00025.1				Peaxi162Scf00344g02016.1
			Peaxi162Scf00691g00123.1				Peaxi162Scf00345g00023.1
			Peaxi162Scf00692g00318.1				Peaxi162Scf00347g00014.1
			Peaxi162Scf00698g00016.1				Peaxi162Scf00347g00326.1
			Peaxi162Scf00700g00141.1				Peaxi162Scf00347g00413.1
			Peaxi162Scf00700g00436.1				Peaxi162Scf00347g01016.1
			Peaxi162Scf00702g00617.1				Peaxi162Scf00349g00002.1
			Peaxi162Scf00703g00111.1				Peaxi162Scf00351g00316.1
			Peaxi162Scf00708g00012.1				Peaxi162Scf00351g00321.1
			Peaxi162Scf00708g00211.1				Peaxi162Scf00352g00074.1
			Peaxi162Scf00711g00113.1				Peaxi162Scf00352g00212.1
			Peaxi162Scf00711g00512.1				Peaxi162Scf00352g00717.1
			Peaxi162Scf00713g00213.1				Peaxi162Scf00353g00751.1
			Peaxi162Scf00714g00124.1				Peaxi162Scf00357g00065.1
			Peaxi162Scf00715g00119.1				Peaxi162Scf00357g00211.1
			Peaxi162Scf00718g00011.1				Peaxi162Scf00357g00318.1
			Peaxi162Scf00723g00311.1				Peaxi162Scf00357g00424.1
			Peaxi162Scf00732g00145.1				Peaxi162Scf00357g00428.1
			Peaxi162Scf00732g00253.1				Peaxi162Scf00357g00520.1
			Peaxi162Scf00732g00442.1				Peaxi162Scf00360g00616.1
			Peaxi162Scf00738g00220.1				Peaxi162Scf00361g00045.1
			Peaxi162Scf00740g00139.1				Peaxi162Scf00361g00910.1
			Peaxi162Scf00740g00331.1				Peaxi162Scf00362g00046.1
			Peaxi162Scf00740g00543.1				Peaxi162Scf00362g00091.1
			Peaxi162Scf00742g00028.1				Peaxi162Scf00362g00534.1
			Peaxi162Scf00744g00026.1				Peaxi162Scf00362g00536.1
			Peaxi162Scf00744g00218.1				Peaxi162Scf00362g00541.1
			Peaxi162Scf00744g00311.1				Peaxi162Scf00362g00546.1
			Peaxi162Scf00744g00336.1				Peaxi162Scf00362g00641.1
			Peaxi162Scf00745g00321.1				Peaxi162Scf00362g00720.1
			Peaxi162Scf00756g00436.1				Peaxi162Scf00362g00830.1
			Peaxi162Scf00769g00021.1				Peaxi162Scf00362g00836.1
			Peaxi162Scf00770g00128.1				Peaxi162Scf00362g00848.1
			Peaxi162Scf00776g00033.1				Peaxi162Scf00362g00960.1
			Peaxi162Scf00776g00113.1				Peaxi162Scf00362g01041.1
			Peaxi162Scf00780g00043.1				Peaxi162Scf00367g00015.1
			Peaxi162Scf00783g00225.1				Peaxi162Scf00368g00095.1
			Peaxi162Scf00786g00435.1				Peaxi162Scf00372g00004.1
			Peaxi162Scf00789g00529.1				Peaxi162Scf00373g00139.1
			Peaxi162Scf00789g00532.1				Peaxi162Scf00374g00514.1
			Peaxi162Scf00789g00535.1				Peaxi162Scf00375g00210.1
			Peaxi162Scf00793g00038.1				Peaxi162Scf00375g00416.1
			Peaxi162Scf00796g00213.1				Peaxi162Scf00375g00619.1
			Peaxi162Scf00799g00113.1				Peaxi162Scf00375g00710.1
			Peaxi162Scf00800g00054.1				Peaxi162Scf00376g00214.1
			Peaxi162Scf00802g00032.1				Peaxi162Scf00376g00329.1
			Peaxi162Scf00802g00244.1				Peaxi162Scf00377g00416.1
			Peaxi162Scf00803g00115.1				Peaxi162Scf00379g00515.1
			Peaxi162Scf00803g00311.1				Peaxi162Scf00380g00711.1
			Peaxi162Scf00803g00531.1				Peaxi162Scf00382g00218.1
			Peaxi162Scf00811g00334.1				Peaxi162Scf00383g00311.1
			Peaxi162Scf00813g00002.1				Peaxi162Scf00383g00916.1
			Peaxi162Scf00813g00016.1				Peaxi162Scf00384g00123.1
			Peaxi162Scf00813g00017.1				Peaxi162Scf00385g00622.1
			Peaxi162Scf00814g00242.1				Peaxi162Scf00386g00004.1
			Peaxi162Scf00815g00027.1				Peaxi162Scf00386g00921.1
			Peaxi162Scf00815g00227.1				Peaxi162Scf00389g00082.1
			Peaxi162Scf00816g00006.1				Peaxi162Scf00389g00617.1
			Peaxi162Scf00817g00123.1				Peaxi162Scf00389g00814.1
			Peaxi162Scf00818g00018.1				Peaxi162Scf00390g00225.1
			Peaxi162Scf00822g00007.1				Peaxi162Scf00390g00331.1
			Peaxi162Scf00823g00217.1				Peaxi162Scf00390g00821.1
			Peaxi162Scf00827g00032.1				Peaxi162Scf00390g00828.1
			Peaxi162Scf00828g00116.1				Peaxi162Scf00391g00002.1
			Peaxi162Scf00833g00535.1				Peaxi162Scf00391g00019.1
			Peaxi162Scf00835g00115.1				Peaxi162Scf00391g00112.1
			Peaxi162Scf00836g00219.1				Peaxi162Scf00391g00710.1
			Peaxi162Scf00840g00115.1				Peaxi162Scf00392g00511.1
			Peaxi162Scf00840g00421.1				Peaxi162Scf00393g00010.1
			Peaxi162Scf00841g00032.1				Peaxi162Scf00395g00316.1
			Peaxi162Scf00842g00319.1				Peaxi162Scf00397g00424.1
			Peaxi162Scf00842g00426.1				Peaxi162Scf00399g00066.1
			Peaxi162Scf00845g00118.1				Peaxi162Scf00399g00922.1
			Peaxi162Scf00848g00218.1				Peaxi162Scf00400g00047.1
			Peaxi162Scf00853g00016.1				Peaxi162Scf00401g00003.1
			Peaxi162Scf00853g00434.1				Peaxi162Scf00401g00018.1
			Peaxi162Scf00858g00214.1				Peaxi162Scf00401g00717.1
			Peaxi162Scf00860g00017.1				Peaxi162Scf00402g00084.1
			Peaxi162Scf00876g00018.1				Peaxi162Scf00404g00102.1
			Peaxi162Scf00881g00228.1				Peaxi162Scf00404g00217.1
			Peaxi162Scf00881g00239.1				Peaxi162Scf00406g00025.1
			Peaxi162Scf00884g00213.1				Peaxi162Scf00406g00094.1
			Peaxi162Scf00890g00113.1				Peaxi162Scf00406g00132.1
			Peaxi162Scf00891g00220.1				Peaxi162Scf00406g00211.1
			Peaxi162Scf00901g00032.1				Peaxi162Scf00406g00236.1
			Peaxi162Scf00904g00011.1				Peaxi162Scf00407g00416.1
			Peaxi162Scf00907g00115.1				Peaxi162Scf00407g00521.1
			Peaxi162Scf00912g00114.1				Peaxi162Scf00408g00088.1
			Peaxi162Scf00915g00018.1				Peaxi162Scf00408g00241.1
			Peaxi162Scf00916g00219.1				Peaxi162Scf00408g00318.1
			Peaxi162Scf00920g00114.1				Peaxi162Scf00408g00810.1
			Peaxi162Scf00921g00021.1				Peaxi162Scf00409g00033.1
			Peaxi162Scf00924g00019.1				Peaxi162Scf00411g00310.1
			Peaxi162Scf00928g00136.1				Peaxi162Scf00411g00817.1
			Peaxi162Scf00928g00232.1				Peaxi162Scf00417g01210.1
			Peaxi162Scf00931g00029.1				Peaxi162Scf00419g00111.1
			Peaxi162Scf00931g00055.1				Peaxi162Scf00420g00123.1
			Peaxi162Scf00937g00119.1				Peaxi162Scf00420g00340.1
			Peaxi162Scf00937g00331.1				Peaxi162Scf00420g00350.1
			Peaxi162Scf00938g00311.1				Peaxi162Scf00420g00411.1
			Peaxi162Scf00941g00038.1				Peaxi162Scf00420g00447.1
			Peaxi162Scf00942g00312.1				Peaxi162Scf00420g00513.1
			Peaxi162Scf00951g00018.1				Peaxi162Scf00420g00548.1
			Peaxi162Scf00951g00329.1				Peaxi162Scf00420g00555.1
			Peaxi162Scf00955g00034.1				Peaxi162Scf00420g00727.1
			Peaxi162Scf00957g00037.1				Peaxi162Scf00421g00328.1
			Peaxi162Scf00964g00160.1				Peaxi162Scf00421g00826.1
			Peaxi162Scf00968g00210.1				Peaxi162Scf00423g00057.1
			Peaxi162Scf00970g00006.1				Peaxi162Scf00423g00076.1
			Peaxi162Scf00981g00021.1				Peaxi162Scf00423g00134.1
			Peaxi162Scf00983g00022.1				Peaxi162Scf00423g00512.1
			Peaxi162Scf00984g00014.1				Peaxi162Scf00423g00610.1
			Peaxi162Scf00994g00010.1				Peaxi162Scf00423g00729.1
			Peaxi162Scf01006g00001.1				Peaxi162Scf00426g00009.1
			Peaxi162Scf01010g00216.1				Peaxi162Scf00427g00031.1
			Peaxi162Scf01012g00242.1				Peaxi162Scf00427g00065.1
			Peaxi162Scf01013g00124.1				Peaxi162Scf00428g00711.1
			Peaxi162Scf01022g00110.1				Peaxi162Scf00430g00113.1
			Peaxi162Scf01024g00324.1				Peaxi162Scf00430g00218.1
			Peaxi162Scf01026g00001.1				Peaxi162Scf00431g00619.1
			Peaxi162Scf01035g00220.1				Peaxi162Scf00433g00096.1
			Peaxi162Scf01049g00047.1				Peaxi162Scf00434g00510.1
			Peaxi162Scf01053g00210.1				Peaxi162Scf00436g00823.1
			Peaxi162Scf01058g00013.1				Peaxi162Scf00442g00710.1
			Peaxi162Scf01058g00156.1				Peaxi162Scf00443g00058.1
			Peaxi162Scf01064g00233.1				Peaxi162Scf00444g00238.1
			Peaxi162Scf01064g00259.1				Peaxi162Scf00444g00247.1
			Peaxi162Scf01067g00023.1				Peaxi162Scf00444g00318.1
			Peaxi162Scf01070g00016.1				Peaxi162Scf00444g00717.1
			Peaxi162Scf01071g00011.1				Peaxi162Scf00445g01023.1
			Peaxi162Scf01086g00028.1				Peaxi162Scf00450g00032.1
			Peaxi162Scf01089g10011.1				Peaxi162Scf00450g00314.1
			Peaxi162Scf01100g00009.1				Peaxi162Scf00450g00714.1
			Peaxi162Scf01101g00007.1				Peaxi162Scf00450g00865.1
			Peaxi162Scf01105g00015.1				Peaxi162Scf00451g00035.1
			Peaxi162Scf01108g00331.1				Peaxi162Scf00451g00625.1
			Peaxi162Scf01111g00112.1				Peaxi162Scf00451g00935.1
			Peaxi162Scf01113g00011.1				Peaxi162Scf00452g00229.1
			Peaxi162Scf01123g00222.1				Peaxi162Scf00452g00331.1
			Peaxi162Scf01124g00013.1				Peaxi162Scf00455g00057.1
			Peaxi162Scf01127g00031.1				Peaxi162Scf00457g00017.1
			Peaxi162Scf01131g00013.1				Peaxi162Scf00457g00051.1
			Peaxi162Scf01149g00326.1				Peaxi162Scf00463g00128.1
			Peaxi162Scf01157g00006.1				Peaxi162Scf00469g00530.1
			Peaxi162Scf01164g00123.1				Peaxi162Scf00469g00824.1
			Peaxi162Scf01167g00115.1				Peaxi162Scf00474g00217.1
			Peaxi162Scf01174g00012.1				Peaxi162Scf00474g00612.1
			Peaxi162Scf01184g10017.1				Peaxi162Scf00475g00516.1
			Peaxi162Scf01186g00003.1				Peaxi162Scf00477g00110.1
			Peaxi162Scf01197g00005.1				Peaxi162Scf00480g00002.1
			Peaxi162Scf01205g00167.1				Peaxi162Scf00481g00322.1
			Peaxi162Scf01216g00030.1				Peaxi162Scf00481g00732.1
			Peaxi162Scf01243g00019.1				Peaxi162Scf00482g00049.1
			Peaxi162Scf01248g00213.1				Peaxi162Scf00486g00012.1
			Peaxi162Scf01253g00021.1				Peaxi162Scf00487g00058.1
			Peaxi162Scf01271g00009.1				Peaxi162Scf00493g00005.1
			Peaxi162Scf01292g00028.1				Peaxi162Scf00495g00036.1
			Peaxi162Scf01294g00015.1				Peaxi162Scf00495g00212.1
			Peaxi162Scf01313g00013.1				Peaxi162Scf00496g00013.1
			Peaxi162Scf01336g00018.1				Peaxi162Scf00498g00446.1
			Peaxi162Scf01363g00027.1				Peaxi162Scf00500g00714.1
			Peaxi162Scf01365g00027.1				Peaxi162Scf00501g00124.1
			Peaxi162Scf01365g00028.1				Peaxi162Scf00501g00129.1
			Peaxi162Scf01412g00004.1				Peaxi162Scf00503g00419.1
			Peaxi162Scf01412g00012.1				Peaxi162Scf00504g00017.1
			Peaxi162Scf01445g00008.1				Peaxi162Scf00505g00045.1
			Peaxi162Scf01461g00029.1				Peaxi162Scf00515g00317.1
			Peaxi162Scf01517g00015.1				Peaxi162Scf00516g00124.1
			Peaxi162Scf01530g00011.1				Peaxi162Scf00516g00424.1
			Peaxi162Scf01558g00013.1				Peaxi162Scf00516g00518.1
			Peaxi162Scf01600g00024.1				Peaxi162Scf00516g00523.1
			Peaxi162Scf01623g00013.1				Peaxi162Scf00517g00032.1
			Peaxi162Scf01650g00034.1				Peaxi162Scf00517g00424.1
			Peaxi162Scf01650g00048.1				Peaxi162Scf00517g00623.1
			Peaxi162Scf01662g00116.1				Peaxi162Scf00517g00625.1
			Peaxi162Scf01662g00119.1				Peaxi162Scf00518g00512.1
			Peaxi162Scf01716g00006.1				Peaxi162Scf00519g00044.1
			Peaxi162Scf01827g00009.1				Peaxi162Scf00523g00026.1
			Peaxi162Scf01853g00014.1				Peaxi162Scf00523g00073.1
			Peaxi162Scf02035g00009.1				Peaxi162Scf00523g00112.1
			Peaxi162Scf03101g00003.1				Peaxi162Scf00526g00052.1
			Peaxi162Scf03709g00005.1				Peaxi162Scf00528g00517.1
							Peaxi162Scf00535g00003.1
							Peaxi162Scf00535g00620.1
							Peaxi162Scf00536g00092.1
							Peaxi162Scf00536g00118.1
							Peaxi162Scf00537g00078.1
							Peaxi162Scf00540g00037.1
							Peaxi162Scf00540g00126.1
							Peaxi162Scf00540g00525.1
							Peaxi162Scf00541g00022.1
							Peaxi162Scf00541g00613.1
							Peaxi162Scf00541g00629.1
							Peaxi162Scf00542g00514.1
							Peaxi162Scf00543g00421.1
							Peaxi162Scf00544g00513.1
							Peaxi162Scf00544g01012.1
							Peaxi162Scf00546g00534.1
							Peaxi162Scf00547g00610.1
							Peaxi162Scf00548g00510.1
							Peaxi162Scf00549g00014.1
							Peaxi162Scf00549g00015.1
							Peaxi162Scf00549g00224.1
							Peaxi162Scf00549g00314.1
							Peaxi162Scf00553g00216.1
							Peaxi162Scf00553g00538.1
							Peaxi162Scf00556g00035.1
							Peaxi162Scf00559g00415.1
							Peaxi162Scf00560g00124.1
							Peaxi162Scf00560g00616.1
							Peaxi162Scf00560g00617.1
							Peaxi162Scf00560g00735.1
							Peaxi162Scf00561g00021.1
							Peaxi162Scf00562g00024.1
							Peaxi162Scf00562g00216.1
							Peaxi162Scf00563g00417.1
							Peaxi162Scf00568g00061.1
							Peaxi162Scf00569g00528.1
							Peaxi162Scf00570g00213.1
							Peaxi162Scf00575g00047.1
							Peaxi162Scf00575g00212.1
							Peaxi162Scf00576g00011.1
							Peaxi162Scf00577g00315.1
							Peaxi162Scf00578g00014.1
							Peaxi162Scf00578g00316.1
							Peaxi162Scf00579g00316.1
							Peaxi162Scf00581g00212.1
							Peaxi162Scf00582g00064.1
							Peaxi162Scf00585g00318.1
							Peaxi162Scf00586g00015.1
							Peaxi162Scf00586g00037.1
							Peaxi162Scf00591g00053.1
							Peaxi162Scf00592g00111.1
							Peaxi162Scf00602g00112.1
							Peaxi162Scf00603g00031.1
							Peaxi162Scf00607g00058.1
							Peaxi162Scf00608g00918.1
							Peaxi162Scf00610g00126.1
							Peaxi162Scf00611g00020.1
							Peaxi162Scf00612g00126.1
							Peaxi162Scf00616g00418.1
							Peaxi162Scf00619g00214.1
							Peaxi162Scf00620g00231.1
							Peaxi162Scf00620g00712.1
							Peaxi162Scf00620g00714.1
							Peaxi162Scf00628g00515.1
							Peaxi162Scf00629g00043.1
							Peaxi162Scf00635g00716.1
							Peaxi162Scf00635g00717.1
							Peaxi162Scf00638g00210.1
							Peaxi162Scf00640g00018.1
							Peaxi162Scf00641g00008.1
							Peaxi162Scf00643g00536.1
							Peaxi162Scf00643g00660.1
							Peaxi162Scf00647g00518.1
							Peaxi162Scf00651g00012.1
							Peaxi162Scf00652g00122.1
							Peaxi162Scf00656g00006.1
							Peaxi162Scf00658g00031.1
							Peaxi162Scf00658g00838.1
							Peaxi162Scf00664g00033.1
							Peaxi162Scf00665g00111.1
							Peaxi162Scf00666g00008.1
							Peaxi162Scf00667g00045.1
							Peaxi162Scf00668g00049.1
							Peaxi162Scf00668g00311.1
							Peaxi162Scf00668g00445.1
							Peaxi162Scf00673g00136.1
							Peaxi162Scf00673g00449.1
							Peaxi162Scf00674g00311.1
							Peaxi162Scf00679g00032.1
							Peaxi162Scf00679g00110.1
							Peaxi162Scf00680g00115.1
							Peaxi162Scf00680g00410.1
							Peaxi162Scf00681g00022.1
							Peaxi162Scf00681g00227.1
							Peaxi162Scf00683g00027.1
							Peaxi162Scf00683g00148.1
							Peaxi162Scf00683g00247.1
							Peaxi162Scf00684g00038.1
							Peaxi162Scf00684g00421.1
							Peaxi162Scf00684g00575.1
							Peaxi162Scf00684g00578.1
							Peaxi162Scf00688g00349.1
							Peaxi162Scf00688g00357.1
							Peaxi162Scf00688g00425.1
							Peaxi162Scf00689g00421.1
							Peaxi162Scf00691g00005.1
							Peaxi162Scf00692g00113.1
							Peaxi162Scf00692g00316.1
							Peaxi162Scf00694g00018.1
							Peaxi162Scf00694g00319.1
							Peaxi162Scf00699g00639.1
							Peaxi162Scf00700g00129.1
							Peaxi162Scf00701g00515.1
							Peaxi162Scf00705g00316.1
							Peaxi162Scf00708g00011.1
							Peaxi162Scf00709g00320.1
							Peaxi162Scf00710g00534.1
							Peaxi162Scf00711g00211.1
							Peaxi162Scf00714g00019.1
							Peaxi162Scf00714g00323.1
							Peaxi162Scf00714g00524.1
							Peaxi162Scf00717g00314.1
							Peaxi162Scf00717g00321.1
							Peaxi162Scf00719g00032.1
							Peaxi162Scf00722g00044.1
							Peaxi162Scf00723g00054.1
							Peaxi162Scf00724g00116.1
							Peaxi162Scf00725g00525.1
							Peaxi162Scf00725g00527.1
							Peaxi162Scf00732g00233.1
							Peaxi162Scf00732g00240.1
							Peaxi162Scf00732g00334.1
							Peaxi162Scf00732g00425.1
							Peaxi162Scf00738g00041.1
							Peaxi162Scf00738g00312.1
							Peaxi162Scf00740g00225.1
							Peaxi162Scf00740g00324.1
							Peaxi162Scf00740g00422.1
							Peaxi162Scf00744g00017.1
							Peaxi162Scf00745g00017.1
							Peaxi162Scf00745g00067.1
							Peaxi162Scf00745g10014.1
							Peaxi162Scf00753g00057.1
							Peaxi162Scf00753g00115.1
							Peaxi162Scf00753g00332.1
							Peaxi162Scf00756g00437.1
							Peaxi162Scf00760g00015.1
							Peaxi162Scf00760g00220.1
							Peaxi162Scf00761g00071.1
							Peaxi162Scf00762g00111.1
							Peaxi162Scf00763g00048.1
							Peaxi162Scf00763g00222.1
							Peaxi162Scf00763g00325.1
							Peaxi162Scf00767g00022.1
							Peaxi162Scf00767g10014.1
							Peaxi162Scf00770g00126.1
							Peaxi162Scf00774g00123.1
							Peaxi162Scf00776g00122.1
							Peaxi162Scf00777g00519.1
							Peaxi162Scf00778g00009.1
							Peaxi162Scf00780g00005.1
							Peaxi162Scf00783g00122.1
							Peaxi162Scf00783g00341.1
							Peaxi162Scf00784g00044.1
							Peaxi162Scf00786g00116.1
							Peaxi162Scf00786g00436.1
							Peaxi162Scf00788g00213.1
							Peaxi162Scf00789g00110.1
							Peaxi162Scf00789g00533.1
							Peaxi162Scf00795g00061.1
							Peaxi162Scf00795g00216.1
							Peaxi162Scf00798g00028.1
							Peaxi162Scf00798g00113.1
							Peaxi162Scf00799g00517.1
							Peaxi162Scf00802g00025.1
							Peaxi162Scf00805g00001.1
							Peaxi162Scf00805g00021.1
							Peaxi162Scf00809g00036.1
							Peaxi162Scf00811g00012.1
							Peaxi162Scf00814g00227.1
							Peaxi162Scf00817g00217.1
							Peaxi162Scf00819g00027.1
							Peaxi162Scf00825g00417.1
							Peaxi162Scf00828g00032.1
							Peaxi162Scf00831g00213.1
							Peaxi162Scf00832g00019.1
							Peaxi162Scf00843g00012.1
							Peaxi162Scf00848g00224.1
							Peaxi162Scf00853g00017.1
							Peaxi162Scf00853g00424.1
							Peaxi162Scf00861g00323.1
							Peaxi162Scf00879g00020.1
							Peaxi162Scf00880g00321.1
							Peaxi162Scf00881g00238.1
							Peaxi162Scf00885g00318.1
							Peaxi162Scf00889g00229.1
							Peaxi162Scf00891g00221.1
							Peaxi162Scf00892g00123.1
							Peaxi162Scf00904g00463.1
							Peaxi162Scf00904g00473.1
							Peaxi162Scf00912g00111.1
							Peaxi162Scf00914g00528.1
							Peaxi162Scf00921g00023.1
							Peaxi162Scf00921g00256.1
							Peaxi162Scf00922g00110.1
							Peaxi162Scf00926g00007.1
							Peaxi162Scf00928g00131.1
							Peaxi162Scf00935g00018.1
							Peaxi162Scf00938g00213.1
							Peaxi162Scf00944g00145.1
							Peaxi162Scf00947g00115.1
							Peaxi162Scf00952g00008.1
							Peaxi162Scf00952g00027.1
							Peaxi162Scf00952g00110.1
							Peaxi162Scf00953g00316.1
							Peaxi162Scf00953g00416.1
							Peaxi162Scf00956g00411.1
							Peaxi162Scf00962g00311.1
							Peaxi162Scf00964g00021.1
							Peaxi162Scf00973g00316.1
							Peaxi162Scf00975g00130.1
							Peaxi162Scf00975g00132.1
							Peaxi162Scf00976g00112.1
							Peaxi162Scf00978g00046.1
							Peaxi162Scf00979g00003.1
							Peaxi162Scf00979g00025.1
							Peaxi162Scf00981g00018.1
							Peaxi162Scf00981g00314.1
							Peaxi162Scf00983g00007.1
							Peaxi162Scf00988g00321.1
							Peaxi162Scf00990g00128.1
							Peaxi162Scf00995g00323.1
							Peaxi162Scf01007g00014.1
							Peaxi162Scf01010g00117.1
							Peaxi162Scf01010g00217.1
							Peaxi162Scf01012g00020.1
							Peaxi162Scf01012g00233.1
							Peaxi162Scf01013g00225.1
							Peaxi162Scf01017g00016.1
							Peaxi162Scf01018g00016.1
							Peaxi162Scf01021g00124.1
							Peaxi162Scf01024g00121.1
							Peaxi162Scf01024g00323.1
							Peaxi162Scf01026g00023.1
							Peaxi162Scf01026g00025.1
							Peaxi162Scf01035g00114.1
							Peaxi162Scf01039g00019.1
							Peaxi162Scf01039g00225.1
							Peaxi162Scf01049g00037.1
							Peaxi162Scf01051g00130.1
							Peaxi162Scf01052g00023.1
							Peaxi162Scf01053g00310.1
							Peaxi162Scf01058g00146.1
							Peaxi162Scf01058g00150.1
							Peaxi162Scf01058g00157.1
							Peaxi162Scf01058g00161.1
							Peaxi162Scf01064g00237.1
							Peaxi162Scf01064g00253.1
							Peaxi162Scf01081g00002.1
							Peaxi162Scf01082g00111.1
							Peaxi162Scf01093g00117.1
							Peaxi162Scf01097g00415.1
							Peaxi162Scf01099g00002.1
							Peaxi162Scf01111g00016.1
							Peaxi162Scf01123g00017.1
							Peaxi162Scf01128g00111.1
							Peaxi162Scf01132g00351.1
							Peaxi162Scf01133g00014.1
							Peaxi162Scf01149g00020.1
							Peaxi162Scf01159g00110.1
							Peaxi162Scf01160g00142.1
							Peaxi162Scf01161g00325.1
							Peaxi162Scf01164g00021.1
							Peaxi162Scf01174g00016.1
							Peaxi162Scf01174g00119.1
							Peaxi162Scf01178g00116.1
							Peaxi162Scf01190g00011.1
							Peaxi162Scf01204g00119.1
							Peaxi162Scf01205g00162.1
							Peaxi162Scf01205g00165.1
							Peaxi162Scf01205g00175.1
							Peaxi162Scf01205g00177.1
							Peaxi162Scf01205g00180.1
							Peaxi162Scf01209g00012.1
							Peaxi162Scf01216g00070.1
							Peaxi162Scf01221g00029.1
							Peaxi162Scf01231g00214.1
							Peaxi162Scf01242g00028.1
							Peaxi162Scf01258g00119.1
							Peaxi162Scf01269g00015.1
							Peaxi162Scf01276g00040.1
							Peaxi162Scf01276g00043.1
							Peaxi162Scf01290g00244.1
							Peaxi162Scf01294g00224.1
							Peaxi162Scf01306g00016.1
							Peaxi162Scf01309g00012.1
							Peaxi162Scf01313g00117.1
							Peaxi162Scf01327g00022.1
							Peaxi162Scf01327g00132.1
							Peaxi162Scf01336g00121.1
							Peaxi162Scf01343g00117.1
							Peaxi162Scf01343g00148.1
							Peaxi162Scf01343g00158.1
							Peaxi162Scf01347g00143.1
							Peaxi162Scf01350g00014.1
							Peaxi162Scf01372g00023.1
							Peaxi162Scf01416g00118.1
							Peaxi162Scf01446g00004.1
							Peaxi162Scf01447g00016.1
							Peaxi162Scf01464g00030.1
							Peaxi162Scf01479g00014.1
							Peaxi162Scf01530g00037.1
							Peaxi162Scf01566g00007.1
							Peaxi162Scf01578g00018.1
							Peaxi162Scf01622g00011.1
							Peaxi162Scf01633g00011.1
							Peaxi162Scf01662g00008.1
							Peaxi162Scf01667g00007.1
							Peaxi162Scf01694g00018.1
							Peaxi162Scf01807g00011.1
							Peaxi162Scf01838g00019.1
							Peaxi162Scf01860g00003.1
							Peaxi162Scf01944g00014.1
							Peaxi162Scf01969g00024.1
							Peaxi162Scf02095g00010.1
							Peaxi162Scf02113g00020.1
							Peaxi162Scf03271g00013.1
							Peaxi162Scf03271g00016.1
							Peaxi162Scf25560g00001.1
							Peaxi162Scf41243g00006.1
							Peaxi162Scf41426g00001.1
